# Supplementary material for: Proteomic analysis of Lactobacillus casei GCRL163 cell-free extracts reveals a SecB homolog and other biomarkers of prolonged heat stress
Source: PLoS One. 2018 Oct 25;13(10):e0206317. doi: 10.1371/journal.pone.0206317 (PMC6201924; doi:10.1371/journal.pone.0206317)
Supplement: S1 Table — (XLSX) [file pone.0206317.s001.xlsx]

## Sheet: peptides
Sequence	N-term cleavage window	C-term cleavage window	Amino acid before	First amino acid	Second amino acid	Second last amino acid	Last amino acid	Amino acid after	A Count	R Count	N Count	D Count	C Count	Q Count	E Count	G Count	H Count	I Count	L Count	K Count	M Count	F Count	P Count	S Count	T Count	W Count	Y Count	V Count	U Count	Length	Missed cleavages	Mass	Proteins	Leading razor protein	Start position	End position	Unique (Groups)	Unique (Proteins)	Charges	PEP	Score	Identification type CFE_G30_1	Identification type CFE_G30_2	Identification type CFE_G30_3	Identification type CFE_G35_1	Identification type CFE_G35_2	Identification type CFE_G35_3	Identification type CFE_G40_1	Identification type CFE_G40_2
AAAAIDATLVYISTDYVFDGDKK	DGTRILAKAAAAIDAT	YVFDGDKKDIYTVDDQ	K	A	A	K	K	D	5	0	0	4	0	0	0	1	0	2	1	2	0	1	0	1	2	0	2	2	0	23	1	2446.23	K0N9X8;K0N6D6	K0N9X8	89	111	yes	no	3	0.045035	36.687	By matching	By matching	By matching	By matching	By matching	By matching	By MS/MS	By MS/MS
AAAEIQNMNAR	DFEDKYLRAAAEIQNM	EIQNMNARFEKEQQKL	R	A	A	A	R	F	4	1	2	0	0	1	1	0	0	1	0	0	1	0	0	0	0	0	0	0	0	11	0	1187.57	K0NAZ2	K0NAZ2	93	103	yes	yes	2	5.1344e-15	211.64	By MS/MS	By matching	By MS/MS	By MS/MS	By MS/MS	By MS/MS	By MS/MS	By MS/MS
AAAEVPVATAIALLQDMGGTSFK	TGPKSSQKAAAEVPVA	DMGGTSFKFFPMGGLK	K	A	A	F	K	F	6	0	0	1	0	1	1	2	0	1	2	1	1	1	1	1	2	0	0	2	0	23	0	2260.18	K0N8V3	K0N8V3	141	163	yes	yes	2;3	5.4203e-33	265.27	By matching	By MS/MS	By MS/MS	By MS/MS	By MS/MS	By MS/MS	By MS/MS	By MS/MS
AAAMASNHIPESVYTTLLDQVNAHLPLLHR	AHHYPDARAAAMASNH	AHLPLLHRYIALRKKI	R	A	A	H	R	Y	5	1	2	1	0	1	1	0	3	1	5	0	1	0	2	2	2	0	1	2	0	30	0	3281.7	K0N560	K0N560	255	284	yes	yes	4	0.024457	30.786	By MS/MS	By matching	By matching	By matching	By matching	By matching	By matching	By matching
AAAPVAAGAAAGADAAAAK	IEDEFGVKAAAPVAAG	GADAAAAKDTYDVELT	K	A	A	A	K	D	13	0	0	1	0	0	0	2	0	0	0	1	0	0	1	0	0	0	0	1	0	19	0	1494.78	K0NA98	K0NA98	35	53	yes	yes	2;3	4.6718e-16	218.2	By MS/MS	By MS/MS	By MS/MS	By MS/MS	By MS/MS	By MS/MS	By MS/MS	By MS/MS
AAAQLGLHR	LYLKSNVKAAAQLGLH	AAQLGLHRTEADFRPL	K	A	A	H	R	T	3	1	0	0	0	1	0	1	1	0	2	0	0	0	0	0	0	0	0	0	0	9	0	935.53	K0N802	K0N802	27	35	yes	yes	2	5.2537e-05	147.29	By MS/MS	By MS/MS	By MS/MS	By MS/MS	By matching	By MS/MS	By matching	By MS/MS
AAAQQAMVDAGMR	VPDVPIAKAAAQQAMV	AMVDAGMRADQVQMVL	K	A	A	M	R	A	5	1	0	1	0	2	0	1	0	0	0	0	2	0	0	0	0	0	0	1	0	13	0	1318.61	K0NAX0	K0NAX0	82	94	yes	yes	2	8.2319e-05	113.54	By MS/MS	By matching	By MS/MS	By MS/MS	By MS/MS	By MS/MS	By matching	By matching
AAASHYLATK	SKGLPGLRAAASHYLA	ASHYLATKYNTKYDPE	R	A	A	T	K	Y	4	0	0	0	0	0	0	0	1	0	1	1	0	0	0	1	1	0	1	0	0	10	0	1031.54	K0N7F8	K0N7F8	80	89	yes	yes	2	1.0278e-07	178.54	By MS/MS	By matching	By MS/MS	By matching	By MS/MS	By MS/MS	By MS/MS	By MS/MS
AAASLSTGELQR	LSYLTLSRAAASLSTG	LSTGELQRIQLSRTLR	R	A	A	Q	R	I	3	1	0	0	0	1	1	1	0	0	2	0	0	0	0	2	1	0	0	0	0	12	0	1202.63	K0N8M1	K0N8M1	382	393	yes	yes	2	5.1685e-05	117.86	By matching	By matching	By matching	By MS/MS	By matching	By matching	By matching	By matching
AAAVDAAGIADDQPLAGVPIAIK	NADGAKEKAAAVDAAG	AGVPIAIKDNIVTKGV	K	A	A	I	K	D	8	0	0	3	0	1	0	2	0	3	1	1	0	0	2	0	0	0	0	2	0	23	0	2146.16	K0N3Z6	K0N3Z6	55	77	yes	yes	2;3	3.9818e-33	269.98	By MS/MS	By MS/MS	By MS/MS	By MS/MS	By MS/MS	By MS/MS	By MS/MS	By MS/MS
AAAVQTAAFSAFSK	EGDLTRIRAAAVQTAA	AAFSAFSKEAHFDRYI	R	A	A	S	K	E	6	0	0	0	0	1	0	0	0	0	0	1	0	2	0	2	1	0	0	1	0	14	0	1368.7	K0NB31	K0NB31	89	102	yes	yes	2	0.063953	35.726	By matching	By matching	By matching	By matching	By matching	By matching	By matching	By MS/MS
AAAWETLDK	VNAPAAARAAAWETLD	AAWETLDKLAPMPVDT	R	A	A	D	K	L	3	0	0	1	0	0	1	0	0	0	1	1	0	0	0	0	1	1	0	0	0	9	0	1003.5	K0MTE1	K0MTE1	289	297	yes	yes	2	0.0006896	101.65	By matching	By MS/MS	By matching	By MS/MS	By MS/MS	By MS/MS	By MS/MS	By matching
AADANGYEALDDVFK	LKNTYLRRAADANGYE	EALDDVFKGPTAVAFS	R	A	A	F	K	G	4	0	1	3	0	0	1	1	0	0	1	1	0	1	0	0	0	0	1	1	0	15	0	1597.73	K0MXD8	K0MXD8	78	92	yes	yes	2	1.1365e-40	283.1	By MS/MS	By MS/MS	By MS/MS	By MS/MS	By MS/MS	By MS/MS	By MS/MS	By MS/MS
AADANGYEALDDVFKGPTAVAFSNDDPVAPAR	LKNTYLRRAADANGYE	DDPVAPARIMAKYADQ	R	A	A	A	R	I	8	1	2	5	0	0	1	2	0	0	1	1	0	2	3	1	1	0	1	3	0	32	1	3263.54	K0MXD8	K0MXD8	78	109	yes	yes	3	9.6399e-19	165.17	By MS/MS	By MS/MS	By MS/MS	By MS/MS	By MS/MS	By MS/MS	By MS/MS	By MS/MS
AADDGVDVFR	VIKAFIQKAADDGVDV	DDGVDVFRIFDSLNWL	K	A	A	F	R	I	2	1	0	3	0	0	0	1	0	0	0	0	0	1	0	0	0	0	0	2	0	10	0	1063.49	K0NAI2	K0NAI2	631	640	yes	yes	2	0.0026029	86.014	By MS/MS	By matching	By matching	By matching	By matching	By matching	By matching	By matching
AADIGIGMGITGTEVSK	VNDAPALKAADIGIGM	ITGTEVSKGASDMVLA	K	A	A	S	K	G	2	0	0	1	0	0	1	4	0	3	0	1	1	0	0	1	2	0	0	1	0	17	0	1618.82	K0NBC5	K0NBC5	655	671	yes	yes	3	0.067695	16.529	By matching	By matching	By matching	By matching	By MS/MS	By matching	By matching	By matching
AADIVFLALHGGDGENGK	PNVMAICKAADIVFLA	GGDGENGKVQAVFDIN	K	A	A	G	K	V	3	0	1	2	0	0	1	4	1	1	2	1	0	1	0	0	0	0	0	1	0	18	0	1782.89	K0MRY4	K0MRY4	163	180	yes	yes	2;3	3.047e-22	234.36	By MS/MS	By MS/MS	By MS/MS	By matching	By MS/MS	By MS/MS	By MS/MS	By MS/MS
AADLIQSADFVVAEFETPVDATAEAFK	VTPADVQRAADLIQSA	DATAEAFKIAKAAGKM	R	A	A	F	K	I	7	0	0	3	0	1	3	0	0	1	1	1	0	3	1	1	2	0	0	3	0	27	0	2854.39	K0N1R2	K0N1R2	126	152	yes	yes	2;3	1.7345e-08	129.22	By MS/MS	By MS/MS	By MS/MS	By MS/MS	By MS/MS	By MS/MS	By matching	By matching
AADLISQAHA	ARLDRALRAADLISQA	DLISQAHA________	R	A	A	H	A	-	4	0	0	1	0	1	0	0	1	1	1	0	0	0	0	1	0	0	0	0	0	10	0	995.504	K0NCX3	K0NCX3	293	302	yes	yes	2	0.0041875	81.017	By MS/MS	By matching	By matching	By MS/MS	By matching	By matching	By matching	By matching
AADSYLNMR	AICIGGPRAADSYLNM	ADSYLNMRNVVSAAIL	R	A	A	M	R	N	2	1	1	1	0	0	0	0	0	0	1	0	1	0	0	1	0	0	1	0	0	9	0	1039.48	K0N6M5	K0N6M5	56	64	yes	yes	2	3.6816e-05	155.42	By MS/MS	By MS/MS	By MS/MS	By MS/MS	By MS/MS	By MS/MS	By MS/MS	By MS/MS
AADVLLMAQR	YVQAHAQKAADVLLMA	DVLLMAQRFGIKQPGG	K	A	A	Q	R	F	3	1	0	1	0	1	0	0	0	0	2	0	1	0	0	0	0	0	0	1	0	10	0	1086.59	K0NAI1	K0NAI1	113	122	yes	yes	2	0.00012143	121.6	By MS/MS	By matching	By MS/MS	By MS/MS	By MS/MS	By matching	By MS/MS	By MS/MS
AADYLIDVGPGAGEHGGR	EHDEDTMRAADYLIDV	GAGEHGGRIMASGTPK	R	A	A	G	R	I	3	1	0	2	0	0	1	5	1	1	1	0	0	0	1	0	0	0	1	1	0	18	0	1753.84	K0N3J2	K0N3J2	553	570	yes	yes	3	0.011951	55.755	By matching	By MS/MS	By MS/MS	By matching	By matching	By matching	By matching	By matching
AADYLVLDADLK	CGSILPGRAADYLVLD	LVLDADLKLEATYLDG	R	A	A	L	K	L	3	0	0	3	0	0	0	0	0	0	3	1	0	0	0	0	0	0	1	1	0	12	0	1305.68	K0N1P4	K0N1P4	359	370	yes	yes	2	7.8185e-07	150.49	By matching	By matching	By matching	By matching	By matching	By matching	By MS/MS	By matching
AAEAANDQMAIQQVNDLK	KTIPEAVKAAEAANDQ	IQQVNDLKQFASRLDK	K	A	A	L	K	Q	5	0	2	2	0	3	1	0	0	1	1	1	1	0	0	0	0	0	0	1	0	18	0	1928.93	K0N4U3	K0N4U3	212	229	yes	yes	2	2.5569e-91	352.64	By MS/MS	By MS/MS	By MS/MS	By MS/MS	By MS/MS	By MS/MS	By MS/MS	By MS/MS
AAEADGLDVDVFATAAADADNK	MLVQRMKKAAEADGLD	AAADADNKLASEPVSV	K	A	A	N	K	L	8	0	1	5	0	0	1	1	0	0	1	1	0	1	0	0	1	0	0	2	0	22	0	2148.98	K0MXC7	K0MXC7	37	58	yes	yes	3	0.058325	23.027	By matching	By matching	By matching	By matching	By matching	By matching	By matching	By matching
AAEALGAQGFEVHNLDELK	LIDADYGKAAEALGAQ	VHNLDELKAAFAKAKD	K	A	A	L	K	A	4	0	1	1	0	1	3	2	1	0	3	1	0	1	0	0	0	0	0	1	0	19	0	2011	K0NBB6	K0NBB6	502	520	yes	yes	2;3	2.4711e-41	287.75	By MS/MS	By MS/MS	By MS/MS	By MS/MS	By MS/MS	By MS/MS	By MS/MS	By MS/MS
AAEANSLEEPLQK	MTGIALDKAAEANSLE	SLEEPLQKIIAEDEGL	K	A	A	Q	K	I	3	0	1	0	0	1	3	0	0	0	2	1	0	0	1	1	0	0	0	0	0	13	0	1398.7	K0MTQ3	K0MTQ3	82	94	yes	yes	2	3.0079e-11	174.46	By MS/MS	By MS/MS	By matching	By MS/MS	By matching	By MS/MS	By MS/MS	By MS/MS
AAEDAGADIVGAEDLVQK	FAQGDQAKAAEDAGAD	GAEDLVQKIQDGWLDF	K	A	A	Q	K	I	5	0	0	3	0	1	2	2	0	1	1	1	0	0	0	0	0	0	0	2	0	18	0	1770.86	K0N7M7	K0N7M7	93	110	yes	yes	2;3	8.1307e-67	346.18	By MS/MS	By MS/MS	By MS/MS	By MS/MS	By MS/MS	By MS/MS	By MS/MS	By MS/MS
AAEESEEAIGAALQGADMIFVTAGMGGGSGTGAAPIVAK	SNPEIGQKAAEESEEA	GAAPIVAKIAKDQGAL	K	A	A	A	K	I	10	0	0	1	0	1	4	8	0	3	1	1	2	1	1	2	2	0	0	2	0	39	0	3604.74	K0N4L6	K0N4L6	82	120	yes	yes	3;4	2.1701e-09	96.626	By MS/MS	By MS/MS	By MS/MS	By MS/MS	By MS/MS	By MS/MS	By MS/MS	By MS/MS
AAEIGADVILMAK	TDTTAALRAAEIGADV	ADVILMAKNNVDGVYS	R	A	A	A	K	N	4	0	0	1	0	0	1	1	0	2	1	1	1	0	0	0	0	0	0	1	0	13	0	1300.71	K0N5E6	K0N5E6	181	193	yes	yes	2	0.0035839	92.151	By matching	By matching	By matching	By MS/MS	By matching	By matching	By MS/MS	By matching
AAELAQAVATIGLPSILK	TPFAAVNRAAELAQAV	IGLPSILKTTTGGYDG	R	A	A	L	K	T	5	0	0	0	0	1	1	1	0	2	3	1	0	0	1	1	1	0	0	1	0	18	0	1765.03	K0NB96	K0NB96	130	147	yes	yes	2;3	1.2323e-05	142.88	By MS/MS	By MS/MS	By MS/MS	By MS/MS	By MS/MS	By MS/MS	By matching	By matching
AAELEGEFAEMDGWNAESDASQLLQSLGIAESEHQK	FSEADGNKAAELEGEF	IAESEHQKLMADLPEG	K	A	A	Q	K	L	6	0	1	2	0	3	7	3	1	1	4	1	1	1	0	4	0	1	0	0	0	36	0	3889.76	K0N8V6	K0N8V6	95	130	yes	yes	3	3.4611e-15	145.29	By MS/MS	By matching	By matching	By MS/MS	By matching	By MS/MS	By matching	By matching
AAELGYDTIVILGDPGNYVER	LMEVSMKRAAELGYDT	DPGNYVERGFKSCQKF	R	A	A	E	R	G	2	1	1	2	0	0	2	3	0	2	2	0	0	0	1	0	1	0	2	2	0	21	0	2264.13	K0N5D9	K0N5D9	113	133	yes	yes	2	1.7473e-06	145.02	By MS/MS	By matching	By MS/MS	By MS/MS	By matching	By matching	By matching	By matching
AAELLQDHLIDPPFNFYVDADMK	DLADYNQRAAELLQDH	FYVDADMKDTSKNVIN	R	A	A	M	K	D	3	0	1	4	0	1	1	0	1	1	3	1	1	2	2	0	0	0	1	1	0	23	0	2661.28	K0N8Q0	K0N8Q0	119	141	yes	yes	3	1.1975e-07	145.73	By MS/MS	By MS/MS	By MS/MS	By MS/MS	By MS/MS	By MS/MS	By MS/MS	By matching
AAEMLNKPLEDLR	SVRYVSARAAEMLNKP	NKPLEDLRMIVMHLGS	R	A	A	L	R	M	2	1	1	1	0	0	2	0	0	0	3	1	1	0	1	0	0	0	0	0	0	13	1	1498.78	K0N7B1	K0N7B1	190	202	yes	yes	2;3	1.2999e-07	159.58	By MS/MS	By MS/MS	By MS/MS	By matching	By MS/MS	By matching	By MS/MS	By MS/MS
AAENGDTVVIDYVGTIDGTEFDGGSSK	ELVVKDDKAAENGDTV	EFDGGSSKNYSLELGS	K	A	A	S	K	N	2	0	1	4	0	0	2	5	0	2	0	1	0	1	0	2	3	0	1	3	0	27	0	2716.24	K0N884	K0N884	159	185	yes	yes	2;3	1.1655e-27	249.54	By MS/MS	By MS/MS	By MS/MS	By MS/MS	By MS/MS	By MS/MS	By MS/MS	By MS/MS
AAESGIVDQIDTNALGLAAMQLGGGR	AKYRIAVKAAESGIVD	AMQLGGGRAKKDDILD	K	A	A	G	R	A	5	1	1	2	0	2	1	5	0	2	3	0	1	0	0	1	1	0	0	1	0	26	0	2527.27	K0NA73	K0NA73	340	365	yes	yes	3	0.0077536	48.913	By matching	By matching	By matching	By matching	By matching	By matching	By MS/MS	By matching
AAESLGEEEAQVFDAHMMILADPDFTGQVETK	ELKVIRAKAAESLGEE	FTGQVETKIKDEKVNA	K	A	A	T	K	I	5	0	0	3	0	2	5	2	1	1	2	1	2	2	1	1	2	0	0	2	0	32	0	3478.59	K0N5T2	K0N5T2	34	65	yes	yes	3	3.5055e-23	196.22	By MS/MS	By MS/MS	By MS/MS	By MS/MS	By MS/MS	By MS/MS	By MS/MS	By MS/MS
AAFEQSFAR	FTRWPEAKAAFEQSFA	AFEQSFARKSIVVKPE	K	A	A	A	R	K	3	1	0	0	0	1	1	0	0	0	0	0	0	2	0	1	0	0	0	0	0	9	0	1025.49	K0N4F0	K0N4F0	423	431	yes	yes	2	0.015621	61.958	By matching	By matching	By matching	By matching	By matching	By matching	By matching	By MS/MS
AAFGSDDLQLDKR	KELQTAFKAAFGSDDL	DDLQLDKRVIYIHGVP	K	A	A	K	R	V	2	1	0	3	0	1	0	1	0	0	2	1	0	1	0	1	0	0	0	0	0	13	1	1434.71	K0N2Q1;K0MXJ1	K0N2Q1	133	145	yes	no	2	5.5788e-08	164.22	By matching	By MS/MS	By MS/MS	By MS/MS	By MS/MS	By MS/MS	By matching	By MS/MS
AAFLAIDAR	VTYSLATKAAFLAIDA	AFLAIDARELAAHGVV	K	A	A	A	R	E	4	1	0	1	0	0	0	0	0	1	1	0	0	1	0	0	0	0	0	0	0	9	0	946.524	K0N9I3	K0N9I3	313	321	yes	yes	2	0.039089	50.805	By MS/MS	By matching	By matching	By matching	By matching	By MS/MS	By matching	By matching
AAFLDPSIK	EARAADLKAAFLDPSI	AFLDPSIKGIICAIGG	K	A	A	I	K	G	2	0	0	1	0	0	0	0	0	1	1	1	0	1	1	1	0	0	0	0	0	9	0	960.528	K0N787	K0N787	74	82	yes	yes	2	0.0090554	68.846	By MS/MS	By MS/MS	By matching	By MS/MS	By matching	By MS/MS	By matching	By MS/MS
AAGATGFCVAILDEALGLR	LRVARVAKAAGATGFC	LDEALGLRKADYSEPV	K	A	A	L	R	K	5	1	0	1	1	0	1	3	0	1	3	0	0	1	0	0	1	0	0	1	0	19	0	1903.98	K0NAR1	K0NAR1	59	77	yes	yes	2	2.7623e-05	135.09	By matching	By matching	By matching	By MS/MS	By MS/MS	By matching	By matching	By matching
AAGGIHTYAEAK	VGDKLGVKAAGGIHTY	IHTYAEAKALIDAGAD	K	A	A	A	K	A	4	0	0	0	0	0	1	2	1	1	0	1	0	0	0	0	1	0	1	0	0	12	0	1187.59	K0MSB5	K0MSB5	185	196	yes	yes	2	4.3734e-07	160.72	By matching	By matching	By matching	By MS/MS	By matching	By MS/MS	By matching	By MS/MS
AAGIASIENNESHYTQSK	FPTPEHVKAAGIASIE	ESHYTQSKGLPGLRAA	K	A	A	S	K	G	3	0	2	0	0	1	2	1	1	2	0	1	0	0	0	3	1	0	1	0	0	18	0	1918.9	K0N7F8	K0N7F8	56	73	yes	yes	2;3	5.0336e-41	286.85	By MS/MS	By MS/MS	By MS/MS	By MS/MS	By MS/MS	By MS/MS	By MS/MS	By MS/MS
AAGIDATQATISR	EELLAALKAAGIDATQ	ATQATISRDIREMKIV	K	A	A	S	R	D	4	1	0	1	0	1	0	1	0	2	0	0	0	0	0	1	2	0	0	0	0	13	0	1273.66	K0N5R1	K0N5R1	32	44	yes	yes	2	6.0445e-17	224.43	By MS/MS	By MS/MS	By MS/MS	By MS/MS	By MS/MS	By MS/MS	By MS/MS	By MS/MS
AAGIDTVIELGPK	ADVVRQLKAAGIDTVI	TVIELGPKPVLSKMIK	K	A	A	P	K	P	2	0	0	1	0	0	1	2	0	2	1	1	0	0	1	0	1	0	0	1	0	13	0	1282.71	K0NBT1	K0NBT1	264	276	yes	yes	2	0.069919	36.107	By matching	By matching	By matching	By matching	By matching	By matching	By MS/MS	By matching
AAGIDTVIELGPKPVLSK	ADVVRQLKAAGIDTVI	GPKPVLSKMIKRIDRS	K	A	A	S	K	M	2	0	0	1	0	0	1	2	0	2	2	2	0	0	2	1	1	0	0	2	0	18	1	1807.05	K0NBT1	K0NBT1	264	281	yes	yes	2;3	8.7707e-15	208.07	By MS/MS	By MS/MS	By MS/MS	By MS/MS	By MS/MS	By MS/MS	By MS/MS	By MS/MS
AAGKDHAAAIK	GKNLTNTRAAGKDHAA	KDHAAAIKTPKDMTLE	R	A	A	I	K	T	5	0	0	1	0	0	0	1	1	1	0	2	0	0	0	0	0	0	0	0	0	11	1	1051.58	K0N4W9	K0N4W9	552	562	yes	yes	2	0.00014653	134.3	By matching	By MS/MS	By matching	By matching	By matching	By matching	By matching	By matching
AAGLDLDETLK	TEMLVYAKAAGLDLDE	LDLDETLKVVGGGAGA	K	A	A	L	K	V	2	0	0	2	0	0	1	1	0	0	3	1	0	0	0	0	1	0	0	0	0	11	0	1144.6	K0N7M3	K0N7M3	204	214	yes	yes	2	4.5188e-05	130.56	By MS/MS	By MS/MS	By MS/MS	By MS/MS	By MS/MS	By MS/MS	By MS/MS	By MS/MS
AAGLIFVGPR	AEFARKVRAAGLIFVG	GLIFVGPRSELLDIFG	R	A	A	P	R	S	2	1	0	0	0	0	0	2	0	1	1	0	0	1	1	0	0	0	0	1	0	10	0	999.587	K0NAI2	K0NAI2	97	106	yes	yes	2	0.00071809	95.502	By MS/MS	By MS/MS	By MS/MS	By matching	By matching	By matching	By matching	By matching
AAGLLIVADTAINQSNVDLPPLEQDPEKPK	ETAQTADKAAGLLIVA	EQDPEKPKKRGFDFFK	K	A	A	P	K	K	4	0	2	3	0	2	2	1	0	2	4	2	0	0	4	1	1	0	0	2	0	30	1	3155.67	K0NAC7	K0NAC7	107	136	yes	yes	3	3.4781e-08	106.88	By MS/MS	By matching	By matching	By MS/MS	By matching	By matching	By matching	By matching
AAGLVTTTVKPDK	FTAITDPKAAGLVTTT	TTTVKPDKNATGVTDM	K	A	A	D	K	N	2	0	0	1	0	0	0	1	0	0	1	2	0	0	1	0	3	0	0	2	0	13	1	1299.74	K0N2Z3	K0N2Z3	128	140	yes	yes	2	1.7313e-11	197.36	By MS/MS	By MS/MS	By MS/MS	By MS/MS	By MS/MS	By MS/MS	By MS/MS	By MS/MS
AAGNVILFFDEIHQILGAGATGGEESGGK	QNLIKEVKAAGNVILF	GGEESGGKGLADIIKP	K	A	A	G	K	G	4	0	1	1	0	1	3	7	1	3	2	1	0	2	0	1	1	0	0	1	0	29	0	2857.42	K0N9Z7	K0N9Z7	205	233	yes	yes	2;3	8.238e-14	158.75	By MS/MS	By MS/MS	By MS/MS	By MS/MS	By MS/MS	By MS/MS	By MS/MS	By MS/MS
AAGVDFGPVDFVK	QEEMKYGRAAGVDFGP	FGPVDFVKYAEAF___	R	A	A	V	K	Y	2	0	0	2	0	0	0	2	0	0	0	1	0	2	1	0	0	0	0	3	0	13	0	1320.67	K0N695	K0N695	490	502	yes	yes	2	5.797e-06	130.15	By MS/MS	By matching	By MS/MS	By MS/MS	By MS/MS	By matching	By MS/MS	By MS/MS
AAGVEHGSGEPNTK	PAAVLLKKAAGVEHGS	GSGEPNTKKVAKVTKD	K	A	A	T	K	K	2	0	1	0	0	0	2	3	1	0	0	1	0	0	1	1	1	0	0	1	0	14	0	1352.63	K0N724	K0N724	82	95	yes	yes	2	0.00046374	90.759	By matching	By matching	By MS/MS	By matching	By MS/MS	By matching	By MS/MS	By matching
AAGVGNALIYVGAK	KDQIQKGKAAGVGNAL	ALIYVGAKTGRDGING	K	A	A	A	K	T	4	0	1	0	0	0	0	3	0	1	1	1	0	0	0	0	0	0	1	2	0	14	0	1302.73	K0N9H6	K0N9H6	205	218	yes	yes	2	9.3866e-08	146.5	By MS/MS	By MS/MS	By MS/MS	By MS/MS	By MS/MS	By MS/MS	By matching	By matching
AAGVIVAADKK	LTDSDINRAAGVIVAA	VIVAADKKVAMDRFNG	R	A	A	K	K	V	4	0	0	1	0	0	0	1	0	1	0	2	0	0	0	0	0	0	0	2	0	11	1	1041.62	K0N4S1	K0N4S1	243	253	yes	yes	2	4.0435e-05	141.71	By MS/MS	By matching	By MS/MS	By MS/MS	By MS/MS	By MS/MS	By MS/MS	By MS/MS
AAGVSGATVSR	ATIREIAKAAGVSGAT	VSGATVSRVLSGDKTL	K	A	A	S	R	V	3	1	0	0	0	0	0	2	0	0	0	0	0	0	0	2	1	0	0	2	0	11	0	974.515	K0N5G9	K0N5G9	22	32	yes	yes	2	0.0031784	83.137	By matching	By matching	By matching	By matching	By MS/MS	By matching	By matching	By matching
AAHDSGTAVLANNAGTVEYVDAK	VGTGMEYKAAHDSGTA	TVEYVDAKQIRVRRED	K	A	A	A	K	Q	6	0	2	2	0	0	1	2	1	0	1	1	0	0	0	1	2	0	1	3	0	23	0	2273.09	K0MXV4	K0MXV4	712	734	yes	yes	2;3	1.3654e-43	296.78	By MS/MS	By MS/MS	By MS/MS	By MS/MS	By MS/MS	By MS/MS	By MS/MS	By MS/MS
AAIDALTHER	KNLNDEARAAIDALTH	IDALTHERQVEKGTVL	R	A	A	E	R	Q	3	1	0	1	0	0	1	0	1	1	1	0	0	0	0	0	1	0	0	0	0	10	0	1095.57	K0N144	K0N144	21	30	yes	yes	2	0.043523	62.166	By MS/MS	By matching	By matching	By matching	By matching	By matching	By matching	By matching
AAIDPAPEVALSDPAAWDVLR	RANSILRKAAIDPAPE	PAAWDVLRALGDYPSM	K	A	A	L	R	A	6	1	0	3	0	0	1	0	0	1	2	0	0	0	3	1	0	1	0	2	0	21	0	2176.12	K0NB86	K0NB86	463	483	yes	yes	2;3	2.2303e-17	226.45	By MS/MS	By matching	By MS/MS	By MS/MS	By MS/MS	By MS/MS	By MS/MS	By MS/MS
AAISTVGNER	GLYYSYSKAAISTVGN	ISTVGNERSWVAQYPY	K	A	A	E	R	S	2	1	1	0	0	0	1	1	0	1	0	0	0	0	0	1	1	0	0	1	0	10	0	1016.53	K0N547	K0N547	253	262	yes	yes	2	0.0040264	81.525	By matching	By matching	By matching	By matching	By matching	By matching	By MS/MS	By matching
AAKPGEISWESPWGK	PIDFALWKAAKPGEIS	SWESPWGKGRPGWHIE	K	A	A	G	K	G	2	0	0	0	0	0	2	2	0	1	0	2	0	0	2	2	0	2	0	0	0	15	1	1641.82	K0NAB2	K0NAB2	189	203	yes	yes	3	0.032058	47.774	By MS/MS	By matching	By matching	By matching	By matching	By matching	By matching	By matching
AALDDKPLDPQILPTAGDK	NELLDETRAALDDKPL	ILPTAGDKKHYPIAFN	R	A	A	D	K	K	3	0	0	4	0	1	0	1	0	1	3	2	0	0	3	0	1	0	0	0	0	19	1	1977.04	K0N1I5	K0N1I5	175	193	yes	yes	3	0.00022487	96.096	By matching	By matching	By MS/MS	By matching	By MS/MS	By MS/MS	By MS/MS	By MS/MS
AALDDKPLDPQILPTAGDKK	NELLDETRAALDDKPL	LPTAGDKKHYPIAFNA	R	A	A	K	K	H	3	0	0	4	0	1	0	1	0	1	3	3	0	0	3	0	1	0	0	0	0	20	2	2105.14	K0N1I5	K0N1I5	175	194	yes	yes	3;4	7.4855e-05	122.14	By MS/MS	By MS/MS	By MS/MS	By MS/MS	By MS/MS	By MS/MS	By MS/MS	By MS/MS
AALDHGIDMLDTAYMYGLGQSEK	EDGIAVVKAALDHGID	YGLGQSEKLIGEATQG	K	A	A	E	K	L	3	0	0	3	0	1	1	3	1	1	3	1	2	0	0	1	1	0	2	0	0	23	0	2498.15	K0NB94	K0NB94	44	66	yes	yes	2;3	1.7043e-12	196.61	By MS/MS	By matching	By MS/MS	By MS/MS	By MS/MS	By MS/MS	By MS/MS	By MS/MS
AALDLPADTYEDAYQLGGAK	DDFFAHAKAALDLPAD	AYQLGGAKFADKLAAL	K	A	A	A	K	F	5	0	0	3	0	1	1	2	0	0	3	1	0	0	1	0	1	0	2	0	0	20	0	2081	K0NAY8	K0NAY8	16	35	yes	yes	2	1.4175e-54	315.94	By MS/MS	By MS/MS	By MS/MS	By MS/MS	By MS/MS	By MS/MS	By MS/MS	By MS/MS
AALDQVHVFDPATPVISTTALEPFSAENMR	ADAQPPLRAALDQVHV	PFSAENMRLILAAQVA	R	A	A	M	R	L	5	1	1	2	0	1	2	0	1	1	2	0	1	2	3	2	3	0	0	3	0	30	0	3226.6	K0NBT1	K0NBT1	213	242	yes	yes	3	5.4338e-08	96.793	By MS/MS	By MS/MS	By MS/MS	By MS/MS	By MS/MS	By MS/MS	By MS/MS	By MS/MS
AALLQQHYQGLAK	EVTSALSRAALLQQHY	QHYQGLAKDSATELAL	R	A	A	A	K	D	3	0	0	0	0	3	0	1	1	0	3	1	0	0	0	0	0	0	1	0	0	13	0	1439.79	K0MVK5	K0MVK5	195	207	yes	yes	2	0.014275	72.29	By matching	By matching	By MS/MS	By matching	By matching	By matching	By matching	By matching
AALQTGIGAAIR	TQAFDKVKAALQTGIG	TGIGAAIR________	K	A	A	I	R	-	4	1	0	0	0	1	0	2	0	2	1	0	0	0	0	0	1	0	0	0	0	12	0	1140.66	K0N5M4	K0N5M4	792	803	yes	yes	2	0.0065017	85.973	By matching	By MS/MS	By matching	By MS/MS	By MS/MS	By matching	By MS/MS	By matching
AALVEAAVPNLADQTVPVAMR	SQIGILPKAALVEAAV	QTVPVAMRVSLLDLLT	K	A	A	M	R	V	6	1	1	1	0	1	1	0	0	0	2	0	1	0	2	0	1	0	0	4	0	21	0	2135.14	K0N4Y3	K0N4Y3	162	182	yes	yes	2	7.6479e-06	139.7	By MS/MS	By MS/MS	By MS/MS	By MS/MS	By MS/MS	By MS/MS	By MS/MS	By MS/MS
AAMAAGTALGK	ISTGDMFRAAMAAGTA	AAGTALGKEAKSFIDK	R	A	A	G	K	E	5	0	0	0	0	0	0	2	0	0	1	1	1	0	0	0	1	0	0	0	0	11	0	960.506	K0N7F0	K0N7F0	59	69	yes	yes	2	2.1834e-10	199.33	By MS/MS	By MS/MS	By MS/MS	By MS/MS	By MS/MS	By MS/MS	By MS/MS	By MS/MS
AAMAEVNGEDYVK	DDKLAKVKAAMAEVNG	VNGEDYVKLGDLQAQI	K	A	A	V	K	L	3	0	1	1	0	0	2	1	0	0	0	1	1	0	0	0	0	0	1	2	0	13	0	1395.63	K0MVF8	K0MVF8	589	601	yes	yes	2	0.00036474	92.295	By matching	By matching	By matching	By matching	By matching	By MS/MS	By matching	By matching
AAMLPLEVVVR	STTMIVKKAAMLPLEV	LPLEVVVRNYASGHFV	K	A	A	V	R	N	2	1	0	0	0	0	1	0	0	0	2	0	1	0	1	0	0	0	0	3	0	11	0	1196.7	K0N5S8	K0N5S8	85	95	yes	yes	2	0.00028361	108.9	By MS/MS	By MS/MS	By MS/MS	By MS/MS	By MS/MS	By MS/MS	By matching	By matching
AANAGGVAVSALEMSQNSR	GILYGPAKAANAGGVA	LEMSQNSRRLSDSFEK	K	A	A	S	R	R	5	1	2	0	0	1	1	2	0	0	1	0	1	0	0	3	0	0	0	2	0	19	0	1831.88	K0N666	K0N666	370	388	yes	yes	2	3.3749e-05	132.52	By MS/MS	By matching	By matching	By matching	By MS/MS	By MS/MS	By matching	By matching
AANAQVMVSYR	GAKHLLFKAANAQVMV	AQVMVSYRYAFRDRRA	K	A	A	Y	R	Y	3	1	1	0	0	1	0	0	0	0	0	0	1	0	0	1	0	0	1	2	0	11	0	1208.6	K0N5Y4	K0N5Y4	36	46	yes	yes	2	2.4767e-14	223.71	By MS/MS	By MS/MS	By MS/MS	By MS/MS	By MS/MS	By MS/MS	By MS/MS	By MS/MS
AANFDELIQIETQLDQLVK	HPLASGAKAANFDELI	TQLDQLVKEYSTSGK_	K	A	A	V	K	E	2	0	1	2	0	3	2	0	0	2	3	1	0	1	0	0	1	0	0	1	0	19	0	2187.14	K0N309	K0N309	293	311	yes	yes	2;3	5.8128e-67	337.95	By MS/MS	By MS/MS	By MS/MS	By MS/MS	By MS/MS	By MS/MS	By MS/MS	By MS/MS
AANGSDDALVVMQAVVK	EAAKAGLKAANGSDDA	VVMQAVVKGAKRALAK	K	A	A	V	K	G	4	0	1	2	0	1	0	1	0	0	1	1	1	0	0	1	0	0	0	4	0	17	0	1686.86	K0N5I6	K0N5I6	156	172	yes	yes	2;3	3.2181e-16	226.06	By MS/MS	By MS/MS	By MS/MS	By MS/MS	By MS/MS	By MS/MS	By MS/MS	By MS/MS
AANLVPVADAISDEYGIPIVNK	VYAKIMAKAANLVPVA	YGIPIVNKRISVTPVS	K	A	A	N	K	R	4	0	2	2	0	0	1	1	0	3	1	1	0	0	2	1	0	0	1	3	0	22	0	2268.2	K0N6U0	K0N6U0	52	73	yes	yes	2	3.2548e-17	223.44	By matching	By MS/MS	By MS/MS	By MS/MS	By matching	By matching	By matching	By matching
AANLVPVADAISDEYGIPIVNKR	VYAKIMAKAANLVPVA	GIPIVNKRISVTPVSL	K	A	A	K	R	I	4	1	2	2	0	0	1	1	0	3	1	1	0	0	2	1	0	0	1	3	0	23	1	2424.3	K0N6U0	K0N6U0	52	74	yes	yes	3	0.037857	31.067	By MS/MS	By MS/MS	By matching	By MS/MS	By MS/MS	By MS/MS	By matching	By matching
AANPALALAK	HHQESQTKAANPALAL	NPALALAKNFTGNFAF	K	A	A	A	K	N	5	0	1	0	0	0	0	0	0	0	2	1	0	0	1	0	0	0	0	0	0	10	0	938.555	K0N410	K0N410	25	34	yes	yes	2	0.00036542	109.66	By MS/MS	By MS/MS	By MS/MS	By MS/MS	By MS/MS	By MS/MS	By MS/MS	By matching
AANQQSQATSQTPTAPQTEAAASSK	ASRVQTKRAANQQSQA	TEAAASSKPARRTAKR	R	A	A	S	K	P	7	0	1	0	0	5	1	0	0	0	0	1	0	0	2	4	4	0	0	0	0	25	0	2473.17	K0N2T7	K0N2T7	130	154	yes	yes	3	5.0767e-05	85.013	By matching	By MS/MS	By matching	By matching	By MS/MS	By matching	By matching	By matching
AANQQSQATSQTPTAPQTEAAASSKPAR	ASRVQTKRAANQQSQA	AASSKPARRTAKRVTR	R	A	A	A	R	R	8	1	1	0	0	5	1	0	0	0	0	1	0	0	3	4	4	0	0	0	0	28	1	2797.36	K0N2T7	K0N2T7	130	157	yes	yes	3	1.7437e-11	143.19	By MS/MS	By MS/MS	By MS/MS	By MS/MS	By MS/MS	By MS/MS	By matching	By matching
AANVLDSAYNDGINFIDSADIYGQGK	MNVLAPDKAANVLDSA	ADIYGQGKSEEVFGEA	K	A	A	G	K	S	4	0	3	4	0	1	0	3	0	3	1	1	0	1	0	2	0	0	2	1	0	26	0	2730.28	K0NCA1	K0NCA1	38	63	yes	yes	2;3	3.8989e-14	190.24	By matching	By MS/MS	By MS/MS	By matching	By matching	By matching	By MS/MS	By MS/MS
AANYLSVGQLYLK	NEVDKYWRAANYLSVG	SVGQLYLKDNPLLKRP	R	A	A	L	K	D	2	0	1	0	0	1	0	1	0	0	3	1	0	0	0	1	0	0	2	1	0	13	0	1438.78	K0N8X7	K0N8X7	26	38	yes	yes	2	3.7242e-08	156.81	By MS/MS	By MS/MS	By matching	By MS/MS	By matching	By MS/MS	By MS/MS	By MS/MS
AAPDTTVLQLSDYAQAFTALK	NSVDNVKKAAPDTTVL	AQAFTALKSGQGDALT	K	A	A	L	K	S	5	0	0	2	0	2	0	0	0	0	3	1	0	1	1	1	3	0	1	1	0	21	0	2223.14	K0N9Y4	K0N9Y4	170	190	yes	yes	2	2.6558e-16	205.55	By matching	By matching	By matching	By matching	By matching	By matching	By MS/MS	By MS/MS
AAPQILFELATTGPGFLQDETYDEAGIHLELPPFLESK	YFKSEYFRAAPQILFE	LPPFLESKREEIEKQL	R	A	A	S	K	R	4	0	0	2	0	2	5	3	1	2	6	1	0	3	4	1	3	0	1	0	0	38	0	4157.09	K0N5N7	K0N5N7	267	304	yes	yes	3	0.022958	33.112	By matching	By matching	By MS/MS	By matching	By matching	By matching	By MS/MS	By MS/MS
AAPSIIFIDEIDAVGR	DLFDQAKKAAPSIIFI	DEIDAVGRQRGAGMGG	K	A	A	G	R	Q	3	1	0	2	0	0	1	1	0	4	0	0	0	1	1	1	0	0	0	1	0	16	0	1685.9	K0N7I8	K0N7I8	280	295	yes	yes	2	7.8138e-07	151.8	By MS/MS	By MS/MS	By matching	By MS/MS	By MS/MS	By matching	By MS/MS	By MS/MS
AAQDPHNDLKPNNDPK	SKIILATKAAQDPHND	LKPNNDPKFLTQAIDD	K	A	A	P	K	F	2	0	3	3	0	1	0	0	1	0	1	2	0	0	3	0	0	0	0	0	0	16	1	1772.84	K0NB94	K0NB94	86	101	yes	yes	2;3	1.2584e-06	165.24	By MS/MS	By MS/MS	By MS/MS	By MS/MS	By MS/MS	By MS/MS	By MS/MS	By MS/MS
AAQGSVLTNK	NIVSPAVRAAQGSVLT	QGSVLTNKYSEGYPGH	R	A	A	N	K	Y	2	0	1	0	0	1	0	1	0	0	1	1	0	0	0	1	1	0	0	1	0	10	0	987.535	K0MV12	K0MV12	40	49	yes	yes	2	4.9241e-08	190.26	By MS/MS	By MS/MS	By matching	By MS/MS	By matching	By matching	By matching	By matching
AAQLSHYGTVDDFISALLAETGVAIVPGR	YIFPNIKRAAQLSHYG	GVAIVPGRAFGMPDHA	R	A	A	G	R	A	5	1	0	2	0	1	1	3	1	2	3	0	0	1	1	2	2	0	1	3	0	29	0	2970.55	K0NAU6	K0NAU6	349	377	yes	yes	2;3;4	7.2807e-11	129.8	By MS/MS	By MS/MS	By MS/MS	By MS/MS	By MS/MS	By MS/MS	By MS/MS	By MS/MS
AASDMLVHAWAR	SSPYSSTKAASDMLVH	MLVHAWARSFGVRATI	K	A	A	A	R	S	4	1	0	1	0	0	0	0	1	0	1	0	1	0	0	1	0	1	0	1	0	12	0	1326.65	K0MWS0;K0NBN4	K0MWS0	163	174	no	no	2	0.00020727	108.68	By matching	By matching	By matching	By matching	By matching	By matching	By MS/MS	By MS/MS
AASETELNASGPTIDAAEIAAFK	TRINVKLKAASETELN	AAEIAAFKNKLDKLEA	K	A	A	F	K	N	7	0	1	1	0	0	3	1	0	2	1	1	0	1	1	2	2	0	0	0	0	23	0	2276.12	K0NAJ6	K0NAJ6	95	117	yes	yes	2;3	7.8238e-44	302.59	By MS/MS	By MS/MS	By MS/MS	By MS/MS	By MS/MS	By MS/MS	By MS/MS	By MS/MS
AASFDYEYMFAK	DLAVVKDKAASFDYEY	DYEYMFAKTDFDYHVA	K	A	A	A	K	T	3	0	0	1	0	0	1	0	0	0	0	1	1	2	0	1	0	0	2	0	0	12	0	1441.62	K0N329	K0N329	302	313	yes	yes	2	0.00041671	96.334	By matching	By matching	By matching	By matching	By matching	By MS/MS	By matching	By MS/MS
AASLEIASGLAEDALR	QMLVLGGKAASLEIAS	GLAEDALRDGRALNAF	K	A	A	L	R	D	5	1	0	1	0	0	2	1	0	1	3	0	0	0	0	2	0	0	0	0	0	16	0	1585.83	K0NA73	K0NA73	286	301	yes	yes	2	6.1999e-05	120.54	By MS/MS	By matching	By matching	By MS/MS	By MS/MS	By matching	By matching	By matching
AASNTTIDQLNETAQHTALETFAK	________________	TALETFAKFYLDRFFG	M	A	A	A	K	F	5	0	2	1	0	2	2	0	1	1	2	1	0	1	0	1	5	0	0	0	0	24	0	2574.26	K0NAX5	K0NAX5	2	25	yes	yes	2;3	2.2945e-07	125.78	By MS/MS	By MS/MS	By MS/MS	By MS/MS	By MS/MS	By MS/MS	By MS/MS	By matching
AASSVPIFVK	AAVTRAVKAASSVPIF	SSVPIFVKLTPNVTDI	K	A	A	V	K	L	2	0	0	0	0	0	0	0	0	1	0	1	0	1	1	2	0	0	0	2	0	10	0	1017.59	K0MVL3	K0MVL3	160	169	yes	yes	2	0.021746	58.699	By MS/MS	By matching	By matching	By MS/MS	By MS/MS	By MS/MS	By matching	By matching
AASTLGVTAVNK	DDITAGKKAASTLGVT	LGVTAVNKTTLKVTLD	K	A	A	N	K	T	3	0	1	0	0	0	0	1	0	0	1	1	0	0	0	1	2	0	0	2	0	12	0	1130.63	K0NBQ1	K0NBQ1	155	166	yes	yes	2	2.8152e-07	165.35	By MS/MS	By MS/MS	By MS/MS	By matching	By MS/MS	By MS/MS	By MS/MS	By MS/MS
AATDVEVAVVK	MAAEAAAKAATDVEVA	DVEVAVVKSKTINQGM	K	A	A	V	K	S	3	0	0	1	0	0	1	0	0	0	0	1	0	0	0	0	1	0	0	4	0	11	0	1100.61	K0N5I6	K0N5I6	419	429	yes	yes	2	2.3104e-06	150.09	By MS/MS	By MS/MS	By MS/MS	By MS/MS	By MS/MS	By MS/MS	By MS/MS	By MS/MS
AATPQAMSALR	LIRKGLAKAATPQAMS	PQAMSALRGQQRLEEK	K	A	A	L	R	G	4	1	0	0	0	1	0	0	0	0	1	0	1	0	1	1	1	0	0	0	0	11	0	1115.58	K0N4K3	K0N4K3	38	48	yes	yes	2	0.015705	61.235	By matching	By matching	By matching	By matching	By matching	By matching	By MS/MS	By matching
AATPTAAAEIVTPVTLIDALNR	TDFIADRRAATPTAAA	TLIDALNRISEDRVRL	R	A	A	N	R	I	6	1	1	1	0	0	1	0	0	2	2	0	0	0	2	0	4	0	0	2	0	22	0	2207.22	K0N5U4	K0N5U4	251	272	yes	yes	2	0.060269	48.832	By matching	By matching	By matching	By matching	By MS/MS	By matching	By matching	By matching
AAVAIEPTTGK	DTNLVDAKAAVAIEPT	AIEPTTGKILYAKNAS	K	A	A	G	K	I	3	0	0	0	0	0	1	1	0	1	0	1	0	0	1	0	2	0	0	1	0	11	0	1056.58	K0MS53	K0MS53	42	52	yes	yes	2	0.0074584	68.786	By matching	By MS/MS	By matching	By MS/MS	By matching	By MS/MS	By MS/MS	By MS/MS
AAVATVDYK	HNLQYSKKAAVATVDY	AVATVDYKALKGFRFE	K	A	A	Y	K	A	3	0	0	1	0	0	0	0	0	0	0	1	0	0	0	0	1	0	1	2	0	9	0	936.492	K0N1E7	K0N1E7	64	72	yes	yes	2	4.9828e-05	148.69	By matching	By MS/MS	By matching	By MS/MS	By MS/MS	By MS/MS	By MS/MS	By MS/MS
AAVDNAPSNAVAQK	GVNKVIIRAAVDNAPS	PSNAVAQKAGFHHDGT	R	A	A	Q	K	A	5	0	2	1	0	1	0	0	0	0	0	1	0	0	1	1	0	0	0	2	0	14	0	1354.68	K0N9S3	K0N9S3	139	152	yes	yes	2	2.4192e-11	188.09	By matching	By matching	By matching	By MS/MS	By MS/MS	By MS/MS	By matching	By matching
AAVDYSIQYIPQR	QLPENVLKAAVDYSIQ	SIQYIPQRSLPDKAID	K	A	A	Q	R	S	2	1	0	1	0	2	0	0	0	2	0	0	0	0	1	1	0	0	2	1	0	13	0	1522.78	K0N9Z7	K0N9Z7	312	324	yes	yes	2	0.002525	83.877	By MS/MS	By matching	By matching	By MS/MS	By MS/MS	By MS/MS	By MS/MS	By MS/MS
AAVEAAGGSIEVI	AKASAAAKAAVEAAGG	AGGSIEVI________	K	A	A	V	I	-	4	0	0	0	0	0	2	2	0	2	0	0	0	0	0	1	0	0	0	2	0	13	0	1185.62	K0NAK7	K0NAK7	138	150	yes	yes	2	0.00014287	108.98	By MS/MS	By MS/MS	By MS/MS	By MS/MS	By MS/MS	By MS/MS	By MS/MS	By MS/MS
AAVEEGYVAGGGTALVDVLPAVAALK	EDALNATRAAVEEGYV	LPAVAALKEEGDVQTG	R	A	A	L	K	E	7	0	0	1	0	0	2	4	0	0	3	1	0	0	1	0	1	0	1	5	0	26	0	2440.32	K0N7K7	K0N7K7	406	431	yes	yes	2;3	1.2978e-26	239.48	By MS/MS	By MS/MS	By MS/MS	By MS/MS	By MS/MS	By MS/MS	By MS/MS	By MS/MS
AAVEGQDDVVVLADLK	EDFQAKFKAAVEGQDD	VVVLADLKGGTPNNVA	K	A	A	L	K	G	3	0	0	3	0	1	1	1	0	0	2	1	0	0	0	0	0	0	0	4	0	16	0	1640.86	K0N1P6	K0N1P6	50	65	yes	yes	2	1.8776e-15	208.49	By MS/MS	By matching	By matching	By MS/MS	By MS/MS	By matching	By MS/MS	By matching
AAVISFPGSNCDLDLQWAVR	________________	LDLQWAVRDIAGAECD	K	A	A	V	R	D	3	1	1	2	1	1	0	1	0	1	2	0	0	1	1	2	0	1	0	2	0	20	0	2218.08	K0MWC7	K0MWC7	3	22	yes	yes	2	4.2867e-16	203.17	By MS/MS	By MS/MS	By MS/MS	By MS/MS	By MS/MS	By MS/MS	By matching	By matching
AAVNMVDTQAEVDHIFDDFVEQTEER	IPRSAKTKAAVNMVDT	FVEQTEERARERQAKA	K	A	A	E	R	A	3	1	1	4	0	2	4	0	1	1	0	0	1	2	0	0	2	0	0	4	0	26	0	3007.35	K0MXV9	K0MXV9	303	328	yes	yes	3	2.413e-10	164.19	By MS/MS	By MS/MS	By MS/MS	By MS/MS	By MS/MS	By matching	By MS/MS	By MS/MS
AAVTTAGTVTSTNVILK	WLDDPRLRAAVTTAGT	TSTNVILKKSVQNGGP	R	A	A	L	K	K	3	0	1	0	0	0	0	1	0	1	1	1	0	0	0	1	5	0	0	3	0	17	0	1645.93	K0MTP3	K0MTP3	33	49	yes	yes	2	3.1934e-15	205.52	By MS/MS	By matching	By matching	By MS/MS	By MS/MS	By matching	By matching	By matching
AAVTVEATSPK	GAGRPIFRAAVTVEAT	TVEATSPKNAKQVTAA	R	A	A	P	K	N	3	0	0	0	0	0	1	0	0	0	0	1	0	0	1	1	2	0	0	2	0	11	0	1072.58	K0N845	K0N845	304	314	yes	yes	2	0.00035639	105.36	By matching	By matching	By matching	By matching	By matching	By matching	By matching	By matching
AAYGTIMYFTDTDVVK	KQKIASFKAAYGTIMY	FTDTDVVKQLENDFPL	K	A	A	V	K	Q	2	0	0	2	0	0	0	1	0	1	0	1	1	1	0	0	3	0	2	2	0	16	0	1793.85	K0N597	K0N597	92	107	yes	yes	2	3.0113e-22	235.22	By MS/MS	By MS/MS	By MS/MS	By MS/MS	By MS/MS	By MS/MS	By MS/MS	By MS/MS
AAYIDAENAMDPK	ELQKSGGKAAYIDAEN	AENAMDPKYAAELGVN	K	A	A	P	K	Y	4	0	1	2	0	0	1	0	0	1	0	1	1	0	1	0	0	0	1	0	0	13	0	1407.63	K0N8P0	K0N8P0	129	141	yes	yes	2	3.8673e-11	179.83	By matching	By MS/MS	By MS/MS	By matching	By matching	By matching	By MS/MS	By MS/MS
AAYIGGFNATSNVLAGK	AAALWGTRAAYIGGFN	TSNVLAGKEFGIPISG	R	A	A	G	K	E	4	0	2	0	0	0	0	3	0	1	1	1	0	1	0	1	1	0	1	1	0	17	0	1652.85	K0N5X0	K0N5X0	216	232	yes	yes	2	3.3329e-22	238.83	By MS/MS	By MS/MS	By MS/MS	By MS/MS	By MS/MS	By MS/MS	By MS/MS	By matching
ACEELGLK	EIAIRIFRACEELGLK	ACEELGLKTVGIFAKE	R	A	C	L	K	T	1	0	0	0	1	0	2	1	0	0	2	1	0	0	0	0	0	0	0	0	0	8	0	918.448	K0NAI2	K0NAI2	19	26	yes	yes	2	0.023766	58.815	By matching	By matching	By MS/MS	By matching	By matching	By matching	By matching	By matching
ADADLAGILDAAK	IVDAVTVRADADLAGI	AGILDAAKILSAHADD	R	A	D	A	K	I	5	0	0	3	0	0	0	1	0	1	2	1	0	0	0	0	0	0	0	0	0	13	0	1242.65	K0N5D3	K0N5D3	582	594	yes	yes	2	1.016e-08	169.09	By MS/MS	By MS/MS	By MS/MS	By MS/MS	By MS/MS	By MS/MS	By MS/MS	By MS/MS
ADAMPAQLSGGQQQR	EVVGLTDKADAMPAQL	LSGGQQQRVAIARALA	K	A	D	Q	R	V	3	1	0	1	0	4	0	2	0	0	1	0	1	0	1	1	0	0	0	0	0	15	0	1556.74	K0N971	K0N971	142	156	yes	yes	2	3.568e-16	225.21	By MS/MS	By MS/MS	By MS/MS	By MS/MS	By MS/MS	By MS/MS	By MS/MS	By MS/MS
ADAVVNAVFGATDHGASLK	TDDLPDSRADAVVNAV	TDHGASLKLVKAGGQY	R	A	D	L	K	L	5	0	1	2	0	0	0	2	1	0	1	1	0	1	0	1	1	0	0	3	0	19	0	1841.93	K0N9E0	K0N9E0	201	219	yes	yes	2;3	1.1949e-06	146.18	By MS/MS	By matching	By MS/MS	By MS/MS	By MS/MS	By matching	By MS/MS	By MS/MS
ADAYGHGMLR	TQLFAVVKADAYGHGM	AYGHGMLRVARVAKAA	K	A	D	L	R	V	2	1	0	1	0	0	0	2	1	0	1	0	1	0	0	0	0	0	1	0	0	10	0	1089.5	K0NAR1	K0NAR1	43	52	yes	yes	2	1.9242e-05	144.65	By MS/MS	By matching	By MS/MS	By MS/MS	By MS/MS	By MS/MS	By MS/MS	By MS/MS
ADAYPSSLSGGQQQR	DQVGLAEKADAYPSSL	LSGGQQQRVAIARALA	K	A	D	Q	R	V	2	1	0	1	0	3	0	2	0	0	1	0	0	0	1	3	0	0	1	0	0	15	0	1563.73	K0MVD0	K0MVD0	136	150	yes	yes	2	1.0666e-15	205.3	By MS/MS	By matching	By matching	By matching	By matching	By matching	By matching	By MS/MS
ADDALEDWLNGMPFDQLMNK	LIDDAIEKADDALEDW	PFDQLMNKFN______	K	A	D	N	K	F	2	0	2	4	0	1	1	1	0	0	3	1	2	1	1	0	0	1	0	0	0	20	0	2322.03	K0N8B3	K0N8B3	168	187	yes	yes	2	2.0757e-17	223.65	By MS/MS	By matching	By MS/MS	By MS/MS	By MS/MS	By MS/MS	By MS/MS	By MS/MS
ADDTGTVFAK	QAKLPLTRADDTGTVF	DTGTVFAKLSLLGRDL	R	A	D	A	K	L	2	0	0	2	0	0	0	1	0	0	0	1	0	1	0	0	2	0	0	1	0	10	0	1023.49	K0N5J2	K0N5J2	144	153	yes	yes	2	4.0489e-05	139.86	By MS/MS	By matching	By MS/MS	By MS/MS	By MS/MS	By matching	By matching	By matching
ADEFAAGDIVDVTGTSK	YEIGSEVKADEFAAGD	VDVTGTSKGHGYQGNI	K	A	D	S	K	G	3	0	0	3	0	0	1	2	0	1	0	1	0	1	0	1	2	0	0	2	0	17	0	1694.8	K0NCN1	K0NCN1	105	121	yes	yes	2	4.186e-53	325.77	By MS/MS	By MS/MS	By MS/MS	By MS/MS	By MS/MS	By MS/MS	By MS/MS	By MS/MS
ADEILHTPKPEPK	LYGPVTVKADEILHTP	HTPKPEPKKPMWLMVI	K	A	D	P	K	K	1	0	0	1	0	0	2	0	1	1	1	2	0	0	3	0	1	0	0	0	0	13	1	1473.78	K0N4Z7	K0N4Z7	127	139	yes	yes	2;3	0.0051202	81.709	By MS/MS	By matching	By matching	By matching	By MS/MS	By matching	By MS/MS	By MS/MS
ADESATLLQTFFR	VAVVSGIKADESATLL	TLLQTFFRTIRAKRKA	K	A	D	F	R	T	2	1	0	1	0	1	1	0	0	0	2	0	0	2	0	1	2	0	0	0	0	13	0	1497.75	K0N7M1	K0N7M1	139	151	yes	yes	2	5.9362e-06	129.76	By matching	By matching	By matching	By MS/MS	By MS/MS	By matching	By matching	By matching
ADFITASNDEDGVVK	GQDIVKKRADFITASN	NDEDGVVKALKHFAII	R	A	D	V	K	A	2	0	1	3	0	0	1	1	0	1	0	1	0	1	0	1	1	0	0	2	0	15	0	1579.74	K0N1Y7	K0N1Y7	253	267	yes	yes	2	9.7334e-16	207.31	By matching	By MS/MS	By MS/MS	By MS/MS	By MS/MS	By MS/MS	By MS/MS	By MS/MS
ADFLAAEGVDESGLDK	AELDDDEKADFLAAEG	VDESGLDKLIKASYHL	K	A	D	D	K	L	3	0	0	3	0	0	2	2	0	0	2	1	0	1	0	1	0	0	0	1	0	16	0	1635.76	K0N7F7	K0N7F7	258	273	yes	yes	2	3.7233e-22	230.38	By MS/MS	By matching	By matching	By MS/MS	By matching	By matching	By MS/MS	By MS/MS
ADGHEDAFKK	SPVLAMVKADGHEDAF	GHEDAFKKCETMLDIG	K	A	D	K	K	C	2	0	0	2	0	0	1	1	1	0	0	2	0	1	0	0	0	0	0	0	0	10	1	1116.52	K0N307	K0N307	357	366	yes	yes	2	0.0017528	97.965	By matching	By matching	By matching	By matching	By matching	By matching	By matching	By matching
ADGIAAIGFDK	KKDADKLKADGIAAIG	IAAIGFDKSFDMEFEG	K	A	D	D	K	S	3	0	0	2	0	0	0	2	0	2	0	1	0	1	0	0	0	0	0	0	0	11	0	1076.55	K0N3T6	K0N3T6	199	209	yes	yes	2	1.5556e-07	172.13	By MS/MS	By MS/MS	By MS/MS	By MS/MS	By MS/MS	By MS/MS	By MS/MS	By MS/MS
ADGIYSGGPYR	ASINQTNRADGIYSGG	IYSGGPYRTTPSAYAA	R	A	D	Y	R	T	1	1	0	1	0	0	0	3	0	1	0	0	0	0	1	1	0	0	2	0	0	11	0	1154.54	K0N547	K0N547	423	433	yes	yes	2	0.00053488	94.82	By matching	By matching	By matching	By matching	By matching	By matching	By MS/MS	By matching
ADGNFMIGGDK	SGGMAGARADGNFMIG	NFMIGGDKAIFNKIEP	R	A	D	D	K	A	1	0	1	2	0	0	0	3	0	1	0	1	1	1	0	0	0	0	0	0	0	11	0	1123.5	K0N532	K0N532	129	139	yes	yes	2	0.076478	33.87	By matching	By matching	By matching	By matching	By matching	By matching	By matching	By matching
ADGQVSVDDLPTVQK	GFYYDTDRADGQVSVD	DDLPTVQKKMEAIIKE	R	A	D	Q	K	K	1	0	0	3	0	2	0	1	0	0	1	1	0	0	1	1	1	0	0	3	0	15	0	1570.78	K0N5P5	K0N5P5	127	141	yes	yes	2	2.3089e-22	230.96	By MS/MS	By MS/MS	By MS/MS	By MS/MS	By MS/MS	By MS/MS	By MS/MS	By MS/MS
ADGSFDDYDLTVEPLNSPLQR	PAFNVGLKADGSFDDY	PLNSPLQRFGIGPVPF	K	A	D	Q	R	F	1	1	1	4	0	1	1	1	0	0	3	0	0	1	2	2	1	0	1	1	0	21	0	2351.09	K0NCY0	K0NCY0	151	171	yes	yes	2	6.3301e-17	222.93	By MS/MS	By MS/MS	By MS/MS	By MS/MS	By MS/MS	By MS/MS	By MS/MS	By MS/MS
ADGTVVPIFR	DMNIDGIKADGTVVPI	GTVVPIFRNGDWA___	K	A	D	F	R	N	1	1	0	1	0	0	0	1	0	1	0	0	0	1	1	0	1	0	0	2	0	10	0	1073.59	K0N7D5	K0N7D5	435	444	yes	yes	2	0.00028954	112.71	By MS/MS	By MS/MS	By MS/MS	By MS/MS	By MS/MS	By MS/MS	By MS/MS	By MS/MS
ADHLALLEGLQDGTLDMIATDHAPHTAAEK	MNPPLRSRADHLALLE	APHTAAEKTGSFKTAA	R	A	D	E	K	T	6	0	0	4	0	1	2	2	3	1	5	1	1	0	1	0	3	0	0	0	0	30	0	3153.54	K0NAS6	K0NAS6	281	310	yes	yes	4;5	2.3916e-05	74.905	By MS/MS	By MS/MS	By MS/MS	By MS/MS	By MS/MS	By MS/MS	By matching	By MS/MS
ADIAQVDGTISSFDK	AFINLATKADIAQVDG	GTISSFDKVNLTKLRH	K	A	D	D	K	V	2	0	0	3	0	1	0	1	0	2	0	1	0	1	0	2	1	0	0	1	0	15	0	1565.76	K0N5Z4	K0N5Z4	135	149	yes	yes	2	2.0977e-23	253.46	By MS/MS	By MS/MS	By MS/MS	By MS/MS	By MS/MS	By matching	By matching	By matching
ADIEVTDDSAK	ADNREYGKADIEVTDD	EVTDDSAKLFRDLPKD	K	A	D	A	K	L	2	0	0	3	0	0	1	0	0	1	0	1	0	0	0	1	1	0	0	1	0	11	0	1162.54	K0NBJ2	K0NBJ2	123	133	yes	yes	2	0.076734	33.744	By matching	By matching	By MS/MS	By matching	By matching	By matching	By matching	By matching
ADIIVGGLMPVISMIR	IPGLSKFRADIIVGGL	MPVISMIRYLDSDRLT	R	A	D	I	R	Y	1	1	0	1	0	0	0	2	0	4	1	0	2	0	1	1	0	0	0	2	0	16	0	1683.94	K0N7R1	K0N7R1	265	280	yes	yes	2	0.00022387	100.43	By matching	By matching	By MS/MS	By matching	By MS/MS	By matching	By matching	By matching
ADILAALTSTTDPTQIAK	QTTDSSYKADILAALT	TDPTQIAKLVDKFEDA	K	A	D	A	K	L	4	0	0	2	0	1	0	0	0	2	2	1	0	0	1	1	4	0	0	0	0	18	0	1828.98	K0N2F5	K0N2F5	706	723	yes	yes	2	1.626e-16	226.79	By MS/MS	By MS/MS	By MS/MS	By MS/MS	By MS/MS	By MS/MS	By MS/MS	By MS/MS
ADILAITFSEK	MISKYRPKADILAITF	LAITFSEKTQRGLMVN	K	A	D	E	K	T	2	0	0	1	0	0	1	0	0	2	1	1	0	1	0	1	1	0	0	0	0	11	0	1206.65	K0N8B6	K0N8B6	376	386	yes	yes	2	1.3545e-09	190.53	By MS/MS	By MS/MS	By MS/MS	By MS/MS	By MS/MS	By MS/MS	By MS/MS	By MS/MS
ADIPLVGDATDR	QTDIAFEKADIPLVGD	LVGDATDRTALKELTQ	K	A	D	D	R	T	2	1	0	3	0	0	0	1	0	1	1	0	0	0	1	0	1	0	0	1	0	12	0	1241.63	K0N441	K0N441	49	60	yes	yes	2	0.0060318	73.386	By MS/MS	By MS/MS	By MS/MS	By MS/MS	By MS/MS	By MS/MS	By MS/MS	By MS/MS
ADIQAFIDALLPIVQR	SFGAQTTKADIQAFID	ALLPIVQRLQAKQSAR	K	A	D	Q	R	L	3	1	0	2	0	2	0	0	0	3	2	0	0	1	1	0	0	0	0	1	0	16	0	1782	K0N4U8	K0N4U8	364	379	yes	yes	2;3	2.2243e-10	178.67	By MS/MS	By MS/MS	By MS/MS	By MS/MS	By MS/MS	By MS/MS	By MS/MS	By MS/MS
ADIQAVADMTHAK	AGHDDHVRADIQAVAD	VADMTHAKGGLLKVII	R	A	D	A	K	G	4	0	0	2	0	1	0	0	1	1	0	1	1	0	0	0	1	0	0	1	0	13	0	1369.67	K0MSB5	K0MSB5	109	121	yes	yes	2	1.465e-11	188.09	By MS/MS	By MS/MS	By MS/MS	By MS/MS	By MS/MS	By MS/MS	By MS/MS	By MS/MS
ADKLQDELAK	DKANVETKADKLQDEL	KLQDELAKLVADKEDA	K	A	D	A	K	L	2	0	0	2	0	1	1	0	0	0	2	2	0	0	0	0	0	0	0	0	0	10	1	1129.6	K0N887	K0N887	432	441	yes	yes	2	4.2646e-05	149.94	By matching	By matching	By matching	By MS/MS	By MS/MS	By matching	By MS/MS	By matching
ADKPFTFFGDGEQTR	SIMMDALKADKPFTFF	FGDGEQTRDFIYVGDV	K	A	D	T	R	D	1	1	0	2	0	1	1	2	0	0	0	1	0	3	1	0	2	0	0	0	0	15	1	1714.8	K0N6R1	K0N6R1	207	221	yes	yes	2;3	1.8903e-07	163.9	By MS/MS	By MS/MS	By MS/MS	By MS/MS	By MS/MS	By MS/MS	By MS/MS	By MS/MS
ADKSYPMTAEGK	________________	YPMTAEGKKKLEDELE	M	A	D	G	K	K	2	0	0	1	0	0	1	1	0	0	0	2	1	0	1	1	1	0	1	0	0	12	1	1296.6	K0NB62	K0NB62	2	13	yes	yes	2	0.028664	70.628	By matching	By matching	By matching	By matching	By matching	By MS/MS	By matching	By matching
ADKVDALLSESHLTYEDIAK	RRDLKVLKADKVDALL	LTYEDIAKLLKKEGHD	K	A	D	A	K	L	3	0	0	3	0	0	2	0	1	1	3	2	0	0	0	2	1	0	1	1	0	20	1	2217.12	K0NDS7	K0NDS7	43	62	yes	yes	3	0.01777	52.19	By matching	By matching	By matching	By matching	By matching	By matching	By MS/MS	By matching
ADLAYVPETPVLYPELTLR	HDDPTGFRADLAYVPE	LYPELTLREHLEMTIM	R	A	D	L	R	E	2	1	0	1	0	0	2	0	0	0	4	0	0	0	3	0	2	0	2	2	0	19	0	2159.15	K0N9F4	K0N9F4	89	107	yes	yes	2	3.0737e-05	133.78	By matching	By matching	By matching	By matching	By matching	By matching	By MS/MS	By matching
ADLEMQIESLTEELAYLK	LDELTLTKADLEMQIE	TEELAYLKKNHEEEMK	K	A	D	L	K	K	2	0	0	1	0	1	4	0	0	1	4	1	1	0	0	1	1	0	1	0	0	18	0	2095.04	CON__P13645	CON__P13645	267	284	yes	yes	2	0.062502	48.907	By MS/MS	By matching	By matching	By MS/MS	By matching	By matching	By matching	By matching
ADLGDILGISGEVMK	DNYMIFKKADLGDILG	GISGEVMKTDSGELTV	K	A	D	M	K	T	1	0	0	2	0	0	1	3	0	2	2	1	1	0	0	1	0	0	0	1	0	15	0	1516.78	K0NAN7	K0NAN7	122	136	yes	yes	2	2.9665e-07	150.34	By MS/MS	By MS/MS	By MS/MS	By MS/MS	By MS/MS	By MS/MS	By MS/MS	By MS/MS
ADLGLLAEVK	ERELAAHKADLGLLAE	LGLLAEVKRYGFADEE	K	A	D	V	K	R	2	0	0	1	0	0	1	1	0	0	3	1	0	0	0	0	0	0	0	1	0	10	0	1027.59	K0N587	K0N587	487	496	yes	yes	2	0.00031085	111.86	By matching	By MS/MS	By matching	By MS/MS	By matching	By matching	By matching	By matching
ADLLFVQGAAGSGK	NQIIRDTKADLLFVQG	QGAAGSGKTSAVLQRV	K	A	D	G	K	T	3	0	0	1	0	1	0	3	0	0	2	1	0	1	0	1	0	0	0	1	0	14	0	1332.7	K0N9W3	K0N9W3	239	252	yes	yes	2	3.447e-07	145.52	By MS/MS	By MS/MS	By MS/MS	By MS/MS	By MS/MS	By MS/MS	By MS/MS	By MS/MS
ADLSGLYFTILGAK	ILSMFAGKADLSGLYF	YFTILGAKFTYGNFIN	K	A	D	A	K	F	2	0	0	1	0	0	0	2	0	1	3	1	0	1	0	1	1	0	1	0	0	14	0	1467.8	K0MY02	K0MY02	50	63	yes	yes	2	2.5757e-06	138.21	By matching	By matching	By matching	By matching	By matching	By matching	By matching	By MS/MS
ADLVEEVAR	RRWDIHIKADLVEEVA	DLVEEVARIYGFDNLP	K	A	D	A	R	I	2	1	0	1	0	0	2	0	0	0	1	0	0	0	0	0	0	0	0	2	0	9	0	1000.52	K0N5M4	K0N5M4	466	474	yes	yes	2	0.00090927	93.556	By MS/MS	By matching	By matching	By MS/MS	By matching	By matching	By matching	By matching
ADLVPNLVNAVK	VENVMQRRADLVPNLV	PNLVNAVKGNMGQEQK	R	A	D	V	K	G	2	0	2	1	0	0	0	0	0	0	2	1	0	0	1	0	0	0	0	3	0	12	0	1251.72	K0N8J7	K0N8J7	81	92	yes	yes	2	0.068738	37.94	By matching	By matching	By matching	By matching	By matching	By matching	By matching	By matching
ADLYDEDELGTK	VIDLIEMKADLYDEDE	DEDELGTKWDTVDVPD	K	A	D	T	K	W	1	0	0	3	0	0	2	1	0	0	2	1	0	0	0	0	1	0	1	0	0	12	0	1367.61	K0NCN8	K0NCN8	188	199	yes	yes	2	4.0184e-14	205.8	By MS/MS	By MS/MS	By MS/MS	By MS/MS	By MS/MS	By MS/MS	By MS/MS	By MS/MS
ADLYDEDELGTKWDTVDVPDDYK	VIDLIEMKADLYDEDE	VDVPDDYKEAAQKAHN	K	A	D	Y	K	E	1	0	0	7	0	0	2	1	0	0	2	2	0	0	1	0	2	1	2	2	0	23	1	2701.19	K0NCN8	K0NCN8	188	210	yes	yes	3	3.9755e-08	147.28	By MS/MS	By matching	By matching	By matching	By matching	By matching	By MS/MS	By MS/MS
ADNEQFADYLGQLQEAQFPR	________________	LQEAQFPRWTDLPQFD	M	A	D	P	R	W	3	1	1	2	0	4	2	1	0	0	2	0	0	2	1	0	0	0	1	0	0	20	0	2339.08	K0NAK2	K0NAK2	2	21	yes	yes	2	3.0456e-16	210.47	By matching	By matching	By matching	By matching	By matching	By matching	By MS/MS	By MS/MS
ADNYTVVGEVR	TELGELAKADNYTVVG	YTVVGEVRQSLDRAAA	K	A	D	V	R	Q	1	1	1	1	0	0	1	1	0	0	0	0	0	0	0	0	1	0	1	3	0	11	0	1221.6	K0N689	K0N689	39	49	yes	yes	2	0.00040204	103.14	By matching	By matching	By matching	By MS/MS	By matching	By matching	By matching	By matching
ADPAKFPINIDEHGNTSAASVPILLAQLAEDGR	QSVTKKLKADPAKFPI	AQLAEDGRIQRGQRLV	K	A	D	G	R	I	6	1	2	3	0	1	2	2	1	3	3	1	0	1	3	2	1	0	0	1	0	33	1	3429.75	K0N7B0	K0N7B0	263	295	yes	yes	4	0.064774	16.339	By MS/MS	By matching	By matching	By matching	By matching	By matching	By matching	By matching
ADPQVLTLLLQVLDDGR	VLLDEIEKADPQVLTL	LQVLDDGRLTDGQGNV	K	A	D	G	R	L	1	1	0	3	0	2	0	1	0	0	5	0	0	0	1	0	1	0	0	2	0	17	0	1865.03	K0N9Z7	K0N9Z7	553	569	yes	yes	2;3	2.4109e-10	188.96	By matching	By matching	By matching	By matching	By MS/MS	By matching	By MS/MS	By MS/MS
ADQITSATATAK	________________	TSATATAKTVRIAARK	M	A	D	A	K	T	4	0	0	1	0	1	0	0	0	1	0	1	0	0	0	1	3	0	0	0	0	12	0	1176.6	K0NCM1	K0NCM1	2	13	yes	yes	2	9.8862e-15	222.81	By MS/MS	By MS/MS	By MS/MS	By MS/MS	By MS/MS	By MS/MS	By MS/MS	By MS/MS
ADQLPESAWYR	FIKALSEKADQLPESA	LPESAWYRAALANKEN	K	A	D	Y	R	A	2	1	0	1	0	1	1	0	0	0	1	0	0	0	1	1	0	1	1	0	0	11	0	1334.63	K0NBB6	K0NBB6	335	345	yes	yes	2	7.3557e-05	120.03	By matching	By matching	By MS/MS	By matching	By matching	By matching	By MS/MS	By MS/MS
ADQQELDDFFAHAK	________________	DDFFAHAKAALDLPAD	M	A	D	A	K	A	3	0	0	3	0	2	1	0	1	0	1	1	0	2	0	0	0	0	0	0	0	14	0	1633.74	K0NAY8	K0NAY8	2	15	yes	yes	3	6.8673e-07	143.76	By MS/MS	By matching	By MS/MS	By MS/MS	By MS/MS	By MS/MS	By MS/MS	By matching
ADSFPGELSGGQQQR	KMVGLENKADSFPGEL	LSGGQQQRVAIARSLA	K	A	D	Q	R	V	1	1	0	1	0	3	1	3	0	0	1	0	0	1	1	2	0	0	0	0	0	15	0	1575.73	K0MWS9	K0MWS9	140	154	yes	yes	2	2.4469e-22	229.48	By MS/MS	By MS/MS	By MS/MS	By matching	By MS/MS	By MS/MS	By MS/MS	By MS/MS
ADSGWTDIFIKPGYQWK	TKFDGAIKADSGWTDI	IKPGYQWKVVDAFITN	K	A	D	W	K	V	1	0	0	2	0	1	0	2	0	2	0	2	0	1	1	1	1	2	1	0	0	17	1	2010.98	K0N965	K0N965	292	308	yes	yes	3	0.00022355	104.17	By MS/MS	By matching	By matching	By MS/MS	By matching	By matching	By matching	By matching
ADSISGLTMPK	LTEYHDGKADSISGLT	ISGLTMPKGDNGDTMV	K	A	D	P	K	G	1	0	0	1	0	0	0	1	0	1	1	1	1	0	1	2	1	0	0	0	0	11	0	1118.56	K0N983	K0N983	174	184	yes	yes	2	1.2756e-06	160.67	By MS/MS	By MS/MS	By MS/MS	By MS/MS	By MS/MS	By MS/MS	By MS/MS	By MS/MS
ADSMEDIVEAVEGDNK	QQVAADKKADSMEDIV	EAVEGDNKSAK_____	K	A	D	N	K	S	2	0	1	3	0	0	3	1	0	1	0	1	1	0	0	1	0	0	0	2	0	16	0	1720.75	K0N936	K0N936	244	259	yes	yes	2;3	9.8817e-31	263.15	By MS/MS	By MS/MS	By MS/MS	By MS/MS	By MS/MS	By MS/MS	By MS/MS	By MS/MS
ADTAYLNR	APTVLAGKADTAYLNR	ADTAYLNRDFLPKWQS	K	A	D	N	R	D	2	1	1	1	0	0	0	0	0	0	1	0	0	0	0	0	1	0	1	0	0	8	0	922.451	K0N788	K0N788	149	156	yes	yes	2	0.00056299	109.48	By matching	By MS/MS	By MS/MS	By matching	By MS/MS	By matching	By MS/MS	By matching
ADTSYDEFTQHETAQAQVADIYPADK	GPLGVVDRADTSYDEF	ADIYPADKKKSKA___	R	A	D	D	K	K	5	0	0	4	0	3	2	0	1	1	0	1	0	1	1	1	3	0	2	1	0	26	0	2913.29	K0N8V6	K0N8V6	498	523	yes	yes	3	3.5394e-10	154.66	By MS/MS	By MS/MS	By MS/MS	By MS/MS	By MS/MS	By MS/MS	By matching	By MS/MS
ADVADVLVAALDSNR	QRPSTIPRADVADVLV	VAALDSNRHRDTVKIA	R	A	D	N	R	H	4	1	1	3	0	0	0	0	0	0	2	0	0	0	0	1	0	0	0	3	0	15	0	1527.79	K0N671	K0N671	200	214	yes	yes	2;3	4.5752e-09	173.33	By MS/MS	By MS/MS	By MS/MS	By MS/MS	By MS/MS	By MS/MS	By MS/MS	By MS/MS
ADVAKPGEPVADLLK	IHLENVMRADVAKPGE	EPVADLLKNVPTKKGT	R	A	D	L	K	N	3	0	0	2	0	0	1	1	0	0	2	2	0	0	2	0	0	0	0	2	0	15	1	1521.84	K0N436	K0N436	63	77	yes	yes	2;3	9.429e-07	145.52	By MS/MS	By MS/MS	By MS/MS	By MS/MS	By MS/MS	By MS/MS	By MS/MS	By MS/MS
ADVDPAVIVEIR	QLKASSVRADVDPAVI	PAVIVEIRRIAAKISE	R	A	D	I	R	R	2	1	0	2	0	0	1	0	0	2	0	0	0	0	1	0	0	0	0	3	0	12	0	1295.71	K0N441	K0N441	224	235	yes	yes	2	0.00032856	101.53	By matching	By matching	By MS/MS	By matching	By MS/MS	By MS/MS	By matching	By matching
ADVLAVEDK	VKIGDTVKADVLAVED	DVLAVEDKQLIVGIEG	K	A	D	D	K	Q	2	0	0	2	0	0	1	0	0	0	1	1	0	0	0	0	0	0	0	2	0	9	0	958.497	K0NAL9	K0NAL9	31	39	yes	yes	2	0.00030804	115.7	By matching	By MS/MS	By MS/MS	By matching	By MS/MS	By MS/MS	By matching	By MS/MS
ADVPEEVFSLAK	YFQGVVSKADVPEEVF	EEVFSLAKELRQESSM	K	A	D	A	K	E	2	0	0	1	0	0	2	0	0	0	1	1	0	1	1	1	0	0	0	2	0	12	0	1303.67	K0N569	K0N569	52	63	yes	yes	2	1.187e-09	173.76	By MS/MS	By MS/MS	By MS/MS	By MS/MS	By MS/MS	By MS/MS	By MS/MS	By MS/MS
ADVQGSVEALAGSLEK	KEVDVIIKADVQGSVE	ALAGSLEKIEVKGVRV	K	A	D	E	K	I	3	0	0	1	0	1	2	2	0	0	2	1	0	0	0	2	0	0	0	2	0	16	0	1572.8	K0N5K7	K0N5K7	750	765	yes	yes	2	1.1798e-30	259.29	By MS/MS	By MS/MS	By MS/MS	By MS/MS	By MS/MS	By MS/MS	By MS/MS	By MS/MS
ADVTQLVQK	TYFGEKAKADVTQLVQ	DVTQLVQKMIATYKRR	K	A	D	Q	K	M	1	0	0	1	0	2	0	0	0	0	1	1	0	0	0	0	1	0	0	2	0	9	0	1000.56	K0N8Q0	K0N8Q0	352	360	yes	yes	2	9.0946e-10	202.2	By MS/MS	By MS/MS	By MS/MS	By MS/MS	By MS/MS	By MS/MS	By MS/MS	By MS/MS
ADVTTVEQIMLK	QDRLVQARADVTTVEQ	TVEQIMLKNPAAITPG	R	A	D	L	K	N	1	0	0	1	0	1	1	0	0	1	1	1	1	0	0	0	2	0	0	2	0	12	0	1346.71	K0N4E4	K0N4E4	252	263	yes	yes	2	1.9541e-05	130.15	By MS/MS	By matching	By matching	By matching	By matching	By matching	By MS/MS	By MS/MS
ADVVINALPLTPDTK	ATHEAAGRADVVINAL	LPLTPDTKHFYDEAFF	R	A	D	T	K	H	2	0	1	2	0	0	0	0	0	1	2	1	0	0	2	0	2	0	0	2	0	15	0	1565.87	K0N557	K0N557	188	202	yes	yes	2	0.026393	52.569	By matching	By matching	By matching	By matching	By matching	By matching	By matching	By matching
ADWLNAEQFDR	HDQQLRTKADWLNAEQ	LNAEQFDRLHYVAPGI	K	A	D	D	R	L	2	1	1	2	0	1	1	0	0	0	1	0	0	1	0	0	0	1	0	0	0	11	0	1363.62	K0N7D5	K0N7D5	240	250	yes	yes	2	7.6199e-14	214.04	By matching	By MS/MS	By MS/MS	By MS/MS	By MS/MS	By MS/MS	By MS/MS	By MS/MS
ADYAHFNK	NMVNWWQKADYAHFNK	ADYAHFNKLTEAMIQE	K	A	D	N	K	L	2	0	1	1	0	0	0	0	1	0	0	1	0	1	0	0	0	0	1	0	0	8	0	964.44	K0N8Q0	K0N8Q0	518	525	yes	yes	2	0.00018951	153.04	By MS/MS	By MS/MS	By MS/MS	By MS/MS	By MS/MS	By MS/MS	By MS/MS	By MS/MS
ADYQSQLLFETNR	VDKYGHSKADYQSQLL	QLLFETNRWDNGMHIT	K	A	D	N	R	W	1	1	1	1	0	2	1	0	0	0	2	0	0	1	0	1	1	0	1	0	0	13	0	1583.76	K0N5Z4	K0N5Z4	79	91	yes	yes	2	1.7449e-08	165.78	By MS/MS	By MS/MS	By MS/MS	By MS/MS	By MS/MS	By MS/MS	By matching	By matching
AEAAGLLTDR	FEEDLFKRAEAAGLLT	AAGLLTDRAIEHQKPM	R	A	E	D	R	A	3	1	0	1	0	0	1	1	0	0	2	0	0	0	0	0	1	0	0	0	0	10	0	1015.53	K0N508	K0N508	104	113	yes	yes	2	3.3112e-06	160.18	By MS/MS	By MS/MS	By MS/MS	By MS/MS	By MS/MS	By MS/MS	By MS/MS	By MS/MS
AEAESLYQSK	EDIAQKSKAEAESLYQ	AESLYQSKYEELQITA	K	A	E	S	K	Y	2	0	0	0	0	1	2	0	0	0	1	1	0	0	0	2	0	0	1	0	0	10	0	1124.54	CON__P04264	CON__P04264	367	376	yes	yes	2	8.2274e-08	183.03	By matching	By MS/MS	By matching	By matching	By matching	By matching	By matching	By matching
AEAIEQIDIGGPSALR	IKRPDVTRAEAIEQID	IGGPSALRAAAKNSDS	R	A	E	L	R	A	3	1	0	1	0	1	2	2	0	3	1	0	0	0	1	1	0	0	0	0	0	16	0	1638.86	K0N634	K0N634	116	131	yes	yes	2	2.0642e-22	241.66	By MS/MS	By MS/MS	By MS/MS	By MS/MS	By MS/MS	By MS/MS	By matching	By matching
AEANWSMDDFITK	HFAFDICKAEANWSMD	SMDDFITKQIDKIRAE	K	A	E	T	K	Q	2	0	1	2	0	0	1	0	0	1	0	1	1	1	0	1	1	1	0	0	0	13	0	1526.67	K0NBJ2	K0NBJ2	209	221	yes	yes	2	0.00033501	94.532	By MS/MS	By MS/MS	By MS/MS	By MS/MS	By MS/MS	By MS/MS	By MS/MS	By MS/MS
AEAVNAIANAR	FPDDKTDKAEAVNAIA	VNAIANARKAGKVRAI	K	A	E	A	R	K	5	1	2	0	0	0	1	0	0	1	0	0	0	0	0	0	0	0	0	1	0	11	0	1098.58	K0NB94	K0NB94	134	144	yes	yes	2	3.6071e-14	221.59	By MS/MS	By MS/MS	By MS/MS	By MS/MS	By MS/MS	By matching	By MS/MS	By MS/MS
AEAVTLPAPNLPK	________________	LPAPNLPKFPLARYLK	M	A	E	P	K	F	3	0	1	0	0	0	1	0	0	0	2	1	0	0	3	0	1	0	0	1	0	13	0	1319.74	K0N7U0	K0N7U0	2	14	yes	yes	2	0.0017157	86.803	By MS/MS	By MS/MS	By MS/MS	By MS/MS	By MS/MS	By MS/MS	By matching	By matching
AEDGAPCVTYIGPNGAGHYVK	ILEAISAKAEDGAPCV	NGAGHYVKMVHNGIEY	K	A	E	V	K	M	3	0	1	1	1	0	1	4	1	1	0	1	0	0	2	0	1	0	2	2	0	21	0	2175.01	K0N5N2	K0N5N2	169	189	yes	yes	2;3	1.1951e-05	135.81	By MS/MS	By matching	By MS/MS	By MS/MS	By MS/MS	By MS/MS	By MS/MS	By MS/MS
AEDIQPTEDQVNEEVK	LVLEAIVKAEDIQPTE	DQVNEEVKNLASEYNM	K	A	E	V	K	N	1	0	1	2	0	2	4	0	0	1	0	1	0	0	1	0	1	0	0	2	0	16	0	1842.85	K0N884	K0N884	370	385	yes	yes	2	1.1955e-23	254.89	By MS/MS	By MS/MS	By MS/MS	By MS/MS	By MS/MS	By MS/MS	By MS/MS	By MS/MS
AEDIVALDMR	VKAGDSKRAEDIVALD	DIVALDMRGVSLLADY	R	A	E	M	R	G	2	1	0	2	0	0	1	0	0	1	1	0	1	0	0	0	0	0	0	1	0	10	0	1131.56	K0N5N6	K0N5N6	20	29	yes	yes	2	0.00073637	94.767	By MS/MS	By matching	By MS/MS	By MS/MS	By MS/MS	By MS/MS	By MS/MS	By matching
AEDSQYQGIIK	LTVNVTQRAEDSQYQG	SQYQGIIKLVKESEAR	R	A	E	I	K	L	1	0	0	1	0	2	1	1	0	2	0	1	0	0	0	1	0	0	1	0	0	11	0	1250.61	K0NB79	K0NB79	201	211	yes	yes	2	2.4969e-09	181.68	By matching	By matching	By matching	By matching	By matching	By matching	By MS/MS	By MS/MS
AEETNIILANR	________________	TNIILANRTDAQGTIE	M	A	E	N	R	T	2	1	2	0	0	0	2	0	0	2	1	0	0	0	0	0	1	0	0	0	0	11	0	1242.66	K0N9A7	K0N9A7	2	12	yes	yes	2	2.3254e-19	234.9	By MS/MS	By MS/MS	By MS/MS	By MS/MS	By MS/MS	By matching	By MS/MS	By matching
AEETSPDLYASIDLVTDK	PLSFLTLRAEETSPDL	SIDLVTDKLERQVRKF	R	A	E	D	K	L	2	0	0	3	0	0	2	0	0	1	2	1	0	0	1	2	2	0	1	1	0	18	0	1965.94	K0N3F2	K0N3F2	67	84	yes	yes	2	0.002852	75.682	By MS/MS	By matching	By matching	By MS/MS	By MS/MS	By matching	By matching	By matching
AEETSPDLYASIDLVTDKLER	PLSFLTLRAEETSPDL	LVTDKLERQVRKFKTK	R	A	E	E	R	Q	2	1	0	3	0	0	3	0	0	1	3	1	0	0	1	2	2	0	1	1	0	21	1	2364.17	K0N3F2	K0N3F2	67	87	yes	yes	2;3	1.1438e-31	269.34	By MS/MS	By MS/MS	By MS/MS	By MS/MS	By MS/MS	By MS/MS	By MS/MS	By MS/MS
AEFAGAQAEAQAAFGDPTMYLEK	LTDAVALKAEFAGAQA	DPTMYLEKVIVPAKHV	K	A	E	E	K	V	7	0	0	1	0	2	3	2	0	0	1	1	1	2	1	0	1	0	1	0	0	23	0	2415.11	K0N6M5	K0N6M5	178	200	yes	yes	2	8.4273e-12	179.18	By matching	By matching	By matching	By matching	By matching	By matching	By MS/MS	By matching
AEFTDIPEDKR	EERYAKFRAEFTDIPE	TDIPEDKRELLVEGVD	R	A	E	K	R	E	1	1	0	2	0	0	2	0	0	1	0	1	0	1	1	0	1	0	0	0	0	11	1	1319.64	K0N8K0	K0N8K0	26	36	yes	yes	2	0.0025321	90.614	By MS/MS	By matching	By matching	By matching	By matching	By matching	By matching	By matching
AEGIHGDLTQQK	GLKARGYRAEGIHGDL	HGDLTQQKRMSVLRQF	R	A	E	Q	K	R	1	0	0	1	0	2	1	2	1	1	1	1	0	0	0	0	1	0	0	0	0	12	0	1295.65	K0N8C7	K0N8C7	266	277	yes	yes	2	2.6239e-14	213.63	By MS/MS	By MS/MS	By MS/MS	By MS/MS	By MS/MS	By MS/MS	By MS/MS	By MS/MS
AEGSMDAGNLLKPMLAR	HNIVGAGKAEGSMDAG	LLKPMLARGELHLIGA	K	A	E	A	R	G	3	1	1	1	0	0	1	2	0	0	3	1	2	0	1	1	0	0	0	0	0	17	1	1772.89	K0N4Z8	K0N4Z8	291	307	yes	yes	2;3	3.5958e-06	158.65	By matching	By matching	By matching	By matching	By matching	By matching	By matching	By matching
AEHLIDLETDHQTTK	DNQDTQPRAEHLIDLE	ETDHQTTKK_______	R	A	E	T	K	K	1	0	0	2	0	1	2	0	2	1	2	1	0	0	0	0	3	0	0	0	0	15	0	1749.85	K0N6L4	K0N6L4	149	163	yes	yes	3	0.0029105	70.68	By matching	By matching	By MS/MS	By matching	By matching	By matching	By matching	By matching
AEHNYAALQALPR	APLRAKYKAEHNYAAL	AALQALPRNASPVRAH	K	A	E	P	R	N	4	1	1	0	0	1	1	0	1	0	2	0	0	0	1	0	0	0	1	0	0	13	0	1452.75	K0N3D1	K0N3D1	33	45	yes	yes	2;3	4.3217e-08	154.1	By MS/MS	By matching	By MS/MS	By MS/MS	By MS/MS	By MS/MS	By MS/MS	By MS/MS
AEHVVDEGLVVAK	RRSAQIYKAEHVVDEG	DEGLVVAKDKDGKYSV	K	A	E	A	K	D	2	0	0	1	0	0	2	1	1	0	1	1	0	0	0	0	0	0	0	4	0	13	0	1364.73	K0N7D4	K0N7D4	32	44	yes	yes	2	7.1561e-06	126.32	By matching	By matching	By matching	By MS/MS	By matching	By MS/MS	By matching	By matching
AEIAFTLER	NERRNIQRAEIAFTLE	EIAFTLERLLQKDIGD	R	A	E	E	R	L	2	1	0	0	0	0	2	0	0	1	1	0	0	1	0	0	1	0	0	0	0	9	0	1048.56	K0NBA0	K0NBA0	59	67	yes	yes	2	0.020913	75.509	By matching	By matching	By matching	By matching	By matching	By matching	By MS/MS	By matching
AEKAAMKGLIK	________________	AAMKGLIKRVRIVQLN	R	A	E	I	K	R	3	0	0	0	0	0	1	1	0	1	1	3	1	0	0	0	0	0	0	0	0	11	2	1158.68	K0N6M3	K0N6M3	6	16	yes	yes	2	0.043876	45.158	By matching	By matching	By matching	By matching	By matching	By matching	By matching	By matching
AEKEHYER	________________	AEKEHYERTKPHVNIG	M	A	E	E	R	T	1	1	0	0	0	0	3	0	1	0	0	1	0	0	0	0	0	0	1	0	0	8	1	1060.49	K0N4R1	K0N4R1	2	9	yes	yes	2	0.0014015	131.52	By MS/MS	By MS/MS	By MS/MS	By MS/MS	By MS/MS	By MS/MS	By MS/MS	By MS/MS
AEKVDPDNLFNDDDTDTDDAESASGKDDE	VVGIIPEKAEKVDPDN	SASGKDDE________	K	A	E	D	E	-	3	0	2	10	0	0	3	1	0	0	1	2	0	1	1	2	2	0	0	1	0	29	2	3142.25	K0N9A7	K0N9A7	125	153	yes	yes	3	0.077659	34.775	By matching	By matching	By matching	By MS/MS	By matching	By matching	By matching	By matching
AELAEGESFDLK	KLVLIDKKAELAEGES	EGESFDLKDALGGLPT	K	A	E	L	K	D	2	0	0	1	0	0	3	1	0	0	2	1	0	1	0	1	0	0	0	0	0	12	0	1307.62	K0NCZ6	K0NCZ6	40	51	yes	yes	2	1.5325e-06	145.81	By MS/MS	By MS/MS	By MS/MS	By MS/MS	By matching	By MS/MS	By matching	By MS/MS
AELIESVATATGLTK	________________	ATATGLTKKDATAAVD	K	A	E	T	K	K	3	0	0	0	0	0	2	1	0	1	2	1	0	0	0	1	3	0	0	1	0	15	0	1502.82	K0MVF4	K0MVF4	5	19	yes	yes	2;3	1.2329e-41	307.43	By MS/MS	By MS/MS	By MS/MS	By MS/MS	By MS/MS	By MS/MS	By MS/MS	By MS/MS
AELIESVATATGLTKK	________________	TATGLTKKDATAAVDA	K	A	E	K	K	D	3	0	0	0	0	0	2	1	0	1	2	2	0	0	0	1	3	0	0	1	0	16	1	1630.91	K0MVF4	K0MVF4	5	20	yes	yes	2;3	0.00016939	119.92	By MS/MS	By matching	By matching	By matching	By matching	By matching	By MS/MS	By matching
AELTGKPTMPWYDQWAPVIVGDFQPK	FAAYLTRKAELTGKPT	IVGDFQPKTYTFDEAA	K	A	E	P	K	T	2	0	0	2	0	2	1	2	0	1	1	2	1	1	4	0	2	2	1	2	0	26	1	2973.47	K0N779	K0N779	295	320	yes	yes	3	8.6324e-05	76.959	By MS/MS	By matching	By MS/MS	By matching	By matching	By matching	By MS/MS	By matching
AELTLTNVTVNIPVGTEVK	________________	IPVGTEVKTLLQDVNL	M	A	E	V	K	T	1	0	2	0	0	0	2	1	0	1	2	1	0	0	1	0	4	0	0	4	0	19	0	1997.1	K0N9L1	K0N9L1	2	20	yes	yes	2	1.3298e-15	205.88	By matching	By matching	By matching	By matching	By matching	By matching	By MS/MS	By MS/MS
AENNNIFR	EANPDELKAENNNIFR	AENNNIFRKLFGRVKR	K	A	E	F	R	K	1	1	3	0	0	0	1	0	0	1	0	0	0	1	0	0	0	0	0	0	0	8	0	976.473	K0N4U3	K0N4U3	121	128	yes	yes	2	0.00017681	154.49	By MS/MS	By MS/MS	By MS/MS	By MS/MS	By MS/MS	By MS/MS	By MS/MS	By MS/MS
AEPEHPEILTGVNLK	KDLHVKIKAEPEHPEI	ILTGVNLKLATGEIHA	K	A	E	L	K	L	1	0	1	0	0	0	3	1	1	1	2	1	0	0	2	0	1	0	0	1	0	15	0	1645.87	K0NAC0	K0NAC0	15	29	yes	yes	2;3	1.7975e-05	125.33	By MS/MS	By matching	By MS/MS	By MS/MS	By MS/MS	By MS/MS	By matching	By matching
AEPHIMTIEDDSVYR	GAVAMLIKAEPHIMTI	IEDDSVYRSESIDDFW	K	A	E	Y	R	S	1	1	0	2	0	0	2	0	1	2	0	0	1	0	1	1	1	0	1	1	0	15	0	1774.82	K0N9K3	K0N9K3	164	178	yes	yes	3	0.041755	51.004	By MS/MS	By matching	By matching	By matching	By matching	By matching	By matching	By matching
AEPVGSTNTVIFEMFQEYGFK	TAAPLFYRAEPVGSTN	MFQEYGFKISPTLAGL	R	A	E	F	K	I	1	0	1	0	0	1	3	2	0	1	0	1	1	3	1	1	2	0	1	2	0	21	0	2393.12	K0N4Z4	K0N4Z4	113	133	yes	yes	2;3	1.3578e-32	276.26	By MS/MS	By MS/MS	By MS/MS	By MS/MS	By MS/MS	By MS/MS	By MS/MS	By MS/MS
AEQGNLSYDHYQSLTTPNEYEIIEHWR	AALVQGSRAEQGNLSY	YEIIEHWRDAEAVESH	R	A	E	W	R	D	1	1	2	1	0	2	4	1	2	2	2	0	0	0	1	2	2	1	3	0	0	27	0	3292.51	K0N7R3	K0N7R3	55	81	yes	yes	4	0.016438	34.839	By matching	By MS/MS	By MS/MS	By matching	By MS/MS	By MS/MS	By matching	By matching
AEQIQALR	EAIMTYARAEQIQALR	AEQIQALRLGAQIQAI	R	A	E	L	R	L	2	1	0	0	0	2	1	0	0	1	1	0	0	0	0	0	0	0	0	0	0	8	0	927.514	K0N5U0	K0N5U0	98	105	yes	yes	2	0.00024498	146.69	By matching	By MS/MS	By MS/MS	By MS/MS	By MS/MS	By MS/MS	By matching	By MS/MS
AEQLFGDALK	ADVYSNGKAEQLFGDA	QLFGDALKKASFTRDQ	K	A	E	L	K	K	2	0	0	1	0	1	1	1	0	0	2	1	0	1	0	0	0	0	0	0	0	10	0	1090.57	K0MY45	K0MY45	57	66	yes	yes	2	0.0069543	72.29	By matching	By matching	By matching	By matching	By matching	By matching	By MS/MS	By matching
AEQVGFEGYK	FFESHGAKAEQVGFEG	QVGFEGYKYVTCVSIN	K	A	E	Y	K	Y	1	0	0	0	0	1	2	2	0	0	0	1	0	1	0	0	0	0	1	1	0	10	0	1126.53	K0N7E0	K0N7E0	55	64	yes	yes	2	6.477e-05	134.38	By matching	By MS/MS	By MS/MS	By MS/MS	By MS/MS	By MS/MS	By MS/MS	By MS/MS
AESHNHPSAVEPYEGAATGVGGIIR	EGKAVVFKAESHNHPS	TGVGGIIRDIFSIGAK	K	A	E	I	R	D	4	1	1	0	0	0	3	4	2	2	0	0	0	0	2	2	1	0	1	2	0	25	0	2518.22	K0N9H6	K0N9H6	98	122	yes	yes	3;4	7.0233e-10	152.63	By MS/MS	By matching	By MS/MS	By MS/MS	By MS/MS	By MS/MS	By matching	By matching
AESLAADLASQLAFMDPEILAIPADQLTAWR	AYQAMNAKAESLAADL	ADQLTAWRDTESLKPY	K	A	E	W	R	D	8	1	0	3	0	2	2	0	0	2	5	0	1	1	2	2	1	1	0	0	0	31	0	3326.69	K0N560	K0N560	97	127	yes	yes	3	1.5262e-05	79.407	By MS/MS	By MS/MS	By MS/MS	By MS/MS	By MS/MS	By matching	By MS/MS	By matching
AETGDDAYQFIAVR	EKAMQEMRAETGDDAY	AYQFIAVRLPYGEQAD	R	A	E	V	R	L	3	1	0	2	0	1	1	1	0	1	0	0	0	1	0	0	1	0	1	1	0	14	0	1554.73	K0MWF6	K0MWF6	72	85	yes	yes	2	1.3034e-16	222.81	By MS/MS	By MS/MS	By MS/MS	By MS/MS	By MS/MS	By MS/MS	By MS/MS	By MS/MS
AETLLQSGFIDAVVQR	KLPQNFQRAETLLQSG	FIDAVVQRQDQPSYLG	R	A	E	Q	R	Q	2	1	0	1	0	2	1	1	0	1	2	0	0	1	0	1	1	0	0	2	0	16	0	1745.93	K0NA32	K0NA32	240	255	yes	yes	2	2.3093e-15	203.92	By matching	By matching	By matching	By MS/MS	By MS/MS	By matching	By matching	By matching
AETMAVKPLTQYAVDK	GDSPALPKAETMAVKP	LTQYAVDKFATEREVL	K	A	E	D	K	F	3	0	0	1	0	1	1	0	0	0	1	2	1	0	1	0	2	0	1	2	0	16	1	1763.91	K0N6R1	K0N6R1	142	157	yes	yes	3	0.041295	39.776	By matching	By MS/MS	By matching	By matching	By MS/MS	By MS/MS	By matching	By matching
AETMSFTDLDK	DFERGFIRAETMSFTD	MSFTDLDKYGSVQAVK	R	A	E	D	K	Y	1	0	0	2	0	0	1	0	0	0	1	1	1	1	0	1	2	0	0	0	0	11	0	1256.56	K0N7F7	K0N7F7	324	334	yes	yes	2	1.5572e-09	188.96	By matching	By matching	By MS/MS	By matching	By MS/MS	By MS/MS	By matching	By MS/MS
AETMSFTDLDKYGSVQAVK	DFERGFIRAETMSFTD	YGSVQAVKEAGRYRSE	R	A	E	V	K	E	2	0	0	2	0	1	1	1	0	0	1	2	1	1	0	2	2	0	1	2	0	19	1	2089	K0N7F7	K0N7F7	324	342	yes	yes	2;3	1.4525e-10	197.28	By MS/MS	By MS/MS	By MS/MS	By MS/MS	By MS/MS	By MS/MS	By MS/MS	By MS/MS
AETNPETGETLIAGMGELHLDIMVDR	SEEDPTFKAETNPETG	HLDIMVDRLKREFKVA	K	A	E	D	R	L	2	1	1	2	0	0	4	3	1	2	3	0	2	0	1	0	3	0	0	1	0	26	0	2811.34	K0NCN8	K0NCN8	444	469	yes	yes	3	8.6067e-08	120.33	By MS/MS	By MS/MS	By MS/MS	By MS/MS	By MS/MS	By MS/MS	By MS/MS	By MS/MS
AEVGEAIYVEK	KTGGKQYKAEVGEAIY	GEAIYVEKLDADEGKQ	K	A	E	E	K	L	2	0	0	0	0	0	3	1	0	1	0	1	0	0	0	0	0	0	1	2	0	11	0	1206.61	K0MW61	K0MW61	31	41	yes	yes	2	1.0079e-09	193.22	By MS/MS	By MS/MS	By MS/MS	By MS/MS	By MS/MS	By MS/MS	By MS/MS	By MS/MS
AEVGEAIYVEKLDADEGK	KTGGKQYKAEVGEAIY	KLDADEGKQVTFDEVI	K	A	E	G	K	Q	3	0	0	2	0	0	4	2	0	1	1	2	0	0	0	0	0	0	1	2	0	18	1	1934.95	K0MW61	K0MW61	31	48	yes	yes	2;3	3.9436e-30	258.9	By MS/MS	By MS/MS	By matching	By MS/MS	By MS/MS	By MS/MS	By MS/MS	By MS/MS
AEVNDVANAVFDGTDATMLSGESANGDYPVESVAAMAR	QENPRPTRAEVNDVAN	ESVAAMARIDEYTEAA	R	A	E	A	R	I	8	1	3	4	0	0	3	3	0	0	1	0	2	1	1	3	2	0	1	5	0	38	0	3843.72	K0N8B6	K0N8B6	274	311	yes	yes	2;3;4	2.8808e-14	121.86	By MS/MS	By MS/MS	By MS/MS	By MS/MS	By MS/MS	By MS/MS	By MS/MS	By MS/MS
AEVPTELTWDLTTIYPDDK	________________	TTIYPDDKAWQVDFEA	R	A	E	D	K	A	1	0	0	3	0	0	2	0	0	1	2	1	0	0	2	0	4	1	1	1	0	19	0	2206.07	K0N560	K0N560	8	26	yes	yes	2	1.7297e-22	233.49	By MS/MS	By matching	By MS/MS	By MS/MS	By MS/MS	By MS/MS	By MS/MS	By MS/MS
AFAANVPDPEALTVTLK	DLFQVLEKAFAANVPD	EALTVTLKQVLKALQ_	K	A	F	L	K	Q	4	0	1	1	0	0	1	0	0	0	2	1	0	1	2	0	2	0	0	2	0	17	0	1755.94	K0NBT5	K0NBT5	114	130	yes	yes	2	0.0016114	77.506	By MS/MS	By matching	By matching	By MS/MS	By matching	By MS/MS	By matching	By matching
AFADVIALADEILPETIAAVNANPLATQTR	LYHRDSHRAFADVIAL	NPLATQTRVTLADFTA	R	A	F	T	R	V	8	1	2	2	0	1	2	0	0	3	3	0	0	1	2	0	3	0	0	2	0	30	0	3107.65	K0N8A4	K0N8A4	379	408	yes	yes	3	0.054107	18.517	By MS/MS	By matching	By matching	By matching	By matching	By matching	By matching	By matching
AFAGGFQTSK	DKLDAQIKAFAGGFQT	AGGFQTSKQLAAAKD_	K	A	F	S	K	Q	2	0	0	0	0	1	0	2	0	0	0	1	0	2	0	1	1	0	0	0	0	10	0	1012.5	K0N4K1	K0N4K1	493	502	yes	yes	2	3.1114e-06	166.66	By matching	By MS/MS	By MS/MS	By MS/MS	By MS/MS	By matching	By MS/MS	By MS/MS
AFALADLVNLR	SAADAEQKAFALADLV	LADLVNLREAFDRRIS	K	A	F	L	R	E	3	1	1	1	0	0	0	0	0	0	3	0	0	1	0	0	0	0	0	1	0	11	0	1201.68	K0N2J7	K0N2J7	185	195	yes	yes	2	2.7668e-07	170.89	By MS/MS	By matching	By MS/MS	By matching	By MS/MS	By matching	By MS/MS	By MS/MS
AFANADKSELSMIEVAHEILK	GVYRLKLKAFANADKS	EVAHEILKEKGDTMAF	K	A	F	L	K	E	4	0	1	1	0	0	3	0	1	2	2	2	1	1	0	2	0	0	0	1	0	21	1	2315.18	K0N7L4	K0N7L4	14	34	yes	yes	3;4	2.1039e-16	208.52	By MS/MS	By MS/MS	By MS/MS	By MS/MS	By MS/MS	By MS/MS	By MS/MS	By MS/MS
AFATVLDGLK	NFDAPKTKAFATVLDG	ATVLDGLKVSDKALVV	K	A	F	L	K	V	2	0	0	1	0	0	0	1	0	0	2	1	0	1	0	0	1	0	0	1	0	10	0	1033.58	K0N7H0	K0N7H0	138	147	yes	yes	2	1.5e-09	200.71	By MS/MS	By MS/MS	By MS/MS	By MS/MS	By MS/MS	By MS/MS	By MS/MS	By MS/MS
AFDDDNITSVTGK	DAIVHVVRAFDDDNIT	NITSVTGKVDPLEDMA	R	A	F	G	K	V	1	0	1	3	0	0	0	1	0	1	0	1	0	1	0	1	2	0	0	1	0	13	0	1381.64	K0N7F7	K0N7F7	106	118	yes	yes	2	6.8591e-31	261.41	By MS/MS	By MS/MS	By MS/MS	By MS/MS	By MS/MS	By MS/MS	By MS/MS	By MS/MS
AFDDVLTTMK	VVYGLSEKAFDDVLTT	DDVLTTMKRDKGYASD	K	A	F	M	K	R	1	0	0	2	0	0	0	0	0	0	1	1	1	1	0	0	2	0	0	1	0	10	0	1139.55	K0NAC6	K0NAC6	164	173	yes	yes	2	0.047884	46.73	By matching	By matching	By matching	By matching	By matching	By matching	By matching	By MS/MS
AFDFVAPLLQTK	ENLGDYLKAFDFVAPL	VAPLLQTKKALQLAAY	K	A	F	T	K	K	2	0	0	1	0	1	0	0	0	0	2	1	0	2	1	0	1	0	0	1	0	12	0	1348.74	K0MXB1	K0MXB1	64	75	yes	yes	2	0.00034042	122.34	By matching	By matching	By MS/MS	By MS/MS	By MS/MS	By MS/MS	By matching	By matching
AFDLTQLEDNTIDK	NDLSNMYKAFDLTQLE	LEDNTIDKVNNGIFTR	K	A	F	D	K	V	1	0	1	3	0	1	1	0	0	1	2	1	0	1	0	0	2	0	0	0	0	14	0	1621.78	K0N7L2	K0N7L2	131	144	yes	yes	2	1.1277e-40	288	By matching	By matching	By MS/MS	By MS/MS	By MS/MS	By MS/MS	By MS/MS	By MS/MS
AFDLTQLEDNTIDKVNNGIFTR	NDLSNMYKAFDLTQLE	VNNGIFTRYLLDKHVG	K	A	F	T	R	Y	1	1	3	3	0	1	1	1	0	2	2	1	0	2	0	0	3	0	0	1	0	22	1	2523.26	K0N7L2	K0N7L2	131	152	yes	yes	3	1.2975e-05	124.08	By matching	By matching	By matching	By matching	By matching	By matching	By MS/MS	By MS/MS
AFDLVTGIK	AGILTPQKAFDLVTGI	FDLVTGIKQEISVPLE	K	A	F	I	K	Q	1	0	0	1	0	0	0	1	0	1	1	1	0	1	0	0	1	0	0	1	0	9	0	962.544	K0MWI8	K0MWI8	220	228	yes	yes	2	0.00036444	113.62	By MS/MS	By MS/MS	By matching	By matching	By matching	By matching	By MS/MS	By matching
AFDQLNDDDLADLQK	ATFSKWERAFDQLNDD	DDLADLQKILLDLEDQ	R	A	F	Q	K	I	2	0	1	5	0	2	0	0	0	0	3	1	0	1	0	0	0	0	0	0	0	15	0	1719.8	K0N4J2	K0N4J2	70	84	yes	yes	2	2.4055e-22	229.92	By matching	By matching	By matching	By matching	By matching	By matching	By matching	By MS/MS
AFEAAGMHLPQFGR	TLAKALYKAFEAAGMH	MHLPQFGRALITVKDA	K	A	F	G	R	A	3	1	0	0	0	1	1	2	1	0	1	0	1	2	1	0	0	0	0	0	0	14	0	1530.74	K0N587	K0N587	934	947	yes	yes	3	0.015977	64.121	By MS/MS	By matching	By MS/MS	By MS/MS	By MS/MS	By matching	By matching	By matching
AFFNVGSQR	NNPEKTAKAFFNVGSQ	FFNVGSQRGYRSGDLA	K	A	F	Q	R	G	1	1	1	0	0	1	0	1	0	0	0	0	0	2	0	1	0	0	0	1	0	9	0	1024.51	K0MTN0	K0MTN0	369	377	yes	yes	2	0.0001485	130.66	By MS/MS	By MS/MS	By matching	By MS/MS	By MS/MS	By matching	By matching	By MS/MS
AFGDSVPAGFFIYPVSQAADITAFK	VKAEIKQKAFGDSVPA	AADITAFKATTVPVGD	K	A	F	F	K	A	5	0	0	2	0	1	0	2	0	2	0	1	0	4	2	2	1	0	1	2	0	25	0	2618.31	K0N7S4	K0N7S4	159	183	yes	yes	2	1.838e-06	108.77	By matching	By matching	By matching	By matching	By MS/MS	By matching	By MS/MS	By MS/MS
AFGEGAVMK	KALQKIKKAFGEGAVM	FGEGAVMKMGDRPELK	K	A	F	M	K	M	2	0	0	0	0	0	1	2	0	0	0	1	1	1	0	0	0	0	0	1	0	9	0	908.443	K0N8P0	K0N8P0	59	67	yes	yes	2	0.0018897	98.582	By matching	By matching	By matching	By matching	By matching	By matching	By matching	By matching
AFGMPDHAR	GVAIVPGRAFGMPDHA	FGMPDHARISYCKDLD	R	A	F	A	R	I	2	1	0	1	0	0	0	1	1	0	0	0	1	1	1	0	0	0	0	0	0	9	0	1000.45	K0NAU6	K0NAU6	378	386	yes	yes	2	9.0301e-05	140.35	By MS/MS	By MS/MS	By MS/MS	By MS/MS	By MS/MS	By MS/MS	By MS/MS	By matching
AFGVNVMLLSPFVEQVIDVIVDAK	IAKSLTDKAFGVNVML	IDVIVDAKVALVTTGA	K	A	F	A	K	V	2	0	1	2	0	1	1	1	0	2	2	1	1	2	1	1	0	0	0	6	0	24	0	2602.41	K0NA38	K0NA38	64	87	yes	yes	2;3	0.00022287	73.831	By matching	By matching	By matching	By matching	By matching	By MS/MS	By MS/MS	By MS/MS
AFHAALVDYLTPFKDQLSEDSK	LGDPATRKAFHAALVD	DQLSEDSKVRLVKNPL	K	A	F	S	K	V	3	0	0	3	0	1	1	0	1	0	3	2	0	2	1	2	1	0	1	1	0	22	1	2494.24	K0N5A0	K0N5A0	218	239	yes	yes	3	0.0326	49.306	By MS/MS	By matching	By matching	By matching	By matching	By matching	By matching	By matching
AFIQAAGDFK	NKPEGLFKAFIQAAGD	IQAAGDFKA_______	K	A	F	F	K	A	3	0	0	1	0	1	0	1	0	1	0	1	0	2	0	0	0	0	0	0	0	10	0	1066.54	K0MXZ1	K0MXZ1	526	535	yes	yes	2	0.00012826	120.06	By MS/MS	By matching	By matching	By MS/MS	By matching	By matching	By matching	By matching
AFIQAAGDFKA	NKPEGLFKAFIQAAGD	QAAGDFKA________	K	A	F	K	A	-	4	0	0	1	0	1	0	1	0	1	0	1	0	2	0	0	0	0	0	0	0	11	1	1137.58	K0MXZ1	K0MXZ1	526	536	yes	yes	2	6.8114e-06	147.62	By MS/MS	By matching	By matching	By MS/MS	By matching	By matching	By matching	By matching
AFLDITQVTPGHTLLVPK	VYEDDVVKAFLDITQV	GHTLLVPKVHIPDIFA	K	A	F	P	K	V	1	0	0	1	0	1	0	1	1	1	3	1	0	1	2	0	3	0	0	2	0	18	0	1949.1	K0MWA8	K0MWA8	27	44	yes	yes	2;3	3.9384e-10	175.19	By MS/MS	By MS/MS	By MS/MS	By MS/MS	By MS/MS	By MS/MS	By MS/MS	By matching
AFLDYADQLNADYIAMGHYAQVK	CNKEIKFKAFLDYADQ	MGHYAQVKTDENGIVH	K	A	F	V	K	T	5	0	1	3	0	2	0	1	1	1	2	1	1	1	0	0	0	0	3	1	0	23	0	2616.23	K0N844	K0N844	115	137	yes	yes	3	1.0275e-05	110.56	By MS/MS	By matching	By matching	By MS/MS	By MS/MS	By MS/MS	By MS/MS	By MS/MS
AFLYHVSGVVAPSER	YHVKQFTRAFLYHVSG	GVVAPSERVYDTLRRY	R	A	F	E	R	V	2	1	0	0	0	0	1	1	1	0	1	0	0	1	1	2	0	0	1	3	0	15	0	1630.85	K0MTQ9	K0MTQ9	145	159	yes	yes	3	0.047891	47.242	By matching	By matching	By matching	By matching	By matching	By matching	By MS/MS	By matching
AFMPFGGIR	QTDKPFKRAFMPFGGI	FMPFGGIRMAEDALES	R	A	F	I	R	M	1	1	0	0	0	0	0	2	0	1	0	0	1	2	1	0	0	0	0	0	0	9	0	994.506	K0N8I5	K0N8I5	110	118	yes	yes	2	0.068608	36.76	By matching	By matching	By matching	By matching	By MS/MS	By matching	By MS/MS	By matching
AFNHAQIVPK	WTLAENTKAFNHAQIV	NHAQIVPKALSNIDSP	K	A	F	P	K	A	2	0	1	0	0	1	0	0	1	1	0	1	0	1	1	0	0	0	0	1	0	10	0	1123.61	K0MXH5	K0MXH5	63	72	yes	yes	2	0.00011366	123.35	By matching	By MS/MS	By matching	By matching	By matching	By matching	By matching	By MS/MS
AFNTIAMTK	FGTKKVVKAFNTIAMT	FNTIAMTKIRSLAKPS	K	A	F	T	K	I	2	0	1	0	0	0	0	0	0	1	0	1	1	1	0	0	2	0	0	0	0	9	0	995.511	K0MS41	K0MS41	124	132	yes	yes	2	0.0012552	90.827	By matching	By matching	By matching	By matching	By MS/MS	By MS/MS	By MS/MS	By matching
AFNVGNLSEKPGTK	IDGGVPIKAFNVGNLS	LSEKPGTKKIKPSVAV	K	A	F	T	K	K	1	0	2	0	0	0	1	2	0	0	1	2	0	1	1	1	1	0	0	1	0	14	1	1460.76	K0NB63	K0NB63	109	122	yes	yes	2;3	1.5746e-10	180.85	By matching	By matching	By MS/MS	By matching	By matching	By matching	By MS/MS	By MS/MS
AFPLSSNVGMVK	WGSIPLSKAFPLSSNV	SSNVGMVKIEQAMGAG	K	A	F	V	K	I	1	0	1	0	0	0	0	1	0	0	1	1	1	1	1	2	0	0	0	2	0	12	0	1248.65	K0N4S9	K0N4S9	373	384	yes	yes	2	0.076898	34.264	By matching	By matching	By matching	By matching	By matching	By matching	By matching	By MS/MS
AFQAGFNAIK	AAGAQADRAFQAGFNA	QAGFNAIKACATEQEV	R	A	F	I	K	A	3	0	1	0	0	1	0	1	0	1	0	1	0	2	0	0	0	0	0	0	0	10	0	1065.56	K0MTP0	K0MTP0	158	167	yes	yes	2	5.3209e-05	136.99	By matching	By MS/MS	By MS/MS	By MS/MS	By MS/MS	By MS/MS	By MS/MS	By matching
AFQNVSSFDSAMVEQVTENAK	LIHIVDTRAFQNVSSF	EQVTENAKSTMEGYVD	R	A	F	A	K	S	3	0	2	1	0	2	2	0	0	0	0	1	1	2	0	3	1	0	0	3	0	21	0	2301.06	K0NAC5	K0NAC5	46	66	yes	yes	2;3	1.8946e-84	381.01	By MS/MS	By MS/MS	By MS/MS	By MS/MS	By MS/MS	By MS/MS	By MS/MS	By MS/MS
AFSDAYAVDITHR	AFAERIGKAFSDAYAV	YAVDITHRDIKKHKET	K	A	F	H	R	D	3	1	0	2	0	0	0	0	1	1	0	0	0	1	0	1	1	0	1	1	0	13	0	1464.7	K0N9L7	K0N9L7	271	283	yes	yes	2;3	2.3986e-07	145.83	By matching	By matching	By MS/MS	By matching	By MS/MS	By MS/MS	By MS/MS	By MS/MS
AFSTMTSMAGK	DTYETLDKAFSTMTSM	TMTSMAGKIKSDYQAF	K	A	F	G	K	I	2	0	0	0	0	0	0	1	0	0	0	1	2	1	0	2	2	0	0	0	0	11	0	1130.51	K0N4M3	K0N4M3	199	209	yes	yes	2	0.00056713	95.094	By matching	By MS/MS	By MS/MS	By matching	By matching	By MS/MS	By matching	By matching
AFTGDEPETPEENKYDEGLEK	GLFDAIKKAFTGDEPE	KYDEGLEKSRSSFGEK	K	A	F	E	K	S	1	0	1	2	0	0	6	2	0	0	1	2	0	1	2	0	2	0	1	0	0	21	1	2397.05	K0N5R8	K0N5R8	18	38	yes	yes	3	0.00048715	82.865	By matching	By matching	By MS/MS	By MS/MS	By MS/MS	By MS/MS	By matching	By matching
AFTIADPAEQLTLVK	IDKLGYNRAFTIADPA	AEQLTLVKHILADFNL	R	A	F	V	K	H	3	0	0	1	0	1	1	0	0	1	2	1	0	1	1	0	2	0	0	1	0	15	0	1615.88	K0N9Z6	K0N9Z6	111	125	yes	yes	2	0.00018841	97.073	By MS/MS	By matching	By MS/MS	By MS/MS	By matching	By matching	By matching	By matching
AFTVGTDVAEPK	IDRFVNSKAFTVGTDV	GTDVAEPKMAGSTVIT	K	A	F	P	K	M	2	0	0	1	0	0	1	1	0	0	0	1	0	1	1	0	2	0	0	2	0	12	0	1233.62	K0N4J6	K0N4J6	781	792	yes	yes	2	7.4949e-08	171.49	By MS/MS	By matching	By matching	By MS/MS	By matching	By matching	By matching	By MS/MS
AFVPAPENTNTGDPLINVR	TAVTSTEKAFVPAPEN	GDPLINVRVDARLIHG	K	A	F	V	R	V	2	1	3	1	0	0	1	1	0	1	1	0	0	1	3	0	2	0	0	2	0	19	0	2024.03	K0ND69	K0ND69	140	158	yes	yes	2	3.2539e-08	172.6	By matching	By matching	By matching	By matching	By matching	By matching	By MS/MS	By MS/MS
AFVTDIGGR	QLNKKYVKAFVTDIGG	FVTDIGGRTAHSAIMA	K	A	F	G	R	T	1	1	0	1	0	0	0	2	0	1	0	0	0	1	0	0	1	0	0	1	0	9	0	934.487	K0N5T2	K0N5T2	152	160	yes	yes	2	1.619e-05	166.09	By MS/MS	By MS/MS	By MS/MS	By MS/MS	By MS/MS	By MS/MS	By MS/MS	By MS/MS
AFYGSLAPWYDAHQAEDHVNMFDK	NVRGTWGRAFYGSLAP	DHVNMFDKTRYSAFAG	R	A	F	D	K	T	4	0	1	3	0	1	1	1	2	0	1	1	1	2	1	1	0	1	2	1	0	24	0	2811.24	K0NDH8	K0NDH8	84	107	yes	yes	3;4	0.011322	47.75	By matching	By matching	By matching	By matching	By matching	By matching	By matching	By matching
AFYIGKPEPTIMEK	VERSTQQRAFYIGKPE	PEPTIMEKALKKMGLP	R	A	F	E	K	A	1	0	0	0	0	0	2	1	0	2	0	2	1	1	2	0	1	0	1	0	0	14	1	1622.84	K0N383	K0N383	174	187	yes	yes	2;3	0.00093611	96.247	By matching	By matching	By matching	By matching	By MS/MS	By matching	By MS/MS	By MS/MS
AGAAETLNAIVR	YYEDGTGKAGAAETLN	ETLNAIVRHYTR____	K	A	G	V	R	H	4	1	1	0	0	0	1	1	0	1	1	0	0	0	0	0	1	0	0	1	0	12	0	1184.65	K0N833	K0N833	238	249	yes	yes	2	0.010028	68.463	By MS/MS	By matching	By matching	By matching	By MS/MS	By matching	By matching	By matching
AGAEMANYPFATIDPNVGMVEVPDKR	TLFNAITKAGAEMANY	MVEVPDKRLARIDELI	K	A	G	K	R	L	4	1	2	2	0	0	2	2	0	1	0	1	2	1	3	0	1	0	1	3	0	26	1	2791.33	K0N7F7	K0N7F7	25	50	yes	yes	3	2.4708e-10	162.72	By MS/MS	By MS/MS	By MS/MS	By MS/MS	By MS/MS	By MS/MS	By MS/MS	By MS/MS
AGAIVVDNTSAFR	RFAPAAVKAGAIVVDN	VDNTSAFRMEPEIPLV	K	A	G	F	R	M	3	1	1	1	0	0	0	1	0	1	0	0	0	1	0	1	1	0	0	2	0	13	0	1319.68	K0N1I5	K0N1I5	88	100	yes	yes	2	1.5174e-11	187.62	By MS/MS	By matching	By matching	By MS/MS	By matching	By matching	By MS/MS	By MS/MS
AGAYGIQDAGALLVK	AEDAYQDKAGAYGIQD	DAGALLVKSIHGDFYN	K	A	G	V	K	S	4	0	0	1	0	1	0	3	0	1	2	1	0	0	0	0	0	0	1	1	0	15	0	1445.79	K0N7K3	K0N7K3	145	159	yes	yes	2	5.1646e-16	217.2	By MS/MS	By MS/MS	By MS/MS	By MS/MS	By MS/MS	By MS/MS	By matching	By matching
AGDFSIGTSLDQDAK	VAKKAVIKAGDFSIGT	TSLDQDAKVLGYQVLD	K	A	G	A	K	V	2	0	0	3	0	1	0	2	0	1	1	1	0	1	0	2	1	0	0	0	0	15	0	1523.71	K0N2Y6	K0N2Y6	201	215	yes	yes	2	5.0734e-16	217.39	By MS/MS	By matching	By MS/MS	By matching	By MS/MS	By matching	By MS/MS	By MS/MS
AGDHPYHVIDAQSIIVDK	ELSFAQEKAGDHPYHV	AQSIIVDKTIALGKAF	K	A	G	D	K	T	2	0	0	3	0	1	0	1	2	3	0	1	0	0	1	1	0	0	1	2	0	18	0	1977	K0N7H2	K0N7H2	208	225	yes	yes	3	3.7446e-07	117.07	By matching	By matching	By matching	By MS/MS	By matching	By matching	By matching	By matching
AGDIIPEVSR	GDTVMLHKAGDIIPEV	DIIPEVSRVLVAKRPV	K	A	G	S	R	V	1	1	0	1	0	0	1	1	0	2	0	0	0	0	1	1	0	0	0	1	0	10	0	1055.56	K0N7A9	K0N7A9	384	393	yes	yes	2	0.025077	57.174	By MS/MS	By MS/MS	By MS/MS	By matching	By matching	By MS/MS	By matching	By matching
AGDITTTPVK	KAAFKLTKAGDITTTP	DITTTPVKTQYGYHVI	K	A	G	V	K	T	1	0	0	1	0	0	0	1	0	1	0	1	0	0	1	0	3	0	0	1	0	10	0	1001.54	K0N5Q8	K0N5Q8	212	221	yes	yes	2	3.5004e-05	141.1	By matching	By MS/MS	By MS/MS	By MS/MS	By MS/MS	By MS/MS	By MS/MS	By MS/MS
AGDLIGSMDLDAIK	TAMDARVKAGDLIGSM	SMDLDAIKKAGKKTTV	K	A	G	I	K	K	2	0	0	3	0	0	0	2	0	2	2	1	1	0	0	1	0	0	0	0	0	14	0	1417.71	K0MT60	K0MT60	102	115	yes	yes	2	5.6477e-08	157.33	By matching	By matching	By matching	By matching	By matching	By matching	By matching	By MS/MS
AGDLIGSMDLDAIKK	TAMDARVKAGDLIGSM	MDLDAIKKAGKKTTVI	K	A	G	K	K	A	2	0	0	3	0	0	0	2	0	2	2	2	1	0	0	1	0	0	0	0	0	15	1	1545.81	K0MT60	K0MT60	102	116	yes	yes	2	0.064024	65.528	By matching	By matching	By matching	By matching	By matching	By matching	By MS/MS	By matching
AGDMAATVAQK	ADGIKAVKAGDMAATV	MAATVAQKPEEMGRLA	K	A	G	Q	K	P	4	0	0	1	0	1	0	1	0	0	0	1	1	0	0	0	1	0	0	1	0	11	0	1061.52	K0MSF6	K0MSF6	270	280	yes	yes	2	0.068762	37.6	By matching	By matching	By matching	By matching	By matching	By matching	By matching	By matching
AGDMAATVAQKPEEMGR	ADGIKAVKAGDMAATV	QKPEEMGRLALQAAYD	K	A	G	G	R	L	4	1	0	1	0	1	2	2	0	0	0	1	2	0	1	0	1	0	0	1	0	17	1	1760.82	K0MSF6	K0MSF6	270	286	yes	yes	2;3	1.7621e-09	179.9	By matching	By matching	By matching	By matching	By matching	By matching	By MS/MS	By MS/MS
AGDPSTLIASSEK	PATMGPRRAGDPSTLI	TLIASSEKARDILGWK	R	A	G	E	K	A	2	0	0	1	0	0	1	1	0	1	1	1	0	0	1	3	1	0	0	0	0	13	0	1274.64	K0N2R3	K0N2R3	283	295	yes	yes	2	3.789e-08	156.52	By MS/MS	By MS/MS	By matching	By matching	By matching	By MS/MS	By MS/MS	By MS/MS
AGDQLTIDDETFEMTYVGQLANSNLK	ALEKLVIKAGDQLTID	QLANSNLKAIGHVTLL	K	A	G	L	K	A	2	0	2	3	0	2	2	2	0	1	3	1	1	1	0	1	3	0	1	1	0	26	0	2872.34	K0MTX4	K0MTX4	55	80	yes	yes	2;3	2.6384e-14	193.73	By MS/MS	By MS/MS	By MS/MS	By MS/MS	By MS/MS	By matching	By MS/MS	By MS/MS
AGEQQTVSVK	TIKLTLYRAGEQQTVS	EQQTVSVKLSQTTSDL	R	A	G	V	K	L	1	0	0	0	0	2	1	1	0	0	0	1	0	0	0	1	1	0	0	2	0	10	0	1045.54	K0N8D9	K0N8D9	423	432	yes	yes	2	0.066294	37.717	By matching	By matching	By matching	By matching	By matching	By MS/MS	By matching	By matching
AGESVWFGSDVGQSSDR	ALAVKQLKAGESVWFG	DVGQSSDRQLGIMDTN	K	A	G	D	R	Q	1	1	0	2	0	1	1	3	0	0	0	0	0	1	0	4	0	1	0	2	0	17	0	1782.78	K0NAC2	K0NAC2	311	327	yes	yes	2	7.8688e-31	268.93	By MS/MS	By MS/MS	By MS/MS	By MS/MS	By MS/MS	By MS/MS	By MS/MS	By MS/MS
AGETVTLPDGR	GPVYAALKAGETVTLP	TVTLPDGRIFDGHDFI	K	A	G	G	R	I	1	1	0	1	0	0	1	2	0	0	1	0	0	0	1	0	2	0	0	1	0	11	0	1114.56	K0NAK0	K0NAK0	180	190	yes	yes	2	0.0024673	85.522	By matching	By matching	By MS/MS	By MS/MS	By MS/MS	By MS/MS	By matching	By matching
AGEVVQLSGK	DNDIAQFKAGEVVQLS	EVVQLSGKRELYQGNP	K	A	G	G	K	R	1	0	0	0	0	1	1	2	0	0	1	1	0	0	0	1	0	0	0	2	0	10	0	986.54	K0NB84	K0NB84	66	75	yes	yes	2	0.049341	46.063	By matching	By matching	By MS/MS	By matching	By matching	By MS/MS	By matching	By matching
AGFMHIPFLPEQVVTRPETPALSLDDDVLGITAAIK	DKMFPDIKAGFMHIPF	LGITAAIKAIVARDGK	K	A	G	I	K	A	4	1	0	3	0	1	2	2	1	3	4	1	1	2	4	1	3	0	0	3	0	36	1	3861.04	K0N4Y4	K0N4Y4	161	196	yes	yes	3;4	0.0040923	56.68	By MS/MS	By MS/MS	By MS/MS	By MS/MS	By MS/MS	By MS/MS	By MS/MS	By MS/MS
AGGDAVVMMR	RLRDEAQKAGGDAVVM	GDAVVMMRFDSGSIGG	K	A	G	M	R	F	2	1	0	1	0	0	0	2	0	0	0	0	2	0	0	0	0	0	0	2	0	10	0	1005.47	K0MT82	K0MT82	88	97	yes	yes	2	0.00011192	123.75	By MS/MS	By matching	By matching	By MS/MS	By MS/MS	By MS/MS	By MS/MS	By MS/MS
AGGSATTAAGQLLVK	STVIQALRAGGSATTA	AAGQLLVKEGTTIEQI	R	A	G	V	K	E	4	0	0	0	0	1	0	3	0	0	2	1	0	0	0	1	2	0	0	1	0	15	0	1343.74	K0N5W7	K0N5W7	143	157	yes	yes	2	2.171e-07	156.6	By matching	By matching	By matching	By matching	By matching	By matching	By matching	By MS/MS
AGGYAIMLPK	VTIIPRGRAGGYAIML	GYAIMLPKDDQFLLTK	R	A	G	P	K	D	2	0	0	0	0	0	0	2	0	1	1	1	1	0	1	0	0	0	1	0	0	10	0	1019.55	K0N7I8	K0N7I8	479	488	yes	yes	2	0.0026512	85.862	By matching	By matching	By matching	By matching	By matching	By matching	By matching	By MS/MS
AGGYMTSVPDVK	AEDRPGKRAGGYMTSV	MTSVPDVKESRIFMTF	R	A	G	V	K	E	1	0	0	1	0	0	0	2	0	0	0	1	1	0	1	1	1	0	1	2	0	12	0	1223.59	K0N779	K0N779	365	376	yes	yes	2	7.492e-06	140.63	By MS/MS	By MS/MS	By MS/MS	By MS/MS	By MS/MS	By MS/MS	By MS/MS	By MS/MS
AGIAGAVATAR	TLLGVDDKAGIAGAVA	AGAVATARYLLAHPEV	K	A	G	A	R	Y	5	1	0	0	0	0	0	2	0	1	0	0	0	0	0	0	1	0	0	1	0	11	0	956.54	K0N213	K0N213	150	160	yes	yes	2	0.00055926	95.477	By MS/MS	By matching	By matching	By matching	By MS/MS	By matching	By MS/MS	By matching
AGIAYINDIVK	PDLIGDGKAGIAYIND	AYINDIVKH_______	K	A	G	V	K	H	2	0	1	1	0	0	0	1	0	3	0	1	0	0	0	0	0	0	1	1	0	11	0	1175.65	K0N1P6	K0N1P6	115	125	yes	yes	2	0.016927	60.691	By MS/MS	By MS/MS	By matching	By MS/MS	By matching	By matching	By matching	By matching
AGIAYINDIVKH	PDLIGDGKAGIAYIND	YINDIVKH________	K	A	G	K	H	-	2	0	1	1	0	0	0	1	1	3	0	1	0	0	0	0	0	0	1	1	0	12	1	1312.71	K0N1P6	K0N1P6	115	126	yes	yes	2	1.8427e-07	171.67	By MS/MS	By MS/MS	By matching	By MS/MS	By MS/MS	By MS/MS	By matching	By matching
AGIAYVPYEFPTEEVGDVAQLTVDHLDVPEHQIYK	LVEKMLDKAGIAYVPY	VPEHQIYKTLVLTGNK	K	A	G	Y	K	T	3	0	0	3	0	2	4	2	2	2	2	1	0	1	3	0	2	0	3	5	0	35	0	3941.94	K0NAY4	K0NAY4	22	56	yes	yes	4	0.074756	11.709	By matching	By matching	By matching	By matching	By matching	By matching	By MS/MS	By matching
AGIEALTNGQDDAQVMK	AATTIAQRAGIEALTN	QDDAQVMKAAYAKRRD	R	A	G	M	K	A	3	0	1	2	0	2	1	2	0	1	1	1	1	0	0	0	1	0	0	1	0	17	0	1759.84	K0MTR3	K0MTR3	302	318	yes	yes	2	1.1146e-30	263.04	By MS/MS	By matching	By MS/MS	By matching	By matching	By matching	By matching	By matching
AGIEAVPGGQMEGAR	AFIAETVRAGIEAVPG	GGQMEGARSIGMTYNQ	R	A	G	A	R	S	3	1	0	0	0	1	2	4	0	1	0	0	1	0	1	0	0	0	0	1	0	15	0	1441.7	K0NBL1	K0NBL1	120	134	yes	yes	2	0.00010509	108.14	By matching	By matching	By matching	By MS/MS	By MS/MS	By matching	By MS/MS	By MS/MS
AGIGINSIYR	SLQKLALKAGIGINSI	IGINSIYRWKKMTPST	K	A	G	Y	R	W	1	1	1	0	0	0	0	2	0	3	0	0	0	0	0	1	0	0	1	0	0	10	0	1062.58	K0N260	K0N260	32	41	yes	yes	2	0.001394	89.827	By matching	By matching	By matching	By MS/MS	By MS/MS	By matching	By matching	By matching
AGIHSGDSMAVYPPQTFSQDIIDQITDATIK	GIMEHIERAGIHSGDS	QITDATIKLSRTLNCI	R	A	G	I	K	L	3	0	0	4	0	3	0	2	1	5	0	1	1	1	2	3	3	0	1	1	0	31	0	3318.61	K0N587	K0N587	786	816	yes	yes	3	2.0581e-14	161.48	By MS/MS	By matching	By MS/MS	By MS/MS	By MS/MS	By MS/MS	By MS/MS	By matching
AGIIHAPIGK	QVAYRVDKAGIIHAPI	IIHAPIGKKSFDADKL	K	A	G	G	K	K	2	0	0	0	0	0	0	2	1	3	0	1	0	0	1	0	0	0	0	0	0	10	0	975.587	K0N7M7	K0N7M7	175	184	yes	yes	2	1.0624e-05	148.99	By MS/MS	By MS/MS	By MS/MS	By MS/MS	By MS/MS	By MS/MS	By MS/MS	By MS/MS
AGINTVQELTNK	RSYNCLKRAGINTVQE	TVQELTNKTEADMMKV	R	A	G	N	K	T	1	0	2	0	0	1	1	1	0	1	1	1	0	0	0	0	2	0	0	1	0	12	0	1286.68	K0N7E5	K0N7E5	267	278	yes	yes	2	8.5335e-21	253.42	By MS/MS	By MS/MS	By MS/MS	By MS/MS	By MS/MS	By MS/MS	By MS/MS	By MS/MS
AGINTVQELTNKTEADMMK	RSYNCLKRAGINTVQE	KTEADMMKVRNLGRKS	R	A	G	M	K	V	2	0	2	1	0	1	2	1	0	1	1	2	2	0	0	0	3	0	0	1	0	19	1	2093.01	K0N7E5	K0N7E5	267	285	yes	yes	3	0.0002546	109.36	By MS/MS	By matching	By matching	By matching	By matching	By matching	By MS/MS	By matching
AGITVSTIEK	GTAKAFEKAGITVSTI	ITVSTIEKLDSGQETI	K	A	G	E	K	L	1	0	0	0	0	0	1	1	0	2	0	1	0	0	0	1	2	0	0	1	0	10	0	1017.57	K0N587	K0N587	987	996	yes	yes	2	0.00058897	100.69	By MS/MS	By MS/MS	By matching	By matching	By matching	By MS/MS	By matching	By MS/MS
AGLAGLLHDYGK	RFDQDVDRAGLAGLLH	GLLHDYGKEIPVETYK	R	A	G	G	K	E	2	0	0	1	0	0	0	3	1	0	3	1	0	0	0	0	0	0	1	0	0	12	0	1213.65	K0NB69	K0NB69	56	67	yes	yes	2	8.7815e-07	147.62	By MS/MS	By matching	By matching	By MS/MS	By matching	By MS/MS	By MS/MS	By matching
AGLANMMNVMLEISER	FAGDRYGRAGLANMMN	VMLEISERQLETLHAG	R	A	G	E	R	Q	2	1	2	0	0	0	2	1	0	1	2	0	3	0	0	1	0	0	0	1	0	16	0	1777.85	K0N709	K0N709	24	39	yes	yes	2	4.9148e-05	125.98	By MS/MS	By matching	By matching	By MS/MS	By matching	By matching	By matching	By matching
AGLAQVEAWLSDQGVR	QTVLAGSKAGLAQVEA	WLSDQGVRTVPLKVAG	K	A	G	V	R	T	3	1	0	1	0	2	1	2	0	0	2	0	0	0	0	1	0	1	0	2	0	16	0	1698.87	K0NBT1	K0NBT1	174	189	yes	yes	2	5.0924e-41	296.44	By MS/MS	By MS/MS	By MS/MS	By MS/MS	By MS/MS	By MS/MS	By MS/MS	By MS/MS
AGLATIPGTPEPTR	AAKEAAHKAGLATIPG	PGTPEPTRDFSEIQDF	K	A	G	T	R	D	2	1	0	0	0	0	1	2	0	1	1	0	0	0	3	0	3	0	0	0	0	14	0	1379.74	K0NAI2	K0NAI2	126	139	yes	yes	2	2.4862e-05	116.98	By MS/MS	By MS/MS	By MS/MS	By matching	By MS/MS	By MS/MS	By matching	By matching
AGLDYWQR	TDDKHLRRAGLDYWQR	AGLDYWQRVRIIYHDS	R	A	G	Q	R	V	1	1	0	1	0	1	0	1	0	0	1	0	0	0	0	0	0	1	1	0	0	8	0	1007.48	K0MTX9	K0MTX9	48	55	yes	yes	2	0.00052327	111.95	By MS/MS	By matching	By MS/MS	By matching	By MS/MS	By matching	By matching	By matching
AGLDYYDLYLIHWPNPK	TIEESLYRAGLDYYDL	LIHWPNPKEDLYVEAW	R	A	G	P	K	E	1	0	1	2	0	0	0	1	1	1	3	1	0	0	2	0	0	1	3	0	0	17	0	2077.03	K0N347	K0N347	94	110	yes	yes	2;3	3.1986e-22	239.51	By MS/MS	By matching	By MS/MS	By MS/MS	By MS/MS	By MS/MS	By MS/MS	By MS/MS
AGLELGSFR	FEHVKVVRAGLELGSF	GLELGSFRKKRFEPSH	R	A	G	F	R	K	1	1	0	0	0	0	1	2	0	0	2	0	0	1	0	1	0	0	0	0	0	9	0	948.503	K0N5C0	K0N5C0	360	368	yes	yes	2	0.005767	78.113	By matching	By matching	By matching	By matching	By MS/MS	By MS/MS	By matching	By matching
AGLFLGMQYPQEIAGVTNAEFIR	MAVDERARAGLFLGMQ	VTNAEFIRAAINARRP	R	A	G	I	R	A	3	1	1	0	0	2	2	3	0	2	2	0	1	2	1	0	1	0	1	1	0	23	0	2524.28	K0NAC0	K0NAC0	84	106	yes	yes	2;3	5.1076e-14	200.89	By MS/MS	By MS/MS	By MS/MS	By MS/MS	By MS/MS	By MS/MS	By MS/MS	By MS/MS
AGLGMVDGVLR	LAVVPILRAGLGMVDG	GMVDGVLRLIPAAKVG	R	A	G	L	R	L	1	1	0	1	0	0	0	3	0	0	2	0	1	0	0	0	0	0	0	2	0	11	0	1086.59	K0N4J8	K0N4J8	80	90	yes	yes	2	2.0713e-06	152.54	By MS/MS	By MS/MS	By MS/MS	By MS/MS	By MS/MS	By MS/MS	By MS/MS	By MS/MS
AGLLHDIGK	EDVTLAKRAGLLHDIG	GLLHDIGKALDHEVDG	R	A	G	G	K	A	1	0	0	1	0	0	0	2	1	1	2	1	0	0	0	0	0	0	0	0	0	9	0	922.524	K0N3E5	K0N3E5	267	275	yes	yes	2	0.047484	66.299	By matching	By matching	By MS/MS	By matching	By matching	By matching	By matching	By matching
AGLNVDITPVQAFDVAALAR	SNDLRALRAGLNVDIT	FDVAALARKTFGIGKK	R	A	G	A	R	K	5	1	1	2	0	1	0	1	0	1	2	0	0	1	1	0	1	0	0	3	0	20	0	2040.1	K0N2C6	K0N2C6	372	391	yes	yes	2	8.6851e-11	177.09	By matching	By matching	By matching	By matching	By matching	By matching	By MS/MS	By matching
AGLQDFIETR	LLTGIDRRAGLQDFIE	LQDFIETRLFAYAPKM	R	A	G	T	R	L	1	1	0	1	0	1	1	1	0	1	1	0	0	1	0	0	1	0	0	0	0	10	0	1148.58	K0NAM4	K0NAM4	215	224	yes	yes	2	2.2238e-05	143.97	By MS/MS	By matching	By matching	By MS/MS	By matching	By matching	By MS/MS	By MS/MS
AGLSSAIIYR	SIPEVAKKAGLSSAII	LSSAIIYRWRTNDANP	K	A	G	Y	R	W	2	1	0	0	0	0	0	1	0	2	1	0	0	0	0	2	0	0	1	0	0	10	0	1049.59	K0N6Q4	K0N6Q4	26	35	yes	yes	2	0.00023518	114.89	By matching	By matching	By matching	By MS/MS	By matching	By matching	By matching	By matching
AGMMPDGDYVLGEFPVYVK	ALITDCMRAGMMPDGD	GEFPVYVKDGMARMKD	R	A	G	V	K	D	1	0	0	2	0	0	1	3	0	0	1	1	2	1	2	0	0	0	2	3	0	19	0	2086.97	K0N1P4	K0N1P4	278	296	yes	yes	2	6.1733e-11	194.37	By MS/MS	By matching	By matching	By MS/MS	By matching	By MS/MS	By MS/MS	By MS/MS
AGNALGQGEKLPDVLK	SVHSRNWRAGNALGQG	EKLPDVLKNMGMVVEG	R	A	G	L	K	N	2	0	1	1	0	1	1	3	0	0	3	2	0	0	1	0	0	0	0	1	0	16	1	1608.88	K0N3I2	K0N3I2	268	283	yes	yes	3	0.0011903	83.692	By matching	By matching	By matching	By matching	By matching	By MS/MS	By MS/MS	By MS/MS
AGNTTFIIGIADDR	STTGGFLKAGNTTFII	IIGIADDRVDEVLKII	K	A	G	D	R	V	2	1	1	2	0	0	0	2	0	3	0	0	0	1	0	0	2	0	0	0	0	14	0	1462.74	K0MXD1	K0MXD1	39	52	yes	yes	2	2.2717e-06	139.21	By matching	By matching	By matching	By matching	By MS/MS	By matching	By matching	By matching
AGNWDDPQYQK	KYMKKIEKAGNWDDPQ	WDDPQYQKYVDVLNRG	K	A	G	Q	K	Y	1	0	1	2	0	2	0	1	0	0	0	1	0	0	1	0	0	1	1	0	0	11	0	1320.57	K0N682	K0N682	167	177	yes	yes	2	8.5609e-14	212.28	By MS/MS	By MS/MS	By MS/MS	By MS/MS	By MS/MS	By MS/MS	By MS/MS	By MS/MS
AGPNPYANVSTYEEQPLEDVPNFR	AKFVAKVKAGPNPYAN	LEDVPNFRGFQVTG__	K	A	G	F	R	G	2	1	3	1	0	1	3	1	0	0	1	0	0	1	4	1	1	0	2	2	0	24	0	2706.26	K0NB65	K0NB65	81	104	yes	yes	2;3	3.7427e-26	237.84	By MS/MS	By MS/MS	By MS/MS	By MS/MS	By MS/MS	By MS/MS	By MS/MS	By MS/MS
AGQYYVNHR	AIAEEATRAGQYYVNH	GQYYVNHRWLGGTLTN	R	A	G	H	R	W	1	1	1	0	0	1	0	1	1	0	0	0	0	0	0	0	0	0	2	1	0	9	0	1106.53	K0N936	K0N936	87	95	yes	yes	2	2.3139e-05	162.49	By MS/MS	By MS/MS	By MS/MS	By MS/MS	By MS/MS	By MS/MS	By MS/MS	By MS/MS
AGRPTAANGNPRPVAGNGGK	RVTGPMPRAGRPTAAN	PVAGNGGKFVKPASER	R	A	G	G	K	F	4	2	3	0	0	0	0	5	0	0	0	1	0	0	3	0	1	0	0	1	0	20	2	1860.97	K0N5K7	K0N5K7	215	234	yes	yes	3;4	0.00045007	91.932	By MS/MS	By MS/MS	By matching	By MS/MS	By MS/MS	By MS/MS	By MS/MS	By MS/MS
AGSAIVAEAR	AVLGATGRAGSAIVAE	SAIVAEARRRGHEVLA	R	A	G	A	R	R	4	1	0	0	0	0	1	1	0	1	0	0	0	0	0	1	0	0	0	1	0	10	0	943.509	K0N6C4	K0N6C4	12	21	yes	yes	2	0.0053698	77.288	By matching	By MS/MS	By MS/MS	By MS/MS	By matching	By MS/MS	By matching	By matching
AGSMQTNVTVK	VAQKVNLKAGSMQTNV	MQTNVTVKAGQSLGTY	K	A	G	V	K	A	1	0	1	0	0	1	0	1	0	0	0	1	1	0	0	1	2	0	0	2	0	11	0	1134.57	K0MVD8	K0MVD8	101	111	yes	yes	2	0.0018354	87.641	By matching	By matching	By matching	By matching	By matching	By matching	By matching	By matching
AGSQVAALAGK	VCLTGSERAGSQVAAL	QVAALAGKYLKKSLLE	R	A	G	G	K	Y	4	0	0	0	0	1	0	2	0	0	1	1	0	0	0	1	0	0	0	1	0	11	0	971.54	K0MXE0	K0MXE0	217	227	yes	yes	2	2.4436e-14	223.77	By MS/MS	By MS/MS	By MS/MS	By MS/MS	By MS/MS	By MS/MS	By MS/MS	By MS/MS
AGTENIAGIAGFATAVSLITSDEK	GEQELKRRAGTENIAG	SLITSDEKAKRQSKYL	R	A	G	E	K	A	5	0	1	1	0	0	2	3	0	3	1	1	0	1	0	2	3	0	0	1	0	24	0	2335.19	K0N4U8	K0N4U8	235	258	yes	yes	2	2.7614e-07	121.56	By MS/MS	By matching	By matching	By MS/MS	By matching	By matching	By matching	By matching
AGVAYDESLIFENEPSYQAGLALFDK	GYKQALEKAGVAYDES	AGLALFDKLQKVGATA	K	A	G	D	K	L	4	0	1	2	0	1	3	2	0	1	3	1	0	2	1	2	0	0	2	1	0	26	0	2846.37	K0N323	K0N323	210	235	yes	yes	2;3	5.6711e-11	171.32	By MS/MS	By MS/MS	By MS/MS	By MS/MS	By MS/MS	By MS/MS	By MS/MS	By MS/MS
AGVDSLAELGFSAAEIPEVHEQWR	ELTWTNGRAGVDSLAE	PEVHEQWREDSKEFLT	R	A	G	W	R	E	4	1	0	1	0	1	4	2	1	1	2	0	0	1	1	2	0	1	0	2	0	24	0	2610.27	K0N8Z0	K0N8Z0	54	77	yes	yes	3	7.3986e-10	158.5	By MS/MS	By MS/MS	By MS/MS	By MS/MS	By MS/MS	By matching	By matching	By matching
AGVGPDLSYK	VPPANIGKAGVGPDLS	VGPDLSYKVTYQHREV	K	A	G	Y	K	V	1	0	0	1	0	0	0	2	0	0	1	1	0	0	1	1	0	0	1	1	0	10	0	1005.51	K0NBG1	K0NBG1	100	109	yes	yes	2	0.0032853	83.862	By matching	By matching	By matching	By matching	By matching	By matching	By MS/MS	By MS/MS
AGVLSPAELIDSTR	LDQAAAIRAGVLSPAE	AELIDSTREKMTALNP	R	A	G	T	R	E	2	1	0	1	0	0	1	1	0	1	2	0	0	0	1	2	1	0	0	1	0	14	0	1427.76	K0NAA2	K0NAA2	14	27	yes	yes	2	8.2066e-06	119.77	By MS/MS	By matching	By MS/MS	By MS/MS	By MS/MS	By MS/MS	By MS/MS	By MS/MS
AGVRPGPAMGK	LTGADLIKAGVRPGPA	RPGPAMGKALNQIEQR	K	A	G	G	K	A	2	1	0	0	0	0	0	3	0	0	0	1	1	0	2	0	0	0	0	1	0	11	1	1039.56	K0NAM4	K0NAM4	355	365	yes	yes	2	0.0012242	108.43	By matching	By matching	By MS/MS	By matching	By matching	By matching	By MS/MS	By MS/MS
AGVTSWLPTTLTGSFDQLNEVCK	TMSKNLLKAGVTSWLP	DQLNEVCKTIAAHAGD	K	A	G	C	K	T	1	0	1	1	1	1	1	2	0	0	3	1	0	1	1	2	4	1	0	2	0	23	0	2523.23	K0N1P4	K0N1P4	87	109	yes	yes	2;3	9.2365e-12	177.08	By matching	By MS/MS	By MS/MS	By MS/MS	By MS/MS	By MS/MS	By MS/MS	By MS/MS
AGVVVIDVER	NIFDRFPRAGVVVIDV	VVVIDVERIYKLDNTL	R	A	G	E	R	I	1	1	0	1	0	0	1	1	0	1	0	0	0	0	0	0	0	0	0	4	0	10	0	1055.6	K0N1T2	K0N1T2	108	117	yes	yes	2	2.4796e-05	143.4	By MS/MS	By MS/MS	By MS/MS	By MS/MS	By MS/MS	By MS/MS	By MS/MS	By MS/MS
AGVYELPLPNQK	ILMRQGAKAGVYELPL	ELPLPNQKIFTVMINP	K	A	G	Q	K	I	1	0	1	0	0	1	1	1	0	0	2	1	0	0	2	0	0	0	1	1	0	12	0	1327.71	K0N2Y6	K0N2Y6	293	304	yes	yes	2	2.203e-06	145.23	By MS/MS	By MS/MS	By MS/MS	By MS/MS	By MS/MS	By MS/MS	By MS/MS	By MS/MS
AGYDVTVWDKVPAK	HMVPHLAKAGYDVTVW	VWDKVPAKMAAVVGDH	K	A	G	A	K	M	2	0	0	2	0	0	0	1	0	0	0	2	0	0	1	0	1	1	1	3	0	14	1	1547.8	K0N992	K0N992	56	69	yes	yes	3	0.07322	28.624	By matching	By matching	By matching	By matching	By matching	By matching	By matching	By MS/MS
AGYGDYFNHR	IARDIITKAGYGDYFN	YGDYFNHRLGHGIGMS	K	A	G	H	R	L	1	1	1	1	0	0	0	2	1	0	0	0	0	1	0	0	0	0	2	0	0	10	0	1198.52	K0MTP0	K0MTP0	287	296	yes	yes	2	8.0431e-06	155.06	By matching	By matching	By matching	By matching	By MS/MS	By MS/MS	By matching	By MS/MS
AGYKPGDDIALAFDVAASEMYDAESK	LLVEAIKKAGYKPGDD	EMYDAESKTYTTKWSN	K	A	G	S	K	T	6	0	0	4	0	0	2	2	0	1	1	2	1	1	1	2	0	0	2	1	0	26	1	2733.25	K0MU67	K0MU67	229	254	yes	yes	2;3	3.8885e-14	198.45	By MS/MS	By MS/MS	By MS/MS	By MS/MS	By MS/MS	By MS/MS	By MS/MS	By MS/MS
AGYNVFDASAITALHK	VALTATIKAGYNVFDA	SAITALHKNTRPILFI	K	A	G	H	K	N	4	0	1	1	0	0	0	1	1	1	1	1	0	1	0	1	1	0	1	1	0	16	0	1676.85	K0MTK6	K0MTK6	229	244	yes	yes	3	0.0015984	77.776	By matching	By matching	By matching	By matching	By matching	By matching	By MS/MS	By matching
AHEALIAETK	KTFMAHIKAHEALIAE	EALIAETKI_______	K	A	H	T	K	I	3	0	0	0	0	0	2	0	1	1	1	1	0	0	0	0	1	0	0	0	0	10	0	1081.58	K0N7Q1	K0N7Q1	266	275	yes	yes	2	0.0080656	68.786	By matching	By matching	By matching	By matching	By matching	By matching	By matching	By matching
AHEEPWHK	QHFKWIRKAHEEPWHK	AHEEPWHKAYPSLNVV	K	A	H	H	K	A	1	0	0	0	0	0	2	0	2	0	0	1	0	0	1	0	0	1	0	0	0	8	0	1032.48	K0N1M9	K0N1M9	510	517	yes	yes	2	0.00015185	157.34	By MS/MS	By matching	By MS/MS	By matching	By matching	By MS/MS	By MS/MS	By MS/MS
AHELESGDLK	LAVLAAKRAHELESGD	ELESGDLKMLSDYKSD	R	A	H	L	K	M	1	0	0	1	0	0	2	1	1	0	2	1	0	0	0	1	0	0	0	0	0	10	0	1097.54	K0N5T7	K0N5T7	28	37	yes	yes	2	5.6213e-06	160.75	By MS/MS	By MS/MS	By MS/MS	By MS/MS	By MS/MS	By MS/MS	By matching	By MS/MS
AHGEGLIIDTIYPK	PITPLMLKAHGEGLII	IIDTIYPKRVRHIPEL	K	A	H	P	K	R	1	0	0	1	0	0	1	2	1	3	1	1	0	0	1	0	1	0	1	0	0	14	0	1525.81	K0NAR9	K0NAR9	319	332	yes	yes	2	0.028012	66.215	By matching	By matching	By matching	By matching	By matching	By matching	By MS/MS	By matching
AHHLPAAISAVLINVDR	EDAQAFAKAHHLPAAI	AVLINVDRIYKLDAGP	K	A	H	D	R	I	4	1	1	1	0	0	0	0	2	2	2	0	0	0	1	1	0	0	0	2	0	17	0	1796.01	K0N1E7	K0N1E7	101	117	yes	yes	3	0.00026197	94.487	By matching	By matching	By matching	By MS/MS	By matching	By matching	By matching	By MS/MS
AHIFEENAR	TRKRGEKKAHIFEENA	HIFEENARALVNGDPL	K	A	H	A	R	A	2	1	1	0	0	0	2	0	1	1	0	0	0	1	0	0	0	0	0	0	0	9	0	1085.53	K0MWV4	K0MWV4	222	230	yes	yes	2	0.0041453	85.807	By matching	By matching	By matching	By matching	By matching	By matching	By matching	By matching
AHIIAVANQK	________________	IIAVANQKGGVGKTTT	M	A	H	Q	K	G	3	0	1	0	0	1	0	0	1	2	0	1	0	0	0	0	0	0	0	1	0	10	0	1063.61	K0MS45	K0MS45	2	11	yes	yes	2	2.5297e-05	143.28	By MS/MS	By matching	By matching	By MS/MS	By MS/MS	By matching	By MS/MS	By MS/MS
AHKPNELDFALDIAK	KIGVFATKAHKPNELD	DFALDIAKRSIEFYED	K	A	H	A	K	R	3	0	1	2	0	0	1	0	1	1	2	2	0	1	1	0	0	0	0	0	0	15	1	1680.88	K0N2F5	K0N2F5	209	223	yes	yes	3	0.00016058	98.676	By MS/MS	By MS/MS	By MS/MS	By matching	By MS/MS	By MS/MS	By MS/MS	By MS/MS
AHLAFHQK	RKGRLMYRAHLAFHQK	AHLAFHQKMVASFVKG	R	A	H	Q	K	M	2	0	0	0	0	1	0	0	2	0	1	1	0	1	0	0	0	0	0	0	0	8	0	950.509	K0N6N9	K0N6N9	127	134	yes	yes	2	0.00074094	98.418	By MS/MS	By matching	By matching	By matching	By MS/MS	By MS/MS	By MS/MS	By matching
AHLDFDPVLLAAK	YILDQMQRAHLDFDPV	DPVLLAAKDMGYAEAD	R	A	H	A	K	D	3	0	0	2	0	0	0	0	1	0	3	1	0	1	1	0	0	0	0	1	0	13	0	1408.77	K0N7F5	K0N7F5	156	168	yes	yes	3	0.00018951	101.39	By matching	By matching	By matching	By matching	By matching	By matching	By matching	By matching
AHLDVLNVLDTK	IKVALANRAHLDVLNV	VLNVLDTKQFIGSYGG	R	A	H	T	K	Q	1	0	1	2	0	0	0	0	1	0	3	1	0	0	0	0	1	0	0	2	0	12	0	1336.74	K0N7J0	K0N7J0	37	48	yes	yes	2	1.0388e-09	177.16	By MS/MS	By MS/MS	By MS/MS	By matching	By MS/MS	By MS/MS	By MS/MS	By MS/MS
AHNDLIEAVADVDDGIMDK	DYKEAAQKAHNDLIEA	VDDGIMDKYLEGEEIS	K	A	H	D	K	Y	3	0	1	5	0	0	1	1	1	2	1	1	1	0	0	0	0	0	0	2	0	19	0	2039.95	K0NCN8	K0NCN8	216	234	yes	yes	2;3	3.4472e-31	266.28	By MS/MS	By MS/MS	By MS/MS	By MS/MS	By MS/MS	By MS/MS	By MS/MS	By MS/MS
AHNGGGHPLASGAK	PIINTLAKAHNGGGHP	HPLASGAKAANFDELI	K	A	H	A	K	A	3	0	1	0	0	0	0	4	2	0	1	1	0	0	1	1	0	0	0	0	0	14	0	1272.63	K0N309	K0N309	279	292	yes	yes	2	0.0018592	84.365	By matching	By MS/MS	By matching	By matching	By matching	By MS/MS	By matching	By MS/MS
AHNILDADFNDYLVESPSTFNELLLTHYLDQTAK	AQMVRSEKAHNILDAD	HYLDQTAKDPQMKRFA	K	A	H	A	K	D	3	0	3	4	0	1	2	0	2	1	6	1	0	2	1	2	3	0	2	1	0	34	0	3906.9	K0N6H7	K0N6H7	403	436	yes	yes	3;4	5.353e-14	138.61	By MS/MS	By MS/MS	By MS/MS	By MS/MS	By MS/MS	By MS/MS	By MS/MS	By MS/MS
AHPDPNAHIAAED	QAIADYQRAHPDPNAH	NAHIAAED________	R	A	H	E	D	-	4	0	1	2	0	0	1	0	2	1	0	0	0	0	2	0	0	0	0	0	0	13	0	1356.61	K0MS76	K0MS76	510	522	yes	yes	2	5.8167e-06	130.1	By MS/MS	By matching	By matching	By MS/MS	By matching	By matching	By matching	By matching
AHPDVMNMFLQILDDGR	ILLDEIEKAHPDVMNM	LQILDDGRLTDSQGRT	K	A	H	G	R	L	1	1	1	3	0	1	0	1	1	1	2	0	2	1	1	0	0	0	0	1	0	17	0	1970.93	K0N5T8	K0N5T8	54	70	yes	yes	2;3	1.4157e-06	146.27	By MS/MS	By matching	By MS/MS	By MS/MS	By MS/MS	By MS/MS	By MS/MS	By MS/MS
AHPEIKEDK	VTIAEWVKAHPEIKED	HPEIKEDKLVKMFEDV	K	A	H	D	K	L	1	0	0	1	0	0	2	0	1	1	0	2	0	0	1	0	0	0	0	0	0	9	1	1065.55	K0N7J5	K0N7J5	214	222	yes	yes	2	0.00020798	148.69	By MS/MS	By matching	By matching	By MS/MS	By MS/MS	By MS/MS	By MS/MS	By MS/MS
AHQIPIPVDAEDMEHADSLAGWLK	EPIEGSFRAHQIPIPV	DSLAGWLKSYHPEELF	R	A	H	L	K	S	4	0	0	3	0	1	2	1	2	2	2	1	1	0	2	1	0	1	0	1	0	24	0	2642.28	K0N1M9	K0N1M9	310	333	yes	yes	2;3;4	3.1393e-11	173.18	By MS/MS	By MS/MS	By MS/MS	By MS/MS	By MS/MS	By MS/MS	By MS/MS	By MS/MS
AHTNIALIK	________________	HTNIALIKYWGKANRK	R	A	H	I	K	Y	2	0	1	0	0	0	0	0	1	2	1	1	0	0	0	0	1	0	0	0	0	9	0	979.581	K0N8S2	K0N8S2	7	15	yes	yes	2	0.037567	51.528	By MS/MS	By matching	By matching	By matching	By matching	By matching	By matching	By matching
AHVIPIDQMIK	EAAPAGVKAHVIPIDQ	IPIDQMIKIAKDDKHF	K	A	H	I	K	I	1	0	0	1	0	1	0	0	1	3	0	1	1	0	1	0	0	0	0	1	0	11	0	1263.7	K0NDL4	K0NDL4	233	243	yes	yes	2	0.00029573	108.31	By MS/MS	By MS/MS	By MS/MS	By MS/MS	By MS/MS	By MS/MS	By MS/MS	By MS/MS
AIAAMGQEVVAR	TDKSKWVKAIAAMGQE	MGQEVVAREAEVQKVL	K	A	I	A	R	E	4	1	0	0	0	1	1	1	0	1	0	0	1	0	0	0	0	0	0	2	0	12	0	1214.64	K0MSD9	K0MSD9	208	219	yes	yes	2	2.561e-07	166.11	By MS/MS	By MS/MS	By MS/MS	By MS/MS	By MS/MS	By MS/MS	By MS/MS	By MS/MS
AIAEAGDIALTR	TTKPARIRAIAEAGDI	AGDIALTRQEWYDLYF	R	A	I	T	R	Q	4	1	0	1	0	0	1	1	0	2	1	0	0	0	0	0	1	0	0	0	0	12	0	1199.65	K0MY45	K0MY45	284	295	yes	yes	2	0.0060399	73.36	By matching	By matching	By matching	By matching	By matching	By matching	By matching	By matching
AIAEAISDSRPNDIVVVAGK	HKVLDRQKAIAEAISD	DIVVVAGKGADPYQKV	K	A	I	G	K	G	4	1	1	2	0	0	1	1	0	3	0	1	0	0	1	2	0	0	0	3	0	20	1	2024.09	K0N1S5	K0N1S5	466	485	yes	yes	2;3	4.7737e-07	166.21	By MS/MS	By MS/MS	By MS/MS	By MS/MS	By MS/MS	By MS/MS	By MS/MS	By MS/MS
AIAGIGPISGGDVLFGGQSIR	SGKTTTGRAIAGIGPI	LFGGQSIRHFSHAARK	R	A	I	I	R	H	2	1	0	1	0	1	0	6	0	4	1	0	0	1	1	2	0	0	0	1	0	21	0	1984.07	K0MWL1	K0MWL1	54	74	yes	yes	2	2.4904e-23	233.31	By MS/MS	By MS/MS	By MS/MS	By MS/MS	By MS/MS	By MS/MS	By MS/MS	By MS/MS
AIAHQAIVR	EFTPNALKAIAHQAIV	IAHQAIVRDTGARGLR	K	A	I	V	R	D	3	1	0	0	0	1	0	0	1	2	0	0	0	0	0	0	0	0	0	1	0	9	0	977.577	K0MVC6	K0MVC6	353	361	yes	yes	2	2.6743e-05	160.63	By MS/MS	By MS/MS	By MS/MS	By MS/MS	By MS/MS	By MS/MS	By MS/MS	By MS/MS
AIAIGTGITGYDR	TAEHNGAKAIAIGTGI	TGITGYDRALVIIQRY	K	A	I	D	R	A	2	1	0	1	0	0	0	3	0	3	0	0	0	0	0	0	2	0	1	0	0	13	0	1306.69	K0N2T4	K0N2T4	101	113	yes	yes	2	2.1126e-11	182.37	By MS/MS	By MS/MS	By MS/MS	By MS/MS	By MS/MS	By MS/MS	By MS/MS	By MS/MS
AIALDMDNTLLNSQK	________________	NTLLNSQKEISVTNQD	K	A	I	Q	K	E	2	0	2	2	0	1	0	0	0	1	3	1	1	0	0	1	1	0	0	0	0	15	0	1645.83	K0NDD5	K0NDD5	4	18	yes	yes	2	5.6937e-31	269.87	By MS/MS	By MS/MS	By MS/MS	By MS/MS	By MS/MS	By MS/MS	By MS/MS	By MS/MS
AIAMKPDILLLDEPASALDPISTSAVEDTLMSLK	AQRLCIARAIAMKPDI	EDTLMSLKDKYTIIIV	R	A	I	L	K	D	5	0	0	4	0	0	2	0	0	3	6	2	2	0	3	4	2	0	0	1	0	34	1	3567.87	K0N9K1	K0N9K1	182	215	yes	yes	3	5.9263e-06	87.357	By matching	By matching	By matching	By matching	By matching	By matching	By MS/MS	By matching
AIAQADLVTTAIGPK	KDPEAVVKAIAQADLV	VTTAIGPKILPIIAPL	K	A	I	P	K	I	4	0	0	1	0	1	0	1	0	2	1	1	0	0	1	0	2	0	0	1	0	15	0	1467.83	K0N9C8	K0N9C8	80	94	yes	yes	2	6.7012e-11	188	By matching	By MS/MS	By MS/MS	By MS/MS	By MS/MS	By MS/MS	By MS/MS	By MS/MS
AIAQSGFEEATPIQAETIPLVLAGK	GLDHDLLKAIAQSGFE	IPLVLAGKDVIGQAQT	K	A	I	G	K	D	5	0	0	0	0	2	3	2	0	3	2	1	0	1	2	1	2	0	0	1	0	25	0	2553.37	K0N8C7	K0N8C7	15	39	yes	yes	2;3	3.9749e-10	164.42	By MS/MS	By MS/MS	By MS/MS	By MS/MS	By MS/MS	By MS/MS	By MS/MS	By MS/MS
AIDAFHHYYEEEGLYQVELYPNFLDTMAK	LDDIEVKRAIDAFHHY	NFLDTMAKLKQQDNQL	R	A	I	A	K	L	3	0	1	2	0	1	4	1	2	1	3	1	1	2	1	0	1	0	4	1	0	29	0	3505.62	K0N957	K0N957	67	95	yes	yes	3;4	2.731e-05	75.404	By MS/MS	By matching	By matching	By MS/MS	By MS/MS	By MS/MS	By matching	By matching
AIDALVPIGR	EPLQTGLKAIDALVPI	DALVPIGRGQRELIIG	K	A	I	G	R	G	2	1	0	1	0	0	0	1	0	2	1	0	0	0	1	0	0	0	0	1	0	10	0	1023.61	K0N4K1	K0N4K1	152	161	yes	yes	2	0.00024745	114.4	By MS/MS	By MS/MS	By MS/MS	By MS/MS	By MS/MS	By MS/MS	By MS/MS	By MS/MS
AIDDLDADVISFEAAR	SQFGDIIKAIDDLDAD	VISFEAARSDFSLLDI	K	A	I	A	R	S	4	1	0	4	0	0	1	0	0	2	1	0	0	1	0	1	0	0	0	1	0	16	0	1719.83	K0N658	K0N658	658	673	yes	yes	2	1.3871e-10	190.19	By matching	By matching	By matching	By matching	By MS/MS	By MS/MS	By matching	By MS/MS
AIDLIDMTAAHLASK	PQRSLPDKAIDLIDMT	TAAHLASKHPIVDKVE	K	A	I	S	K	H	4	0	0	2	0	0	0	0	1	2	2	1	1	0	0	1	1	0	0	0	0	15	0	1568.82	K0N9Z7	K0N9Z7	330	344	yes	yes	2;3	2.8198e-07	151.49	By matching	By matching	By MS/MS	By MS/MS	By MS/MS	By MS/MS	By MS/MS	By MS/MS
AIDLLDESGSR	QDRFLPDKAIDLLDES	LLDESGSRKNLTIATV	K	A	I	S	R	K	1	1	0	2	0	0	1	1	0	1	2	0	0	0	0	2	0	0	0	0	0	11	0	1174.58	K0N644	K0N644	330	340	yes	yes	2	1.9929e-06	153.34	By MS/MS	By MS/MS	By MS/MS	By MS/MS	By MS/MS	By MS/MS	By MS/MS	By MS/MS
AIDLVDESAAK	TTRFLPDKAIDLVDES	LVDESAAKVRLDKANV	K	A	I	A	K	V	3	0	0	2	0	0	1	0	0	1	1	1	0	0	0	1	0	0	0	1	0	11	0	1130.58	K0N887	K0N887	410	420	yes	yes	2	5.5707e-05	126.66	By matching	By MS/MS	By MS/MS	By MS/MS	By MS/MS	By MS/MS	By MS/MS	By MS/MS
AIDTVDFKPSWGK	AFRDQILKAIDTVDFK	DFKPSWGKTRLYNMIR	K	A	I	G	K	T	1	0	0	2	0	0	0	1	0	1	0	2	0	1	1	1	1	1	0	1	0	13	1	1462.75	K0N4L9	K0N4L9	424	436	yes	yes	2;3	9.3521e-10	173.59	By MS/MS	By matching	By matching	By MS/MS	By matching	By matching	By matching	By matching
AIEANKDTVK	LKPEKLQKAIEANKDT	EANKDTVKAVVLNYPT	K	A	I	V	K	A	2	0	1	1	0	0	1	0	0	1	0	2	0	0	0	0	1	0	0	1	0	10	1	1087.59	K0N7F8	K0N7F8	165	174	yes	yes	2	0.0011071	113.69	By matching	By MS/MS	By matching	By MS/MS	By matching	By matching	By matching	By matching
AIEEVEAAMK	RLHSVIYKAIEEVEAA	EEVEAAMKGMLEPTYE	K	A	I	M	K	G	3	0	0	0	0	0	3	0	0	1	0	1	1	0	0	0	0	0	0	1	0	10	0	1089.54	K0N5K7	K0N5K7	829	838	yes	yes	2	4.8833e-05	137.98	By MS/MS	By MS/MS	By MS/MS	By MS/MS	By MS/MS	By MS/MS	By MS/MS	By MS/MS
AIEHQKPMIENLVATFK	AAGLLTDRAIEHQKPM	ENLVATFKENQQALRE	R	A	I	F	K	E	2	0	1	0	0	1	2	0	1	2	1	2	1	1	1	0	1	0	0	1	0	17	1	1968.05	K0N508	K0N508	114	130	yes	yes	3	0.040074	51.76	By MS/MS	By matching	By matching	By matching	By matching	By MS/MS	By matching	By matching
AIENLQNGK	LAISSVAKAIENLQNG	IENLQNGKFADDQVFV	K	A	I	G	K	F	1	0	2	0	0	1	1	1	0	1	1	1	0	0	0	0	0	0	0	0	0	9	0	985.519	K0NB63	K0NB63	73	81	yes	yes	2	4.3765e-05	151.83	By matching	By matching	By matching	By matching	By matching	By matching	By MS/MS	By matching
AIEPEPPISVTDGGLILR	DVAGLIRRAIEPEPPI	TDGGLILRGYNQKLDS	R	A	I	L	R	G	1	1	0	1	0	0	2	2	0	3	2	0	0	0	3	1	1	0	0	1	0	18	0	1876.03	K0NBY9	K0NBY9	404	421	yes	yes	2	0.00026759	98.572	By MS/MS	By MS/MS	By MS/MS	By MS/MS	By MS/MS	By MS/MS	By matching	By matching
AIEQTQKDEIIK	________________	TQKDEIIKQYARHDGD	M	A	I	I	K	Q	1	0	0	1	0	2	2	0	0	3	0	2	0	0	0	0	1	0	0	0	0	12	1	1414.77	K0N4Q6	K0N4Q6	2	13	yes	yes	2;3	8.9089e-20	249.98	By MS/MS	By MS/MS	By MS/MS	By MS/MS	By MS/MS	By MS/MS	By MS/MS	By MS/MS
AIERPGLLPTLPTVDGK	LFIIGRIRAIERPGLL	TLPTVDGKGFVMLDVG	R	A	I	G	K	G	1	1	0	1	0	0	1	2	0	1	3	1	0	0	3	0	2	0	0	1	0	17	1	1776.01	K0MW37	K0MW37	56	72	yes	yes	2;3	2.125e-06	164.8	By matching	By matching	By MS/MS	By MS/MS	By MS/MS	By MS/MS	By MS/MS	By MS/MS
AIEYDPNR	DGMAATVKAIEYDPNR	AIEYDPNRTANIALLH	K	A	I	N	R	T	1	1	1	1	0	0	1	0	0	1	0	0	0	0	1	0	0	0	1	0	0	8	0	976.461	K0MXU1	K0MXU1	80	87	yes	yes	2	0.00039096	122.19	By MS/MS	By MS/MS	By MS/MS	By MS/MS	By MS/MS	By MS/MS	By MS/MS	By MS/MS
AIFNEIMPK	IMVTSVGKAIFNEIMP	IFNEIMPKDFPYLNEP	K	A	I	P	K	D	1	0	1	0	0	0	1	0	0	2	0	1	1	1	1	0	0	0	0	0	0	9	0	1061.56	K0NAN3	K0NAN3	565	573	yes	yes	2	4.1408e-05	153.05	By MS/MS	By MS/MS	By MS/MS	By MS/MS	By MS/MS	By MS/MS	By MS/MS	By MS/MS
AIGDNPASELLVFYDLGSAK	TDLDHIQKAIGDNPAS	FYDLGSAKMNLDIAEE	K	A	I	A	K	M	3	0	1	2	0	0	1	2	0	1	3	1	0	1	1	2	0	0	1	1	0	20	0	2079.05	K0N2C2	K0N2C2	52	71	yes	yes	2	1.8086e-42	291.99	By MS/MS	By MS/MS	By MS/MS	By MS/MS	By MS/MS	By MS/MS	By MS/MS	By MS/MS
AIGFLVGQIMK	DFKAGKDRAIGFLVGQ	FLVGQIMKQTHGQANP	R	A	I	M	K	Q	1	0	0	0	0	1	0	2	0	2	1	1	1	1	0	0	0	0	0	1	0	11	0	1175.67	K0NA01	K0NA01	444	454	yes	yes	2	1.0326e-06	163.16	By MS/MS	By MS/MS	By MS/MS	By MS/MS	By MS/MS	By MS/MS	By MS/MS	By MS/MS
AIGGEITPDDFEHTMR	YYQKSRFKAIGGEITP	DDFEHTMRKAQIIDLR	K	A	I	M	R	K	1	1	0	2	0	0	2	2	1	2	0	0	1	1	1	0	2	0	0	0	0	16	0	1787.81	K0N5L5	K0N5L5	34	49	yes	yes	2;3	5.269e-23	252.12	By MS/MS	By matching	By matching	By MS/MS	By matching	By matching	By MS/MS	By MS/MS
AIGLAQAEAIAK	EAEAGKTRAIGLAQAE	AQAEAIAKQAEAARQL	R	A	I	A	K	Q	5	0	0	0	0	1	1	1	0	2	1	1	0	0	0	0	0	0	0	0	0	12	0	1154.67	K0NBV0	K0NBV0	365	376	yes	yes	2	2.9833e-05	121.21	By MS/MS	By matching	By matching	By matching	By matching	By matching	By matching	By matching
AIGLVIPELNGK	PHSTGAAKAIGLVIPE	VIPELNGKLQGHAQRV	K	A	I	G	K	L	1	0	1	0	0	0	1	2	0	2	2	1	0	0	1	0	0	0	0	1	0	12	0	1222.73	K0N3R3	K0N3R3	220	231	yes	yes	1;2	5.868e-11	199.68	By MS/MS	By MS/MS	By MS/MS	By MS/MS	By MS/MS	By MS/MS	By MS/MS	By MS/MS
AIGTQLTSIFVDHGLLR	VVGVLLHKAIGTQLTS	FVDHGLLRKGEADQVM	K	A	I	L	R	K	1	1	0	1	0	1	0	2	1	2	3	0	0	1	0	1	2	0	0	1	0	17	0	1840.02	K0NBJ2	K0NBJ2	255	271	yes	yes	2;3	1.115e-10	195.45	By MS/MS	By MS/MS	By MS/MS	By MS/MS	By MS/MS	By MS/MS	By MS/MS	By MS/MS
AIGVSNFDPTDLENIIK	AYKAGKLRAIGVSNFD	TDLENIIKHAKIAPMV	R	A	I	I	K	H	1	0	2	2	0	0	1	1	0	3	1	1	0	1	1	1	1	0	0	1	0	17	0	1844.95	K0N2D7	K0N2D7	178	194	yes	yes	2	8.3949e-07	159.04	By MS/MS	By MS/MS	By MS/MS	By matching	By MS/MS	By MS/MS	By matching	By matching
AIHDLFGDDVLVSSTK	ANDAMESKAIHDLFGD	DVLVSSTKALTGHLLG	K	A	I	T	K	A	1	0	0	3	0	0	0	1	1	1	2	1	0	1	0	2	1	0	0	2	0	16	0	1715.87	K0MX40	K0MX40	321	336	yes	yes	2;3	5.269e-23	252.12	By MS/MS	By MS/MS	By MS/MS	By MS/MS	By MS/MS	By MS/MS	By MS/MS	By MS/MS
AIIQPGGSIR	YAAKHDIKAIIQPGGS	IQPGGSIRDKDSIEKA	K	A	I	I	R	D	1	1	0	0	0	1	0	2	0	3	0	0	0	0	1	1	0	0	0	0	0	10	0	1010.59	K0N634	K0N634	473	482	yes	yes	2	0.00023518	114.89	By MS/MS	By MS/MS	By MS/MS	By MS/MS	By MS/MS	By MS/MS	By matching	By matching
AIITGLLAK	IGAGNMARAIITGLLA	IITGLLAKNAVTPEEI	R	A	I	A	K	N	2	0	0	0	0	0	0	1	0	2	2	1	0	0	0	0	1	0	0	0	0	9	0	898.585	K0N677	K0N677	14	22	yes	yes	1	0.049821	75.189	By matching	By matching	By MS/MS	By matching	By matching	By MS/MS	By matching	By MS/MS
AIKGEEIDELLALDTR	AKEKLAARAIKGEEID	ELLALDTRRRQVTVQT	R	A	I	T	R	R	2	1	0	2	0	0	3	1	0	2	3	1	0	0	0	0	1	0	0	0	0	16	1	1784.95	K0N9N4	K0N9N4	22	37	yes	yes	2;3	1.4505e-09	173.87	By MS/MS	By MS/MS	By matching	By matching	By matching	By MS/MS	By matching	By MS/MS
AILAGAQELNVPVIIQTSMGAAK	TNNLEWTRAILAGAQE	QTSMGAAKYMGGYEFC	R	A	I	A	K	Y	5	0	1	0	0	2	1	2	0	3	2	1	1	0	1	1	1	0	0	2	0	23	0	2294.27	K0N2C9	K0N2C9	35	57	yes	yes	2;3	1.3132e-43	297.3	By MS/MS	By MS/MS	By MS/MS	By MS/MS	By MS/MS	By MS/MS	By MS/MS	By MS/MS
AILDMIKPDSGNISVLGQTTPQAR	AGKTTTIKAILDMIKP	GQTTPQAREAIRDQLG	K	A	I	A	R	E	2	1	1	2	0	2	0	2	0	3	2	1	1	0	2	2	2	0	0	1	0	24	1	2524.33	K0N6W6	K0N6W6	49	72	yes	yes	3	0.077693	18.27	By matching	By matching	By matching	By matching	By matching	By matching	By matching	By MS/MS
AILFDEPTSALDPEMIGDVLDVMQK	RSLAMKPKAILFDEPT	DVLDVMQKIAEQGMTM	K	A	I	Q	K	I	2	0	0	4	0	1	2	1	0	2	3	1	2	1	2	1	1	0	0	2	0	25	0	2746.34	K0MWS9	K0MWS9	167	191	yes	yes	2;3	2.0018e-06	107.75	By MS/MS	By matching	By matching	By MS/MS	By matching	By matching	By MS/MS	By MS/MS
AILGWPLPELQLAEDGVGIPLR	SEYELHLRAILGWPLP	DGVGIPLRSEDMDAVL	R	A	I	L	R	S	2	1	0	1	0	1	2	3	0	2	5	0	0	0	3	0	0	1	0	1	0	22	0	2356.32	K0N441	K0N441	294	315	yes	yes	2;3	1.2803e-16	208.98	By MS/MS	By MS/MS	By MS/MS	By MS/MS	By MS/MS	By MS/MS	By MS/MS	By MS/MS
AILLSHLGR	YVIDHGGKAILLSHLG	ILLSHLGRVKTEEDKA	K	A	I	G	R	V	1	1	0	0	0	0	0	1	1	1	3	0	0	0	0	1	0	0	0	0	0	9	0	978.597	K0N9R1	K0N9R1	54	62	yes	yes	2	2.9362e-05	159.28	By MS/MS	By MS/MS	By MS/MS	By MS/MS	By MS/MS	By MS/MS	By MS/MS	By MS/MS
AILNDENAVLPLSVYMDGQYGLNDIYIGTPAVINR	TALARISKAILNDENA	GTPAVINRNGIQNILE	K	A	I	N	R	N	3	1	4	3	0	1	1	3	0	4	4	0	1	0	2	1	1	0	3	3	0	35	0	3820.93	K0N7J5	K0N7J5	258	292	yes	yes	2;3;4	1.2512e-13	127.2	By MS/MS	By MS/MS	By MS/MS	By MS/MS	By MS/MS	By MS/MS	By MS/MS	By MS/MS
AILPVVDNLER	YDGQKLAKAILPVVDN	PVVDNLERALATEAKD	K	A	I	E	R	A	1	1	1	1	0	0	1	0	0	1	2	0	0	0	1	0	0	0	0	2	0	11	0	1237.7	K0NAZ2	K0NAZ2	122	132	yes	yes	2	2.3939e-05	138.45	By MS/MS	By MS/MS	By MS/MS	By MS/MS	By MS/MS	By MS/MS	By MS/MS	By MS/MS
AILSLEAPIGR	VISEISERAILSLEAP	SLEAPIGRVAAPDTPF	R	A	I	G	R	V	2	1	0	0	0	0	1	1	0	2	2	0	0	0	1	1	0	0	0	0	0	11	0	1138.67	K0MVA7	K0MVA7	281	291	yes	yes	2	6.4838e-07	167.09	By MS/MS	By MS/MS	By MS/MS	By MS/MS	By MS/MS	By matching	By MS/MS	By MS/MS
AILTDPHTNVNK	TDHEAITRAILTDPHT	DPHTNVNKILRGVGPE	R	A	I	N	K	I	1	0	2	1	0	0	0	0	1	1	1	1	0	0	1	0	2	0	0	1	0	12	0	1321.7	K0MXZ5	K0MXZ5	131	142	yes	yes	2	7.9785e-20	234.3	By matching	By matching	By MS/MS	By MS/MS	By MS/MS	By MS/MS	By MS/MS	By matching
AILVGKPQNETYFDVYQQVLLDVTQPYK	HGVLAQVKAILVGKPQ	LDVTQPYKTPILYNLN	K	A	I	Y	K	T	1	0	1	2	0	4	1	1	0	1	3	2	0	1	2	0	2	0	3	4	0	28	1	3268.7	K0N1K5	K0N1K5	136	163	yes	yes	3	0.0017927	60.472	By MS/MS	By MS/MS	By matching	By MS/MS	By MS/MS	By matching	By matching	By matching
AINSALELSR	DDMNSIGRAINSALEL	NSALELSRIGGGVGLT	R	A	I	S	R	I	2	1	1	0	0	0	1	0	0	1	2	0	0	0	0	2	0	0	0	0	0	10	0	1072.59	K0N5A1	K0N5A1	189	198	yes	yes	2	1.0284e-07	178.53	By MS/MS	By MS/MS	By MS/MS	By MS/MS	By MS/MS	By MS/MS	By MS/MS	By matching
AINSALFPGIQGGPLDHVVAAK	LAKAQYGKAINSALFP	LDHVVAAKAVALGEAL	K	A	I	A	K	A	4	0	1	1	0	1	0	3	1	2	2	1	0	1	2	1	0	0	0	2	0	22	0	2174.18	K0MV12	K0MV12	244	265	yes	yes	2;3	4.8294e-17	221.05	By MS/MS	By MS/MS	By MS/MS	By MS/MS	By MS/MS	By MS/MS	By MS/MS	By MS/MS
AINVDNESLVEYDQALVTIEEDR	STVSGTLKAINVDNES	LVTIEEDRA_______	K	A	I	D	R	A	2	1	2	3	0	1	4	0	0	2	2	0	0	0	0	1	1	0	1	3	0	23	0	2634.27	K0NA35	K0NA35	130	152	yes	yes	2	5.7894e-07	143.35	By matching	By matching	By matching	By matching	By MS/MS	By matching	By matching	By matching
AINVDNESLVEYDQALVTIEEDRA	STVSGTLKAINVDNES	VTIEEDRA________	K	A	I	R	A	-	3	1	2	3	0	1	4	0	0	2	2	0	0	0	0	1	1	0	1	3	0	24	1	2705.3	K0NA35	K0NA35	130	153	yes	yes	2;3	9.8746e-26	238.05	By MS/MS	By MS/MS	By MS/MS	By MS/MS	By MS/MS	By MS/MS	By MS/MS	By MS/MS
AIPFGNDGIFTPEDFIDR	ALRYYLMRAIPFGNDG	TPEDFIDRINYDLAND	R	A	I	D	R	I	1	1	1	3	0	0	1	2	0	3	0	0	0	3	2	0	1	0	0	0	0	18	0	2022.97	K0NAU5	K0NAU5	339	356	yes	yes	2	1.6448e-22	244.18	By MS/MS	By MS/MS	By MS/MS	By MS/MS	By MS/MS	By MS/MS	By MS/MS	By MS/MS
AIQATGGFAR	EGITGKPKAIQATGGF	QATGGFARSALWRQML	K	A	I	A	R	S	3	1	0	0	0	1	0	2	0	1	0	0	0	1	0	0	1	0	0	0	0	10	0	990.525	K0MS76	K0MS76	408	417	yes	yes	2	0.0006335	98.898	By MS/MS	By MS/MS	By MS/MS	By matching	By matching	By MS/MS	By matching	By matching
AISSPLLEVNISGAK	RTVEATKKAISSPLLE	EVNISGAKQVLLNITG	K	A	I	A	K	Q	2	0	1	0	0	0	1	1	0	2	2	1	0	0	1	3	0	0	0	1	0	15	0	1497.84	K0N4L6	K0N4L6	245	259	yes	yes	2	1.0003e-10	181.58	By MS/MS	By MS/MS	By MS/MS	By MS/MS	By MS/MS	By MS/MS	By MS/MS	By MS/MS
AITEGISNSLAK	FPDGTTVKAITEGISN	GISNSLAKKAVAGKLD	K	A	I	A	K	K	2	0	1	0	0	0	1	1	0	2	1	1	0	0	0	2	1	0	0	0	0	12	0	1202.65	K0N5P5	K0N5P5	40	51	yes	yes	2	3.0333e-10	194.06	By MS/MS	By MS/MS	By MS/MS	By MS/MS	By MS/MS	By MS/MS	By MS/MS	By MS/MS
AITNLQAVIDSDPSYANAYLPLAR	LQLDDPAKAITNLQAV	NAYLPLARAYEAQNQP	K	A	I	A	R	A	5	1	2	2	0	1	0	0	0	2	3	0	0	0	2	2	1	0	2	1	0	24	0	2575.33	K0N517	K0N517	223	246	yes	yes	2;3	1.2589e-09	153.6	By MS/MS	By matching	By matching	By MS/MS	By MS/MS	By MS/MS	By MS/MS	By MS/MS
AITSIDGMTADFAR	YDYTIGIRAITSIDGM	GMTADFARINWDVLQE	R	A	I	A	R	I	3	1	0	2	0	0	0	1	0	2	0	0	1	1	0	1	2	0	0	0	0	14	0	1467.7	K0NBJ2	K0NBJ2	476	489	yes	yes	2	3.5746e-32	245.5	By MS/MS	By MS/MS	By MS/MS	By MS/MS	By MS/MS	By MS/MS	By MS/MS	By MS/MS
AIVAWGDDPWLR	TEANQVKKAIVAWGDD	WGDDPWLRKLKAKVPV	K	A	I	L	R	K	2	1	0	2	0	0	0	1	0	1	1	0	0	0	1	0	0	2	0	1	0	12	0	1397.71	K0N600	K0N600	201	212	yes	yes	2	1.4324e-10	197.73	By MS/MS	By MS/MS	By MS/MS	By MS/MS	By MS/MS	By MS/MS	By MS/MS	By MS/MS
AIVGLEPVTSGSIMYQGQDITK	SGKSTAGKAIVGLEPV	YQGQDITKRSVRKHMQ	K	A	I	T	K	R	1	0	0	1	0	2	1	3	0	3	1	1	1	0	1	2	2	0	1	2	0	22	0	2306.18	K0N5I3	K0N5I3	60	81	yes	yes	2;3	3.3599e-24	250.38	By matching	By matching	By MS/MS	By matching	By MS/MS	By MS/MS	By MS/MS	By MS/MS
AIVGLPGGDDIGPR	ALLGRFGKAIVGLPGG	GGDDIGPRPIDQHIKG	K	A	I	P	R	P	1	1	0	2	0	0	0	4	0	2	1	0	0	0	2	0	0	0	0	1	0	14	0	1335.71	K0NAR9	K0NAR9	108	121	yes	yes	2	0.0026142	80.905	By matching	By MS/MS	By MS/MS	By MS/MS	By MS/MS	By MS/MS	By MS/MS	By MS/MS
AIVIATGAEHK	DEDEYEAKAIVIATGA	IATGAEHKKLGVPGEE	K	A	I	H	K	K	3	0	0	0	0	0	1	1	1	2	0	1	0	0	0	0	1	0	0	1	0	11	0	1108.62	K0N3L1	K0N3L1	136	146	yes	yes	2	1.349e-09	190.57	By MS/MS	By MS/MS	By MS/MS	By MS/MS	By MS/MS	By MS/MS	By MS/MS	By MS/MS
AIVIATGAEHKK	DEDEYEAKAIVIATGA	ATGAEHKKLGVPGEEA	K	A	I	K	K	L	3	0	0	0	0	0	1	1	1	2	0	2	0	0	0	0	1	0	0	1	0	12	1	1236.72	K0N3L1	K0N3L1	136	147	yes	yes	2	0.00069059	105.65	By matching	By matching	By matching	By matching	By matching	By matching	By MS/MS	By matching
AIVLEPQVLLLDEPLSALDAK	QQRVAIARAIVLEPQV	PLSALDAKLRKDMQYE	R	A	I	A	K	L	3	0	0	2	0	1	2	0	0	1	6	1	0	0	2	1	0	0	0	2	0	21	0	2246.28	K0N765	K0N765	149	169	yes	yes	2;3	5.9007e-11	177.32	By MS/MS	By matching	By MS/MS	By MS/MS	By MS/MS	By MS/MS	By MS/MS	By MS/MS
AIVLPGGADK	VQNGGQVRAIVLPGGA	VLPGGADKYSRKMIDA	R	A	I	D	K	Y	2	0	0	1	0	0	0	2	0	1	1	1	0	0	1	0	0	0	0	1	0	10	0	939.539	K0N5F3	K0N5F3	325	334	yes	yes	2	0.03254	53.756	By matching	By MS/MS	By MS/MS	By MS/MS	By MS/MS	By MS/MS	By MS/MS	By MS/MS
AIYPGIATNLK	QFSANELKAIYPGIAT	PGIATNLKYEGKYYQI	K	A	I	L	K	Y	2	0	1	0	0	0	0	1	0	2	1	1	0	0	1	0	1	0	1	0	0	11	0	1159.66	K0N8H4	K0N8H4	143	153	yes	yes	2	0.0027162	84.687	By MS/MS	By matching	By matching	By MS/MS	By MS/MS	By matching	By MS/MS	By MS/MS
AKADVTQLVQK	GRTYFGEKAKADVTQL	DVTQLVQKMIATYKRR	K	A	K	Q	K	M	2	0	0	1	0	2	0	0	0	0	1	2	0	0	0	0	1	0	0	2	0	11	1	1199.69	K0N8Q0	K0N8Q0	350	360	yes	yes	2	4.1932e-06	163.45	By MS/MS	By MS/MS	By matching	By MS/MS	By MS/MS	By MS/MS	By MS/MS	By matching
AKDVDTLVTGLYVGHAAR	NYKDAVIKAKDVDTLV	LYVGHAARVLKNPMSR	K	A	K	A	R	V	3	1	0	2	0	0	0	2	1	0	2	1	0	0	0	0	2	0	1	3	0	18	1	1885.01	K0NA38	K0NA38	212	229	yes	yes	3	0.075431	34.004	By matching	By matching	By matching	By matching	By matching	By matching	By matching	By MS/MS
AKHELEDAQSR	EKKSAIDKAKHELEDA	ELEDAQSRYDLETAAR	K	A	K	S	R	Y	2	1	0	1	0	1	2	0	1	0	1	1	0	0	0	1	0	0	0	0	0	11	1	1282.63	K0N4Z8	K0N4Z8	484	494	yes	yes	2	0.025783	73.082	By matching	By matching	By matching	By matching	By matching	By matching	By matching	By matching
AKIEDDKTVVQIQSK	KTEAEAMKAKIEDDKT	TVVQIQSKAGEDSRLF	K	A	K	S	K	A	1	0	0	2	0	2	1	0	0	2	0	3	0	0	0	1	1	0	0	2	0	15	2	1700.93	K0N4K3	K0N4K3	70	84	yes	yes	3	0.0012104	89.232	By MS/MS	By matching	By matching	By matching	By matching	By MS/MS	By MS/MS	By matching
AKLEDPAVK	YDWATNIKAKLEDPAV	KLEDPAVKHVTIIGAG	K	A	K	V	K	H	2	0	0	1	0	0	1	0	0	0	1	2	0	0	1	0	0	0	0	1	0	9	1	969.549	K0MSP8	K0MSP8	147	155	yes	yes	2	0.0016244	112.71	By MS/MS	By MS/MS	By MS/MS	By MS/MS	By MS/MS	By MS/MS	By MS/MS	By MS/MS
AKLEENSPGWQR	SPRDDTNKAKLEENSP	ENSPGWQRQVFGEDIQ	K	A	K	Q	R	Q	1	1	1	0	0	1	2	1	0	0	1	1	0	0	1	1	0	1	0	0	0	12	1	1413.7	K0MXE6	K0MXE6	45	56	yes	yes	3	0.077113	30.729	By matching	By matching	By matching	By matching	By matching	By MS/MS	By matching	By matching
AKNEEFVK	ERLKANLKAKNEEFVK	AKNEEFVKVYDSTPMN	K	A	K	V	K	V	1	0	1	0	0	0	2	0	0	0	0	2	0	1	0	0	0	0	0	1	0	8	1	963.503	K0N1J0	K0N1J0	166	173	yes	yes	2	0.0010191	146.79	By MS/MS	By MS/MS	By MS/MS	By MS/MS	By matching	By MS/MS	By MS/MS	By MS/MS
AKPQLVLTK	TKSAVEGKAKPQLVLT	KPQLVLTKGREAS___	K	A	K	T	K	G	1	0	0	0	0	1	0	0	0	0	2	2	0	0	1	0	1	0	0	1	0	9	1	996.633	K0MVC6	K0MVC6	403	411	yes	yes	2	0.011083	86.882	By MS/MS	By matching	By MS/MS	By matching	By MS/MS	By matching	By matching	By MS/MS
AKSEHTNNFVK	FGSRFFAKAKSEHTNN	EHTNNFVKALQRLGFI	K	A	K	V	K	A	1	0	2	0	0	0	1	0	1	0	0	2	0	1	0	1	1	0	0	1	0	11	1	1273.64	K0NAA2	K0NAA2	91	101	yes	yes	2	0.028099	71.221	By MS/MS	By matching	By matching	By matching	By matching	By matching	By matching	By matching
AKVESFTLDHTAVK	________________	TLDHTAVKAPYVRLIT	M	A	K	V	K	A	2	0	0	1	0	0	1	0	1	0	1	2	0	1	0	1	2	0	0	2	0	14	1	1544.82	K0N6J0	K0N6J0	2	15	yes	yes	3	0.00017324	99.834	By matching	By matching	By matching	By matching	By matching	By MS/MS	By matching	By MS/MS
AKVESFTLDHTAVKAPYVR	________________	AVKAPYVRLITTEHGA	M	A	K	V	R	L	3	1	0	1	0	0	1	0	1	0	1	2	0	1	1	1	2	0	1	3	0	19	2	2131.14	K0N6J0	K0N6J0	2	20	yes	yes	4	0.00065514	84.859	By matching	By MS/MS	By matching	By matching	By matching	By matching	By matching	By matching
AKYEGEQQVQK	APRNEYGRAKYEGEQQ	EGEQQVQKYLKKYYII	R	A	K	Q	K	Y	1	0	0	0	0	3	2	1	0	0	0	2	0	0	0	0	0	0	1	1	0	11	1	1306.65	K0N9X8;K0N6D6	K0N9X8	129	139	yes	no	2	1.08e-18	232.56	By MS/MS	By MS/MS	By MS/MS	By MS/MS	By MS/MS	By MS/MS	By MS/MS	By MS/MS
ALAAGADLVAFGR	RRGSHAFKALAAGADL	ADLVAFGRPVIYGLAL	K	A	L	G	R	P	5	1	0	1	0	0	0	2	0	0	2	0	0	1	0	0	0	0	0	1	0	13	0	1230.67	K0MXH5	K0MXH5	314	326	yes	yes	2	0.0043783	89.663	By matching	By matching	By matching	By matching	By matching	By matching	By MS/MS	By matching
ALAAGGNAVMLGSLLAGTDEAPGQFEIYQGR	KYSGDIVKALAAGGNA	QFEIYQGRRFKTYRGM	K	A	L	G	R	R	6	1	1	1	0	2	2	6	0	1	4	0	1	1	1	1	1	0	1	1	0	31	0	3076.53	K0N1G3	K0N1G3	355	385	yes	yes	2;3	1.0386e-23	211.59	By MS/MS	By MS/MS	By MS/MS	By MS/MS	By MS/MS	By MS/MS	By MS/MS	By MS/MS
ALAANQDLILMDEPYGALDPITR	QQRIGVIRALAANQDL	GALDPITREALQELIK	R	A	L	T	R	E	4	1	1	3	0	1	1	1	0	2	4	0	1	0	2	0	1	0	1	0	0	23	0	2499.27	K0N4E4	K0N4E4	155	177	yes	yes	2	7.3857e-12	181.88	By matching	By matching	By matching	By matching	By MS/MS	By matching	By MS/MS	By MS/MS
ALAATGSAQGDPK	________________	GSAQGDPKTYQIGSAL	M	A	L	P	K	T	4	0	0	1	0	1	0	2	0	0	1	1	0	0	1	1	1	0	0	0	0	13	0	1185.6	K0N4M6	K0N4M6	2	14	yes	yes	2	1.2283e-16	220.37	By MS/MS	By MS/MS	By MS/MS	By MS/MS	By MS/MS	By MS/MS	By MS/MS	By MS/MS
ALADPINAYFDATMVMADDQAIR	EADYQALKALADPINA	MADDQAIRQNRLAALL	K	A	L	I	R	Q	6	1	1	4	0	1	0	0	0	2	1	0	2	1	1	0	1	0	1	1	0	23	0	2511.18	K0N5D3	K0N5D3	666	688	yes	yes	2;3	1.8184e-11	181.75	By MS/MS	By MS/MS	By MS/MS	By MS/MS	By MS/MS	By matching	By MS/MS	By MS/MS
ALAEDLFDSEK	VGKTELAKALAEDLFD	EDLFDSEKHMVRIDMS	K	A	L	E	K	H	2	0	0	2	0	0	2	0	0	0	2	1	0	1	0	1	0	0	0	0	0	11	0	1236.59	K0N4Z8	K0N4Z8	619	629	yes	yes	2	0.00024389	110.84	By MS/MS	By MS/MS	By matching	By MS/MS	By matching	By matching	By MS/MS	By MS/MS
ALAEELHTPIAIVDK	HSGTKQARALAEELHT	TPIAIVDKRDQEHIGV	R	A	L	D	K	R	3	0	0	1	0	0	2	0	1	2	2	1	0	0	1	0	1	0	0	1	0	15	0	1618.89	K0NDQ5	K0NDQ5	186	200	yes	yes	2;3	1.1128e-07	164.93	By matching	By matching	By MS/MS	By MS/MS	By MS/MS	By matching	By matching	By matching
ALAEELHTPIAIVDKR	HSGTKQARALAEELHT	PIAIVDKRDQEHIGVI	R	A	L	K	R	D	3	1	0	1	0	0	2	0	1	2	2	1	0	0	1	0	1	0	0	1	0	16	1	1774.99	K0NDQ5	K0NDQ5	186	201	yes	yes	2;3	1.7885e-10	183.81	By MS/MS	By MS/MS	By MS/MS	By MS/MS	By MS/MS	By MS/MS	By matching	By MS/MS
ALAFAQTVVK	KPTDEQLKALAFAQTV	AFAQTVVKHVKSNAIV	K	A	L	V	K	H	3	0	0	0	0	1	0	0	0	0	1	1	0	1	0	0	1	0	0	2	0	10	0	1046.61	K0N634	K0N634	395	404	yes	yes	2	3.7708e-05	140.49	By MS/MS	By MS/MS	By MS/MS	By MS/MS	By MS/MS	By MS/MS	By matching	By matching
ALAGEYGLLDEPYEFGGQGVK	CKNVDEVRALAGEYGL	EFGGQGVKIPLHYTFV	R	A	L	V	K	I	2	0	0	1	0	1	3	5	0	0	3	1	0	1	1	0	0	0	2	1	0	21	0	2212.07	K0N2B8	K0N2B8	128	148	yes	yes	2	1.5968e-42	286.16	By MS/MS	By MS/MS	By MS/MS	By MS/MS	By MS/MS	By MS/MS	By MS/MS	By MS/MS
ALAGLDSVDAGEIK	AGKTTLIRALAGLDSV	SVDAGEIKTPKQYRIS	R	A	L	I	K	T	3	0	0	2	0	0	1	2	0	1	2	1	0	0	0	1	0	0	0	1	0	14	0	1357.71	K0MVF8	K0MVF8	48	61	yes	yes	2	0.0001574	103.3	By MS/MS	By matching	By MS/MS	By MS/MS	By matching	By MS/MS	By matching	By matching
ALAMHPDIMLFDEPTSALDPEMVGDVLGVMR	QQRVAIARALAMHPDI	GDVLGVMRRLAKQGMT	R	A	L	M	R	R	3	1	0	4	0	0	2	2	1	1	4	0	4	1	3	1	1	0	0	3	0	31	0	3369.61	K0N971	K0N971	162	192	yes	yes	3	1.2606e-18	194.52	By MS/MS	By MS/MS	By MS/MS	By MS/MS	By MS/MS	By MS/MS	By MS/MS	By MS/MS
ALAMHPDVMLFDEPTSALDPEMVGEVLK	QQRVAIARALAMHPDV	EMVGEVLKVMQDLAKT	R	A	L	L	K	V	3	0	0	3	0	0	3	1	1	0	4	1	3	1	3	1	1	0	0	3	0	28	0	3054.48	K0MVD0	K0MVD0	156	183	yes	yes	3	5.8854e-08	106.74	By matching	By matching	By MS/MS	By matching	By matching	By matching	By MS/MS	By MS/MS
ALAMTTDSK	IRIRGTHRALAMTTDS	LAMTTDSKGRYLYLDP	R	A	L	S	K	G	2	0	0	1	0	0	0	0	0	0	1	1	1	0	0	1	2	0	0	0	0	9	0	936.459	K0N9H6	K0N9H6	458	466	yes	yes	2	9.3e-06	169.65	By MS/MS	By MS/MS	By matching	By MS/MS	By MS/MS	By MS/MS	By matching	By matching
ALANYDAATEQLR	GDDADGSKALANYDAA	DAATEQLRDQLNTATD	K	A	L	L	R	D	4	1	1	1	0	1	1	0	0	0	2	0	0	0	0	0	1	0	1	0	0	13	0	1434.71	K0N984	K0N984	85	97	yes	yes	2	1.2139e-22	228.7	By MS/MS	By MS/MS	By MS/MS	By MS/MS	By MS/MS	By MS/MS	By MS/MS	By MS/MS
ALANYDAATEQLRDQLNTATDTDSSADFDDIVLDGK	GDDADGSKALANYDAA	DDIVLDGKSAFAQAKD	K	A	L	G	K	S	6	1	2	8	0	2	1	1	0	1	4	1	0	1	0	2	4	0	1	1	0	36	1	3871.79	K0N984	K0N984	85	120	yes	yes	3	1.9215e-05	78.9	By matching	By matching	By matching	By matching	By matching	By matching	By MS/MS	By matching
ALAPLGNDYLDHMR	QAKDEALKALAPLGND	NDYLDHMREIFNNRYI	K	A	L	M	R	E	2	1	1	2	0	0	0	1	1	0	3	0	1	0	1	0	0	0	1	0	0	14	0	1584.77	K0N560	K0N560	327	340	yes	yes	3	0.043693	39.394	By matching	By MS/MS	By matching	By MS/MS	By MS/MS	By MS/MS	By MS/MS	By matching
ALDAVNALDLPGGIVITGGTTALPGVTELAQDIFGR	QIFKRLNKALDAVNAL	LAQDIFGRPVKRFIPD	K	A	L	G	R	P	5	1	1	3	0	1	1	6	0	3	5	0	0	1	2	0	4	0	0	3	0	36	0	3534.89	K0N4T3	K0N4T3	309	344	yes	yes	3	0.0060843	50.96	By matching	By matching	By matching	By MS/MS	By matching	By matching	By matching	By matching
ALDESNPRPLK	PLKPVVIRALDESNPR	ESNPRPLKDSVADEVE	R	A	L	L	K	D	1	1	1	1	0	0	1	0	0	0	2	1	0	0	2	1	0	0	0	0	0	11	1	1238.66	K0N992	K0N992	251	261	yes	yes	2	0.0012344	108.31	By MS/MS	By matching	By matching	By matching	By matching	By matching	By matching	By matching
ALDINTVGNAALNR	TFDFKGVKALDINTVG	VGNAALNRDLHPIGKV	K	A	L	N	R	D	3	1	3	1	0	0	0	1	0	1	2	0	0	0	0	0	1	0	0	1	0	14	0	1440.77	K0NA48	K0NA48	108	121	yes	yes	2	1.2087e-22	236.42	By matching	By matching	By matching	By matching	By matching	By matching	By MS/MS	By MS/MS
ALDNLNEFIDEYRH	PQIELIERALDNLNEF	EFIDEYRH________	R	A	L	R	H	-	1	1	2	2	0	0	2	0	1	1	2	0	0	1	0	0	0	0	1	0	0	14	1	1747.82	K0N6N9	K0N6N9	154	167	yes	yes	2;3	4.2033e-22	230.57	By matching	By matching	By matching	By MS/MS	By MS/MS	By MS/MS	By MS/MS	By MS/MS
ALDNVVLTPHIGNATVEAR	PHVSSGLKALDNVVLT	GNATVEARDAMAKIVT	K	A	L	A	R	D	3	1	2	1	0	0	1	1	1	1	2	0	0	0	1	0	2	0	0	3	0	19	0	1989.06	K0MS33	K0MS33	276	294	yes	yes	3	0.046953	29.973	By matching	By matching	By matching	By matching	By matching	By matching	By MS/MS	By matching
ALDQIINDFNK	GMNGPYQKALDQIIND	QIINDFNKSQKQYKVV	K	A	L	N	K	S	1	0	2	2	0	1	0	0	0	2	1	1	0	1	0	0	0	0	0	0	0	11	0	1289.66	K0N3T6	K0N3T6	60	70	yes	yes	2	5.9148e-35	284.28	By MS/MS	By MS/MS	By MS/MS	By MS/MS	By MS/MS	By MS/MS	By MS/MS	By MS/MS
ALDTFDAYSIGGIVNEVK	EAFAKKIRALDTFDAY	GGIVNEVKQETKVKGR	R	A	L	V	K	Q	2	0	1	2	0	0	1	2	0	2	1	1	0	1	0	1	1	0	1	2	0	18	0	1910.96	K0NC38	K0NC38	441	458	yes	yes	2	3.6756e-41	293.2	By MS/MS	By MS/MS	By MS/MS	By MS/MS	By MS/MS	By MS/MS	By matching	By matching
ALDVDGIIAQLK	________________	DGIIAQLKDASILELN	M	A	L	L	K	D	2	0	0	2	0	1	0	1	0	2	2	1	0	0	0	0	0	0	0	1	0	12	0	1254.72	K0NA98	K0NA98	2	13	yes	yes	2	7.8487e-20	234.65	By MS/MS	By MS/MS	By MS/MS	By MS/MS	By MS/MS	By MS/MS	By MS/MS	By MS/MS
ALEAFLTIAER	PLGPGPAKALEAFLTI	AFLTIAERDGFKTLNV	K	A	L	E	R	D	3	1	0	0	0	0	2	0	0	1	2	0	0	1	0	0	1	0	0	0	0	11	0	1232.68	K0N324	K0N324	48	58	yes	yes	2	3.9768e-07	169.65	By MS/MS	By MS/MS	By matching	By MS/MS	By matching	By matching	By matching	By matching
ALEDADPIQVVLLGGGLR	TTSINVLKALEDADPI	VLLGGGLRRIEGSLSG	K	A	L	L	R	R	2	1	0	2	0	1	1	3	0	1	4	0	0	0	1	0	0	0	0	2	0	18	0	1835.02	K0MYG3	K0MYG3	130	147	yes	yes	2	4.9892e-06	145.17	By matching	By matching	By matching	By MS/MS	By matching	By matching	By matching	By MS/MS
ALEEIAAGDVIIDPK	KSDKSVGKALEEIAAG	GDVIIDPKSKMLERDA	K	A	L	P	K	S	3	0	0	2	0	0	2	1	0	3	1	1	0	0	1	0	0	0	0	1	0	15	0	1552.83	K0N5T7	K0N5T7	51	65	yes	yes	2	0.002858	75.968	By MS/MS	By matching	By matching	By MS/MS	By MS/MS	By MS/MS	By matching	By matching
ALEESNYELEGK	ASYLDKVRALEESNYE	SNYELEGKIKEWYEKH	R	A	L	G	K	I	1	0	1	0	0	0	4	1	0	0	2	1	0	0	0	1	0	0	1	0	0	12	0	1380.64	CON__P13645;CON__P02535-1	CON__P13645	166	177	yes	no	2	5.4382e-07	157.56	By MS/MS	By matching	By matching	By MS/MS	By matching	By matching	By matching	By matching
ALEGDPEQEK	VIRGSALKALEGDPEQ	EGDPEQEKVIMELMDT	K	A	L	E	K	V	1	0	0	1	0	1	3	1	0	0	1	1	0	0	1	0	0	0	0	0	0	10	0	1114.51	K0N4R1	K0N4R1	179	188	yes	yes	2	4.3098e-06	163.84	By MS/MS	By MS/MS	By MS/MS	By MS/MS	By MS/MS	By MS/MS	By MS/MS	By MS/MS
ALEGDPEQEKVIMELMDTIDEYIPTPVR	VIRGSALKALEGDPEQ	EYIPTPVRETDKPFLM	K	A	L	V	R	E	1	1	0	3	0	1	5	1	0	3	2	1	2	0	3	0	2	0	1	2	0	28	1	3230.57	K0N4R1	K0N4R1	179	206	yes	yes	3	1.0646e-05	86.946	By MS/MS	By MS/MS	By matching	By MS/MS	By matching	By matching	By MS/MS	By matching
ALELQSQGLSLTK	SGSKGIQKALELQSQG	SQGLSLTKNKVLTLQD	K	A	L	T	K	N	1	0	0	0	0	2	1	1	0	0	4	1	0	0	0	2	1	0	0	0	0	13	0	1386.77	K0N954	K0N954	238	250	yes	yes	2	1.1336e-11	191.01	By matching	By matching	By matching	By matching	By MS/MS	By MS/MS	By MS/MS	By MS/MS
ALEPALAGQLDAAAIK	DFKELVVKALEPALAG	QLDAAAIKSLIETPKS	K	A	L	I	K	S	6	0	0	1	0	1	1	1	0	1	3	1	0	0	1	0	0	0	0	0	0	16	0	1550.87	K0NB86	K0NB86	10	25	yes	yes	2	6.4759e-20	209.89	By MS/MS	By MS/MS	By MS/MS	By matching	By MS/MS	By MS/MS	By MS/MS	By MS/MS
ALEQGSGFSSK	IFSDADERALEQGSGF	QGSGFSSKMDRALFAD	R	A	L	S	K	M	1	0	0	0	0	1	1	2	0	0	1	1	0	1	0	3	0	0	0	0	0	11	0	1109.54	K0N796	K0N796	320	330	yes	yes	2	2.2696e-06	150.51	By MS/MS	By MS/MS	By matching	By matching	By MS/MS	By matching	By matching	By matching
ALEQHLTPIVVINK	QTRFVLKKALEQHLTP	TPIVVINKVDRPGARP	K	A	L	N	K	V	1	0	1	0	0	1	1	0	1	2	2	1	0	0	1	0	1	0	0	2	0	14	0	1573.92	K0N4W9	K0N4W9	118	131	yes	yes	2;3	2.6227e-16	217.2	By MS/MS	By MS/MS	By MS/MS	By MS/MS	By MS/MS	By MS/MS	By MS/MS	By MS/MS
ALEQQYPNK	LRNMIVLKALEQQYPN	LEQQYPNKVSDKKVNS	K	A	L	N	K	V	1	0	1	0	0	2	1	0	0	0	1	1	0	0	1	0	0	0	1	0	0	9	0	1089.55	K0N5Q8	K0N5Q8	60	68	yes	yes	2	1.2413e-06	178.55	By MS/MS	By matching	By MS/MS	By MS/MS	By MS/MS	By MS/MS	By MS/MS	By MS/MS
ALEVIRDEAEK	GAQKSSARALEVIRDE	VIRDEAEKAGLPKGAL	R	A	L	E	K	A	2	1	0	1	0	0	3	0	0	1	1	1	0	0	0	0	0	0	0	1	0	11	1	1271.67	K0N307	K0N307	158	168	yes	yes	2	4.5848e-06	162.49	By MS/MS	By matching	By matching	By matching	By MS/MS	By matching	By matching	By matching
ALEVNISCPNVK	LSAAPNVKALEVNISC	NISCPNVKQGGMAFGT	K	A	L	V	K	Q	1	0	2	0	1	0	1	0	0	1	1	1	0	0	1	1	0	0	0	2	0	12	0	1342.69	K0MVL3	K0MVL3	127	138	yes	yes	2	3.0258e-05	120.84	By MS/MS	By matching	By MS/MS	By MS/MS	By matching	By MS/MS	By MS/MS	By MS/MS
ALFDGIHIPTQADWEALK	APKYDKVRALFDGIHI	QADWEALKTSVMKDGL	R	A	L	L	K	T	3	0	0	2	0	1	1	1	1	2	2	1	0	1	1	0	1	1	0	0	0	18	0	2024.04	K0N5A1	K0N5A1	547	564	yes	yes	2;3	1.0866e-06	149.74	By MS/MS	By MS/MS	By MS/MS	By MS/MS	By MS/MS	By MS/MS	By MS/MS	By MS/MS
ALGDIPSIDR	DTIPDLKKALGDIPSI	GDIPSIDRSSINAWQD	K	A	L	D	R	S	1	1	0	2	0	0	0	1	0	2	1	0	0	0	1	1	0	0	0	0	0	10	0	1055.56	K0N948	K0N948	83	92	yes	yes	2	0.00066903	97.472	By matching	By matching	By matching	By MS/MS	By matching	By matching	By matching	By MS/MS
ALGDLKDATTIIGGGDSTAAAK	EGTLEVGRALGDLKDA	GDSTAAAKQLGIAPKI	R	A	L	A	K	Q	5	0	0	3	0	0	0	4	0	2	2	2	0	0	0	1	3	0	0	0	0	22	1	2045.06	K0N9R1	K0N9R1	339	360	yes	yes	3	7.0691e-05	98.443	By matching	By MS/MS	By matching	By matching	By matching	By matching	By matching	By matching
ALGDYPSMVLR	PAAWDVLRALGDYPSM	DYPSMVLRAAKEYEPS	R	A	L	L	R	A	1	1	0	1	0	0	0	1	0	0	2	0	1	0	1	1	0	0	1	1	0	11	0	1220.62	K0NB86	K0NB86	484	494	yes	yes	2	1.1783e-06	161.67	By MS/MS	By MS/MS	By MS/MS	By MS/MS	By MS/MS	By MS/MS	By MS/MS	By MS/MS
ALGFDPLVK	ESTYGNERALGFDPLV	LGFDPLVKDGLDEDLI	R	A	L	V	K	D	1	0	0	1	0	0	0	1	0	0	2	1	0	1	1	0	0	0	0	1	0	9	0	958.549	K0N7S0	K0N7S0	109	117	yes	yes	2	0.0071652	74.173	By MS/MS	By MS/MS	By matching	By matching	By MS/MS	By matching	By matching	By matching
ALGFGSDQDIINMFGDNDSLMLTLEK	IPLTELVRALGFGSDQ	SLMLTLEKDVHKNTDD	R	A	L	E	K	D	1	0	2	4	0	1	1	3	0	2	4	1	2	2	0	2	1	0	0	0	0	26	0	2843.34	K0MXV4	K0MXV4	239	264	yes	yes	2;3	1.6345e-10	166.85	By MS/MS	By MS/MS	By MS/MS	By MS/MS	By MS/MS	By MS/MS	By MS/MS	By MS/MS
ALGFQLTDRPEFLDAGIR	IQAIGFYKALGFQLTD	EFLDAGIRHREMILKL	K	A	L	I	R	H	2	2	0	2	0	1	1	2	0	1	3	0	0	2	1	0	1	0	0	0	0	18	1	2018.06	K0N5U0	K0N5U0	118	135	yes	yes	3	0.00064492	86.548	By MS/MS	By MS/MS	By MS/MS	By MS/MS	By MS/MS	By matching	By matching	By matching
ALGLVEHLHEITGVGHR	ASLMGNIKALGLVEHL	EITGVGHRVVAGGETF	K	A	L	H	R	V	1	1	0	0	0	0	2	3	3	1	3	0	0	0	0	0	1	0	0	2	0	17	0	1837	K0N7B1	K0N7B1	74	90	yes	yes	4	0.074226	11.375	By matching	By matching	By matching	By matching	By matching	By matching	By MS/MS	By matching
ALGNGSHPQVMICVPSGVTEVEK	MLKYFMQKALGNGSHP	SGVTEVEKRAVIDAAK	K	A	L	E	K	R	1	0	1	0	1	1	2	3	1	1	1	1	1	0	2	2	1	0	0	4	0	23	0	2408.18	K0N4R7	K0N4R7	90	112	yes	yes	3	0.00032528	70.501	By MS/MS	By matching	By MS/MS	By matching	By MS/MS	By matching	By matching	By MS/MS
ALGTGFNIEPDELR	YSLQLNGKALGTGFNI	NIEPDELRYRHDPEAA	K	A	L	L	R	Y	1	1	1	1	0	0	2	2	0	1	2	0	0	1	1	0	1	0	0	0	0	14	0	1530.77	K0N966	K0N966	391	404	yes	yes	2	2.3017e-08	167.03	By MS/MS	By matching	By MS/MS	By matching	By MS/MS	By MS/MS	By MS/MS	By matching
ALGVQATIDPETEVR	PLQAEIIKALGVQATI	IDPETEVRRSVDFLKA	K	A	L	V	R	R	2	1	0	1	0	1	2	1	0	1	1	0	0	0	1	0	2	0	0	2	0	15	0	1597.83	K0MWF6	K0MWF6	13	27	yes	yes	2	1.0954e-15	204.67	By MS/MS	By MS/MS	By MS/MS	By MS/MS	By MS/MS	By MS/MS	By MS/MS	By MS/MS
ALHEFQITGVK	AAVAKMQRALHEFQIT	EFQITGVKTNVAFLEH	R	A	L	V	K	T	1	0	0	0	0	1	1	1	1	1	1	1	0	1	0	0	1	0	0	1	0	11	0	1241.68	K0NAI2	K0NAI2	411	421	yes	yes	2	0.035143	52.576	By MS/MS	By matching	By matching	By matching	By matching	By matching	By matching	By matching
ALHQVNNNNAQGEYYLPDVLGILR	FDNQALFKALHQVNNN	PDVLGILRDAGEKVAA	K	A	L	L	R	D	2	1	4	1	0	2	1	2	1	1	4	0	0	0	1	0	0	0	2	2	0	24	0	2710.38	K0MY10	K0MY10	186	209	yes	yes	3	6.7798e-10	159.77	By MS/MS	By MS/MS	By MS/MS	By MS/MS	By MS/MS	By MS/MS	By MS/MS	By MS/MS
ALHQYPVK	VLVHKTQKALHQYPVK	ALHQYPVKQLIVAGGV	K	A	L	V	K	Q	1	0	0	0	0	1	0	0	1	0	1	1	0	0	1	0	0	0	1	1	0	8	0	954.529	K0N7L3	K0N7L3	268	275	yes	yes	2	0.0043329	89.142	By MS/MS	By MS/MS	By matching	By matching	By matching	By MS/MS	By matching	By matching
ALIALSADSK	GMTRRRRKALIALSAD	IALSADSKEIKIFADE	K	A	L	S	K	E	3	0	0	1	0	0	0	0	0	1	2	1	0	0	0	2	0	0	0	0	0	10	0	987.56	K0N869	K0N869	79	88	yes	yes	2	2.9283e-06	167.09	By MS/MS	By MS/MS	By MS/MS	By MS/MS	By MS/MS	By MS/MS	By MS/MS	By MS/MS
ALIDEFNAK	GGTVNGMKALIDEFNA	LIDEFNAKMVGITVFA	K	A	L	A	K	M	2	0	1	1	0	0	1	0	0	1	1	1	0	1	0	0	0	0	0	0	0	9	0	1019.53	K0N7M9	K0N7M9	225	233	yes	yes	2	0.00019468	122.96	By MS/MS	By MS/MS	By MS/MS	By MS/MS	By MS/MS	By MS/MS	By MS/MS	By MS/MS
ALIDLALDK	VTDQQQVKALIDLALD	LIDLALDKFGHVDVLY	K	A	L	D	K	F	2	0	0	2	0	0	0	0	0	1	3	1	0	0	0	0	0	0	0	0	0	9	0	970.57	K0NAG4	K0NAG4	71	79	yes	yes	2	0.0032199	85.29	By MS/MS	By MS/MS	By matching	By matching	By matching	By matching	By matching	By matching
ALIELHVEGVK	EALAKMHRALIELHVE	ELHVEGVKTNRDFALA	R	A	L	V	K	T	1	0	0	0	0	0	2	1	1	1	2	1	0	0	0	0	0	0	0	2	0	11	0	1206.7	K0N788	K0N788	119	129	yes	yes	2	0.00013965	115.91	By MS/MS	By matching	By matching	By matching	By matching	By matching	By MS/MS	By MS/MS
ALIGDDALR	ARMLVMVRALIGDDAL	LIGDDALRAGLKAYFE	R	A	L	L	R	A	2	1	0	2	0	0	0	1	0	1	2	0	0	0	0	0	0	0	0	0	0	9	0	942.513	K0N2F5	K0N2F5	388	396	yes	yes	2	0.0099695	66.27	By MS/MS	By matching	By matching	By matching	By MS/MS	By MS/MS	By matching	By MS/MS
ALINNYVMESLK	DHTKQATKALINNYVM	NYVMESLKLSKLTFNM	K	A	L	L	K	L	1	0	2	0	0	0	1	0	0	1	2	1	1	0	0	1	0	0	1	1	0	12	0	1393.73	K0N7S0	K0N7S0	453	464	yes	yes	2	4.5917e-15	225.79	By MS/MS	By MS/MS	By MS/MS	By MS/MS	By MS/MS	By MS/MS	By matching	By matching
ALLGQNDTVINGLVSPTGK	FTGVGTSRALLGQNDT	GLVSPTGKVGIVNVAT	R	A	L	G	K	V	1	0	2	1	0	1	0	3	0	1	3	1	0	0	1	1	2	0	0	2	0	19	0	1896.03	K0N8V3	K0N8V3	107	125	yes	yes	2	1.5133e-22	236.27	By matching	By MS/MS	By matching	By MS/MS	By MS/MS	By MS/MS	By MS/MS	By MS/MS
ALLIIADDVAGEALPTLVLNK	QEIVQQGKALLIIADD	LPTLVLNKIRGTFNVV	K	A	L	N	K	I	4	0	1	2	0	0	1	1	0	2	5	1	0	0	1	0	1	0	0	2	0	21	0	2148.24	K0N7K7	K0N7K7	247	267	yes	yes	2;3	5.0413e-32	257.83	By MS/MS	By MS/MS	By MS/MS	By MS/MS	By MS/MS	By MS/MS	By MS/MS	By MS/MS
ALLLFETPEDALR	DKHFGGQRALLLFETP	ETPEDALRAIEGGVPL	R	A	L	L	R	A	2	1	0	1	0	0	2	0	0	0	4	0	0	1	1	0	1	0	0	0	0	13	0	1486.8	K0NDL4	K0NDL4	256	268	yes	yes	2	2.1078e-11	182.41	By MS/MS	By MS/MS	By MS/MS	By MS/MS	By MS/MS	By MS/MS	By MS/MS	By MS/MS
ALLLPEFEGAFK	PVAKLFRKALLLPEFE	PEFEGAFKRVYFAIYD	K	A	L	F	K	R	2	0	0	0	0	0	2	1	0	0	3	1	0	2	1	0	0	0	0	0	0	12	0	1333.73	K0N7J8	K0N7J8	216	227	yes	yes	2	0.00015213	111.94	By MS/MS	By MS/MS	By MS/MS	By MS/MS	By MS/MS	By MS/MS	By matching	By matching
ALLNQMMAR	RQSEAAGKALLNQMMA	LLNQMMAR________	K	A	L	A	R	-	2	1	1	0	0	1	0	0	0	0	2	0	2	0	0	0	0	0	0	0	0	9	0	1046.54	K0N7H2	K0N7H2	242	250	yes	yes	2	4.3486e-06	172.21	By MS/MS	By MS/MS	By MS/MS	By MS/MS	By MS/MS	By MS/MS	By MS/MS	By MS/MS
ALLQNGEVK	VGKVIAARALLQNGEV	LLQNGEVKQVSEAVKQ	R	A	L	V	K	Q	1	0	1	0	0	1	1	1	0	0	2	1	0	0	0	0	0	0	0	1	0	9	0	970.545	K0MUF1	K0MUF1	24	32	yes	yes	2	0.0028066	96.143	By MS/MS	By matching	By matching	By matching	By matching	By MS/MS	By matching	By MS/MS
ALLSILESAGFSHDDLAGTVAELNDAVNDGK	________________	NDAVNDGKSTSIQLVS	K	A	L	G	K	S	5	0	2	4	0	0	2	3	1	1	5	1	0	1	0	3	1	0	0	2	0	31	0	3141.55	K0N9Y6	K0N9Y6	7	37	yes	yes	3;4	2.0581e-14	161.48	By MS/MS	By MS/MS	By MS/MS	By MS/MS	By MS/MS	By MS/MS	By MS/MS	By MS/MS
ALLTVDPDFR	ATRHGIARALLTVDPD	LTVDPDFRGPLKKAGM	R	A	L	F	R	G	1	1	0	2	0	0	0	0	0	0	2	0	0	1	1	0	1	0	0	1	0	10	0	1145.61	K0MXR0	K0MXR0	88	97	yes	yes	2	9.1137e-06	152.54	By MS/MS	By MS/MS	By MS/MS	By MS/MS	By MS/MS	By MS/MS	By MS/MS	By MS/MS
ALMDHPGIATILATGGPGMVK	VPSMDATKALMDHPGI	TGGPGMVKSAYSSGKP	K	A	L	V	K	S	3	0	0	1	0	0	0	4	1	2	2	1	2	0	2	0	2	0	0	1	0	21	0	2049.08	K0N307	K0N307	189	209	yes	yes	2;3	5.1686e-06	141.93	By MS/MS	By matching	By matching	By matching	By matching	By matching	By matching	By matching
ALMGANMQR	LENDDSNRALMGANMQ	LMGANMQRQAVPLVNP	R	A	L	Q	R	Q	2	1	1	0	0	1	0	1	0	0	1	0	2	0	0	0	0	0	0	0	0	9	0	990.474	K0MXV4	K0MXV4	683	691	yes	yes	2	2.3607e-05	162.25	By MS/MS	By MS/MS	By MS/MS	By MS/MS	By MS/MS	By MS/MS	By MS/MS	By MS/MS
ALNDELQK	FIDSPKFKALNDELQK	ALNDELQKVADHYHTN	K	A	L	Q	K	V	1	0	1	1	0	1	1	0	0	0	2	1	0	0	0	0	0	0	0	0	0	8	0	929.482	K0NCA1	K0NCA1	253	260	yes	yes	2	0.00037337	125.16	By matching	By matching	By matching	By matching	By matching	By matching	By MS/MS	By matching
ALNDFREEA	EKLDAFEKALNDFREE	LNDFREEA________	K	A	L	E	A	-	2	1	1	1	0	0	2	0	0	0	1	0	0	1	0	0	0	0	0	0	0	9	1	1063.49	K0N9K8	K0N9K8	581	589	yes	yes	2	0.00019087	150.81	By MS/MS	By MS/MS	By MS/MS	By MS/MS	By matching	By matching	By MS/MS	By matching
ALNYACTVAK	DDDDSSRKALNYACTV	NYACTVAKIYDIPLGI	K	A	L	A	K	I	3	0	1	0	1	0	0	0	0	0	1	1	0	0	0	0	1	0	1	1	0	10	0	1109.55	K0NBU7	K0NBU7	32	41	yes	yes	2	0.00037806	109.16	By MS/MS	By MS/MS	By MS/MS	By MS/MS	By matching	By MS/MS	By MS/MS	By MS/MS
ALPDVDMYVPQENAAINNK	QLAAQIRRALPDVDMY	ENAAINNKEAYADSKM	R	A	L	N	K	E	3	0	3	2	0	1	1	0	0	1	1	1	1	0	2	0	0	0	1	2	0	19	0	2101.01	K0N655	K0N655	28	46	yes	yes	2	4.8913e-16	220.1	By MS/MS	By matching	By MS/MS	By matching	By matching	By matching	By matching	By matching
ALPLAAGADVLVHESTFGPDESQLAK	GDTRMCNRALPLAAGA	PDESQLAKQYYHATNV	R	A	L	A	K	Q	5	0	0	2	0	1	2	2	1	0	4	1	0	1	2	2	1	0	0	2	0	26	0	2635.35	K0NAK0	K0NAK0	219	244	yes	yes	3	0.0058537	52.754	By MS/MS	By matching	By matching	By MS/MS	By matching	By matching	By matching	By matching
ALPLITGIGADK	ETEIPVIRALPLITGI	ITGIGADKVLEDIKKH	R	A	L	D	K	V	2	0	0	1	0	0	0	2	0	2	2	1	0	0	1	0	1	0	0	0	0	12	0	1167.69	K0NB46	K0NB46	79	90	yes	yes	2	0.024226	57.52	By matching	By matching	By matching	By matching	By matching	By matching	By matching	By matching
ALPSEAAVSVLDNMLIK	IAGDLYDRALPSEAAV	VLDNMLIKLNRDHGYP	R	A	L	I	K	L	3	0	1	1	0	0	1	0	0	1	3	1	1	0	1	2	0	0	0	2	0	17	0	1769.96	K0N6B1	K0N6B1	53	69	yes	yes	2	0.034556	60.541	By matching	By matching	By matching	By matching	By MS/MS	By matching	By matching	By matching
ALPWDHYLPLDAAFPVEGR	DALFEGVKALPWDHYL	AAFPVEGRAVRSQLHS	K	A	L	G	R	A	3	1	0	2	0	0	1	1	1	0	3	0	0	1	3	0	0	1	1	1	0	19	0	2166.09	K0NAU0	K0NAU0	85	103	yes	yes	3	0.00020359	94.203	By MS/MS	By matching	By MS/MS	By MS/MS	By MS/MS	By matching	By matching	By matching
ALQADGAGLIAYGPLSEGLLSDR	AETSGLTKALQADGAG	SEGLLSDRYLNGIPDT	K	A	L	D	R	Y	4	1	0	2	0	1	1	4	0	1	5	0	0	0	1	2	0	0	1	0	0	23	0	2286.19	K0N7U8	K0N7U8	215	237	yes	yes	2;3	3.8255e-17	206.99	By MS/MS	By MS/MS	By MS/MS	By MS/MS	By MS/MS	By MS/MS	By MS/MS	By MS/MS
ALQERPAGSEEESHEGGNSSR	HRLALSIKALQERPAG	HEGGNSSRDNSDRGDR	K	A	L	S	R	D	2	2	1	0	0	1	5	3	1	0	1	0	0	0	1	4	0	0	0	0	0	21	1	2225.99	K0NAL9	K0NAL9	358	378	yes	yes	2;3;4	1.1478e-10	189.98	By MS/MS	By MS/MS	By MS/MS	By MS/MS	By MS/MS	By MS/MS	By MS/MS	By MS/MS
ALQLLAQNGLLTLK	NDPSNEGRALQLLAQN	QNGLLTLKKGVASPTI	R	A	L	L	K	K	2	0	1	0	0	2	0	1	0	0	6	1	0	0	0	0	1	0	0	0	0	14	0	1494.91	K0MV23	K0MV23	145	158	yes	yes	2	1.6128e-11	192.4	By matching	By matching	By matching	By matching	By matching	By matching	By MS/MS	By MS/MS
ALRPLPDKWHGLTDVEQK	NHVTHLAKALRPLPDK	GLTDVEQKYRKRYLDL	K	A	L	Q	K	Y	1	1	0	2	0	1	1	1	1	0	3	2	0	0	2	0	1	1	0	1	0	18	2	2102.13	K0NAN7	K0NAN7	155	172	yes	yes	3;4	0.0004449	89.506	By MS/MS	By MS/MS	By matching	By MS/MS	By MS/MS	By MS/MS	By MS/MS	By matching
ALSEDMLK	MDEKAVRKALSEDMLK	ALSEDMLKHDIGVKQA	K	A	L	L	K	H	1	0	0	1	0	0	1	0	0	0	2	1	1	0	0	1	0	0	0	0	0	8	0	905.453	K0N884	K0N884	401	408	yes	yes	2	0.00114	115.49	By MS/MS	By matching	By MS/MS	By matching	By matching	By matching	By MS/MS	By MS/MS
ALSLAQTEGFVR	FPFAANGRALSLAQTE	AQTEGFVRLVTNENGT	R	A	L	V	R	L	2	1	0	0	0	1	1	1	0	0	2	0	0	1	0	1	1	0	0	1	0	12	0	1290.69	K0N4P1	K0N4P1	389	400	yes	yes	2	3.612e-14	208.08	By MS/MS	By MS/MS	By MS/MS	By MS/MS	By MS/MS	By MS/MS	By MS/MS	By MS/MS
ALSNIDSPNLSTNFLGIDLK	NHAQIVPKALSNIDSP	NFLGIDLKTPIMMAPT	K	A	L	L	K	T	1	0	3	2	0	0	0	1	0	2	4	1	0	1	1	3	1	0	0	0	0	20	0	2131.12	K0MXH5	K0MXH5	73	92	yes	yes	2	9.0664e-33	279.97	By MS/MS	By MS/MS	By MS/MS	By MS/MS	By MS/MS	By MS/MS	By MS/MS	By MS/MS
ALSPLDIHNK	________________	SPLDIHNKEFSSKMRG	M	A	L	N	K	E	1	0	1	1	0	0	0	0	1	1	2	1	0	0	1	1	0	0	0	0	0	10	0	1106.61	K0N4T8	K0N4T8	2	11	yes	yes	2	1.1291e-07	176.33	By MS/MS	By MS/MS	By MS/MS	By MS/MS	By MS/MS	By MS/MS	By MS/MS	By MS/MS
ALTAGIVGLPNVGK	________________	VGLPNVGKSTLFNAIT	M	A	L	G	K	S	2	0	1	0	0	0	0	3	0	1	2	1	0	0	1	0	1	0	0	2	0	14	0	1308.78	K0N7F7	K0N7F7	2	15	yes	yes	2	2.4909e-07	145.83	By matching	By matching	By MS/MS	By MS/MS	By MS/MS	By MS/MS	By MS/MS	By MS/MS
ALTAPPTVTSK	KLTPAQVKALTAPPTV	APPTVTSKTVAIEDGK	K	A	L	S	K	T	2	0	0	0	0	0	0	0	0	0	1	1	0	0	2	1	3	0	0	1	0	11	0	1084.61	K0N9U5	K0N9U5	147	157	yes	yes	2	0.078068	33.088	By matching	By matching	By matching	By matching	By matching	By matching	By matching	By MS/MS
ALTDLLVPQLK	GQNPFSVKALTDLLVP	DLLVPQLKH_______	K	A	L	L	K	H	1	0	0	1	0	1	0	0	0	0	4	1	0	0	1	0	1	0	0	1	0	11	0	1209.73	K0N6D0	K0N6D0	223	233	yes	yes	2	0.00055637	95.618	By matching	By matching	By matching	By matching	By matching	By matching	By matching	By matching
ALTFDALFEGVK	KIVVGQFKALTFDALF	DALFEGVKALPWDHYL	K	A	L	V	K	A	2	0	0	1	0	0	1	1	0	0	2	1	0	2	0	0	1	0	0	1	0	12	0	1309.69	K0NAU0	K0NAU0	73	84	yes	yes	2	2.5058e-05	125.36	By MS/MS	By matching	By matching	By matching	By matching	By matching	By matching	By matching
ALTGHLLGAAGAIEAIMTISALHEGK	DVLVSSTKALTGHLLG	ISALHEGKLPINVGDA	K	A	L	G	K	L	6	0	0	0	0	0	2	4	2	3	4	1	1	0	0	1	2	0	0	0	0	26	0	2544.37	K0MX40	K0MX40	337	362	yes	yes	3;4	6.6411e-08	126.3	By matching	By MS/MS	By MS/MS	By MS/MS	By MS/MS	By MS/MS	By MS/MS	By MS/MS
ALTLNTDLVDLLHAYFEALVQAPQR	TKEVPKLRALTLNTDL	ALVQAPQRLTDAGTFV	R	A	L	Q	R	L	4	1	1	2	0	2	1	0	1	0	6	0	0	1	1	0	2	0	1	2	0	25	0	2810.5	K0N4M3	K0N4M3	133	157	yes	yes	3	0.052795	22.569	By matching	By matching	By matching	By matching	By matching	By matching	By matching	By MS/MS
ALTQSPAAQLK	ERMAQLIRALTQSPAA	QSPAAQLKRLFAAKKA	R	A	L	L	K	R	3	0	0	0	0	2	0	0	0	0	2	1	0	0	1	1	1	0	0	0	0	11	0	1126.63	K0N8F9	K0N8F9	131	141	yes	yes	2	0.0056166	74.962	By MS/MS	By matching	By MS/MS	By MS/MS	By MS/MS	By MS/MS	By MS/MS	By matching
ALVAADGDMDK	VGMMDAKKALVAADGD	AADGDMDKAIDVLREK	K	A	L	D	K	A	3	0	0	3	0	0	0	1	0	0	1	1	1	0	0	0	0	0	0	1	0	11	0	1104.51	K0NB01	K0NB01	43	53	yes	yes	2	1.2523e-06	160.91	By MS/MS	By MS/MS	By MS/MS	By MS/MS	By MS/MS	By MS/MS	By MS/MS	By MS/MS
ALVNGDPLVR	HIFEENARALVNGDPL	VNGDPLVRFNEHKVEK	R	A	L	V	R	F	1	1	1	1	0	0	0	1	0	0	2	0	0	0	1	0	0	0	0	2	0	10	0	1052.6	K0MWV4	K0MWV4	231	240	yes	yes	2	0.072139	35.496	By matching	By matching	By matching	By matching	By matching	By matching	By matching	By matching
ALVPSGASTGEHEAVELR	TEDGGFGRALVPSGAS	EHEAVELRDGDKDRFG	R	A	L	L	R	D	3	1	0	0	0	0	3	2	1	0	2	0	0	0	1	2	1	0	0	2	0	18	0	1821.92	K0MU67	K0MU67	35	52	yes	yes	2;3	8.6308e-12	197.51	By MS/MS	By MS/MS	By MS/MS	By MS/MS	By MS/MS	By MS/MS	By MS/MS	By MS/MS
ALVQKPDILFGDEPTGALDSK	KQRVAAARALVQKPDI	PTGALDSKSARELLDT	R	A	L	S	K	S	2	0	0	3	0	1	1	2	0	1	3	2	0	1	2	1	1	0	0	1	0	21	1	2213.16	K0N9X1	K0N9X1	135	155	yes	yes	2;3	6.203e-11	195.05	By matching	By matching	By matching	By matching	By matching	By matching	By MS/MS	By MS/MS
ALVVLEDGNEVAAK	DGLKVSDKALVVLEDG	DGNEVAAKAARNLPNV	K	A	L	A	K	A	3	0	1	1	0	0	2	1	0	0	2	1	0	0	0	0	0	0	0	3	0	14	0	1426.77	K0N7H0	K0N7H0	152	165	yes	yes	2	3.9967e-23	249.33	By MS/MS	By MS/MS	By MS/MS	By MS/MS	By MS/MS	By MS/MS	By MS/MS	By MS/MS
ALYDYYQLTGFPPMVPR	AYGHDYRKALYDYYQL	GFPPMVPRFALGNWWS	K	A	L	P	R	F	1	1	0	1	0	1	0	1	0	0	2	0	1	1	3	0	1	0	3	1	0	17	0	2030	K0N2B1	K0N2B1	171	187	yes	yes	2	0.063121	28.296	By MS/MS	By matching	By matching	By matching	By matching	By matching	By matching	By matching
ALYIGISNFDTQQTK	DQTVRDGKALYIGISN	NFDTQQTKDAITMFKD	K	A	L	T	K	D	1	0	1	1	0	2	0	1	0	2	1	1	0	1	0	1	2	0	1	0	0	15	0	1697.86	K0N7U8	K0N7U8	166	180	yes	yes	2	3.1485e-31	275.76	By matching	By matching	By matching	By matching	By MS/MS	By MS/MS	By MS/MS	By MS/MS
AMAAVLVPGDDNEILFK	APQVGQSKAMAAVLVP	DDNEILFKEVLINPRI	K	A	M	F	K	E	3	0	1	2	0	0	1	1	0	1	2	1	1	1	1	0	0	0	0	2	0	17	0	1801.93	K0N4N6	K0N4N6	72	88	yes	yes	2	4.2882e-05	135.47	By MS/MS	By MS/MS	By MS/MS	By MS/MS	By MS/MS	By MS/MS	By MS/MS	By MS/MS
AMDKEDNLDFSFSGLK	QDTFHFPRAMDKEDNL	DFSFSGLKSAVINTVH	R	A	M	L	K	S	1	0	1	3	0	0	1	1	0	0	2	2	1	2	0	2	0	0	0	0	0	16	1	1815.83	K0N7L3	K0N7L3	212	227	yes	yes	3	0.0013842	89.624	By matching	By MS/MS	By MS/MS	By matching	By matching	By MS/MS	By matching	By MS/MS
AMDTNAIEK	QHIQLQDRAMDTNAIE	MDTNAIEKERGITILS	R	A	M	E	K	E	2	0	1	1	0	0	1	0	0	1	0	1	1	0	0	0	1	0	0	0	0	9	0	991.464	K0N4W9	K0N4W9	44	52	yes	yes	2	8.6729e-07	185.33	By MS/MS	By MS/MS	By matching	By MS/MS	By MS/MS	By MS/MS	By matching	By MS/MS
AMEIVHDATELDNYIDR	PSYVLGGRAMEIVHDA	ELDNYIDRAVSVSHDH	R	A	M	D	R	A	2	1	1	3	0	0	2	0	1	2	1	0	1	0	0	0	1	0	1	1	0	17	0	2003.93	K0N587	K0N587	726	742	yes	yes	2;3	3.2617e-22	239.19	By MS/MS	By matching	By MS/MS	By MS/MS	By MS/MS	By matching	By matching	By matching
AMELAIEEAGIAPSDVGYINAHGTATK	PSGHQAARAMELAIEE	NAHGTATKANDAMESK	R	A	M	T	K	A	6	0	1	1	0	0	3	3	1	3	1	1	1	0	1	1	2	0	1	1	0	27	0	2728.34	K0MX40	K0MX40	286	312	yes	yes	3	4.7621e-08	118.37	By MS/MS	By MS/MS	By MS/MS	By MS/MS	By MS/MS	By MS/MS	By MS/MS	By MS/MS
AMGLFVADNHTDAR	DQNGDFGKAMGLFVAD	ADNHTDARSVWIVDGT	K	A	M	A	R	S	3	1	1	2	0	0	0	1	1	0	1	0	1	1	0	0	1	0	0	1	0	14	0	1516.71	K0MTJ5	K0MTJ5	117	130	yes	yes	2;3	5.1428e-16	206.46	By MS/MS	By MS/MS	By MS/MS	By MS/MS	By MS/MS	By MS/MS	By MS/MS	By MS/MS
AMGTEFSQSIK	TLNAKTLKAMGTEFSQ	TEFSQSIKILEEKIYA	K	A	M	I	K	I	1	0	0	0	0	1	1	1	0	1	0	1	1	1	0	2	1	0	0	0	0	11	0	1197.57	K0N9E7	K0N9E7	529	539	yes	yes	2	0.00047588	99.539	By MS/MS	By matching	By MS/MS	By MS/MS	By matching	By matching	By matching	By matching
AMIADLAEHLPAFINSMNIR	REDAAADKAMIADLAE	FINSMNIRYPDAKLAV	K	A	M	I	R	Y	4	1	2	1	0	0	1	0	1	3	2	0	2	1	1	1	0	0	0	0	0	20	0	2226.13	K0N8U9	K0N8U9	36	55	yes	yes	2;3	6.7086e-08	168.05	By MS/MS	By MS/MS	By MS/MS	By MS/MS	By MS/MS	By MS/MS	By matching	By MS/MS
AMLEVVGLTDK	EEAIKQAKAMLEVVGL	EVVGLTDKADAMPAQL	K	A	M	D	K	A	1	0	0	1	0	0	1	1	0	0	2	1	1	0	0	0	1	0	0	2	0	11	0	1174.63	K0N971	K0N971	131	141	yes	yes	2	1.1471e-06	161.99	By matching	By MS/MS	By MS/MS	By MS/MS	By MS/MS	By matching	By MS/MS	By matching
AMLSDFVR	KAVLGSPRAMLSDFVR	AMLSDFVRAAGEAQHQ	R	A	M	V	R	A	1	1	0	1	0	0	0	0	0	0	1	0	1	1	0	1	0	0	0	1	0	8	0	937.469	K0N573	K0N573	674	681	yes	yes	2	0.055194	60.118	By matching	By matching	By matching	By MS/MS	By matching	By matching	By matching	By matching
AMNDIVLK	DKLLENFKAMNDIVLK	AMNDIVLKARPASTKG	K	A	M	L	K	A	1	0	1	1	0	0	0	0	0	1	1	1	1	0	0	0	0	0	0	1	0	8	0	902.49	K0N7M7	K0N7M7	198	205	yes	yes	2	0.0093998	84.743	By MS/MS	By matching	By matching	By matching	By matching	By matching	By MS/MS	By matching
AMNQGMDQPQQPNAQTPPTQAGR	GSLDDIFRAMNQGMDQ	TPPTQAGRGGNGNNGR	R	A	M	G	R	G	3	1	2	1	0	6	0	2	0	0	0	0	2	0	4	0	2	0	0	0	0	23	0	2465.12	K0N644	K0N644	64	86	yes	yes	2;3	4.407e-17	203.75	By MS/MS	By MS/MS	By MS/MS	By MS/MS	By MS/MS	By MS/MS	By MS/MS	By MS/MS
AMNQLVNSIENLDLEK	SLNQMRLRAMNQLVNS	IENLDLEKMDTFEMLT	R	A	M	E	K	M	1	0	3	1	0	1	2	0	0	1	3	1	1	0	0	1	0	0	0	1	0	16	0	1829.92	K0NDP4	K0NDP4	124	139	yes	yes	2	3.0783e-22	234.77	By MS/MS	By matching	By matching	By matching	By matching	By matching	By matching	By matching
AMNSLMPLDIEILK	IPAESMLKAMNSLMPL	PLDIEILKAEIVDADF	K	A	M	L	K	A	1	0	1	1	0	0	1	0	0	2	3	1	2	0	1	1	0	0	0	0	0	14	0	1586.84	K0N7E2	K0N7E2	86	99	yes	yes	2	0.05848	54.402	By matching	By matching	By MS/MS	By matching	By matching	By matching	By matching	By matching
AMPAVCFTDPELATTGMTVAEAK	KASAVDYKAMPAVCFT	GMTVAEAKDKGIKAKA	K	A	M	A	K	D	5	0	0	1	1	0	2	1	0	0	1	1	2	1	2	0	4	0	0	2	0	23	0	2410.12	K0N4P1	K0N4P1	348	370	yes	yes	2	3.1147e-08	154.84	By matching	By matching	By matching	By matching	By matching	By matching	By matching	By MS/MS
AMQTLGWEK	IAGERRYRAMQTLGWE	MQTLGWEKAPAIVQKM	R	A	M	E	K	A	1	0	0	0	0	1	1	1	0	0	1	1	1	0	0	0	1	1	0	0	0	9	0	1062.52	K0N4Z1	K0N4Z1	79	87	yes	yes	2	0.066625	37.717	By matching	By matching	By matching	By matching	By matching	By MS/MS	By matching	By matching
AMSDVADEQSGVDFDK	HTPFVVIRAMSDVADE	QSGVDFDKFVIKAGEQ	R	A	M	D	K	F	2	0	0	4	0	1	1	1	0	0	0	1	1	1	0	2	0	0	0	2	0	16	0	1712.72	K0MV90	K0MV90	186	201	yes	yes	2	2.066e-31	278.89	By MS/MS	By MS/MS	By MS/MS	By MS/MS	By MS/MS	By MS/MS	By MS/MS	By matching
AMSDVADEQSGVDFDKFVIK	HTPFVVIRAMSDVADE	DFDKFVIKAGEQSAAM	R	A	M	I	K	A	2	0	0	4	0	1	1	1	0	1	0	2	1	2	0	2	0	0	0	3	0	20	1	2200.04	K0MV90	K0MV90	186	205	yes	yes	3	0.00014827	102.29	By MS/MS	By matching	By matching	By matching	By matching	By MS/MS	By MS/MS	By MS/MS
AMTAITTMLK	IDTPASIKAMTAITTM	TAITTMLKDKTAVTAG	K	A	M	L	K	D	2	0	0	0	0	0	0	0	0	1	1	1	2	0	0	0	3	0	0	0	0	10	0	1079.57	K0N8H4	K0N8H4	244	253	yes	yes	2	0.0042193	80.916	By matching	By matching	By MS/MS	By MS/MS	By MS/MS	By matching	By matching	By MS/MS
AMTAPDVLSDYIK	QQEAKIQKAMTAPDVL	DVLSDYIKMQTLQTEL	K	A	M	I	K	M	2	0	0	2	0	0	0	0	0	1	1	1	1	0	1	1	1	0	1	1	0	13	0	1422.71	K0NA88	K0NA88	607	619	yes	yes	2	0.0074686	66.004	By MS/MS	By matching	By MS/MS	By matching	By MS/MS	By matching	By matching	By matching
AMTASLHADR	AAFTEACKAMTASLHA	TASLHADRQVDVAAFN	K	A	M	D	R	Q	3	1	0	1	0	0	0	0	1	0	1	0	1	0	0	1	1	0	0	0	0	10	0	1071.51	K0N5W5	K0N5W5	109	118	yes	yes	2	7.3917e-05	132.32	By MS/MS	By matching	By matching	By matching	By matching	By MS/MS	By MS/MS	By MS/MS
AMVADLDKEGLLLK	MDRFEARKAMVADLDK	DKEGLLLKVEPIVHSV	K	A	M	L	K	V	2	0	0	2	0	0	1	1	0	0	4	2	1	0	0	0	0	0	0	1	0	14	1	1514.84	K0N4J6	K0N4J6	323	336	yes	yes	2;3	1.8486e-07	160.87	By MS/MS	By matching	By matching	By MS/MS	By matching	By MS/MS	By MS/MS	By MS/MS
AMVGAVNVGYR	LNGANGVRAMVGAVNV	GAVNVGYRMLDAAFNY	R	A	M	Y	R	M	2	1	1	0	0	0	0	2	0	0	0	0	1	0	0	0	0	0	1	3	0	11	0	1135.58	K0N347	K0N347	29	39	yes	yes	2	2.8299e-09	179.1	By MS/MS	By MS/MS	By MS/MS	By MS/MS	By MS/MS	By MS/MS	By MS/MS	By MS/MS
ANASLLNQITVEYYGAPTPLNQMAAITIPEPR	LGNIRAGRANASLLNQ	AITIPEPRVLQVSPYD	R	A	N	P	R	V	5	1	3	0	0	2	2	1	0	3	3	0	1	0	4	1	3	0	2	1	0	32	0	3455.78	K0N5M3	K0N5M3	32	63	yes	yes	3	6.1939e-14	140.59	By MS/MS	By matching	By matching	By MS/MS	By matching	By matching	By MS/MS	By matching
ANDGGLDTPNIK	DAHPLEIKANDGGLDT	GLDTPNIKVTSRNFAE	K	A	N	I	K	V	1	0	2	2	0	0	0	2	0	1	1	1	0	0	1	0	1	0	0	0	0	12	0	1213.59	K0NBK2	K0NBK2	371	382	yes	yes	2	0.0004852	92.295	By matching	By matching	By matching	By matching	By matching	By matching	By matching	By MS/MS
ANDLPLFLELVSYDGK	ERVGAEAKANDLPLFL	ELVSYDGKTNETGTAA	K	A	N	G	K	T	1	0	1	2	0	0	1	1	0	0	4	1	0	1	1	1	0	0	1	1	0	16	0	1792.92	K0N7P0	K0N7P0	157	172	yes	yes	2;3	2.113e-82	390.99	By MS/MS	By MS/MS	By MS/MS	By MS/MS	By MS/MS	By MS/MS	By MS/MS	By MS/MS
ANDLPLFLELVSYDGTLNETGTAAWAK	ERVGAEAKANDLPLFL	TGTAAWAKVKPDKVIK	K	A	N	A	K	V	4	0	2	2	0	0	2	2	0	0	5	1	0	1	1	1	3	1	1	1	0	27	0	2908.45	K0N6A8	K0N6A8	170	196	yes	yes	2;3	2.0118e-14	177.49	By MS/MS	By matching	By matching	By MS/MS	By matching	By matching	By MS/MS	By MS/MS
ANDPEISVESQR	MLGGKLYKANDPEISV	EISVESQRGSDLVWQF	K	A	N	Q	R	G	1	1	1	1	0	1	2	0	0	1	0	0	0	0	1	2	0	0	0	1	0	12	0	1343.63	K0N8I9	K0N8I9	16	27	yes	yes	2	0.00029076	103.76	By matching	By MS/MS	By matching	By MS/MS	By matching	By matching	By matching	By matching
ANDPIIIHR	TDIINAIKANDPIIIH	NDPIIIHRHVNPDPDA	K	A	N	H	R	H	1	1	1	1	0	0	0	0	1	3	0	0	0	0	1	0	0	0	0	0	0	9	0	1047.58	K0N309	K0N309	12	20	yes	yes	2	9.2547e-05	139.98	By MS/MS	By MS/MS	By MS/MS	By MS/MS	By MS/MS	By MS/MS	By MS/MS	By MS/MS
ANEDYAEIAR	WAKYSYFRANEDYAEI	EDYAEIARYLGLPGKT	R	A	N	A	R	Y	3	1	1	1	0	0	2	0	0	1	0	0	0	0	0	0	0	0	1	0	0	10	0	1150.53	K0N307	K0N307	772	781	yes	yes	2	0.00010893	124.42	By MS/MS	By matching	By matching	By matching	By matching	By matching	By matching	By matching
ANEVLQSSR	SLHALGTRANEVLQSS	NEVLQSSRAQIAQLIG	R	A	N	S	R	A	1	1	1	0	0	1	1	0	0	0	1	0	0	0	0	2	0	0	0	1	0	9	0	1002.51	K0NAF3	K0NAF3	41	49	yes	yes	2	0.00093492	92.611	By matching	By MS/MS	By matching	By matching	By matching	By matching	By matching	By matching
ANFTDTIIGK	TGATQTGRANFTDTII	FTDTIIGKGGHASMPH	R	A	N	G	K	G	1	0	1	1	0	0	0	1	0	2	0	1	0	1	0	0	2	0	0	0	0	10	0	1078.57	K0N9E4	K0N9E4	195	204	yes	yes	2	7.4223e-05	132.25	By MS/MS	By matching	By matching	By MS/MS	By matching	By matching	By MS/MS	By MS/MS
ANGGVLDADNNIPSTITSHGPGYLNK	LNLKKQERANGGVLDA	HGPGYLNKDLEKIVGV	R	A	N	N	K	D	2	0	4	2	0	0	0	4	1	2	2	1	0	0	2	2	2	0	1	1	0	26	0	2624.28	K0N8I5	K0N8I5	68	93	yes	yes	3	8.3842e-08	121	By MS/MS	By MS/MS	By MS/MS	By MS/MS	By MS/MS	By MS/MS	By MS/MS	By MS/MS
ANGQYQVVIGQAVTDVYDEVIK	PGVIDVARANGQYQVV	DVYDEVIKQLGPGYSN	R	A	N	I	K	Q	2	0	1	2	0	3	1	2	0	2	0	1	0	0	0	0	1	0	2	5	0	22	0	2408.22	K0MT60	K0MT60	226	247	yes	yes	2	6.183e-05	103.84	By matching	By matching	By matching	By matching	By matching	By matching	By MS/MS	By matching
ANHIQDLPSTLHNALK	RMQDDERKANHIQDLP	STLHNALKALAADDVV	K	A	N	L	K	A	2	0	2	1	0	1	0	0	2	1	3	1	0	0	1	1	1	0	0	0	0	16	0	1770.94	K0MW64	K0MW64	384	399	yes	yes	2;3	1.2645e-31	280.5	By MS/MS	By MS/MS	By MS/MS	By MS/MS	By MS/MS	By MS/MS	By MS/MS	By MS/MS
ANHIVLFEPLIPANTGNIAR	________________	ANTGNIARTCAATNSY	M	A	N	A	R	T	3	1	3	0	0	0	1	1	1	3	2	0	0	1	2	0	1	0	0	1	0	20	0	2159.19	K0MTX9	K0MTX9	2	21	yes	yes	3	0.022958	45.357	By MS/MS	By matching	By matching	By matching	By matching	By matching	By matching	By matching
ANHVTHLAK	DSGELTVKANHVTHLA	NHVTHLAKALRPLPDK	K	A	N	A	K	A	2	0	1	0	0	0	0	0	2	0	1	1	0	0	0	0	1	0	0	1	0	9	0	989.541	K0NAN7	K0NAN7	146	154	yes	yes	2	4.9337e-05	148.94	By MS/MS	By MS/MS	By MS/MS	By MS/MS	By MS/MS	By MS/MS	By MS/MS	By MS/MS
ANIADLLGDR	KLTYAGNKANIADLLG	IADLLGDRVQLVVGDI	K	A	N	D	R	V	2	1	1	2	0	0	0	1	0	1	2	0	0	0	0	0	0	0	0	0	0	10	0	1056.56	K0MWS0;K0NBN4	K0MWS0	43	52	no	no	2	2.8813e-06	167.2	By MS/MS	By MS/MS	By MS/MS	By MS/MS	By MS/MS	By MS/MS	By MS/MS	By MS/MS
ANKAELIESVATATGLTK	________________	ATATGLTKKDATAAVD	M	A	N	T	K	K	4	0	1	0	0	0	2	1	0	1	2	2	0	0	0	1	3	0	0	1	0	18	1	1815.99	K0MVF4	K0MVF4	2	19	yes	yes	2;3	1.3992e-66	357.28	By MS/MS	By MS/MS	By MS/MS	By MS/MS	By MS/MS	By MS/MS	By MS/MS	By MS/MS
ANKAELIESVATATGLTKK	________________	TATGLTKKDATAAVDA	M	A	N	K	K	D	4	0	1	0	0	0	2	1	0	1	2	3	0	0	0	1	3	0	0	1	0	19	2	1944.09	K0MVF4	K0MVF4	2	20	yes	yes	3	0.011362	61.684	By MS/MS	By matching	By matching	By matching	By matching	By matching	By MS/MS	By matching
ANLDIPVIGVIKPGSR	AAALPLIKANLDIPVI	GVIKPGSRAALKATQT	K	A	N	S	R	A	1	1	1	1	0	0	0	2	0	3	1	1	0	0	2	1	0	0	0	2	0	16	1	1647.97	K0MTN4	K0MTN4	86	101	yes	yes	2;3	0.020939	61.821	By MS/MS	By matching	By matching	By matching	By matching	By matching	By MS/MS	By matching
ANLFFDFDGTVADSEVGIVAGLK	________________	VGIVAGLKYMVQDRGL	M	A	N	L	K	Y	3	0	1	3	0	0	1	3	0	1	2	1	0	3	0	1	1	0	0	3	0	23	0	2384.19	K0N957	K0N957	2	24	yes	yes	2	1.4866e-08	164.69	By MS/MS	By matching	By MS/MS	By MS/MS	By MS/MS	By MS/MS	By matching	By matching
ANLFYENILATADKPLDDR	AFFDRLEKANLFYENI	ADKPLDDREVADYLSG	K	A	N	D	R	E	3	1	2	3	0	0	1	0	0	1	3	1	0	1	1	0	1	0	1	0	0	19	1	2178.1	K0NC50	K0NC50	107	125	yes	yes	3	0.0018558	64.327	By MS/MS	By MS/MS	By MS/MS	By MS/MS	By MS/MS	By matching	By matching	By matching
ANLLVAVNDTANQAGFK	LGTEVSGKANLLVAVN	TANQAGFKAGDLIKAI	K	A	N	F	K	A	4	0	3	1	0	1	0	1	0	0	2	1	0	1	0	0	1	0	0	2	0	17	0	1744.91	K0N6K2	K0N6K2	817	833	yes	yes	2	3.2911e-42	309.35	By MS/MS	By MS/MS	By MS/MS	By MS/MS	By MS/MS	By MS/MS	By MS/MS	By MS/MS
ANLNNMVVGVTEGYK	KAVHGTMRANLNNMVV	VGVTEGYKKEMKLVGV	R	A	N	Y	K	K	1	0	3	0	0	0	1	2	0	0	1	1	1	0	0	0	1	0	1	3	0	15	0	1607.8	K0NCK5	K0NCK5	68	82	yes	yes	2	6.9072e-31	267.07	By MS/MS	By MS/MS	By MS/MS	By MS/MS	By MS/MS	By MS/MS	By MS/MS	By MS/MS
ANLNNMVVGVTEGYKK	KAVHGTMRANLNNMVV	GVTEGYKKEMKLVGVG	R	A	N	K	K	E	1	0	3	0	0	0	1	2	0	0	1	2	1	0	0	0	1	0	1	3	0	16	1	1735.89	K0NCK5	K0NCK5	68	83	yes	yes	2;3	2.6678e-15	217.79	By MS/MS	By MS/MS	By MS/MS	By MS/MS	By MS/MS	By MS/MS	By MS/MS	By MS/MS
ANLSVLMLDR	TAALYASRANLSVLML	LSVLMLDRGVYGGQMN	R	A	N	D	R	G	1	1	1	1	0	0	0	0	0	0	3	0	1	0	0	1	0	0	0	1	0	10	0	1130.61	K0N3L1	K0N3L1	57	66	yes	yes	2	8.2785e-08	182.92	By matching	By matching	By matching	By matching	By MS/MS	By matching	By MS/MS	By matching
ANNEHVTPGEDDQQITLIDEK	________________	QITLIDEKGNEELYQV	M	A	N	E	K	G	1	0	2	3	0	2	3	1	1	2	1	1	0	0	1	0	2	0	0	1	0	21	0	2365.1	K0N6K6	K0N6K6	2	22	yes	yes	2;3	9.4458e-33	278.32	By MS/MS	By MS/MS	By MS/MS	By MS/MS	By MS/MS	By MS/MS	By MS/MS	By MS/MS
ANNGDLISVDGLTGEVVVDPTDDEVAK	GTDDITKKANNGDLIS	PTDDEVAKFKQDAEAF	K	A	N	A	K	F	2	0	2	5	0	0	2	3	0	1	2	1	0	0	1	1	2	0	0	5	0	27	0	2741.32	K0N5T2	K0N5T2	186	212	yes	yes	2;3	2.8035e-27	240.87	By MS/MS	By MS/MS	By MS/MS	By MS/MS	By MS/MS	By MS/MS	By MS/MS	By MS/MS
ANNLSFEDTVAAIDK	KYWDMDFKANNLSFED	DTVAAIDKSVSESVDA	K	A	N	D	K	S	3	0	2	2	0	0	1	0	0	1	1	1	0	1	0	1	1	0	0	1	0	15	0	1606.78	K0MX90	K0MX90	226	240	yes	yes	2	1.0748e-15	205.12	By matching	By matching	By MS/MS	By matching	By MS/MS	By MS/MS	By matching	By matching
ANNYIQTR	DWFFALSRANNYIQTR	ANNYIQTRAIAKNVVF	R	A	N	T	R	A	1	1	2	0	0	1	0	0	0	1	0	0	0	0	0	0	1	0	1	0	0	8	0	978.488	K0N2W3	K0N2W3	103	110	yes	yes	2	0.00041793	118.5	By MS/MS	By MS/MS	By MS/MS	By matching	By matching	By matching	By MS/MS	By matching
ANPDVFNILLQVLDDGR	VLLDEIEKANPDVFNI	LQVLDDGRLTDGQGRT	K	A	N	G	R	L	1	1	2	3	0	1	0	1	0	1	3	0	0	1	1	0	0	0	0	2	0	17	0	1897.99	K0N4Z8	K0N4Z8	684	700	yes	yes	2	1.1124e-30	263.08	By MS/MS	By MS/MS	By MS/MS	By MS/MS	By MS/MS	By MS/MS	By MS/MS	By MS/MS
ANQATLLDTNTMK	QFAIEMGRANQATLLD	LLDTNTMKYEYLPVEM	R	A	N	M	K	Y	2	0	2	1	0	1	0	0	0	0	2	1	1	0	0	0	3	0	0	0	0	13	0	1419.7	K0MTA3	K0MTA3	183	195	yes	yes	2	8.3748e-23	237.07	By MS/MS	By MS/MS	By MS/MS	By MS/MS	By MS/MS	By MS/MS	By MS/MS	By MS/MS
ANQIIDQAK	________________	NQIIDQAKVNMGKTEE	M	A	N	A	K	V	2	0	1	1	0	2	0	0	0	2	0	1	0	0	0	0	0	0	0	0	0	9	0	999.535	K0N5M3	K0N5M3	2	10	yes	yes	2	1.3962e-09	202.44	By MS/MS	By matching	By MS/MS	By MS/MS	By MS/MS	By MS/MS	By MS/MS	By MS/MS
ANQQFLIGK	DLVTNVDKANQQFLIG	NQQFLIGKIREAYPEA	K	A	N	G	K	I	1	0	1	0	0	2	0	1	0	1	1	1	0	1	0	0	0	0	0	0	0	9	0	1017.56	K0MVB0	K0MVB0	49	57	yes	yes	2	6.1479e-05	145.16	By MS/MS	By matching	By MS/MS	By MS/MS	By MS/MS	By MS/MS	By MS/MS	By MS/MS
ANQYGIAMVTTGVR	RDKDSIEKANQYGIAM	AMVTTGVRHFRH____	K	A	N	V	R	H	2	1	1	0	0	1	0	2	0	1	0	0	1	0	0	0	2	0	1	2	0	14	0	1479.75	K0N634	K0N634	490	503	yes	yes	2	1.5964e-23	253.16	By MS/MS	By MS/MS	By MS/MS	By MS/MS	By MS/MS	By MS/MS	By matching	By matching
ANSGMVLDLDLIPQR	SSVEMAGKANSGMVLD	DLDLIPQREAEMTPFE	K	A	N	Q	R	E	1	1	1	2	0	1	0	1	0	1	3	0	1	0	1	1	0	0	0	1	0	15	0	1640.86	K0N9H6	K0N9H6	293	307	yes	yes	2	1.2045e-15	202.32	By MS/MS	By MS/MS	By MS/MS	By MS/MS	By MS/MS	By MS/MS	By matching	By matching
ANSYPAQLSGGQK	DLVGLTDRANSYPAQL	AQLSGGQKQRVGIARA	R	A	N	Q	K	Q	2	0	1	0	0	2	0	2	0	0	1	1	0	0	1	2	0	0	1	0	0	13	0	1319.65	K0N4L1	K0N4L1	138	150	yes	yes	2	0.00035234	93.228	By matching	By matching	By matching	By matching	By matching	By matching	By matching	By MS/MS
ANTLHATAGNFLDQNR	RVDKVDTKANTLHATA	GNFLDQNRQLLEVAGQ	K	A	N	N	R	Q	3	1	3	1	0	1	0	1	1	0	2	0	0	1	0	0	2	0	0	0	0	16	0	1741.85	K0N7M9	K0N7M9	267	282	yes	yes	2;3	6.7762e-32	281.68	By MS/MS	By MS/MS	By MS/MS	By MS/MS	By MS/MS	By MS/MS	By MS/MS	By MS/MS
ANVLIMDDPTNHLDLESITSLNDALIDFK	LAKMMLSKANVLIMDD	NDALIDFKGSLIFTSH	K	A	N	F	K	G	2	0	3	5	0	0	1	0	1	3	5	1	1	1	1	2	2	0	0	1	0	29	0	3226.61	K0N8V6	K0N8V6	438	466	yes	yes	3	0.066045	14.13	By matching	By matching	By matching	By MS/MS	By matching	By matching	By matching	By matching
ANVVANQTLQEVR	MLKQGSAKANVVANQT	NQTLQEVRDAIGFNYF	K	A	N	V	R	D	2	1	2	0	0	2	1	0	0	0	1	0	0	0	0	0	1	0	0	3	0	13	0	1440.77	K0N7S4	K0N7S4	355	367	yes	yes	2	2.195e-31	276.12	By MS/MS	By MS/MS	By MS/MS	By MS/MS	By MS/MS	By MS/MS	By MS/MS	By MS/MS
ANVYDTANQMAADIK	________________	NQMAADIKTTQEFQDL	M	A	N	I	K	T	4	0	2	2	0	1	0	0	0	1	0	1	1	0	0	0	1	0	1	1	0	15	0	1623.76	K0N9F7	K0N9F7	2	16	yes	yes	2	7.2799e-23	247.9	By MS/MS	By MS/MS	By MS/MS	By MS/MS	By MS/MS	By MS/MS	By MS/MS	By MS/MS
ANYSGFMVSLGSK	NKQQVEYKANYSGFMV	FMVSLGSKYGVANIMG	K	A	N	S	K	Y	1	0	1	0	0	0	0	2	0	0	1	1	1	1	0	3	0	0	1	1	0	13	0	1359.65	K0NAA7	K0NAA7	347	359	yes	yes	2	0.00073244	97.2	By matching	By matching	By matching	By matching	By matching	By matching	By MS/MS	By MS/MS
APADAEQFDDMAVVVK	EIAPATTKAPADAEQF	DDMAVVVKHADGEVCP	K	A	P	V	K	H	4	0	0	3	0	1	1	0	0	0	0	1	1	1	1	0	0	0	0	3	0	16	0	1704.8	K0N4L9	K0N4L9	865	880	yes	yes	2	4.7745e-32	282.09	By MS/MS	By MS/MS	By MS/MS	By MS/MS	By MS/MS	By MS/MS	By MS/MS	By MS/MS
APADPDLGPFR	LEHHAFDKAPADPDLG	DPDLGPFRHSITVING	K	A	P	F	R	H	2	1	0	2	0	0	0	1	0	0	1	0	0	1	3	0	0	0	0	0	0	11	0	1154.57	K0N4D8	K0N4D8	234	244	yes	yes	2	6.6397e-05	122.69	By matching	By matching	By matching	By matching	By matching	By matching	By matching	By matching
APAEGLHGAR	EHGAMAIKAPAEGLHG	AEGLHGARIFLDMVSV	K	A	P	A	R	I	3	1	0	0	0	0	1	2	1	0	1	0	0	0	1	0	0	0	0	0	0	10	0	977.504	K0NAR9	K0NAR9	148	157	yes	yes	2	9.4171e-06	151.83	By MS/MS	By MS/MS	By matching	By MS/MS	By matching	By matching	By matching	By matching
APAGSVLTGTVK	PWDDIEEKAPAGSVLT	SVLTGTVKRLTTFGAF	K	A	P	V	K	R	2	0	0	0	0	0	0	2	0	0	1	1	0	0	1	1	2	0	0	2	0	12	0	1099.62	K0NAL9	K0NAL9	285	296	yes	yes	2	1.9766e-07	167.84	By MS/MS	By MS/MS	By MS/MS	By MS/MS	By MS/MS	By MS/MS	By MS/MS	By MS/MS
APDYAGFFR	VLDAVVAKAPDYAGFF	PDYAGFFRQIKIAKKG	K	A	P	F	R	Q	2	1	0	1	0	0	0	1	0	0	0	0	0	2	1	0	0	0	1	0	0	9	0	1042.49	K0N6H7	K0N6H7	132	140	yes	yes	2	0.00019232	123.35	By MS/MS	By MS/MS	By MS/MS	By MS/MS	By MS/MS	By MS/MS	By MS/MS	By MS/MS
APELHEAEK	VPDVQIIRAPELHEAE	PELHEAEKTHALISSL	R	A	P	E	K	T	2	0	0	0	0	0	3	0	1	0	1	1	0	0	1	0	0	0	0	0	0	9	0	1022.5	K0MTN0	K0MTN0	121	129	yes	yes	2	0.0020825	88.495	By matching	By MS/MS	By matching	By matching	By matching	By matching	By matching	By matching
APEVAGIIHSDFER	WTFRQGMKAPEVAGII	IIHSDFERGFIRAETM	K	A	P	E	R	G	2	1	0	1	0	0	2	1	1	2	0	0	0	1	1	1	0	0	0	1	0	14	0	1539.77	K0N7F7	K0N7F7	306	319	yes	yes	2;3	8.3378e-23	242.4	By MS/MS	By MS/MS	By MS/MS	By MS/MS	By MS/MS	By MS/MS	By MS/MS	By MS/MS
APFGGGVHTPEMHSDNFEGLIAQFPGMR	RSMPITIRAPFGGGVH	IAQFPGMRVVIPSNPY	R	A	P	M	R	V	2	1	1	1	0	1	2	5	2	1	1	0	2	3	3	1	1	0	0	1	0	28	0	2998.39	K0MVA7	K0MVA7	117	144	yes	yes	3;4	0.0089517	40.668	By MS/MS	By matching	By matching	By matching	By matching	By matching	By MS/MS	By MS/MS
APIAAYLDMDDIIR	SYQVGAGKAPIAAYLD	LDMDDIIRIAKQSGAD	K	A	P	I	R	I	3	1	0	3	0	0	0	0	0	3	1	0	1	0	1	0	0	0	1	0	0	14	0	1575.8	K0NAI2	K0NAI2	55	68	yes	yes	2	2.2456e-06	139.3	By MS/MS	By MS/MS	By MS/MS	By matching	By MS/MS	By matching	By matching	By matching
APIAIIDKR	RKLAEFLKAPIAIIDK	PIAIIDKRRPRPNVAE	K	A	P	K	R	R	2	1	0	1	0	0	0	0	0	3	0	1	0	0	1	0	0	0	0	0	0	9	1	995.613	K0NAT2	K0NAT2	197	205	yes	yes	2	0.00026309	138.98	By MS/MS	By MS/MS	By matching	By matching	By matching	By MS/MS	By matching	By MS/MS
APIGHPSPMSPWGK	PHGGGEGKAPIGHPSP	SPMSPWGKKTLGKKTR	K	A	P	G	K	K	1	0	0	0	0	0	0	2	1	1	0	1	1	0	4	2	0	1	0	0	0	14	0	1460.72	K0MXU1	K0MXU1	240	253	yes	yes	2;3	2.7092e-16	216.83	By MS/MS	By MS/MS	By MS/MS	By MS/MS	By MS/MS	By MS/MS	By MS/MS	By MS/MS
APIIVAVNK	IHHAQAAKAPIIVAVN	PIIVAVNKIDKPGANP	K	A	P	N	K	I	2	0	1	0	0	0	0	0	0	2	0	1	0	0	1	0	0	0	0	2	0	9	0	923.58	K0N5K7	K0N5K7	546	554	yes	yes	2	5.9504e-06	171.38	By MS/MS	By MS/MS	By MS/MS	By MS/MS	By MS/MS	By MS/MS	By MS/MS	By MS/MS
APILSDSSCK	PDVLKCLKAPILSDSS	ILSDSSCKSAYPGQIT	K	A	P	C	K	S	1	0	0	1	1	0	0	0	0	1	1	1	0	0	1	3	0	0	0	0	0	10	0	1076.52	CON__sp|P00760|TRY1_BOVIN	CON__sp|P00760|TRY1_BOVIN	163	172	yes	yes	2	1.792e-06	169.76	By MS/MS	By MS/MS	By matching	By MS/MS	By MS/MS	By MS/MS	By MS/MS	By matching
APISSIYYDGGLGK	KFLIYDWRAPISSIYY	YYDGGLGKVTYQTPDG	R	A	P	G	K	V	1	0	0	1	0	0	0	3	0	2	1	1	0	0	1	2	0	0	2	0	0	14	0	1439.73	K0N9W3	K0N9W3	152	165	yes	yes	2	1.6128e-11	192.4	By matching	By MS/MS	By MS/MS	By MS/MS	By MS/MS	By MS/MS	By MS/MS	By MS/MS
APIWDANAR	HPYLGGERAPIWDANA	PIWDANARGSFFGLTR	R	A	P	A	R	G	3	1	1	1	0	0	0	0	0	1	0	0	0	0	1	0	0	1	0	0	0	9	0	1012.51	K0MS76	K0MS76	357	365	yes	yes	2	0.012241	70.256	By matching	By matching	By matching	By matching	By matching	By MS/MS	By matching	By MS/MS
APQAGLLLSYEK	GLPAAKVRAPQAGLLL	GLLLSYEKTGYDATEP	R	A	P	E	K	T	2	0	0	0	0	1	1	1	0	0	3	1	0	0	1	1	0	0	1	0	0	12	0	1288.7	K0N6A8	K0N6A8	97	108	yes	yes	2	5.7886e-07	156.52	By MS/MS	By MS/MS	By MS/MS	By MS/MS	By MS/MS	By MS/MS	By MS/MS	By MS/MS
APQAVIDALTAR	WIADTEFKAPQAVIDA	VIDALTARIQEGTFGY	K	A	P	A	R	I	4	1	0	1	0	1	0	0	0	1	1	0	0	0	1	0	1	0	0	1	0	12	0	1224.68	K0MTW3	K0MTW3	51	62	yes	yes	2	0.004977	76.868	By matching	By matching	By matching	By matching	By matching	By matching	By matching	By MS/MS
APSALNMQPTR	QMITYATKAPSALNMQ	ALNMQPTRFVVAQSNA	K	A	P	T	R	F	2	1	1	0	0	1	0	0	0	0	1	0	1	0	2	1	1	0	0	0	0	11	0	1184.6	K0N508	K0N508	44	54	yes	yes	2	1.9525e-06	153.75	By MS/MS	By MS/MS	By MS/MS	By MS/MS	By MS/MS	By MS/MS	By matching	By matching
APSGHEVQLVHEPSYFFK	DGNVTGGKAPSGHEVQ	HEPSYFFKMSKYTDRL	K	A	P	F	K	M	1	0	0	0	0	1	2	1	2	0	1	1	0	2	2	2	0	0	1	2	0	18	0	2071.02	K0NAU5	K0NAU5	157	174	yes	yes	3;4	2.1722e-10	182.7	By MS/MS	By MS/MS	By MS/MS	By MS/MS	By MS/MS	By MS/MS	By MS/MS	By MS/MS
APTADLEDNR	APAHLYEKAPTADLED	TADLEDNRPALPDEVA	K	A	P	N	R	P	2	1	1	2	0	0	1	0	0	0	1	0	0	0	1	0	1	0	0	0	0	10	0	1100.51	K0MWF6	K0MWF6	212	221	yes	yes	2	0.057479	42.336	By matching	By matching	By matching	By matching	By matching	By matching	By matching	By matching
APTADLEDNRPALPDEVALGVK	APAHLYEKAPTADLED	DEVALGVKYKDIDDYL	K	A	P	V	K	Y	4	1	1	3	0	0	2	1	0	0	3	1	0	0	3	0	1	0	0	2	0	22	1	2290.18	K0MWF6	K0MWF6	212	233	yes	yes	2;3	9.5076e-11	184.91	By MS/MS	By matching	By MS/MS	By MS/MS	By MS/MS	By MS/MS	By MS/MS	By MS/MS
APVGTVIDFGDGLLK	TLMKPARKAPVGTVID	DFGDGLLKARVTKELE	K	A	P	L	K	A	1	0	0	2	0	0	0	3	0	1	2	1	0	1	1	0	1	0	0	2	0	15	0	1500.82	K0N965	K0N965	121	135	yes	yes	2	4.9419e-16	217.68	By MS/MS	By MS/MS	By MS/MS	By MS/MS	By MS/MS	By MS/MS	By MS/MS	By MS/MS
APVVDPALPVR	PDRLFDVKAPVVDPAL	VDPALPVRHVVMQGMD	K	A	P	V	R	H	2	1	0	1	0	0	0	0	0	0	1	0	0	0	3	0	0	0	0	3	0	11	0	1132.66	K0N7A4	K0N7A4	367	377	yes	yes	2	0.00027841	109.16	By MS/MS	By matching	By matching	By matching	By matching	By matching	By matching	By matching
APVVTTEHLEFDNPDDGGR	RDYLTQTKAPVVTTEH	DNPDDGGRDNLPDYAR	K	A	P	G	R	D	1	1	1	3	0	0	2	2	1	0	1	0	0	1	2	0	2	0	0	2	0	19	0	2067.95	K0N4F8	K0N4F8	22	40	yes	yes	2;3	2.368e-53	316.33	By MS/MS	By MS/MS	By MS/MS	By MS/MS	By MS/MS	By MS/MS	By MS/MS	By MS/MS
APVVTTEHLEFDNPDDGGRDNLPDYAR	RDYLTQTKAPVVTTEH	DNLPDYARMKATQAAL	K	A	P	A	R	M	2	2	2	5	0	0	2	2	1	0	2	0	0	1	3	0	2	0	1	2	0	27	1	3012.39	K0N4F8	K0N4F8	22	48	yes	yes	3;4	3.1037e-08	118.76	By MS/MS	By MS/MS	By matching	By MS/MS	By matching	By MS/MS	By MS/MS	By matching
APYDFNALR	KNGEKWSKAPYDFNAL	PYDFNALRDILHTWGQ	K	A	P	L	R	D	2	1	1	1	0	0	0	0	0	0	1	0	0	1	1	0	0	0	1	0	0	9	0	1065.52	K0N662	K0N662	291	299	yes	yes	2	0.020381	65.157	By MS/MS	By matching	By MS/MS	By matching	By matching	By matching	By matching	By matching
APYVPGWDTHGLPIEQQLAK	YKSMNGFRAPYVPGWD	PIEQQLAKQGVKRKEM	R	A	P	A	K	Q	2	0	0	1	0	2	1	2	1	1	2	1	0	0	3	0	1	1	1	1	0	20	0	2219.14	K0N4L9	K0N4L9	88	107	yes	yes	2;3	0.00012836	107.15	By MS/MS	By MS/MS	By MS/MS	By MS/MS	By MS/MS	By MS/MS	By MS/MS	By MS/MS
AQADYMGMLATVMNALALQDNLESQGVPTR	GAEMGMERAQADYMGM	ESQGVPTRVQTSIEMR	R	A	Q	T	R	V	5	1	2	2	0	3	1	2	0	0	4	0	3	0	1	1	2	0	1	2	0	30	0	3207.54	K0N5E6	K0N5E6	102	131	yes	yes	2;3;4	7.8047e-18	186.24	By MS/MS	By MS/MS	By MS/MS	By MS/MS	By MS/MS	By MS/MS	By MS/MS	By MS/MS
AQAEQDDVDIR	VRPTALAKAQAEQDDV	EQDDVDIRLHSVIYKA	K	A	Q	I	R	L	2	1	0	3	0	2	1	0	0	1	0	0	0	0	0	0	0	0	0	1	0	11	0	1258.58	K0N5K7	K0N5K7	811	821	yes	yes	2	0.00040743	102.87	By matching	By matching	By matching	By matching	By matching	By matching	By matching	By MS/MS
AQALAAGLVAIPIVWGH	DIDAARYRAQALAAGL	AIPIVWGH________	R	A	Q	G	H	-	5	0	0	0	0	1	0	2	1	2	2	0	0	0	1	0	0	1	0	2	0	17	0	1685.96	K0NC95	K0NC95	95	111	yes	yes	2	1.0549e-05	143.98	By matching	By matching	By matching	By MS/MS	By MS/MS	By matching	By matching	By matching
AQALDNATMEWVDGNLGSK	VFSLETKRAQALDNAT	VDGNLGSKTTMKYPSV	R	A	Q	S	K	T	3	0	2	2	0	1	1	2	0	0	2	1	1	0	0	1	1	1	0	1	0	19	0	2018.94	K0N4E5	K0N4E5	289	307	yes	yes	2	4.6237e-67	343.5	By MS/MS	By matching	By MS/MS	By MS/MS	By MS/MS	By MS/MS	By matching	By matching
AQALLDAGADAIVIDTAHGHSAGVIR	VTSDTFDRAQALLDAG	GHSAGVIRKIKEIREQ	R	A	Q	I	R	K	7	1	0	3	0	1	0	3	2	3	2	0	0	0	0	1	1	0	0	2	0	26	0	2541.33	K0N1G3	K0N1G3	239	264	yes	yes	3;4	4.1287e-08	133.94	By MS/MS	By MS/MS	By MS/MS	By MS/MS	By MS/MS	By MS/MS	By MS/MS	By MS/MS
AQASDNFEDDYIALLR	FSSGIYAKAQASDNFE	DDYIALLRDTANMTTE	K	A	Q	L	R	D	3	1	1	3	0	1	1	0	0	1	2	0	0	1	0	1	0	0	1	0	0	16	0	1839.86	K0N779	K0N779	545	560	yes	yes	2	3.9497e-22	228.84	By MS/MS	By MS/MS	By MS/MS	By MS/MS	By MS/MS	By MS/MS	By MS/MS	By MS/MS
AQDGTVLADVSDVQHAPNGQNLHTVTVK	VADHGEIKAQDGTVLA	NLHTVTVKGKLETGQQ	K	A	Q	V	K	G	3	0	2	3	0	3	0	2	2	0	2	1	0	0	1	1	3	0	0	5	0	28	0	2913.46	K0N6K2	K0N6K2	516	543	yes	yes	3;4	5.048e-08	108.49	By MS/MS	By MS/MS	By MS/MS	By MS/MS	By MS/MS	By MS/MS	By MS/MS	By MS/MS
AQDVPDFVDNLKK	NDYGLLTKAQDVPDFV	DFVDNLKKMMSQPALR	K	A	Q	K	K	M	1	0	1	3	0	1	0	0	0	0	1	2	0	1	1	0	0	0	0	2	0	13	1	1487.76	K0N979	K0N979	311	323	yes	yes	2;3	0.00038182	108.97	By matching	By matching	By matching	By matching	By matching	By matching	By matching	By matching
AQDYASIDAAPEEK	LSEKGLAKAQDYASID	IDAAPEEKERGITINT	K	A	Q	E	K	E	4	0	0	2	0	1	2	0	0	1	0	1	0	0	1	1	0	0	1	0	0	14	0	1506.68	K0N4R1	K0N4R1	45	58	yes	yes	2;3	1.2528e-22	235.71	By MS/MS	By MS/MS	By MS/MS	By MS/MS	By MS/MS	By MS/MS	By MS/MS	By MS/MS
AQEAWLAMQVQQK	SDQTLRRKAQEAWLAM	LAMQVQQKYSKDQILE	K	A	Q	Q	K	Y	3	0	0	0	0	4	1	0	0	0	1	1	1	0	0	0	0	1	0	1	0	13	0	1529.77	K0NAU3	K0NAU3	172	184	yes	yes	2	0.064405	38.58	By matching	By matching	By matching	By matching	By matching	By matching	By matching	By matching
AQEISTQILPR	VTEQLGIRAQEISTQI	ISTQILPRDLHAHYIQ	R	A	Q	P	R	D	1	1	0	0	0	2	1	0	0	2	1	0	0	0	1	1	1	0	0	0	0	11	0	1254.69	K0NA41	K0NA41	197	207	yes	yes	2	8.7106e-07	164.81	By MS/MS	By MS/MS	By MS/MS	By MS/MS	By MS/MS	By MS/MS	By MS/MS	By MS/MS
AQESYQVGAGK	ALSIHRFKAQESYQVG	SYQVGAGKAPIAAYLD	K	A	Q	G	K	A	2	0	0	0	0	2	1	2	0	0	0	1	0	0	0	1	0	0	1	1	0	11	0	1136.55	K0NAI2	K0NAI2	44	54	yes	yes	2	0.00020268	112.84	By matching	By MS/MS	By MS/MS	By matching	By matching	By matching	By matching	By matching
AQEVPEAIR	HVGFATGKAQEVPEAI	QEVPEAIRKAVDAAKK	K	A	Q	I	R	K	2	1	0	0	0	1	2	0	0	1	0	0	0	0	1	0	0	0	0	1	0	9	0	1011.53	K0N853	K0N853	73	81	yes	yes	2	0.00079367	97.813	By MS/MS	By MS/MS	By MS/MS	By MS/MS	By MS/MS	By MS/MS	By MS/MS	By MS/MS
AQEVPEAIRK	HVGFATGKAQEVPEAI	EVPEAIRKAVDAAKKS	K	A	Q	R	K	A	2	1	0	0	0	1	2	0	0	1	0	1	0	0	1	0	0	0	0	1	0	10	1	1139.63	K0N853	K0N853	73	82	yes	yes	2	4.9909e-06	169.58	By MS/MS	By MS/MS	By MS/MS	By MS/MS	By MS/MS	By MS/MS	By MS/MS	By MS/MS
AQFDEMTADLVAK	HLERTLTRAQFDEMTA	MTADLVAKTKIPVENA	R	A	Q	A	K	T	3	0	0	2	0	1	1	0	0	0	1	1	1	1	0	0	1	0	0	1	0	13	0	1437.68	K0N5C7	K0N5C7	274	286	yes	yes	2	6.9775e-23	240.18	By MS/MS	By MS/MS	By MS/MS	By MS/MS	By MS/MS	By MS/MS	By MS/MS	By MS/MS
AQFEHEIATGGMLEYAK	VDYYFRTKAQFEHEIA	GGMLEYAKYVENYYGT	K	A	Q	A	K	Y	3	0	0	0	0	1	3	2	1	1	1	1	1	1	0	0	1	0	1	0	0	17	0	1893.89	K0N5J6	K0N5J6	68	84	yes	yes	3	0.00031813	91.14	By MS/MS	By matching	By matching	By matching	By matching	By matching	By matching	By matching
AQFVIVEPAAR	ADYVAALKAQFVIVEP	VIVEPAARKQLISDQI	K	A	Q	A	R	K	3	1	0	0	0	1	1	0	0	1	0	0	0	1	1	0	0	0	0	2	0	11	0	1199.67	K0N5D3	K0N5D3	233	243	yes	yes	2	0.0046139	78.324	By MS/MS	By MS/MS	By MS/MS	By MS/MS	By MS/MS	By matching	By MS/MS	By MS/MS
AQGEPIIATPR	VGDIALLRAQGEPIIA	EPIIATPRGYMFSRPA	R	A	Q	P	R	G	2	1	0	0	0	1	1	1	0	2	0	0	0	0	2	0	1	0	0	0	0	11	0	1151.63	K0N6L8	K0N6L8	46	56	yes	yes	2	0.00024103	110.98	By MS/MS	By MS/MS	By MS/MS	By MS/MS	By MS/MS	By MS/MS	By MS/MS	By MS/MS
AQGVLVTNTPK	NIDVTAAKAQGVLVTN	VLVTNTPKVSTTSTAE	K	A	Q	P	K	V	1	0	1	0	0	1	0	1	0	0	1	1	0	0	1	0	2	0	0	2	0	11	0	1126.63	K0MS33	K0MS33	88	98	yes	yes	2	2.552e-06	147.62	By MS/MS	By MS/MS	By MS/MS	By MS/MS	By MS/MS	By matching	By MS/MS	By MS/MS
AQIAQLIGAK	NEVLQSSRAQIAQLIG	IAQLIGAKPNEIYFTS	R	A	Q	A	K	P	3	0	0	0	0	2	0	1	0	2	1	1	0	0	0	0	0	0	0	0	0	10	0	1011.61	K0NAF3	K0NAF3	50	59	yes	yes	2	0.02626	56.632	By matching	By matching	By MS/MS	By matching	By matching	By matching	By matching	By matching
AQIIETLGGLAQFAPSWLNLPQALR	GSDAAMFRAQIIETLG	LNLPQALRLGQLGKDL	R	A	Q	L	R	L	4	1	1	0	0	3	1	2	0	2	5	0	0	1	2	1	1	1	0	0	0	25	0	2706.49	K0NBZ8	K0NBZ8	232	256	yes	yes	3	0.047718	24.558	By matching	By matching	By matching	By matching	By MS/MS	By matching	By matching	By MS/MS
AQIYVAAPFFDAAQTK	________________	FFDAAQTKRLDQVLAA	M	A	Q	T	K	R	5	0	0	1	0	2	0	0	0	1	0	1	0	2	1	0	1	0	1	1	0	16	0	1739.89	K0MXE6	K0MXE6	2	17	yes	yes	2	5.5507e-07	158.14	By matching	By matching	By matching	By matching	By MS/MS	By matching	By MS/MS	By MS/MS
AQLEDIATLTGGTVISSDLGLDLK	PGFGDRRKAQLEDIAT	SDLGLDLKDTKLEQLG	K	A	Q	L	K	D	2	0	0	3	0	1	1	3	0	2	5	1	0	0	0	2	3	0	0	1	0	24	0	2429.29	K0N7K7	K0N7K7	288	311	yes	yes	2;3	1.2705e-72	362.9	By MS/MS	By MS/MS	By MS/MS	By MS/MS	By MS/MS	By MS/MS	By MS/MS	By MS/MS
AQLEQAVINAK	SAVIEARKAQLEQAVI	EQAVINAKLASETVDV	K	A	Q	A	K	L	3	0	1	0	0	2	1	0	0	1	1	1	0	0	0	0	0	0	0	1	0	11	0	1183.66	K0NB64	K0NB64	125	135	yes	yes	2	6.3758e-07	167.2	By MS/MS	By matching	By MS/MS	By matching	By MS/MS	By matching	By matching	By matching
AQLIDGWLTFDGDR	RKNAEGARAQLIDGWL	WLTFDGDRIMKASEMQ	R	A	Q	D	R	I	1	1	0	3	0	1	0	2	0	1	2	0	0	1	0	0	1	1	0	0	0	14	0	1605.78	K0NAG5	K0NAG5	254	267	yes	yes	2	1.9855e-11	190.41	By MS/MS	By MS/MS	By MS/MS	By MS/MS	By MS/MS	By MS/MS	By MS/MS	By MS/MS
AQLVQVTSDTR	QILGSKGKAQLVQVTS	VQVTSDTRVPMIKGGN	K	A	Q	T	R	V	1	1	0	1	0	2	0	0	0	0	1	0	0	0	0	1	2	0	0	2	0	11	0	1216.64	K0N9Y4	K0N9Y4	86	96	yes	yes	2	4.7816e-07	168.83	By MS/MS	By MS/MS	By MS/MS	By MS/MS	By MS/MS	By MS/MS	By MS/MS	By MS/MS
AQMPFGSIEGSAK	IPTNWNLRAQMPFGSI	GSIEGSAKDKDYMDRK	R	A	Q	A	K	D	2	0	0	0	0	1	1	2	0	1	0	1	1	1	1	2	0	0	0	0	0	13	0	1321.63	K0N597	K0N597	173	185	yes	yes	2	1.5069e-08	166.86	By MS/MS	By MS/MS	By MS/MS	By MS/MS	By MS/MS	By MS/MS	By MS/MS	By MS/MS
AQNFFADVPAIAAPLR	VLRMPITKAQNFFADV	PAIAAPLRNMARVGLD	K	A	Q	L	R	N	5	1	1	1	0	1	0	0	0	1	1	0	0	2	2	0	0	0	0	1	0	16	0	1699.9	K0NAH3	K0NAH3	608	623	yes	yes	2	2.1602e-05	120.99	By matching	By matching	By MS/MS	By MS/MS	By MS/MS	By matching	By MS/MS	By MS/MS
AQNQLLLTDTTFR	QGVTDWIKAQNQLLLT	LLTDTTFRDAHQSLFA	K	A	Q	F	R	D	1	1	1	1	0	2	0	0	0	0	3	0	0	1	0	0	3	0	0	0	0	13	0	1519.8	K0NAI2	K0NAI2	524	536	yes	yes	2	1.1123e-22	230.96	By MS/MS	By MS/MS	By MS/MS	By MS/MS	By MS/MS	By MS/MS	By matching	By matching
AQPHAQPTTTTAPPK	LAEQGYTRAQPHAQPT	TTTTAPPKVASADEAL	R	A	Q	P	K	V	3	0	0	0	0	2	0	0	1	0	0	1	0	0	4	0	4	0	0	0	0	15	0	1544.79	K0MW99	K0MW99	271	285	yes	yes	2;3	0.00050805	89.992	By matching	By matching	By MS/MS	By MS/MS	By MS/MS	By MS/MS	By MS/MS	By MS/MS
AQPLSEADGSHVVTGLAFDSR	AEIARVVKAQPLSEAD	TGLAFDSRKLKPGMLF	K	A	Q	S	R	K	3	1	0	2	0	1	1	2	1	0	2	0	0	1	1	3	1	0	0	2	0	21	0	2156.05	K0NCU5	K0NCU5	20	40	yes	yes	3	0.0098503	55.575	By MS/MS	By matching	By matching	By matching	By MS/MS	By MS/MS	By matching	By MS/MS
AQPSKDDFDAMMSGYLK	GGNHFGHKAQPSKDDF	AMMSGYLKESEDRLSV	K	A	Q	L	K	E	2	0	0	3	0	1	0	1	0	0	1	2	2	1	1	2	0	0	1	0	0	17	1	1902.85	K0N8A7	K0N8A7	120	136	yes	yes	2;3	0.00027819	99.092	By MS/MS	By matching	By matching	By MS/MS	By MS/MS	By MS/MS	By matching	By MS/MS
AQQALTEANQR	DLKERLARAQQALTEA	ALTEANQRLKELKTKT	R	A	Q	Q	R	L	3	1	1	0	0	3	1	0	0	0	1	0	0	0	0	0	1	0	0	0	0	11	0	1228.62	K0N5H9	K0N5H9	341	351	yes	yes	2	3.4147e-09	174.57	By matching	By MS/MS	By MS/MS	By MS/MS	By MS/MS	By matching	By matching	By matching
AQQENNLDDMK	DAQEALKKAQQENNLD	ENNLDDMKQKRDDLSK	K	A	Q	M	K	Q	1	0	2	2	0	2	1	0	0	0	1	1	1	0	0	0	0	0	0	0	0	11	0	1304.57	K0N5C7	K0N5C7	546	556	yes	yes	2	2.3998e-19	234.24	By MS/MS	By MS/MS	By MS/MS	By MS/MS	By MS/MS	By MS/MS	By MS/MS	By MS/MS
AQQIPVVPAASTMVQDGGTITK	PTIGKVAKAQQIPVVP	QDGGTITKGINYRDLG	K	A	Q	T	K	G	3	0	0	1	0	3	0	2	0	2	0	1	1	0	2	1	3	0	0	3	0	22	0	2211.16	K0N2V5	K0N2V5	242	263	yes	yes	2	3.8758e-24	249.56	By MS/MS	By MS/MS	By MS/MS	By MS/MS	By MS/MS	By MS/MS	By MS/MS	By MS/MS
AQSDATDLPFIFLSAGVSNELFLEELK	EEAAKYYKAQSDATDL	ELFLEELKFAKQAGST	K	A	Q	L	K	F	3	0	1	2	0	1	3	1	0	1	5	1	0	3	1	3	1	0	0	1	0	27	0	2953.5	K0N6A8	K0N6A8	253	279	yes	yes	3	0.016859	58.938	By MS/MS	By matching	By matching	By matching	By matching	By matching	By matching	By matching
AQSFVDIVTGGESHETI	GFAEHGQKAQSFVDIV	GGESHETI________	K	A	Q	T	I	-	1	0	0	1	0	1	2	2	1	2	0	0	0	1	0	2	2	0	0	2	0	17	0	1788.85	K0N2J7	K0N2J7	316	332	yes	yes	2	8.4703e-05	124.46	By matching	By matching	By matching	By matching	By matching	By matching	By MS/MS	By matching
AQSGEQTFDLQGK	VGDMFDYRAQSGEQTF	QTFDLQGKTLIPGFID	R	A	Q	G	K	T	1	0	0	1	0	3	1	2	0	0	1	1	0	1	0	1	1	0	0	0	0	13	0	1407.66	K0MWF9	K0MWF9	45	57	yes	yes	2	1.2139e-22	228.7	By MS/MS	By MS/MS	By MS/MS	By MS/MS	By MS/MS	By MS/MS	By MS/MS	By MS/MS
AQSLNVPIMNETELLANLKD	AAGSKLAKAQSLNVPI	ELLANLKD________	K	A	Q	K	D	-	2	0	3	1	0	1	2	0	0	1	4	1	1	0	1	1	1	0	0	1	0	20	1	2212.14	K0N7A9	K0N7A9	655	674	yes	yes	2	7.6263e-06	144.82	By matching	By MS/MS	By MS/MS	By MS/MS	By MS/MS	By MS/MS	By matching	By matching
AQVGDIVDATIK	FLPAQLNKAQVGDIVD	DIVDATIKEVGAKGKQ	K	A	Q	I	K	E	2	0	0	2	0	1	0	1	0	2	0	1	0	0	0	0	1	0	0	2	0	12	0	1228.67	K0MVR2	K0MVR2	98	109	yes	yes	2	7.254e-07	152.16	By MS/MS	By MS/MS	By MS/MS	By MS/MS	By MS/MS	By MS/MS	By matching	By MS/MS
AQVILLEQNYR	DFKKDYPKAQVILLEQ	ILLEQNYRSTKTILSA	K	A	Q	Y	R	S	1	1	1	0	0	2	1	0	0	1	2	0	0	0	0	0	0	0	1	1	0	11	0	1345.74	K0N9Z6	K0N9Z6	277	287	yes	yes	2	2.4973e-06	148.18	By MS/MS	By matching	By matching	By matching	By matching	By matching	By matching	By matching
AQVTVEYDDDDNPIR	SYLRPDAKAQVTVEYD	DDDDNPIRVDSVVVSV	K	A	Q	I	R	V	1	1	1	4	0	1	1	0	0	1	0	0	0	0	1	0	1	0	1	2	0	15	0	1748.79	K0N352	K0N352	176	190	yes	yes	2	3.0044e-31	276.1	By MS/MS	By matching	By MS/MS	By MS/MS	By MS/MS	By MS/MS	By MS/MS	By MS/MS
AQVVIDTTTLSPR	LLTELRNRAQVVIDTT	DTTTLSPRQLREKIFL	R	A	Q	P	R	Q	1	1	0	1	0	1	0	0	0	1	1	0	0	0	1	1	3	0	0	2	0	13	0	1399.77	K0N9L7	K0N9L7	136	148	yes	yes	2	2.6781e-11	177.38	By MS/MS	By MS/MS	By MS/MS	By MS/MS	By MS/MS	By MS/MS	By MS/MS	By MS/MS
AQVYQNTGLDKPVLER	DKLPTATRAQVYQNTG	LDKPVLERYGITMNNM	R	A	Q	E	R	Y	1	1	1	1	0	2	1	1	0	0	2	1	0	0	1	0	1	0	1	2	0	16	1	1829.96	K0N9S5	K0N9S5	51	66	yes	yes	2;3	9.2248e-10	183.75	By MS/MS	By MS/MS	By MS/MS	By MS/MS	By MS/MS	By MS/MS	By MS/MS	By MS/MS
AQYASAEVDGDQVLGYR	TAKENFVRAQYASAEV	GDQVLGYRQEEGVAAD	R	A	Q	Y	R	Q	3	1	0	2	0	2	1	2	0	0	1	0	0	0	0	1	0	0	2	2	0	17	0	1840.86	K0N966	K0N966	288	304	yes	yes	2	6.371e-67	356.74	By MS/MS	By MS/MS	By matching	By MS/MS	By matching	By matching	By MS/MS	By matching
AQYIAENFLDNAQR	LLPGDPLRAQYIAENF	NFLDNAQRYNTVRNAF	R	A	Q	Q	R	Y	3	1	2	1	0	2	1	0	0	1	1	0	0	1	0	0	0	0	1	0	0	14	0	1651.8	K0N1Z0	K0N1Z0	25	38	yes	yes	2	2.8198e-52	326.92	By MS/MS	By MS/MS	By MS/MS	By MS/MS	By MS/MS	By MS/MS	By MS/MS	By MS/MS
AQYQHGGLGDVK	KQQVAELKAQYQHGGL	HGGLGDVKIKRYLIDV	K	A	Q	V	K	I	1	0	0	1	0	2	0	3	1	0	1	1	0	0	0	0	0	0	1	1	0	12	0	1271.63	K0N7S4	K0N7S4	303	314	yes	yes	2	1.8635e-14	187.78	By MS/MS	By MS/MS	By MS/MS	By MS/MS	By MS/MS	By MS/MS	By MS/MS	By MS/MS
AQYTIALAK	VDKPVVERAQYTIALA	QYTIALAKASGMEVD_	R	A	Q	A	K	A	3	0	0	0	0	1	0	0	0	1	1	1	0	0	0	0	1	0	1	0	0	9	0	977.555	K0NBF4	K0NBF4	283	291	yes	yes	2	0.00079955	97.597	By MS/MS	By MS/MS	By matching	By MS/MS	By MS/MS	By matching	By matching	By MS/MS
ASAASLSQVVWHHLDSR	SDTQQFLKASAASLSQ	VWHHLDSRLPFDVTAE	K	A	S	S	R	L	3	1	0	1	0	1	0	0	2	0	2	0	0	0	0	4	0	1	0	2	0	17	0	1862.94	K0N2Y2	K0N2Y2	23	39	yes	yes	4	0.068311	15.193	By matching	By matching	By matching	By MS/MS	By matching	By matching	By matching	By matching
ASDADIEAAK	LRKLVADKASDADIEA	DADIEAAKQKMLAEDY	K	A	S	A	K	Q	4	0	0	2	0	0	1	0	0	1	0	1	0	0	0	1	0	0	0	0	0	10	0	989.467	K0NAC2	K0NAC2	195	204	yes	yes	2	0.00023597	114.86	By MS/MS	By matching	By matching	By matching	By matching	By matching	By matching	By matching
ASDNFQLLDTPGILWPK	TKNQQWLKASDNFQLL	TPGILWPKFASQTIGM	K	A	S	P	K	F	1	0	1	2	0	1	0	1	0	1	3	1	0	1	2	1	1	1	0	0	0	17	0	1913.99	K0MVH2	K0MVH2	164	180	yes	yes	2	2.3954e-10	189.04	By MS/MS	By matching	By MS/MS	By MS/MS	By matching	By MS/MS	By MS/MS	By MS/MS
ASDVNIFTNQSVDK	SDVVKAQRASDVNIFT	FTNQSVDKATKDQLIT	R	A	S	D	K	A	1	0	2	2	0	1	0	0	0	1	0	1	0	1	0	2	1	0	0	2	0	14	0	1536.74	K0MWG2	K0MWG2	569	582	yes	yes	2	0.00047103	90.725	By matching	By matching	By matching	By matching	By matching	By matching	By MS/MS	By matching
ASEMQIPGLHNIENALAAIAAVK	FDGDRIMKASEMQIPG	LAAIAAVKLEGVGDDA	K	A	S	V	K	L	6	0	2	0	0	1	2	1	1	3	2	1	1	0	1	1	0	0	0	1	0	23	0	2360.25	K0NAG5	K0NAG5	271	293	yes	yes	2;3	1.3146e-06	137.13	By MS/MS	By MS/MS	By MS/MS	By MS/MS	By MS/MS	By MS/MS	By MS/MS	By MS/MS
ASEPMTSAPYPVADAQLK	IAFPKNSKASEPMTSA	PVADAQLKDLGIEVRA	K	A	S	L	K	D	4	0	0	1	0	1	1	0	0	0	1	1	1	0	3	2	1	0	1	1	0	18	0	1874.91	K0N5F3	K0N5F3	560	577	yes	yes	2	4.9891e-11	197.75	By MS/MS	By MS/MS	By MS/MS	By MS/MS	By MS/MS	By MS/MS	By MS/MS	By MS/MS
ASFALGGITNSMVELLK	AMLDQDIKASFALGGI	NSMVELLKEGLVEKII	K	A	S	L	K	E	2	0	1	0	0	0	1	2	0	1	3	1	1	1	0	2	1	0	0	1	0	17	0	1749.93	K0N607	K0N607	309	325	yes	yes	2	1.1275e-53	334.51	By MS/MS	By MS/MS	By MS/MS	By MS/MS	By MS/MS	By MS/MS	By MS/MS	By MS/MS
ASFGVYNNVNDVER	LGVPATVRASFGVYNN	NNVNDVERLIQAVQAA	R	A	S	E	R	L	1	1	3	1	0	0	1	1	0	0	0	0	0	1	0	1	0	0	1	3	0	14	0	1582.74	K0MV25	K0MV25	369	382	yes	yes	2	7.0302e-06	123.63	By matching	By matching	By matching	By matching	By matching	By MS/MS	By matching	By matching
ASFYDYLEVQPLPVYQPLIEAGLIK	GEAEARAKASFYDYLE	LIEAGLIKGEAHLKDI	K	A	S	I	K	G	2	0	0	1	0	2	2	1	0	2	4	1	0	1	3	1	0	0	3	2	0	25	0	2865.52	K0N5L6	K0N5L6	696	720	yes	yes	3	0.05677	21.011	By matching	By matching	By matching	By MS/MS	By matching	By matching	By matching	By matching
ASGFHGVLLDITNPCDAVTSYWQYLLDLPK	DDVAPKLKASGFHGVL	QYLLDLPKSQIIGTGT	K	A	S	P	K	S	2	0	1	3	1	1	0	2	1	1	5	1	0	1	2	2	2	1	2	2	0	30	0	3392.68	K0NCZ6	K0NCZ6	112	141	yes	yes	3	1.6436e-05	80.406	By MS/MS	By matching	By matching	By matching	By MS/MS	By matching	By MS/MS	By MS/MS
ASGIEDILIVEGK	QFIVEEAKASGIEDIL	DILIVEGKQKRSIEDH	K	A	S	G	K	Q	1	0	0	1	0	0	2	2	0	3	1	1	0	0	0	1	0	0	0	1	0	13	0	1342.73	K0N7E3	K0N7E3	46	58	yes	yes	2	2.0903e-08	164.22	By MS/MS	By MS/MS	By MS/MS	By matching	By MS/MS	By MS/MS	By matching	By MS/MS
ASGYVPVVK	KIQTKWAKASGYVPVV	SGYVPVVKTATQSSAY	K	A	S	V	K	T	1	0	0	0	0	0	0	1	0	0	0	1	0	0	1	1	0	0	1	3	0	9	0	918.517	K0N8H4	K0N8H4	352	360	yes	yes	2	0.0078499	72.243	By matching	By matching	By matching	By matching	By matching	By matching	By matching	By MS/MS
ASIASGYAAGEPK	PIQVRYNKASIASGYA	GYAAGEPKLSTRTVDV	K	A	S	P	K	L	4	0	0	0	0	0	1	2	0	1	0	1	0	0	1	2	0	0	1	0	0	13	0	1220.6	K0MUB6	K0MUB6	151	163	yes	yes	2	0.066363	53.136	By matching	By matching	By matching	By matching	By matching	By matching	By matching	By MS/MS
ASIDGSTIIAR	TTVLVGKKASIDGSTI	DGSTIIARNEDGESPL	K	A	S	A	R	N	2	1	0	1	0	0	0	1	0	3	0	0	0	0	0	2	1	0	0	0	0	11	0	1102.6	K0N678	K0N678	39	49	yes	yes	2	4.2474e-10	197.73	By matching	By MS/MS	By MS/MS	By MS/MS	By MS/MS	By MS/MS	By matching	By MS/MS
ASIDGSTMIAR	TSILVGKKASIDGSTM	DGSTMIARNDDTFSPL	K	A	S	A	R	N	2	1	0	1	0	0	0	1	0	2	0	0	1	0	0	2	1	0	0	0	0	11	0	1120.55	K0N7S0	K0N7S0	16	26	yes	yes	2	1.1205e-06	162.26	By MS/MS	By MS/MS	By matching	By MS/MS	By matching	By MS/MS	By matching	By matching
ASIMVPNDYVGPVMELSQR	EIREPYVKASIMVPND	PVMELSQRKRGEFVTM	K	A	S	Q	R	K	1	1	1	1	0	1	1	1	0	1	1	0	2	0	2	2	0	0	1	3	0	19	0	2105.03	K0MVU5	K0MVU5	415	433	yes	yes	2	5.3445e-05	124.25	By matching	By matching	By matching	By matching	By matching	By MS/MS	By matching	By matching
ASIVDAADEHAFDQLK	IREVGAMKASIVDAAD	EHAFDQLKALVLPKNQ	K	A	S	L	K	A	4	0	0	3	0	1	1	0	1	1	1	1	0	1	0	1	0	0	0	1	0	16	0	1728.83	K0N535	K0N535	128	143	yes	yes	2;3	2.9065e-22	235.93	By MS/MS	By MS/MS	By MS/MS	By MS/MS	By MS/MS	By MS/MS	By MS/MS	By MS/MS
ASKPTFYVTTPIYYPSGK	________________	PIYYPSGKLHIGNAYT	M	A	S	G	K	L	1	0	0	0	0	0	0	1	0	1	0	2	0	1	3	2	3	0	3	1	0	18	1	2019.04	K0NAU5	K0NAU5	2	19	yes	yes	2;3	0.0018282	73.688	By matching	By matching	By matching	By MS/MS	By MS/MS	By MS/MS	By MS/MS	By MS/MS
ASLETNSFLSAASFQETTR	PVLLGITKASLETNSF	ASFQETTRVLTDASIR	K	A	S	T	R	V	3	1	1	0	0	1	2	0	0	0	2	0	0	2	0	4	3	0	0	0	0	19	0	2058.99	K0NAN3	K0NAN3	1128	1146	yes	yes	2	2.4898e-54	335.48	By MS/MS	By MS/MS	By MS/MS	By MS/MS	By MS/MS	By MS/MS	By MS/MS	By MS/MS
ASLGMVLVGTESGVDASK	KLLTPAIRASLGMVLV	ESGVDASKSAALFIHD	R	A	S	S	K	S	2	0	0	1	0	0	1	3	0	0	2	1	1	0	0	3	1	0	0	3	0	18	0	1719.87	K0N9K3	K0N9K3	69	86	yes	yes	2	2.2319e-15	206.81	By MS/MS	By MS/MS	By matching	By MS/MS	By MS/MS	By matching	By matching	By matching
ASLINMVAAAK	TRDVPETKASLINMVA	INMVAAAKQVRKELTH	K	A	S	A	K	Q	4	0	1	0	0	0	0	0	0	1	1	1	1	0	0	1	0	0	0	1	0	11	0	1087.61	K0N658	K0N658	743	753	yes	yes	2	1.1205e-06	162.26	By matching	By matching	By matching	By MS/MS	By matching	By MS/MS	By MS/MS	By MS/MS
ASLLSHESSNNVVR	ALLASIQRASLLSHES	ESSNNVVRLVLNIADQ	R	A	S	V	R	L	1	1	2	0	0	0	1	0	1	0	2	0	0	0	0	4	0	0	0	2	0	14	0	1511.77	K0N6S3	K0N6S3	277	290	yes	yes	2;3	9.6631e-31	257.2	By MS/MS	By MS/MS	By MS/MS	By MS/MS	By MS/MS	By MS/MS	By MS/MS	By MS/MS
ASLPFAADR	SKAADPAKASLPFAAD	SLPFAADRSGFVLGEG	K	A	S	D	R	S	3	1	0	1	0	0	0	0	0	0	1	0	0	1	1	1	0	0	0	0	0	9	0	946.487	K0MX40	K0MX40	222	230	yes	yes	2	0.00014654	130.98	By MS/MS	By MS/MS	By MS/MS	By MS/MS	By MS/MS	By matching	By MS/MS	By MS/MS
ASQMIPDIIEFVQDLIDKEYAYAVDGDVYYR	EPATAHPRASQMIPDI	VDGDVYYRARKFKHYG	R	A	S	Y	R	A	3	1	0	5	0	2	2	1	0	4	1	1	1	1	1	1	0	0	4	3	0	31	1	3638.75	K0NAB2	K0NAB2	114	144	yes	yes	3	0.067979	16.297	By matching	By matching	By matching	By MS/MS	By matching	By matching	By matching	By matching
ASSSDVTAEIR	PVLLLGMRASSSDVTA	SDVTAEIRELLSVTEL	R	A	S	I	R	E	2	1	0	1	0	0	1	0	0	1	0	0	0	0	0	3	1	0	0	1	0	11	0	1134.55	K0N695	K0N695	217	227	yes	yes	2	0.00050372	98.182	By MS/MS	By MS/MS	By matching	By matching	By matching	By matching	By matching	By matching
ASSVLGNNGISVFK	VMPSFAGKASSVLGNN	NNGISVFKGASADQIK	K	A	S	F	K	G	1	0	2	0	0	0	0	2	0	1	1	1	0	1	0	3	0	0	0	2	0	14	0	1391.74	K0N8H4	K0N8H4	310	323	yes	yes	2	4.3787e-06	132.31	By matching	By matching	By matching	By matching	By MS/MS	By matching	By MS/MS	By MS/MS
ASTASTTQATSSVK	VATVHTEKASTASTTQ	TQATSSVKAEDVSNTA	K	A	S	V	K	A	3	0	0	0	0	1	0	0	0	0	0	1	0	0	0	4	4	0	0	1	0	14	0	1338.66	K0MWI3	K0MWI3	92	105	yes	yes	2	5.9923e-06	127.03	By matching	By matching	By matching	By MS/MS	By matching	By matching	By matching	By matching
ASTILYDAFDMIK	MIDGKRGKASTILYDA	YDAFDMIKKQTGNEPL	K	A	S	I	K	K	2	0	0	2	0	0	0	0	0	2	1	1	1	1	0	1	1	0	1	0	0	13	0	1486.74	K0NAM9	K0NAM9	39	51	yes	yes	2	1.4206e-11	188.48	By MS/MS	By MS/MS	By MS/MS	By MS/MS	By MS/MS	By MS/MS	By MS/MS	By MS/MS
ASTILYDAFDMIKK	MIDGKRGKASTILYDA	DAFDMIKKQTGNEPLD	K	A	S	K	K	Q	2	0	0	2	0	0	0	0	0	2	1	2	1	1	0	1	1	0	1	0	0	14	1	1614.83	K0NAM9	K0NAM9	39	52	yes	yes	2	1.3292e-10	174.39	By MS/MS	By matching	By matching	By matching	By matching	By matching	By MS/MS	By MS/MS
ASTINAEDPLPLAK	GRWTITVRASTINAED	EDPLPLAKQAVAWFAS	R	A	S	A	K	Q	3	0	1	1	0	0	1	0	0	1	2	1	0	0	2	1	1	0	0	0	0	14	0	1438.77	K0N9Y1	K0N9Y1	212	225	yes	yes	2	7.0148e-06	123.68	By matching	By matching	By matching	By matching	By MS/MS	By MS/MS	By MS/MS	By MS/MS
ASTVLGNDLVK	IVMDGVKRASTVLGND	VLGNDLVKHYDVSFYS	R	A	S	V	K	H	1	0	1	1	0	0	0	1	0	0	2	1	0	0	0	1	1	0	0	2	0	11	0	1115.62	K0N979	K0N979	18	28	yes	yes	2	0.0035415	81.92	By matching	By matching	By matching	By matching	By matching	By matching	By MS/MS	By MS/MS
ASVHAPNFTAAVAK	YFDSLLVKASVHAPNF	NFTAAVAKMQRALHEF	K	A	S	A	K	M	5	0	1	0	0	0	0	0	1	0	0	1	0	1	1	1	1	0	0	2	0	14	0	1382.73	K0NAI2	K0NAI2	394	407	yes	yes	2	8.5053e-05	110.92	By MS/MS	By matching	By matching	By matching	By matching	By matching	By matching	By matching
ATAFGVQNAQPIVAEGR	DLNTYVEKATAFGVQN	QPIVAEGRPAAAILDE	K	A	T	G	R	P	4	1	1	0	0	2	1	2	0	1	0	0	0	1	1	0	1	0	0	2	0	17	0	1727.9	K0NBU7	K0NBU7	87	103	yes	yes	2	4.5588e-22	232.62	By MS/MS	By MS/MS	By MS/MS	By MS/MS	By MS/MS	By MS/MS	By MS/MS	By MS/MS
ATAILSSISELPAWLK	IAQKPDSKATAILSSI	SELPAWLKNQPAFA__	K	A	T	L	K	N	3	0	0	0	0	0	1	0	0	2	3	1	0	0	1	3	1	1	0	0	0	16	0	1698.96	K0N802	K0N802	193	208	yes	yes	2	5.0672e-05	125.33	By MS/MS	By MS/MS	By MS/MS	By MS/MS	By MS/MS	By MS/MS	By MS/MS	By MS/MS
ATAIMGHDYQAQMMQAFTDHWIDFPANQGK	QAKQDIEKATAIMGHD	DFPANQGKDSGAYTAG	K	A	T	G	K	D	5	0	1	3	0	4	0	2	2	2	0	1	3	2	1	0	2	1	1	0	0	30	0	3422.53	K0N6H7	K0N6H7	328	357	yes	yes	3;4	4.1106e-08	102.21	By MS/MS	By MS/MS	By MS/MS	By MS/MS	By MS/MS	By MS/MS	By MS/MS	By MS/MS
ATAIVTATGMDTELGK	GTAITSGKATAIVTAT	GMDTELGKIAALLNQT	K	A	T	G	K	I	3	0	0	1	0	0	1	2	0	1	1	1	1	0	0	0	4	0	0	1	0	16	0	1577.8	K0N2W0	K0N2W0	220	235	yes	yes	2	2.4501e-05	136.39	By matching	By matching	By matching	By matching	By matching	By matching	By matching	By matching
ATALDGEIGGQLSFFQAELTQLPEEVLDAVVAK	KLRDRQIKATALDGEI	VLDAVVAKAPDYAGFF	K	A	T	A	K	A	5	0	0	2	0	3	4	3	0	1	5	1	0	2	1	1	2	0	0	3	0	33	0	3458.78	K0N6H7	K0N6H7	99	131	yes	yes	3	0.061895	15.352	By matching	By matching	By MS/MS	By matching	By matching	By matching	By matching	By matching
ATCGSLGYAMIDAK	NINGTKGKATCGSLGY	GYAMIDAKYADQVVAI	K	A	T	A	K	Y	3	0	0	1	1	0	0	2	0	1	1	1	1	0	0	1	1	0	1	0	0	14	0	1456.67	K0N607	K0N607	192	205	yes	yes	2	3.042e-08	164.88	By matching	By matching	By MS/MS	By matching	By matching	By MS/MS	By matching	By MS/MS
ATELAGNDIVLFK	LPSYKGKKATELAGND	GNDIVLFKSASSDKQK	K	A	T	F	K	S	2	0	1	1	0	0	1	1	0	1	2	1	0	1	0	0	1	0	0	1	0	13	0	1389.75	K0N3T6	K0N3T6	311	323	yes	yes	2	4.1479e-12	197.36	By MS/MS	By MS/MS	By MS/MS	By MS/MS	By MS/MS	By MS/MS	By MS/MS	By MS/MS
ATENGYIPEFR	VGRQIFAKATENGYIP	NGYIPEFRQQPPTLDE	K	A	T	F	R	Q	1	1	1	0	0	0	2	1	0	1	0	0	0	1	1	0	1	0	1	0	0	11	0	1295.61	K0N3U2	K0N3U2	269	279	yes	yes	2	0.00062836	92.112	By matching	By matching	By matching	By matching	By matching	By matching	By matching	By MS/MS
ATEPLVSADNDVLLR	ARLAKAEKATEPLVSA	ADNDVLLRDARHPLID	K	A	T	L	R	D	2	1	1	2	0	0	1	0	0	0	3	0	0	0	1	1	1	0	0	2	0	15	0	1611.85	K0N359	K0N359	289	303	yes	yes	2	0.0021654	80.102	By MS/MS	By matching	By matching	By matching	By matching	By matching	By matching	By matching
ATFEFFNNEGFIK	QIRNEMIRATFEFFNN	FNNEGFIKMDPPILTD	R	A	T	I	K	M	1	0	2	0	0	0	2	1	0	1	0	1	0	4	0	0	1	0	0	0	0	13	0	1562.74	K0N569	K0N569	141	153	yes	yes	2	5.6496e-31	265.22	By MS/MS	By MS/MS	By MS/MS	By MS/MS	By MS/MS	By MS/MS	By matching	By MS/MS
ATFQTLHEDDLPAGDLLIK	ALVHDGQKATFQTLHE	PAGDLLIKVAYSDINY	K	A	T	I	K	V	2	0	0	3	0	1	1	1	1	1	4	1	0	1	1	0	2	0	0	0	0	19	0	2096.08	K0MTE1	K0MTE1	26	44	yes	yes	2;3	7.907e-07	147.28	By MS/MS	By matching	By MS/MS	By MS/MS	By MS/MS	By MS/MS	By MS/MS	By MS/MS
ATGEVMAIGR	RTLGTQMKATGEVMAI	GEVMAIGRTLEESLLK	K	A	T	G	R	T	2	1	0	0	0	0	1	2	0	1	0	0	1	0	0	0	1	0	0	1	0	10	0	1003.51	K0N587	K0N587	388	397	yes	yes	2	0.00010022	126.39	By matching	By matching	By MS/MS	By MS/MS	By matching	By MS/MS	By MS/MS	By MS/MS
ATGLTRPEDVAK	IYSSIIDKATGLTRPE	TRPEDVAKLWAITKRL	K	A	T	A	K	L	2	1	0	1	0	0	1	1	0	0	1	1	0	0	1	0	2	0	0	1	0	12	1	1256.67	K0N8V3	K0N8V3	228	239	yes	yes	2	0.00011469	123.26	By matching	By matching	By matching	By MS/MS	By MS/MS	By MS/MS	By MS/MS	By MS/MS
ATHTSPASFTK	ESIVEVAKATHTSPAS	TSPASFTKWENDQTIP	K	A	T	T	K	W	2	0	0	0	0	0	0	0	1	0	0	1	0	1	1	2	3	0	0	0	0	11	0	1146.57	K0N6Y7	K0N6Y7	27	37	yes	yes	2	1.8049e-06	155.26	By MS/MS	By MS/MS	By MS/MS	By MS/MS	By MS/MS	By MS/MS	By MS/MS	By MS/MS
ATIGAVGNEQHELISIGK	RLILAENRATIGAVGN	HELISIGKAGRKRWLG	R	A	T	G	K	A	2	0	1	0	0	1	2	3	1	3	1	1	0	0	0	1	1	0	0	1	0	18	0	1835.97	K0MXU1	K0MXU1	191	208	yes	yes	2;3	1.5542e-15	213.36	By MS/MS	By MS/MS	By MS/MS	By MS/MS	By MS/MS	By MS/MS	By MS/MS	By MS/MS
ATILTASAPDPTGYGR	YHEAKGAKATILTASA	PDPTGYGRIIRDSDGN	K	A	T	G	R	I	3	1	0	1	0	0	0	2	0	1	1	0	0	0	2	1	3	0	1	0	0	16	0	1589.8	K0MY10	K0MY10	128	143	yes	yes	2	2.1177e-10	184.48	By MS/MS	By MS/MS	By matching	By MS/MS	By MS/MS	By MS/MS	By MS/MS	By MS/MS
ATINLEFYPVLAGSAFK	ELKAAIRKATINLEFY	VLAGSAFKNKGVQMLL	K	A	T	F	K	N	3	0	1	0	0	0	1	1	0	1	2	1	0	2	1	1	1	0	1	1	0	17	0	1839.98	K0NCN8	K0NCN8	253	269	yes	yes	2;3	2.199e-41	303.45	By MS/MS	By MS/MS	By MS/MS	By MS/MS	By MS/MS	By MS/MS	By MS/MS	By MS/MS
ATISNCSNNYGPYQHIEK	WARSFGVRATISNCSN	GPYQHIEKFIPRQITN	R	A	T	E	K	F	1	0	3	0	1	1	1	1	1	2	0	1	0	0	1	2	1	0	2	0	0	18	0	2094.94	K0MWS0;K0NBN4	K0MWS0	180	197	no	no	2;3	2.2848e-22	239.7	By MS/MS	By MS/MS	By MS/MS	By MS/MS	By MS/MS	By MS/MS	By MS/MS	By MS/MS
ATIYGNSPDVGNVEEVLSFNK	VLNIADQKATIYGNSP	EEVLSFNKLSGEDLEI	K	A	T	N	K	L	1	0	3	1	0	0	2	2	0	1	1	1	0	1	1	2	1	0	1	3	0	21	0	2252.1	K0N6S3	K0N6S3	300	320	yes	yes	2	4.2205e-32	261.94	By MS/MS	By MS/MS	By MS/MS	By MS/MS	By MS/MS	By MS/MS	By MS/MS	By MS/MS
ATLDQMWHTISANK	LQYNRMQRATLDQMWH	WHTISANKQPFAAYLT	R	A	T	N	K	Q	2	0	1	1	0	1	0	0	1	1	1	1	1	0	0	1	2	1	0	0	0	14	0	1614.78	K0N779	K0N779	271	284	yes	yes	2;3	9.2174e-31	258.39	By MS/MS	By matching	By MS/MS	By MS/MS	By MS/MS	By MS/MS	By MS/MS	By MS/MS
ATLHNADMIR	LAGTTVARATLHNADM	LHNADMIRDKDIRIGD	R	A	T	I	R	D	2	1	1	1	0	0	0	0	1	1	1	0	1	0	0	0	1	0	0	0	0	10	0	1140.57	K0N7A9	K0N7A9	360	369	yes	yes	2	0.0001765	117.25	By matching	By matching	By matching	By MS/MS	By MS/MS	By MS/MS	By matching	By matching
ATLPQPWDDIEEK	NRISLSIKATLPQPWD	PWDDIEEKAPAGSVLT	K	A	T	E	K	A	1	0	0	2	0	1	2	0	0	1	1	1	0	0	2	0	1	1	0	0	0	13	0	1540.74	K0NAL9	K0NAL9	272	284	yes	yes	2	7.8177e-24	253.97	By matching	By MS/MS	By MS/MS	By MS/MS	By MS/MS	By MS/MS	By MS/MS	By MS/MS
ATMDGLTQLR	NTPINMIRATMDGLTQ	MDGLTQLRTREQVAEL	R	A	T	L	R	T	1	1	0	1	0	1	0	1	0	0	2	0	1	0	0	0	2	0	0	0	0	10	0	1104.56	K0N853	K0N853	159	168	yes	yes	2	1.1673e-07	175.49	By MS/MS	By MS/MS	By MS/MS	By MS/MS	By MS/MS	By MS/MS	By MS/MS	By MS/MS
ATNDYVSGHFG	IFTRPKIKATNDYVSG	DYVSGHFG________	K	A	T	F	G	-	1	0	1	1	0	0	0	2	1	0	0	0	0	1	0	1	1	0	1	1	0	11	0	1166.5	K0N9K1	K0N9K1	262	272	yes	yes	2	0.00060304	93.345	By matching	By matching	By matching	By matching	By matching	By matching	By matching	By matching
ATPINVPVWDFLN	PADQAALKATPINVPV	VPVWDFLN________	K	A	T	L	N	-	1	0	2	1	0	0	0	0	0	1	1	0	0	1	2	0	1	1	0	2	0	13	0	1484.77	K0NC50	K0NC50	427	439	yes	yes	2	0.00064097	90.689	By MS/MS	By MS/MS	By matching	By matching	By matching	By matching	By matching	By matching
ATPITDGLKPK	ATAAKQAKATPITDGL	ITDGLKPKQQQTNTAT	K	A	T	P	K	Q	1	0	0	1	0	0	0	1	0	1	1	2	0	0	2	0	2	0	0	0	0	11	1	1139.65	K0NAU3	K0NAU3	276	286	yes	yes	2	0.011596	84.479	By matching	By matching	By matching	By matching	By matching	By MS/MS	By matching	By matching
ATQAYNDSSIQVLHGLEAVR	________________	LHGLEAVRKRPGMYIG	K	A	T	V	R	K	3	1	1	1	0	2	1	1	1	1	2	0	0	0	0	2	1	0	1	2	0	20	0	2171.1	K0N545	K0N545	4	23	yes	yes	3	0.0005206	83.758	By MS/MS	By matching	By MS/MS	By matching	By MS/MS	By MS/MS	By matching	By matching
ATQEYLQGALQENLPGLK	GDDVDAVKATQEYLQG	QENLPGLKISIASVPA	K	A	T	L	K	I	2	0	1	0	0	3	2	2	0	0	4	1	0	0	1	0	1	0	1	0	0	18	0	1972.03	K0NAD1	K0NAD1	428	445	yes	yes	2;3	1.0045e-30	257.37	By matching	By matching	By matching	By matching	By matching	By matching	By MS/MS	By MS/MS
ATQTAEGIIEAAK	LHQNNLDRATQTAEGI	EGIIEAAKKEAATLKK	R	A	T	A	K	K	4	0	0	0	0	1	2	1	0	2	0	1	0	0	0	0	2	0	0	0	0	13	0	1301.68	K0MTY4	K0MTY4	39	51	yes	yes	2	2.791e-08	161.04	By MS/MS	By matching	By matching	By matching	By matching	By matching	By matching	By MS/MS
ATSGNHYVQLNR	EKAAKLVKATSGNHYV	NHYVQLNRGVLTVDQL	K	A	T	N	R	G	1	1	2	0	0	1	0	1	1	0	1	0	0	0	0	1	1	0	1	1	0	12	0	1358.67	K0MT25	K0MT25	224	235	yes	yes	2	0.00039221	97.779	By MS/MS	By matching	By matching	By matching	By matching	By matching	By matching	By matching
ATSVQVDQSALTGESVPESK	PVDARLIKATSVQVDQ	GESVPESKKVAFDAGQ	K	A	T	S	K	K	2	0	0	1	0	2	2	1	0	0	1	1	0	0	1	4	2	0	0	3	0	20	0	2032	K0MUB1	K0MUB1	162	181	yes	yes	2	4.1317e-07	146.68	By matching	By matching	By matching	By matching	By matching	By matching	By matching	By matching
ATTLIPPVFGK	FYNGTRSRATTLIPPV	LIPPVFGKDVHADIDG	R	A	T	G	K	D	1	0	0	0	0	0	0	1	0	1	1	1	0	1	2	0	2	0	0	1	0	11	0	1142.67	K0N983	K0N983	377	387	yes	yes	2	0.00088508	90.827	By MS/MS	By MS/MS	By MS/MS	By matching	By matching	By MS/MS	By MS/MS	By MS/MS
ATTQVLTNALQLLGVGAPEEM	PARLAMVKATTQVLTN	GVGAPEEM________	K	A	T	E	M	-	3	0	1	0	0	2	2	2	0	0	4	0	1	0	1	0	3	0	0	2	0	21	0	2155.12	K0NB86	K0NB86	540	560	yes	yes	2;3	0.00015992	92.932	By MS/MS	By MS/MS	By MS/MS	By MS/MS	By MS/MS	By MS/MS	By MS/MS	By MS/MS
ATTQWFASIDAFR	TKKPVIFRATTQWFAS	FASIDAFRDQILKAID	R	A	T	F	R	D	3	1	0	1	0	1	0	0	0	1	0	0	0	2	0	1	2	1	0	0	0	13	0	1512.74	K0N4L9	K0N4L9	406	418	yes	yes	2	1.9436e-08	164.88	By MS/MS	By matching	By MS/MS	By matching	By MS/MS	By matching	By matching	By matching
ATTVPVGDDQEPMLEQTR	AADITAFKATTVPVGD	EPMLEQTREIVRTFNR	K	A	T	T	R	E	1	1	0	2	0	2	2	1	0	0	1	0	1	0	2	0	3	0	0	2	0	18	0	1985.94	K0N7S4	K0N7S4	184	201	yes	yes	2	8.394e-31	261.59	By MS/MS	By MS/MS	By MS/MS	By MS/MS	By MS/MS	By MS/MS	By MS/MS	By MS/MS
ATTYFWQDELAAGQIR	________________	ELAAGQIRLGLTQEAQ	M	A	T	I	R	L	3	1	0	1	0	2	1	1	0	1	1	0	0	1	0	0	2	1	1	0	0	16	0	1868.91	K0N4K8	K0N4K8	2	17	yes	yes	2	1.2375e-52	316.86	By MS/MS	By matching	By MS/MS	By MS/MS	By MS/MS	By MS/MS	By MS/MS	By MS/MS
ATVETAFYGENVK	SGYFSALKATVETAFY	AFYGENVKQVTTIAQA	K	A	T	V	K	Q	2	0	1	0	0	0	2	1	0	0	0	1	0	1	0	0	2	0	1	2	0	13	0	1427.69	K0N684	K0N684	40	52	yes	yes	2	1.1177e-16	221.09	By MS/MS	By MS/MS	By MS/MS	By MS/MS	By MS/MS	By MS/MS	By MS/MS	By MS/MS
ATVGAVLVQEHR	SERSTCERATVGAVLV	AVLVQEHRIIATGYNG	R	A	T	H	R	I	2	1	0	0	0	1	1	1	1	0	1	0	0	0	0	0	1	0	0	3	0	12	0	1278.7	K0N8R0	K0N8R0	52	63	yes	yes	2	0.00039757	97.463	By matching	By MS/MS	By MS/MS	By matching	By matching	By matching	By matching	By matching
ATVTVKPEVTLGQYK	EGKPWVIKATVTVKPE	EVTLGQYKGLEVPKQN	K	A	T	Y	K	G	1	0	0	0	0	1	1	1	0	0	1	2	0	0	1	0	3	0	1	3	0	15	1	1632.91	K0N884	K0N884	108	122	yes	yes	2;3	9.3958e-22	231.58	By MS/MS	By MS/MS	By MS/MS	By MS/MS	By MS/MS	By MS/MS	By MS/MS	By MS/MS
ATVYNTYGPTETTVAVTGMAITQDIVDQYPR	ELITRFPKATVYNTYG	DIVDQYPRLPIGFAKP	K	A	T	P	R	L	3	1	1	2	0	2	1	2	0	2	0	0	1	0	2	0	7	0	3	4	0	31	0	3374.63	K0MTN0	K0MTN0	288	318	yes	yes	3	1.895e-05	76.439	By MS/MS	By matching	By matching	By matching	By matching	By matching	By MS/MS	By matching
ATWKPGVKPFAAEGEAAGK	FNGVLCGRATWKPGVK	AEGEAAGKAWLETEGK	R	A	T	G	K	A	5	0	0	0	0	0	2	3	0	0	0	3	0	1	2	0	1	1	0	1	0	19	2	1914	K0N6A8	K0N6A8	296	314	yes	yes	3;4	0.0019782	79.88	By MS/MS	By matching	By matching	By matching	By MS/MS	By MS/MS	By MS/MS	By MS/MS
ATWKPGVKPYAAEGEAAGK	FNGVLCGRATWKPGVK	AEGEAAGKKWLQTEGK	R	A	T	G	K	K	5	0	0	0	0	0	2	3	0	0	0	3	0	0	2	0	1	1	1	1	0	19	2	1929.99	K0N7P0	K0N7P0	283	301	yes	yes	2;3;4	1.5912e-05	145.71	By MS/MS	By MS/MS	By MS/MS	By MS/MS	By MS/MS	By MS/MS	By MS/MS	By MS/MS
ATYFVIYDAGVPVATAR	EVDADEAKATYFVIYD	GVPVATARILPEGDAY	K	A	T	A	R	I	4	1	0	1	0	0	0	1	0	1	0	0	0	1	1	0	2	0	2	3	0	17	0	1812.94	K0N5U0	K0N5U0	44	60	yes	yes	2	0.0019081	74.141	By MS/MS	By matching	By matching	By MS/MS	By MS/MS	By matching	By matching	By matching
ATYHTDFTTLEGTSMNGNVK	KTVNGTVRATYHTDFT	TSMNGNVKVAVPSSIA	R	A	T	V	K	V	1	0	2	1	0	0	1	2	1	0	1	1	1	1	0	1	5	0	1	1	0	20	0	2185.99	K0N3H5	K0N3H5	409	428	yes	yes	2;3	1.0651e-16	222.11	By MS/MS	By MS/MS	By MS/MS	By MS/MS	By MS/MS	By MS/MS	By MS/MS	By MS/MS
AVAAGIPGVQVDGMDALAVYEVTK	AAKTLAQKAVAAGIPG	LAVYEVTKEARAWTAA	K	A	V	T	K	E	5	0	0	2	0	1	1	3	0	1	1	1	1	0	1	0	1	0	1	5	0	24	0	2373.22	K0N860	K0N860	225	248	yes	yes	2	4.6256e-08	142.32	By MS/MS	By matching	By matching	By matching	By matching	By matching	By MS/MS	By MS/MS
AVAALTPAGQDWALDHFAHVLGATVID	YQIVVHQKAVAALTPA	VLGATVID________	K	A	V	I	D	-	7	0	0	3	0	1	0	2	2	1	3	0	0	1	1	0	2	1	0	3	0	27	0	2758.41	K0NDH8	K0NDH8	161	187	yes	yes	3	0.0081104	44.863	By matching	By matching	By matching	By MS/MS	By matching	By matching	By matching	By matching
AVADTLHVNVADVR	LDTYRMRRAVADTLHV	HVNVADVRGYNMGEHG	R	A	V	V	R	G	3	1	1	2	0	0	0	0	1	0	1	0	0	0	0	0	1	0	0	4	0	14	0	1478.78	K0NCZ6	K0NCZ6	159	172	yes	yes	2;3	4.7442e-11	175.66	By MS/MS	By MS/MS	By MS/MS	By MS/MS	By MS/MS	By MS/MS	By MS/MS	By MS/MS
AVAEAKDEEPAA	RDFALVVKAVAEAKDE	AKDEEPAA________	K	A	V	A	A	-	5	0	0	1	0	0	3	0	0	0	0	1	0	0	1	0	0	0	0	1	0	12	1	1199.57	K0MXD8	K0MXD8	171	182	yes	yes	2	3.3193e-06	150.09	By MS/MS	By MS/MS	By MS/MS	By MS/MS	By MS/MS	By MS/MS	By MS/MS	By MS/MS
AVAEAPANLDFTGIMPR	EGYDHLKKAVAEAPAN	DFTGIMPRETMIDYYN	K	A	V	P	R	E	4	1	1	1	0	0	1	1	0	1	1	0	1	1	2	0	1	0	0	1	0	17	0	1771.89	K0N346	K0N346	215	231	yes	yes	2	3.3955e-05	137.81	By matching	By matching	By matching	By matching	By matching	By matching	By MS/MS	By matching
AVALGEALQPSFK	LDHVVAAKAVALGEAL	EALQPSFKTYAQHILD	K	A	V	F	K	T	3	0	0	0	0	1	1	1	0	0	2	1	0	1	1	1	0	0	0	1	0	13	0	1329.73	K0MV12	K0MV12	266	278	yes	yes	2	3.3883e-16	206.32	By MS/MS	By MS/MS	By MS/MS	By MS/MS	By MS/MS	By MS/MS	By MS/MS	By MS/MS
AVASNQAVADTADIVFLAVAPK	YAAKIGAKAVASNQAV	VFLAVAPKLGVPILKT	K	A	V	P	K	L	7	0	1	2	0	1	0	0	0	1	1	1	0	1	1	1	1	0	0	4	0	22	0	2170.16	K0N677	K0N677	51	72	yes	yes	2;3	9.8453e-34	282.18	By MS/MS	By matching	By matching	By MS/MS	By MS/MS	By MS/MS	By matching	By MS/MS
AVAVVPSNSSK	TPIAPSTKAVAVVPSN	VVPSNSSKQSLQYTYT	K	A	V	S	K	Q	2	0	1	0	0	0	0	0	0	0	0	1	0	0	1	3	0	0	0	3	0	11	0	1057.58	K0MS53	K0MS53	346	356	yes	yes	2	0.0079271	67.214	By matching	By MS/MS	By matching	By matching	By matching	By MS/MS	By matching	By MS/MS
AVDEIVELK	LRVTVGKKAVDEIVEL	VDEIVELKLRKTGETI	K	A	V	L	K	L	1	0	0	1	0	0	2	0	0	1	1	1	0	0	0	0	0	0	0	2	0	9	0	1014.56	K0N5E2	K0N5E2	541	549	yes	yes	2	0.00011914	135.55	By MS/MS	By MS/MS	By MS/MS	By MS/MS	By MS/MS	By matching	By matching	By MS/MS
AVDFFYAK	KDWHQSAKAVDFFYAK	AVDFFYAKGIVTHLLG	K	A	V	A	K	G	2	0	0	1	0	0	0	0	0	0	0	1	0	2	0	0	0	0	1	1	0	8	0	959.475	K0N5M4	K0N5M4	618	625	yes	yes	2	0.012289	65.246	By matching	By matching	By matching	By matching	By MS/MS	By matching	By matching	By matching
AVDKPQQSEHENSHR	KIGLSIRKAVDKPQQS	SEHENSHRESHHTPSA	K	A	V	H	R	E	1	1	1	1	0	2	2	0	2	0	0	1	0	0	1	2	0	0	0	1	0	15	1	1760.82	K0N8A7	K0N8A7	75	89	yes	yes	2;3	0.00064025	101.72	By MS/MS	By MS/MS	By MS/MS	By MS/MS	By MS/MS	By MS/MS	By MS/MS	By MS/MS
AVDQAENISAALFSGDVAELSADDIK	TKFVHGQKAVDQAENI	ELSADDIKQGFKQFPT	K	A	V	I	K	Q	6	0	1	4	0	1	2	1	0	2	2	1	0	1	0	3	0	0	0	2	0	26	0	2648.28	K0N6A9	K0N6A9	208	233	yes	yes	2;3	8.646e-14	177.12	By MS/MS	By MS/MS	By MS/MS	By MS/MS	By MS/MS	By MS/MS	By MS/MS	By MS/MS
AVDSVAGEAQFIDITNK	AAMRRLQKAVDSVAGE	QFIDITNKNTALPEAS	K	A	V	N	K	N	3	0	1	2	0	1	1	1	0	2	0	1	0	1	0	1	1	0	0	2	0	17	0	1776.89	K0N992	K0N992	293	309	yes	yes	2	5.2108e-16	224.64	By MS/MS	By matching	By MS/MS	By matching	By MS/MS	By MS/MS	By MS/MS	By MS/MS
AVDTAHFVLSGLDEPIPVTTLMGLR	AFASDLTRAVDTAHFV	VTTLMGLREENYGKFE	R	A	V	L	R	E	2	1	0	2	0	0	1	2	1	1	4	0	1	1	2	1	3	0	0	3	0	25	0	2651.4	K0N7W0	K0N7W0	61	85	yes	yes	3	0.012294	49.125	By MS/MS	By matching	By matching	By matching	By matching	By matching	By matching	By matching
AVDTTAAGDTFIGALASVLQTDLK	IVPAFKVKAVDTTAAG	SVLQTDLKNIVTAASY	K	A	V	L	K	N	5	0	0	3	0	1	0	2	0	1	3	1	0	1	0	1	4	0	0	2	0	24	0	2377.24	K0N1R2	K0N1R2	246	269	yes	yes	2;3	1.9615e-26	246.34	By matching	By matching	By MS/MS	By matching	By matching	By MS/MS	By matching	By matching
AVEALLGGTDGLGVFQSLINQTEGADVR	GMMPHPERAVEALLGG	QTEGADVRGAR_____	R	A	V	V	R	G	3	1	1	2	0	2	2	5	0	1	4	0	0	1	0	1	2	0	0	3	0	28	0	2829.45	K0MWC7	K0MWC7	198	225	yes	yes	2;3	9.2034e-19	200.2	By MS/MS	By MS/MS	By MS/MS	By MS/MS	By MS/MS	By MS/MS	By matching	By matching
AVEEIFGVK	ATKPQVRKAVEEIFGV	VEEIFGVKVVNVNIAN	K	A	V	V	K	V	1	0	0	0	0	0	2	1	0	1	0	1	0	1	0	0	0	0	0	2	0	9	0	990.539	K0N869	K0N869	42	50	yes	yes	2	1.0087e-06	182.76	By MS/MS	By MS/MS	By MS/MS	By MS/MS	By MS/MS	By matching	By MS/MS	By MS/MS
AVELDLSWPVDR	PDPEKNFRAVELDLSW	DLSWPVDRLADLYAGH	R	A	V	D	R	L	1	1	0	2	0	0	1	0	0	0	2	0	0	0	1	1	0	1	0	2	0	12	0	1398.71	K0N671	K0N671	74	85	yes	yes	2	6.9173e-06	141.13	By MS/MS	By MS/MS	By MS/MS	By MS/MS	By MS/MS	By MS/MS	By matching	By matching
AVFLFGEQHDK	AFNSQTTRAVFLFGEQ	LFGEQHDKLWDIVVKR	R	A	V	D	K	L	1	0	0	1	0	1	1	1	1	0	1	1	0	2	0	0	0	0	0	1	0	11	0	1289.64	K0N597	K0N597	51	61	yes	yes	2	1.2523e-06	160.91	By MS/MS	By MS/MS	By MS/MS	By MS/MS	By MS/MS	By MS/MS	By MS/MS	By MS/MS
AVFVEDHFGVDEMR	LENRPLYRAVFVEDHF	HFGVDEMREYAMSTAM	R	A	V	M	R	E	1	1	0	2	0	0	2	1	1	0	0	0	1	2	0	0	0	0	0	3	0	14	0	1649.75	K0MUM1	K0MUM1	99	112	yes	yes	2	1.8112e-05	122.39	By MS/MS	By MS/MS	By MS/MS	By MS/MS	By MS/MS	By MS/MS	By MS/MS	By matching
AVGAAALGYLQSESTTR	DAILIAAKAVGAAALG	LQSESTTR________	K	A	V	T	R	-	4	1	0	0	0	1	1	2	0	0	2	0	0	0	0	2	2	0	1	1	0	17	0	1693.86	K0N9E4	K0N9E4	390	406	yes	yes	2	2.4738e-15	210.67	By MS/MS	By MS/MS	By MS/MS	By MS/MS	By MS/MS	By MS/MS	By MS/MS	By MS/MS
AVGANAGDLVLFVADK	GDGADLVKAVGANAGD	LVLFVADKAKVVADAL	K	A	V	D	K	A	4	0	1	2	0	0	0	2	0	0	2	1	0	1	0	0	0	0	0	3	0	16	0	1558.84	K0N5F3	K0N5F3	382	397	yes	yes	2	1.7891e-07	168.68	By matching	By MS/MS	By matching	By MS/MS	By MS/MS	By MS/MS	By MS/MS	By matching
AVGDGETILFIQDLLVLPEYQR	KQLVGLIRAVGDGETI	LVLPEYQRRGIGKQLI	R	A	V	Q	R	R	1	1	0	2	0	2	2	2	0	2	4	0	0	1	1	0	1	0	1	2	0	22	0	2488.32	K0MWT4	K0MWT4	58	79	yes	yes	2;3	1.7043e-05	119.66	By MS/MS	By matching	By MS/MS	By MS/MS	By matching	By matching	By MS/MS	By MS/MS
AVGEFSDYLAQQQTK	NGNAQIDRAVGEFSDY	YLAQQQTKQPAAKPKT	R	A	V	T	K	Q	2	0	0	1	0	3	1	1	0	0	1	1	0	1	0	1	1	0	1	1	0	15	0	1683.81	K0MVF8	K0MVF8	522	536	yes	yes	2	2.0918e-22	233.28	By MS/MS	By matching	By matching	By matching	By MS/MS	By matching	By matching	By matching
AVGHVNNEIAK	FGGKGVLKAVGHVNNE	HVNNEIAKAVIGHDVT	K	A	V	A	K	A	2	0	2	0	0	0	1	1	1	1	0	1	0	0	0	0	0	0	0	2	0	11	0	1150.61	K0MU67	K0MU67	67	77	yes	yes	2	9.2052e-05	118.23	By MS/MS	By MS/MS	By MS/MS	By MS/MS	By MS/MS	By MS/MS	By MS/MS	By MS/MS
AVHEAIDAGYR	DADADAAKAVHEAIDA	EAIDAGYRHIDTAEAY	K	A	V	Y	R	H	3	1	0	1	0	0	1	1	1	1	0	0	0	0	0	0	0	0	1	1	0	11	0	1200.59	K0N2D7	K0N2D7	66	76	yes	yes	2	0.019865	71.153	By matching	By MS/MS	By matching	By matching	By matching	By MS/MS	By matching	By matching
AVHPTVLVGTSTVPGTFTESIVK	TNLEAVVKAVHPTVLV	TFTESIVKEMAAHTER	K	A	V	V	K	E	1	0	0	0	0	0	1	2	1	1	1	1	0	1	2	2	5	0	0	5	0	23	0	2339.27	K0N949	K0N949	367	389	yes	yes	3	0.00032475	70.538	By MS/MS	By matching	By matching	By matching	By matching	By matching	By matching	By matching
AVHVTAQATNK	NGPKYNGKAVHVTAQA	VTAQATNKWSTYVQVT	K	A	V	N	K	W	3	0	1	0	0	1	0	0	1	0	0	1	0	0	0	0	2	0	0	2	0	11	0	1138.61	K0N547	K0N547	626	636	yes	yes	2	2.6775e-05	137.4	By MS/MS	By MS/MS	By MS/MS	By MS/MS	By MS/MS	By MS/MS	By MS/MS	By MS/MS
AVIASNAQEAAAK	GDESTIGKAVIASNAQ	NAQEAAAKMQKGDILV	K	A	V	A	K	M	6	0	1	0	0	1	1	0	0	1	0	1	0	0	0	1	0	0	0	1	0	13	0	1242.66	K0N8B6	K0N8B6	472	484	yes	yes	2	1.1753e-22	229.56	By MS/MS	By MS/MS	By MS/MS	By MS/MS	By MS/MS	By MS/MS	By MS/MS	By MS/MS
AVILDEAQHPR	TKLDQMYRAVILDEAQ	LDEAQHPRHHGVLPAF	R	A	V	P	R	H	2	1	0	1	0	1	1	0	1	1	1	0	0	0	1	0	0	0	0	1	0	11	0	1247.66	K0N4L4	K0N4L4	12	22	yes	yes	2	4.9394e-05	129	By matching	By MS/MS	By MS/MS	By MS/MS	By matching	By MS/MS	By matching	By matching
AVIPAAGLGTR	________________	PAAGLGTRFLPATKAL	K	A	V	T	R	F	3	1	0	0	0	0	0	2	0	1	1	0	0	0	1	0	1	0	0	1	0	11	0	1024.6	K0N7E3	K0N7E3	6	16	yes	yes	2	0.0027698	84.507	By MS/MS	By MS/MS	By MS/MS	By matching	By MS/MS	By MS/MS	By MS/MS	By MS/MS
AVIPPAPEEK	KHIKKGGKAVIPPAPE	IPPAPEEKRPGARH__	K	A	V	E	K	R	2	0	0	0	0	0	2	0	0	1	0	1	0	0	3	0	0	0	0	1	0	10	0	1049.58	K0N764	K0N764	70	79	yes	yes	2	0.044186	48.423	By matching	By MS/MS	By MS/MS	By matching	By matching	By MS/MS	By MS/MS	By matching
AVIQGLNDSLK	YGVGTSRKAVIQGLND	QGLNDSLKRLQLDYVD	K	A	V	L	K	R	1	0	1	1	0	1	0	1	0	1	2	1	0	0	0	1	0	0	0	1	0	11	0	1156.65	K0N7U8	K0N7U8	119	129	yes	yes	2	0.00061129	92.943	By MS/MS	By matching	By matching	By MS/MS	By MS/MS	By MS/MS	By matching	By matching
AVIQGLNDSLKR	YGVGTSRKAVIQGLND	GLNDSLKRLQLDYVDI	K	A	V	K	R	L	1	1	1	1	0	1	0	1	0	1	2	1	0	0	0	1	0	0	0	1	0	12	1	1312.75	K0N7U8	K0N7U8	119	130	yes	yes	2	0.00066305	106.26	By matching	By matching	By matching	By MS/MS	By MS/MS	By matching	By MS/MS	By MS/MS
AVIQLVTPGTNVDIK	KAVGMVKRAVIQLVTP	PGTNVDIKAGAAKSNN	R	A	V	I	K	A	1	0	1	1	0	1	0	1	0	2	1	1	0	0	1	0	2	0	0	3	0	15	0	1566.9	K0NBY9	K0NBY9	109	123	yes	yes	2	0.015064	70.47	By matching	By matching	By MS/MS	By MS/MS	By MS/MS	By matching	By matching	By matching
AVIVDHAGNMVGEAQK	DEGTTSTRAVIVDHAG	NMVGEAQKEFTQYFPE	R	A	V	Q	K	E	3	0	1	1	0	1	1	2	1	1	0	1	1	0	0	0	0	0	0	3	0	16	0	1637.82	K0ND65	K0ND65	18	33	yes	yes	2	3.4296e-05	132.25	By matching	By matching	By matching	By MS/MS	By matching	By MS/MS	By matching	By matching
AVLDLEAPLAGTIVDVHQELSDK	FLSVEAEKAVLDLEAP	VHQELSDKPALLDETD	K	A	V	D	K	P	3	0	0	3	0	1	2	1	1	1	4	1	0	0	1	1	1	0	0	3	0	23	0	2432.28	K0N4K8	K0N4K8	57	79	yes	yes	2	0.076967	21.693	By matching	By matching	By matching	By matching	By MS/MS	By matching	By matching	By matching
AVLEGDREHGSFMAGEIAGLVK	LGNGSLRKAVLEGDRE	GEIAGLVKREESSEDI	K	A	V	V	K	R	3	1	0	1	0	0	3	4	1	1	2	1	1	1	0	1	0	0	0	2	0	22	1	2285.15	K0NA38	K0NA38	268	289	yes	yes	3;4	3.1256e-08	167.95	By MS/MS	By MS/MS	By matching	By MS/MS	By MS/MS	By matching	By MS/MS	By MS/MS
AVLESNDESVGDLAK	LTFQTGAKAVLESNDE	ESVGDLAKHLGKGLLM	K	A	V	A	K	H	2	0	1	2	0	0	2	1	0	0	2	1	0	0	0	2	0	0	0	2	0	15	0	1545.75	K0N5I6	K0N5I6	65	79	yes	yes	2	4.8954e-23	250.46	By MS/MS	By MS/MS	By MS/MS	By MS/MS	By MS/MS	By MS/MS	By MS/MS	By MS/MS
AVLEVHGLHQYFEQGTVNENHALK	________________	VNENHALKGIDLSLER	M	A	V	L	K	G	2	0	2	0	0	2	3	2	3	0	3	1	0	1	0	0	1	0	1	3	0	24	0	2732.37	K0N6C9	K0N6C9	2	25	yes	yes	4	0.030742	31.926	By MS/MS	By matching	By matching	By MS/MS	By matching	By matching	By matching	By matching
AVLFMADGAPVLALVR	VPEKKLIKAVLFMADG	APVLALVRGDYEVNPT	K	A	V	V	R	G	4	1	0	1	0	0	0	1	0	0	3	0	1	1	1	0	0	0	0	3	0	16	0	1641.93	K0N5E2	K0N5E2	287	302	yes	yes	2	1.1807e-15	215.87	By MS/MS	By MS/MS	By MS/MS	By MS/MS	By MS/MS	By MS/MS	By MS/MS	By MS/MS
AVLGGIFLNADTLPDAQEYVTADDFYK	PHSDEAERAVLGGIFL	VTADDFYKKAHRLLFQ	R	A	V	Y	K	K	4	0	1	4	0	1	1	2	0	1	3	1	0	2	1	0	2	0	2	2	0	27	0	2945.43	K0MRW2	K0MRW2	19	45	yes	yes	3	0.033149	28.41	By matching	By matching	By matching	By MS/MS	By matching	By matching	By matching	By matching
AVLPDGSEVGDPTVVGVMTK	LIGYNFQKAVLPDGSE	TVVGVMTKDEQQLIFI	K	A	V	T	K	D	1	0	0	2	0	0	1	3	0	0	1	1	1	0	2	1	2	0	0	5	0	20	0	1970	K0N5Y7	K0N5Y7	47	66	yes	yes	2	2.1518e-05	133.21	By MS/MS	By matching	By MS/MS	By MS/MS	By MS/MS	By matching	By matching	By matching
AVLPQQPPYPTLTETASGQK	RFTQMHTRAVLPQQPP	TETASGQKEFNAENIK	R	A	V	Q	K	E	2	0	0	0	0	3	1	1	0	0	2	1	0	0	4	1	3	0	1	1	0	20	0	2125.11	K0MWH5	K0MWH5	169	188	yes	yes	2	2.1197e-11	195.18	By MS/MS	By MS/MS	By MS/MS	By MS/MS	By MS/MS	By MS/MS	By MS/MS	By MS/MS
AVMKPVEGTILTVAR	HGVETAYKAVMKPVEG	GTILTVAREAAKAGLK	K	A	V	A	R	E	2	1	0	0	0	0	1	1	0	1	1	1	1	0	1	0	2	0	0	3	0	15	1	1583.91	K0N5I6	K0N5I6	133	147	yes	yes	2	0.0042406	100.68	By matching	By matching	By matching	By matching	By matching	By matching	By matching	By MS/MS
AVMNNGINATAENTDSK	PGASALQKAVMNNGIN	TAENTDSKVAMTPTFS	K	A	V	S	K	V	3	0	4	1	0	0	1	1	0	1	0	1	1	0	0	1	2	0	0	1	0	17	0	1748.8	K0NAC2	K0NAC2	29	45	yes	yes	2	3.5318e-66	346.18	By MS/MS	By MS/MS	By MS/MS	By MS/MS	By MS/MS	By MS/MS	By MS/MS	By MS/MS
AVNGAWTDQAVIPDDK	RYQDDLYRAVNGAWTD	QAVIPDDKSSTGGFQD	R	A	V	D	K	S	3	0	1	3	0	1	0	1	0	1	0	1	0	0	1	0	1	1	0	2	0	16	0	1698.82	K0N8Q0	K0N8Q0	24	39	yes	yes	2	1.6466e-10	188.16	By MS/MS	By MS/MS	By MS/MS	By MS/MS	By MS/MS	By MS/MS	By MS/MS	By MS/MS
AVNLPTLLQITAADSNAMTYDAETVK	LSDNAKLKAVNLPTLL	TYDAETVKALSALAKA	K	A	V	V	K	A	5	0	2	2	0	1	1	0	0	1	3	1	1	0	1	1	4	0	1	2	0	26	0	2749.38	K0N2Y6	K0N2Y6	125	150	yes	yes	2	5.9331e-10	148.89	By matching	By matching	By matching	By matching	By MS/MS	By MS/MS	By MS/MS	By MS/MS
AVQAANPDVDIYAAALDDHLNENGYIVPGLGDAGDR	VAAPEGVKAVQAANPD	GLGDAGDRLFGTK___	K	A	V	D	R	L	7	1	3	6	0	1	1	4	1	2	3	0	0	0	2	0	0	0	2	3	0	36	0	3708.77	K0N4J8	K0N4J8	169	204	yes	yes	3	2.9857e-05	68.434	By MS/MS	By MS/MS	By MS/MS	By MS/MS	By MS/MS	By MS/MS	By MS/MS	By MS/MS
AVQANSPVDSFVTPIPEK	DDMVKFAKAVQANSPV	FVTPIPEKMAGYEDQV	K	A	V	E	K	M	2	0	1	1	0	1	1	0	0	1	0	1	0	1	3	2	1	0	0	3	0	18	0	1897.98	K0N9B7	K0N9B7	358	375	yes	yes	2	1.3152e-22	246.49	By MS/MS	By MS/MS	By MS/MS	By MS/MS	By MS/MS	By MS/MS	By MS/MS	By MS/MS
AVQDVGPQAASR	PAAGATARAVQDVGPQ	VGPQAASREPIDGEDM	R	A	V	S	R	E	3	1	0	1	0	2	0	1	0	0	0	0	0	0	1	1	0	0	0	2	0	12	0	1197.61	K0NC50	K0NC50	28	39	yes	yes	2	2.4505e-05	125.84	By MS/MS	By MS/MS	By matching	By matching	By MS/MS	By matching	By matching	By matching
AVSPDDASAVPVK	QLVSAYLKAVSPDDAS	DASAVPVKITPERPLP	K	A	V	V	K	I	3	0	0	2	0	0	0	0	0	0	0	1	0	0	2	2	0	0	0	3	0	13	0	1254.65	K0N8C7	K0N8C7	420	432	yes	yes	2	0.00019669	104.94	By MS/MS	By MS/MS	By MS/MS	By MS/MS	By matching	By MS/MS	By MS/MS	By MS/MS
AVSVSHDHPVLIDHYLVGK	ELDNYIDRAVSVSHDH	IDHYLVGKECEVDCIS	R	A	V	G	K	E	1	0	0	2	0	0	0	1	3	1	2	1	0	0	1	2	0	0	1	4	0	19	0	2085.1	K0N587	K0N587	743	761	yes	yes	4	0.04145	32.329	By MS/MS	By matching	By matching	By matching	By matching	By matching	By matching	By matching
AVTAQQYVDSFQR	DAKWSDGKAVTAQQYV	QYVDSFQRLLKKENAF	K	A	V	Q	R	L	2	1	0	1	0	3	0	0	0	0	0	0	0	1	0	1	1	0	1	2	0	13	0	1511.74	K0MWL6	K0MWL6	126	138	yes	yes	2	5.4653e-32	281.32	By MS/MS	By MS/MS	By MS/MS	By MS/MS	By MS/MS	By MS/MS	By MS/MS	By MS/MS
AVTATVWADGGR	ACAKLNVKAVTATVWA	TVWADGGRGGLAVADA	K	A	V	G	R	G	3	1	0	1	0	0	0	2	0	0	0	0	0	0	0	0	2	1	0	2	0	12	0	1202.6	K0NAT0	K0NAT0	408	419	yes	yes	2	0.013365	62.298	By matching	By matching	By matching	By matching	By matching	By matching	By matching	By matching
AVTLDSDHDYR	RYVADPNRAVTLDSDH	LDSDHDYRSATIYQRN	R	A	V	Y	R	S	1	1	0	3	0	0	0	0	1	0	1	0	0	0	0	1	1	0	1	1	0	11	0	1290.58	K0N5I0	K0N5I0	83	93	yes	yes	2	1.5294e-06	158.08	By matching	By matching	By MS/MS	By matching	By MS/MS	By MS/MS	By matching	By matching
AVTNQMVAPR	________________	TNQMVAPRYAKALLEA	M	A	V	P	R	Y	2	1	1	0	0	1	0	0	0	0	0	0	1	0	1	0	1	0	0	2	0	10	0	1085.57	K0MV16	K0MV16	2	11	yes	yes	2	6.3303e-06	159.09	By matching	By MS/MS	By MS/MS	By matching	By MS/MS	By MS/MS	By MS/MS	By MS/MS
AVTQLLSQR	ATKDALLRAVTQLLSQ	VTQLLSQREEAKMAQV	R	A	V	Q	R	E	1	1	0	0	0	2	0	0	0	0	2	0	0	0	0	1	1	0	0	1	0	9	0	1014.58	K0MVT2	K0MVT2	65	73	yes	yes	2	0.010888	88.134	By matching	By matching	By matching	By MS/MS	By matching	By MS/MS	By matching	By matching
AVVDKWMAK	VVGDIADKAVVDKWMA	VVDKWMAKVDTVVNFA	K	A	V	A	K	V	2	0	0	1	0	0	0	0	0	0	0	2	1	0	0	0	0	1	0	2	0	9	1	1046.56	K0MWS0;K0NBN4	K0MWS0	64	72	no	no	2	0.030333	73.885	By matching	By matching	By matching	By matching	By matching	By matching	By MS/MS	By matching
AVVEEHPDKK	NRTGSKTKAVVEEHPD	VEEHPDKKLVPSYKIE	K	A	V	K	K	L	1	0	0	1	0	0	2	0	1	0	0	2	0	0	1	0	0	0	0	2	0	10	1	1150.6	K0N5N2	K0N5N2	47	56	yes	yes	2	2.171e-05	154.84	By matching	By MS/MS	By matching	By matching	By matching	By matching	By matching	By MS/MS
AVVIHANDPDEANR	DRVDYPVRAVVIHAND	NDPDEANRWLADLQQK	R	A	V	N	R	W	3	1	2	2	0	0	1	0	1	1	0	0	0	0	1	0	0	0	0	2	0	14	0	1519.74	K0N8L5	K0N8L5	234	247	yes	yes	2;3	2.3585e-08	166.86	By MS/MS	By MS/MS	By MS/MS	By MS/MS	By MS/MS	By MS/MS	By MS/MS	By MS/MS
AVVLNYPTNPTGVTYDR	EANKDTVKAVVLNYPT	PTGVTYDRADLEALAA	K	A	V	D	R	A	1	1	2	1	0	0	0	1	0	0	1	0	0	0	2	0	3	0	2	3	0	17	0	1878.95	K0N7F8	K0N7F8	175	191	yes	yes	2	3.2621e-05	103.39	By matching	By MS/MS	By matching	By matching	By matching	By matching	By MS/MS	By matching
AVVTTGIYER	ATLTTTPKAVVTTGIY	VTTGIYERHSEINGKE	K	A	V	E	R	H	1	1	0	0	0	0	1	1	0	1	0	0	0	0	0	0	2	0	1	2	0	10	0	1107.59	K0N6S8	K0N6S8	213	222	yes	yes	2	0.00052929	103.08	By MS/MS	By MS/MS	By MS/MS	By MS/MS	By MS/MS	By MS/MS	By MS/MS	By MS/MS
AVYNFFLDEHQK	GAGARLERAVYNFFLD	FFLDEHQKEGYEEIIP	R	A	V	Q	K	E	1	0	1	1	0	1	1	0	1	0	1	1	0	2	0	0	0	0	1	1	0	12	0	1509.73	K0N9N4	K0N9N4	176	187	yes	yes	2;3	3.1918e-14	210.44	By MS/MS	By MS/MS	By matching	By matching	By MS/MS	By matching	By matching	By matching
AVYQFAISEVPR	PFFKMNGRAVYQFAIS	FAISEVPRSINRALTQ	R	A	V	P	R	S	2	1	0	0	0	1	1	0	0	1	0	0	0	1	1	1	0	0	1	2	0	12	0	1378.72	K0N7B0	K0N7B0	214	225	yes	yes	2	0.00017138	110.8	By matching	By matching	By MS/MS	By matching	By MS/MS	By matching	By MS/MS	By matching
AVYSDVIER	TDAIEAGKAVYSDVIE	VYSDVIERFDATKDEL	K	A	V	E	R	F	1	1	0	1	0	0	1	0	0	1	0	0	0	0	0	1	0	0	1	2	0	9	0	1050.53	K0N4J2	K0N4J2	373	381	yes	yes	2	0.06214	39.848	By matching	By matching	By matching	By matching	By matching	By matching	By MS/MS	By matching
AWDYLFPAAPVPK	VAFGLSRKAWDYLFPA	FPAAPVPKELEEFQPV	K	A	W	P	K	E	3	0	0	1	0	0	0	0	0	0	1	1	0	1	3	0	0	1	1	1	0	13	0	1473.77	K0N8U9	K0N8U9	71	83	yes	yes	2	4.0832e-06	134.99	By MS/MS	By MS/MS	By MS/MS	By MS/MS	By matching	By MS/MS	By MS/MS	By MS/MS
AWGVPLPIFYAEDGEPIIEEETINHVADLFGK	DWVISRQRAWGVPLPI	HVADLFGKYGSNVWFE	R	A	W	G	K	Y	3	0	1	2	0	0	5	3	1	4	2	1	0	2	3	0	1	1	1	2	0	32	0	3568.78	K0N4L9	K0N4L9	456	487	yes	yes	3	6.575e-09	98.968	By MS/MS	By MS/MS	By MS/MS	By MS/MS	By MS/MS	By MS/MS	By MS/MS	By MS/MS
AWLETEGK	AEGEAAGKAWLETEGK	AWLETEGKANIDRLNK	K	A	W	G	K	A	1	0	0	0	0	0	2	1	0	0	1	1	0	0	0	0	1	1	0	0	0	8	0	932.46	K0N6A8	K0N6A8	315	322	yes	yes	2	0.00026119	144.12	By MS/MS	By MS/MS	By MS/MS	By MS/MS	By MS/MS	By MS/MS	By MS/MS	By MS/MS
AWNDLTTEDQEK	QKYQHNMKAWNDLTTE	LTTEDQEKAIGRKKFN	K	A	W	E	K	A	1	0	1	2	0	1	2	0	0	0	1	1	0	0	0	0	2	1	0	0	0	12	0	1448.64	K0N8U9	K0N8U9	194	205	yes	yes	2	1.1046e-27	279.75	By MS/MS	By MS/MS	By MS/MS	By MS/MS	By MS/MS	By MS/MS	By MS/MS	By MS/MS
AWNSLYWDNHDQPR	WQTDLHGKAWNSLYWD	WDNHDQPRAVSRFGDD	K	A	W	P	R	A	1	1	2	2	0	1	0	0	1	0	1	0	0	0	1	1	0	2	1	0	0	14	0	1800.8	K0N8T1	K0N8T1	321	334	yes	yes	3	0.0047598	64.827	By MS/MS	By MS/MS	By MS/MS	By matching	By MS/MS	By MS/MS	By MS/MS	By matching
AWQDIQQLKPDVAVLDIEMPK	GSAGDGAKAWQDIQQL	VLDIEMPKLTGLDVAD	K	A	W	P	K	L	2	0	0	3	0	3	1	0	0	2	2	2	1	0	2	0	0	1	0	2	0	21	1	2436.27	K0N7X5	K0N7X5	41	61	yes	yes	3	0.01802	50.098	By MS/MS	By matching	By matching	By matching	By matching	By MS/MS	By matching	By matching
AWQLVQEQR	YFLPETLRAWQLVQEQ	WQLVQEQRALGIPAFA	R	A	W	Q	R	A	1	1	0	0	0	3	1	0	0	0	1	0	0	0	0	0	0	1	0	1	0	9	0	1156.6	K0N8S2	K0N8S2	258	266	yes	yes	2	0.00050433	108.47	By matching	By matching	By matching	By matching	By matching	By MS/MS	By matching	By matching
AWQVDFEAVR	TTIYPDDKAWQVDFEA	QVDFEAVRQQAKEAAA	K	A	W	V	R	Q	2	1	0	1	0	1	1	0	0	0	0	0	0	1	0	0	0	1	0	2	0	10	0	1219.6	K0N560	K0N560	27	36	yes	yes	2	1.3635e-05	145.91	By MS/MS	By MS/MS	By MS/MS	By MS/MS	By MS/MS	By MS/MS	By MS/MS	By MS/MS
AWTAAGNGPVLIETLTYR	YEVTKEARAWTAAGNG	LIETLTYRYGPHTLSG	R	A	W	Y	R	Y	3	1	1	0	0	0	1	2	0	1	2	0	0	0	1	0	3	1	1	1	0	18	0	1932.01	K0N860	K0N860	252	269	yes	yes	2	1.2252e-15	216.53	By MS/MS	By matching	By matching	By MS/MS	By MS/MS	By matching	By MS/MS	By MS/MS
AWTQLEHK	DVPDADMRAWTQLEHK	AWTQLEHKVQHLTHTT	R	A	W	H	K	V	1	0	0	0	0	1	1	0	1	0	1	1	0	0	0	0	1	1	0	0	0	8	0	1011.51	K0MXZ1	K0MXZ1	278	285	yes	yes	2	0.0013069	90.601	By MS/MS	By matching	By MS/MS	By matching	By matching	By MS/MS	By matching	By matching
AWYPYDSVDEEVNHPEDEEEAPR	GDNVWGLRAWYPYDSV	EDEEEAPRRKKRKKVN	R	A	W	P	R	R	2	1	1	3	0	0	6	0	1	0	0	0	0	0	3	1	0	1	2	2	0	23	0	2775.16	K0N7L4	K0N7L4	89	111	yes	yes	2;3	1.1418e-17	221.99	By MS/MS	By MS/MS	By MS/MS	By MS/MS	By MS/MS	By MS/MS	By MS/MS	By MS/MS
AYAAATDEIAAYAQDK	SPLMADGKAYAAATDE	IAAYAQDKGVEMIVGP	K	A	Y	D	K	G	7	0	0	2	0	1	1	0	0	1	0	1	0	0	0	0	1	0	2	0	0	16	0	1670.78	K0N902	K0N902	35	50	yes	yes	2	1.3259e-30	256.35	By MS/MS	By matching	By MS/MS	By MS/MS	By MS/MS	By MS/MS	By MS/MS	By MS/MS
AYAADPMSIFGGIIALNRPVDLATAEK	TIEGAWDKAYAADPMS	VDLATAEKMHKLFLEI	K	A	Y	E	K	M	6	1	1	2	0	0	1	2	0	3	2	1	1	1	2	1	1	0	1	1	0	27	1	2803.46	K0N634	K0N634	286	312	yes	yes	3	6.7583e-07	92.792	By MS/MS	By matching	By MS/MS	By matching	By MS/MS	By MS/MS	By matching	By matching
AYAGMDGTLFDALPEDTHGLTIEALGAGNLPPTTLPAIQR	VNKVFLIKAYAGMDGT	TTLPAIQRLLDRNIPI	K	A	Y	Q	R	L	6	1	1	3	0	1	2	5	1	2	6	0	1	1	4	0	5	0	1	0	0	40	0	4107.06	K0N7L6	K0N7L6	211	250	yes	yes	3	0.0075992	44.215	By matching	By matching	By matching	By matching	By matching	By matching	By matching	By matching
AYAIAFDPAIR	RARADQIKAYAIAFDP	IAFDPAIRFEISFVYR	K	A	Y	I	R	F	4	1	0	1	0	0	0	0	0	2	0	0	0	1	1	0	0	0	1	0	0	11	0	1206.64	K0N551	K0N551	266	276	yes	yes	2	0.00025314	110.39	By MS/MS	By matching	By MS/MS	By MS/MS	By MS/MS	By MS/MS	By matching	By matching
AYDHHEIDKK	________________	DHHEIDKKWQRYWAEH	M	A	Y	K	K	W	1	0	0	2	0	0	1	0	2	1	0	2	0	0	0	0	0	0	1	0	0	10	1	1254.6	K0N3A9	K0N3A9	2	11	yes	yes	2	0.00030828	122.94	By MS/MS	By matching	By MS/MS	By matching	By MS/MS	By matching	By MS/MS	By MS/MS
AYDLQLAR	FASRLDKRAYDLQLAR	AYDLQLARQITIQQAP	R	A	Y	A	R	Q	2	1	0	1	0	1	0	0	0	0	2	0	0	0	0	0	0	0	1	0	0	8	0	948.503	K0N4U3	K0N4U3	239	246	yes	yes	2	0.00062667	105.52	By matching	By MS/MS	By matching	By matching	By MS/MS	By matching	By matching	By MS/MS
AYDNAHEIQK	KPGSVAAKAYDNAHEI	DNAHEIQKRHRHRYEF	K	A	Y	Q	K	R	2	0	1	1	0	1	1	0	1	1	0	1	0	0	0	0	0	0	1	0	0	10	0	1187.56	K0MXZ1	K0MXZ1	451	460	yes	yes	2	4.2929e-11	208.15	By MS/MS	By MS/MS	By MS/MS	By MS/MS	By MS/MS	By MS/MS	By MS/MS	By MS/MS
AYDNAHEIQKR	KPGSVAAKAYDNAHEI	NAHEIQKRHRHRYEFN	K	A	Y	K	R	H	2	1	1	1	0	1	1	0	1	1	0	1	0	0	0	0	0	0	1	0	0	11	1	1343.66	K0MXZ1	K0MXZ1	451	461	yes	yes	2	5.5022e-06	152.64	By MS/MS	By matching	By matching	By matching	By matching	By matching	By MS/MS	By matching
AYEGVVLAHTDGGVPVMTVSIPK	KMSFVNRKAYEGVVLA	VMTVSIPKQDAYTLGY	K	A	Y	P	K	Q	2	0	0	1	0	0	1	3	1	1	1	1	1	0	2	1	2	0	1	5	0	23	0	2339.22	K0N7I6	K0N7I6	363	385	yes	yes	2;3	2.3025e-12	195.05	By MS/MS	By MS/MS	By MS/MS	By MS/MS	By MS/MS	By MS/MS	By MS/MS	By MS/MS
AYEIGDQIK	KEALAINKAYEIGDQI	YEIGDQIKFEVTPKDF	K	A	Y	I	K	F	1	0	0	1	0	1	1	1	0	2	0	1	0	0	0	0	0	0	1	0	0	9	0	1035.52	K0N927	K0N927	86	94	yes	yes	2	4.6119e-05	150.61	By MS/MS	By MS/MS	By MS/MS	By MS/MS	By MS/MS	By MS/MS	By MS/MS	By MS/MS
AYFVTDSR	TLLVTPQKAYFVTDSR	AYFVTDSRFTEQFKQQ	K	A	Y	S	R	F	1	1	0	1	0	0	0	0	0	0	0	0	0	1	0	1	1	0	1	1	0	8	0	957.456	K0N5K4	K0N5K4	49	56	yes	yes	2	0.061514	40.067	By matching	By matching	By matching	By matching	By matching	By matching	By MS/MS	By matching
AYGLTNPLMLK	RIEGPEARAYGLTNPL	LTNPLMLKADGTKFGK	R	A	Y	L	K	A	1	0	1	0	0	0	0	1	0	0	3	1	1	0	1	0	1	0	1	0	0	11	0	1219.66	K0N6A9	K0N6A9	112	122	yes	yes	2	6.4838e-07	167.09	By MS/MS	By matching	By MS/MS	By matching	By MS/MS	By MS/MS	By matching	By MS/MS
AYGYETGAMTGFDHEK	MSFMLAARAYGYETGA	MTGFDHEKIIPALDLD	R	A	Y	E	K	I	2	0	0	1	0	0	2	3	1	0	0	1	1	1	0	0	2	0	2	0	0	16	0	1775.75	K0N508	K0N508	157	172	yes	yes	2;3	3.2972e-22	233.28	By MS/MS	By MS/MS	By MS/MS	By MS/MS	By MS/MS	By MS/MS	By matching	By matching
AYILDLASK	PEVKDELRAYILDLAS	YILDLASKLQANKPVG	R	A	Y	S	K	L	2	0	0	1	0	0	0	0	0	1	2	1	0	0	0	1	0	0	1	0	0	9	0	992.554	K0N7E3	K0N7E3	282	290	yes	yes	2	0.00010471	137.95	By MS/MS	By MS/MS	By MS/MS	By MS/MS	By MS/MS	By MS/MS	By MS/MS	By MS/MS
AYILNYYLDGFK	NTNDPKVRAYILNYYL	NYYLDGFKGTVFRQAQ	R	A	Y	F	K	G	1	0	1	1	0	0	0	1	0	1	2	1	0	1	0	0	0	0	3	0	0	12	0	1478.74	K0N560	K0N560	441	452	yes	yes	2	8.2426e-07	149.23	By MS/MS	By matching	By MS/MS	By matching	By matching	By matching	By MS/MS	By MS/MS
AYIVTNNHVVSGSDK	IYQKKDGKAYIVTNNH	HVVSGSDKLEVILSDG	K	A	Y	D	K	L	1	0	2	1	0	0	0	1	1	1	0	1	0	0	0	2	1	0	1	3	0	15	0	1602.8	K0N8D9	K0N8D9	159	173	yes	yes	2;3	4.8323e-11	191.63	By matching	By matching	By MS/MS	By matching	By matching	By MS/MS	By matching	By MS/MS
AYLLVQPDLSFQK	SDGIATAKAYLLVQPD	QPDLSFQKRRLMILQR	K	A	Y	Q	K	R	1	0	0	1	0	2	0	0	0	0	3	1	0	1	1	1	0	0	1	1	0	13	0	1520.82	K0NB98	K0NB98	19	31	yes	yes	2	4.0022e-16	202.32	By MS/MS	By MS/MS	By MS/MS	By MS/MS	By MS/MS	By MS/MS	By MS/MS	By MS/MS
AYMQPNEVLVLANR	YLVPTGIKAYMQPNEV	EVLVLANRSSSPLKHG	K	A	Y	N	R	S	2	1	2	0	0	1	1	0	0	0	2	0	1	0	1	0	0	0	1	2	0	14	0	1616.83	K0MXG3	K0MXG3	88	101	yes	yes	2	5.6477e-08	157.33	By matching	By matching	By matching	By matching	By matching	By MS/MS	By matching	By MS/MS
AYNPMPTAEVVEK	EEWADYPKAYNPMPTA	PTAEVVEKLKPFKFAD	K	A	Y	E	K	L	2	0	1	0	0	0	2	0	0	0	0	1	1	0	2	0	1	0	1	2	0	13	0	1447.7	K0N8Q0	K0N8Q0	225	237	yes	yes	2	2.347e-11	180.3	By MS/MS	By MS/MS	By MS/MS	By MS/MS	By MS/MS	By MS/MS	By MS/MS	By MS/MS
AYPLGPGPAK	RDTDHQTKAYPLGPGP	PLGPGPAKALEAFLTI	K	A	Y	A	K	A	2	0	0	0	0	0	0	2	0	0	1	1	0	0	3	0	0	0	1	0	0	10	0	969.528	K0N324	K0N324	38	47	yes	yes	2	0.0027102	85.676	By MS/MS	By MS/MS	By MS/MS	By MS/MS	By MS/MS	By MS/MS	By MS/MS	By MS/MS
AYPSLNVVSTSTSFQQDHNGYTHQDPGILTHMAEK	AHEEPWHKAYPSLNVV	ILTHMAEKKAEYIREY	K	A	Y	E	K	K	2	0	2	2	0	3	1	2	3	1	2	1	1	1	2	4	4	0	2	2	0	35	0	3872.81	K0N1M9	K0N1M9	518	552	yes	yes	3	0.011117	38.714	By matching	By matching	By matching	By matching	By matching	By matching	By MS/MS	By MS/MS
AYQAIGDDAGMILAVLQHDPSGK	LNLSLKPRAYQAIGDD	LQHDPSGKIAYTDKSD	R	A	Y	G	K	I	4	0	0	3	0	2	0	3	1	2	2	1	1	0	1	1	0	0	1	1	0	23	0	2369.17	K0N505	K0N505	216	238	yes	yes	3	0.027248	34.649	By matching	By matching	By matching	By matching	By MS/MS	By matching	By matching	By matching
AYQITQSEKPLGTNGWVEIEVDGK	YFYPDNPKAYQITQSE	VEIEVDGKKKKIGIAE	K	A	Y	G	K	K	1	0	1	1	0	2	3	3	0	2	1	2	0	0	1	1	2	1	1	2	0	24	1	2661.33	K0NA01	K0NA01	89	112	yes	yes	3	0.075006	33.37	By matching	By matching	By matching	By matching	By MS/MS	By matching	By matching	By matching
AYQNYFK	________________	KAYQNYFKHLGNFSGT	K	A	Y	F	K	H	1	0	1	0	0	1	0	0	0	0	0	1	0	1	0	0	0	0	2	0	0	7	0	932.439	K0N752	K0N752	4	10	yes	yes	2	0.00049617	110.34	By MS/MS	By matching	By matching	By matching	By matching	By matching	By MS/MS	By MS/MS
AYRDELVISTK	QILATDLKAYRDELVI	DELVISTKVGYEIHPG	K	A	Y	T	K	V	1	1	0	1	0	0	1	0	0	1	1	1	0	0	0	1	1	0	1	1	0	11	1	1293.69	K0N7U8	K0N7U8	91	101	yes	yes	2	0.00058243	115.92	By MS/MS	By matching	By matching	By MS/MS	By MS/MS	By matching	By MS/MS	By matching
AYSDMLHESR	NIVGGEIKAYSDMLHE	SDMLHESREKAIERLR	K	A	Y	S	R	E	1	1	0	1	0	0	1	0	1	0	1	0	1	0	0	2	0	0	1	0	0	10	0	1207.53	K0MT82	K0MT82	65	74	yes	yes	2	4.3847e-06	163.66	By MS/MS	By MS/MS	By MS/MS	By MS/MS	By MS/MS	By matching	By MS/MS	By matching
AYVDIQSVVR	VVGEISTKAYVDIQSV	VDIQSVVRGTIKKIGY	K	A	Y	V	R	G	1	1	0	1	0	1	0	0	0	1	0	0	0	0	0	1	0	0	1	3	0	10	0	1148.62	K0N352	K0N352	62	71	yes	yes	2	7.3954e-06	156.58	By MS/MS	By MS/MS	By MS/MS	By MS/MS	By MS/MS	By MS/MS	By MS/MS	By MS/MS
AYVIEVNPR	QFIIHDGKAYVIEVNP	YVIEVNPRASRTVPFL	K	A	Y	P	R	A	1	1	1	0	0	0	1	0	0	1	0	0	0	0	1	0	0	0	1	2	0	9	0	1059.57	K0N587	K0N587	838	846	yes	yes	2	0.00036346	113.66	By MS/MS	By MS/MS	By MS/MS	By MS/MS	By MS/MS	By MS/MS	By matching	By MS/MS
AYVNEGPTLK	AQNLYVSKAYVNEGPT	VNEGPTLKRFRPRAKG	K	A	Y	L	K	R	1	0	1	0	0	0	1	1	0	0	1	1	0	0	1	0	1	0	1	1	0	10	0	1090.57	K0NCM1	K0NCM1	79	88	yes	yes	2	2.6285e-08	172.56	By MS/MS	By MS/MS	By MS/MS	By MS/MS	By MS/MS	By MS/MS	By matching	By matching
AYVNEGPTLKR	AQNLYVSKAYVNEGPT	NEGPTLKRFRPRAKGS	K	A	Y	K	R	F	1	1	1	0	0	0	1	1	0	0	1	1	0	0	1	0	1	0	1	1	0	11	1	1246.67	K0NCM1	K0NCM1	79	89	yes	yes	2	4.4731e-06	156.58	By MS/MS	By matching	By matching	By MS/MS	By matching	By matching	By MS/MS	By MS/MS
AYVPLSVEDVETIYQASMTDGLA	ANASLETRAYVPLSVE	ASMTDGLA________	R	A	Y	L	A	-	3	0	0	2	0	1	2	1	0	1	2	0	1	0	1	2	2	0	2	3	0	23	0	2471.18	K0MX50	K0MX50	386	408	yes	yes	2	0.063028	26.002	By matching	By MS/MS	By matching	By matching	By matching	By matching	By matching	By matching
AYVTAVTQLSHDISK	VDEGDDEKAYVTAVTQ	QLSHDISKYYLIHHAV	K	A	Y	S	K	Y	2	0	0	1	0	1	0	0	1	1	1	1	0	0	0	2	2	0	1	2	0	15	0	1631.85	K0NC95	K0NC95	46	60	yes	yes	2	7.5083e-05	112.12	By matching	By matching	By matching	By matching	By matching	By MS/MS	By matching	By matching
CAQYEHTLVITDNGPK	YVTADGSKCAQYEHTL	VITDNGPKILTSQGDA	K	C	A	P	K	I	1	0	1	1	1	1	1	1	1	1	1	1	0	0	1	0	2	0	1	1	0	16	0	1844.87	K0N7E0	K0N7E0	234	249	yes	yes	3	0.035903	53.3	By matching	By MS/MS	By matching	By matching	By matching	By matching	By MS/MS	By matching
CGFAPQFDGLEK	LIVNTATKCGFAPQFD	PQFDGLEKLYDKFKDQ	K	C	G	E	K	L	1	0	0	1	1	1	1	2	0	0	1	1	0	2	1	0	0	0	0	0	0	12	0	1367.62	K0N6T6	K0N6T6	35	46	yes	yes	2	7.0321e-10	184.87	By MS/MS	By MS/MS	By MS/MS	By MS/MS	By MS/MS	By MS/MS	By MS/MS	By MS/MS
CGIIAFADK	________________	GIIAFADKTILNKKPV	M	C	G	D	K	T	2	0	0	1	1	0	0	1	0	2	0	1	0	1	0	0	0	0	0	0	0	9	0	993.495	K0MX90	K0MX90	2	10	yes	yes	2	0.049194	46.001	By matching	By matching	By matching	By MS/MS	By matching	By matching	By matching	By matching
CIAVDEQGNIVDGDK	AFDGDGDRCIAVDEQG	GNIVDGDKIMFILGSY	R	C	I	D	K	I	1	0	1	3	1	1	1	2	0	2	0	1	0	0	0	0	0	0	0	2	0	15	0	1631.75	K0N3Y7	K0N3Y7	250	264	yes	yes	2	1.0917e-22	244	By matching	By matching	By matching	By MS/MS	By MS/MS	By matching	By matching	By matching
CIEEAGQMAFNLACER				C	I	E	R		3	1	1	0	2	1	3	1	0	1	1	0	1	1	0	0	0	0	0	0	0	16	0	1897.81		REV__CON__Q2TBQ1			yes	yes	2	0.041468	56.527	By MS/MS	By matching	By matching	By matching	By matching	By MS/MS	By matching	By matching
CNSLGKPVITATQMLDSMQENPR	VQKRLIKKCNSLGKPV	DSMQENPRPTRAEVND	K	C	N	P	R	P	1	1	2	1	1	2	1	1	0	1	2	1	2	0	2	2	2	0	0	1	0	23	1	2589.23	K0N8B6	K0N8B6	248	270	yes	yes	2;3	1.863e-08	161.31	By MS/MS	By MS/MS	By MS/MS	By MS/MS	By MS/MS	By MS/MS	By MS/MS	By MS/MS
CNSLGKPVITATQMLDSMQENPRPTR	VQKRLIKKCNSLGKPV	QENPRPTRAEVNDVAN	K	C	N	T	R	A	1	2	2	1	1	2	1	1	0	1	2	1	2	0	3	2	3	0	0	1	0	26	2	2943.44	K0N8B6	K0N8B6	248	273	yes	yes	3;4	6.8118e-08	138.04	By MS/MS	By MS/MS	By MS/MS	By MS/MS	By MS/MS	By MS/MS	By MS/MS	By MS/MS
CPIGQGEEFYIGLK	MHSENDQRCPIGQGEE	EEFYIGLKLHGVDTKF	R	C	P	L	K	L	0	0	0	0	1	1	2	3	0	2	1	1	0	1	1	0	0	0	1	0	0	14	0	1609.78	K0N5X4	K0N5X4	611	624	yes	yes	2	0.048509	58.268	By matching	By matching	By matching	By matching	By MS/MS	By matching	By matching	By MS/MS
CYTEEDLDALAQSDAGTFVTK	FMNASGVRCYTEEDLD	DAGTFVTKSATQAKRL	R	C	Y	T	K	S	3	0	0	3	1	1	2	1	0	0	2	1	0	1	0	1	3	0	1	1	0	21	0	2333.04	K0N623	K0N623	25	45	yes	yes	2	1.5626e-32	275.23	By matching	By matching	By matching	By matching	By MS/MS	By MS/MS	By MS/MS	By matching
DAAGFAPALPQLHLVAGIK	QAKDFKTRDAAGFAPA	LHLVAGIKDLADYNQR	R	D	A	I	K	D	5	0	0	1	0	1	0	2	1	1	3	1	0	1	2	0	0	0	0	1	0	19	0	1888.06	K0N8Q0	K0N8Q0	92	110	yes	yes	2;3	2.3078e-10	176.17	By MS/MS	By MS/MS	By MS/MS	By MS/MS	By MS/MS	By MS/MS	By matching	By MS/MS
DAAIYDFINAGLK	DAAAIGFRDAAIYDFI	DFINAGLKGDMLALTQ	R	D	A	L	K	G	3	0	1	2	0	0	0	1	0	2	1	1	0	1	0	0	0	0	1	0	0	13	0	1409.72	K0NA96	K0NA96	114	126	yes	yes	2	1.9336e-16	205.96	By MS/MS	By matching	By matching	By MS/MS	By MS/MS	By MS/MS	By MS/MS	By MS/MS
DAANYDEVTYEGYGPGGVAILVEALTDNR	ALDKASDRDAANYDEV	VEALTDNRNRTSSTVR	R	D	A	N	R	N	4	1	2	3	0	0	3	4	0	1	2	0	0	0	1	0	2	0	3	3	0	29	0	3071.44	K0N3Z3	K0N3Z3	77	105	yes	yes	2;3	9.7164e-18	189.12	By MS/MS	By MS/MS	By MS/MS	By MS/MS	By MS/MS	By MS/MS	By MS/MS	By MS/MS
DAAPEANQQLDPIQIASAR	FETLQAAKDAAPEANQ	PIQIASARLGKKVIEM	K	D	A	A	R	L	5	1	1	2	0	3	1	0	0	2	1	0	0	0	2	1	0	0	0	0	0	19	0	2007	K0MVF8	K0MVF8	298	316	yes	yes	2	1.2965e-15	206.45	By matching	By matching	By MS/MS	By MS/MS	By matching	By matching	By MS/MS	By matching
DAAQLLNVIAGHDER	GTLTRHVKDAAQLLNV	VIAGHDERDSTTADTP	K	D	A	E	R	D	3	1	1	2	0	1	1	1	1	1	2	0	0	0	0	0	0	0	0	1	0	15	0	1620.82	K0N3Z6	K0N3Z6	220	234	yes	yes	2;3	1.6405e-22	238.12	By MS/MS	By MS/MS	By MS/MS	By MS/MS	By MS/MS	By MS/MS	By MS/MS	By MS/MS
DAAYEIIK	VKMFEDVRDAAYEIIK	DAAYEIIKLKGATFYG	R	D	A	I	K	L	2	0	0	1	0	0	1	0	0	2	0	1	0	0	0	0	0	0	1	0	0	8	0	921.481	K0N7J5	K0N7J5	232	239	yes	yes	1;2	7.1626e-05	166.52	By MS/MS	By MS/MS	By MS/MS	By MS/MS	By MS/MS	By MS/MS	By MS/MS	By MS/MS
DADAALAMLR	ELSYNNIKDADAALAM	DAALAMLREFSEPAVV	K	D	A	L	R	E	4	1	0	2	0	0	0	0	0	0	2	0	1	0	0	0	0	0	0	0	0	10	0	1045.52	K0N634	K0N634	246	255	yes	yes	2	3.7708e-05	140.49	By MS/MS	By MS/MS	By MS/MS	By MS/MS	By MS/MS	By MS/MS	By matching	By matching
DADINVLDR	KGTLEVGKDADINVLD	ADINVLDRNNDLVATY	K	D	A	D	R	N	1	1	1	3	0	0	0	0	0	1	1	0	0	0	0	0	0	0	0	1	0	9	0	1029.51	K0MWF9	K0MWF9	360	368	yes	yes	2	0.00060332	104.82	By MS/MS	By matching	By MS/MS	By MS/MS	By MS/MS	By matching	By MS/MS	By matching
DADKAEATALAK	GRALITVKDADKAEAT	AEATALAKRFREVGYQ	K	D	A	A	K	R	5	0	0	2	0	0	1	0	0	0	1	2	0	0	0	0	1	0	0	0	0	12	1	1202.61	K0N587	K0N587	954	965	yes	yes	2	4.3663e-09	176.99	By MS/MS	By matching	By matching	By MS/MS	By MS/MS	By matching	By matching	By matching
DADKVVVEGINMIK	GQITKVLKDADKVVVE	VEGINMIKKHQKPNNA	K	D	A	I	K	K	1	0	1	2	0	0	1	1	0	2	0	2	1	0	0	0	0	0	0	3	0	14	1	1529.81	K0N7F9	K0N7F9	32	45	yes	yes	2;3	5.8641e-22	233.28	By MS/MS	By MS/MS	By matching	By MS/MS	By MS/MS	By MS/MS	By MS/MS	By MS/MS
DADKVVVEGINMIKK	GQITKVLKDADKVVVE	EGINMIKKHQKPNNAN	K	D	A	K	K	H	1	0	1	2	0	0	1	1	0	2	0	3	1	0	0	0	0	0	0	3	0	15	2	1657.91	K0N7F9	K0N7F9	32	46	yes	yes	3	1.6586e-15	209.53	By MS/MS	By matching	By matching	By matching	By matching	By matching	By MS/MS	By MS/MS
DADLIVATTNVPYETEIPVIR	SLPEYDQKDADLIVAT	ETEIPVIRALPLITGI	K	D	A	I	R	A	2	1	1	2	0	0	2	0	0	3	1	0	0	0	2	0	3	0	1	3	0	21	0	2328.22	K0NB46	K0NB46	58	78	yes	yes	2	0.00042877	85.397	By matching	By matching	By matching	By matching	By matching	By matching	By matching	By MS/MS
DADLLMADTNFLADQPQPR	PALTPFSKDADLLMAD	LADQPQPRWHLTAPEA	K	D	A	P	R	W	3	1	1	4	0	2	0	0	0	0	3	0	1	1	2	0	1	0	0	0	0	19	0	2130.01	K0N627	K0N627	207	225	yes	yes	2	2.3398e-53	316.58	By matching	By MS/MS	By MS/MS	By MS/MS	By MS/MS	By MS/MS	By MS/MS	By MS/MS
DADLVVITAGAPQK	SAEYSDAKDADLVVIT	ITAGAPQKPGETRLDL	K	D	A	Q	K	P	3	0	0	2	0	1	0	1	0	1	1	1	0	0	1	0	1	0	0	2	0	14	0	1396.76	K0N7J5	K0N7J5	85	98	yes	yes	2	3.5102e-05	116.19	By matching	By matching	By MS/MS	By MS/MS	By MS/MS	By matching	By matching	By MS/MS
DADLVVITAGAPQKPGETR	SAEYSDAKDADLVVIT	PQKPGETRLDLVNKNL	K	D	A	T	R	L	3	1	0	2	0	1	1	2	0	1	1	1	0	0	2	0	2	0	0	2	0	19	1	1937.02	K0N7J5	K0N7J5	85	103	yes	yes	2;3	1.4972e-30	265.6	By MS/MS	By MS/MS	By MS/MS	By MS/MS	By MS/MS	By MS/MS	By MS/MS	By MS/MS
DADVVISAVGNIGAISNGDR	VNDYDALKDADVVISA	GAISNGDRIGETKTSK	K	D	A	D	R	I	3	1	2	3	0	0	0	3	0	3	0	0	0	0	0	2	0	0	0	3	0	20	0	1941.98	K0NCZ6	K0NCZ6	73	92	yes	yes	2	1.1955e-05	139.16	By MS/MS	By matching	By matching	By MS/MS	By matching	By matching	By matching	By matching
DAEAADGVFEMLMGDHVEPR	RLLRVSPKDAEAADGV	MGDHVEPRRKFIEDNA	K	D	A	P	R	R	3	1	0	3	0	0	3	2	1	0	1	0	2	1	1	0	0	0	0	2	0	20	0	2187.96	K0N1B8	K0N1B8	616	635	yes	yes	2;3	5.735e-17	224.99	By matching	By MS/MS	By MS/MS	By MS/MS	By MS/MS	By MS/MS	By MS/MS	By MS/MS
DAEAVESHNGTAHFQK	YEIIEHWRDAEAVESH	NGTAHFQKFLAGINEF	R	D	A	Q	K	F	3	0	1	1	0	1	2	1	2	0	0	1	0	1	0	1	1	0	0	1	0	16	0	1739.79	K0N7R3	K0N7R3	82	97	yes	yes	2;3	7.6711e-16	220.25	By MS/MS	By MS/MS	By MS/MS	By MS/MS	By MS/MS	By MS/MS	By MS/MS	By MS/MS
DAEAWFNEK	QLAEQNRKDAEAWFNE	AEAWFNEKSKELTTEI	K	D	A	E	K	S	2	0	1	1	0	0	2	0	0	0	0	1	0	1	0	0	0	1	0	0	0	9	0	1108.48	CON__P13645;CON__Q7Z3Z0;CON__Q7Z3Y7	CON__P13645	335	343	no	no	2	0.05973	40.994	By MS/MS	By MS/MS	By MS/MS	By matching	By MS/MS	By MS/MS	By matching	By matching
DAEIDFVLEK	THDKRIIKDAEIDFVL	EIDFVLEKLLPDTPKA	K	D	A	E	K	L	1	0	0	2	0	0	2	0	0	1	1	1	0	1	0	0	0	0	0	1	0	10	0	1177.59	K0MXC2	K0MXC2	66	75	yes	yes	2	0.00039818	121.9	By MS/MS	By matching	By MS/MS	By MS/MS	By MS/MS	By matching	By MS/MS	By MS/MS
DAENNFVYGEI	DKKHPQLKDAENNFVY	NNFVYGEI________	K	D	A	E	I	-	1	0	2	1	0	0	2	1	0	1	0	0	0	1	0	0	0	0	1	1	0	11	0	1269.55	K0N6Q5	K0N6Q5	180	190	yes	yes	2	4.7192e-05	129.82	By MS/MS	By MS/MS	By MS/MS	By MS/MS	By MS/MS	By MS/MS	By MS/MS	By matching
DAEQALADLDAGR	TIQKILFKDAEQALAD	LADLDAGRDTPAFEAV	K	D	A	G	R	D	4	1	0	3	0	1	1	1	0	0	2	0	0	0	0	0	0	0	0	0	0	13	0	1343.63	K0MYX0	K0MYX0	207	219	yes	yes	2	2.93e-11	175.15	By MS/MS	By MS/MS	By MS/MS	By MS/MS	By matching	By MS/MS	By MS/MS	By MS/MS
DAEQNLFPYLNEHQISFVPYFPLASGLLTGK	DNYSLVHRDAEQNLFP	ASGLLTGKYGLDDADK	R	D	A	G	K	Y	2	0	2	1	0	2	2	2	1	1	5	1	0	3	3	2	1	0	2	1	0	31	0	3507.77	K0NB94	K0NB94	184	214	yes	yes	3;4	1.7498e-11	129.72	By MS/MS	By MS/MS	By MS/MS	By MS/MS	By MS/MS	By MS/MS	By MS/MS	By MS/MS
DAEYASIDELFK	KALDVNLRDAEYASID	ASIDELFKKFRTE___	R	D	A	F	K	K	2	0	0	2	0	0	2	0	0	1	1	1	0	1	0	1	0	0	1	0	0	12	0	1399.65	K0NB94	K0NB94	293	304	yes	yes	2	4.4256e-14	203.51	By MS/MS	By MS/MS	By MS/MS	By MS/MS	By MS/MS	By MS/MS	By MS/MS	By MS/MS
DAEYASIDELFKK	KALDVNLRDAEYASID	SIDELFKKFRTE____	R	D	A	K	K	F	2	0	0	2	0	0	2	0	0	1	1	2	0	1	0	1	0	0	1	0	0	13	1	1527.75	K0NB94	K0NB94	293	305	yes	yes	2;3	0.007207	83.243	By MS/MS	By matching	By matching	By matching	By matching	By matching	By MS/MS	By matching
DAFATFIDK	QFPDLNDRDAFATFID	AFATFIDKVKDWAAAN	R	D	A	D	K	V	2	0	0	2	0	0	0	0	0	1	0	1	0	2	0	0	1	0	0	0	0	9	0	1026.5	K0N791	K0N791	318	326	yes	yes	2	0.048342	58.246	By matching	By MS/MS	By matching	By MS/MS	By matching	By MS/MS	By matching	By matching
DAFEALLR	STNRKLRKDAFEALLR	DAFEALLRAYESLKNT	K	D	A	L	R	A	2	1	0	1	0	0	1	0	0	0	2	0	0	1	0	0	0	0	0	0	0	8	0	933.492	K0N560	K0N560	214	221	yes	yes	2	0.00071521	100.02	By MS/MS	By matching	By matching	By matching	By MS/MS	By MS/MS	By MS/MS	By MS/MS
DAGATEVLVAATHAIFSGPAVER	TLAAQALKDAGATEVL	FSGPAVERLTHSAIEK	K	D	A	E	R	L	6	1	0	1	0	0	2	2	1	1	1	0	0	1	1	1	2	0	0	3	0	23	0	2281.17	K0NAT2	K0NAT2	248	270	yes	yes	2;3	2.506e-08	158.53	By matching	By matching	By matching	By MS/MS	By MS/MS	By matching	By MS/MS	By MS/MS
DAGLIDEVEASVK	IKEVTGLKDAGLIDEV	DEVEASVKSKDR____	K	D	A	V	K	S	2	0	0	2	0	0	2	1	0	1	1	1	0	0	0	1	0	0	0	2	0	13	0	1344.68	K0N9C8	K0N9C8	369	381	yes	yes	2	9.1113e-07	143.94	By MS/MS	By MS/MS	By MS/MS	By matching	By matching	By matching	By matching	By matching
DAGMPIAELAQWLTDHR	VLDAIDKRDAGMPIAE	AQWLTDHRLHYRMWFT	R	D	A	H	R	L	3	1	0	2	0	1	1	1	1	1	2	0	1	0	1	0	1	1	0	0	0	17	0	1922.93	K0N405	K0N405	151	167	yes	yes	3	0.04296	32.152	By matching	By matching	By MS/MS	By MS/MS	By MS/MS	By MS/MS	By MS/MS	By MS/MS
DAGSDIIFATLDLK	RDVQDVYKDAGSDIIF	IFATLDLKREDAAADK	K	D	A	L	K	R	2	0	0	3	0	0	0	1	0	2	2	1	0	1	0	1	1	0	0	0	0	14	0	1477.77	K0N8U9	K0N8U9	14	27	yes	yes	2	1.0325e-40	289.89	By MS/MS	By MS/MS	By MS/MS	By MS/MS	By MS/MS	By MS/MS	By MS/MS	By MS/MS
DAGTTETQPDIKDPIIDLMR	ARDVLGLKDAGTTETQ	DPIIDLMRDQVGVKNL	K	D	A	M	R	D	1	1	0	4	0	1	1	1	0	3	1	1	1	0	2	0	3	0	0	0	0	20	1	2228.1	K0MXZ1	K0MXZ1	402	421	yes	yes	2;3	2.4394e-11	193.64	By MS/MS	By MS/MS	By MS/MS	By MS/MS	By MS/MS	By MS/MS	By MS/MS	By MS/MS
DAGVDIEAGEAAVQR	________________	AGEAAVQRIAALAKET	K	D	A	Q	R	I	4	1	0	2	0	1	2	2	0	1	0	0	0	0	0	0	0	0	0	2	0	15	0	1499.72	K0NB95	K0NB95	6	20	yes	yes	2	7.3107e-16	212.55	By MS/MS	By MS/MS	By MS/MS	By MS/MS	By MS/MS	By MS/MS	By matching	By matching
DAIAELVEATK	KFFTFLSRDAIAELVE	AELVEATKTHPEKREA	R	D	A	T	K	T	3	0	0	1	0	0	2	0	0	1	1	1	0	0	0	0	1	0	0	1	0	11	0	1158.61	K0N6A9	K0N6A9	173	183	yes	yes	2	0.010284	73.881	By matching	By matching	By matching	By matching	By matching	By matching	By MS/MS	By matching
DAIDAGQPIGYTEAVTR	SQAQLIYRDAIDAGQP	GYTEAVTRSRQLMYGH	R	D	A	T	R	S	3	1	0	2	0	1	1	2	0	2	0	0	0	0	1	0	2	0	1	1	0	17	0	1775.87	K0NDM1	K0NDM1	165	181	yes	yes	2	4.0745e-11	198.98	By matching	By matching	By matching	By matching	By matching	By matching	By MS/MS	By matching
DAIGFNYFK	NQTLQEVRDAIGFNYF	AIGFNYFK________	R	D	A	F	K	-	1	0	1	1	0	0	0	1	0	1	0	1	0	2	0	0	0	0	1	0	0	9	0	1073.52	K0N7S4	K0N7S4	368	376	yes	yes	2	0.075631	33.19	By matching	By matching	By matching	By matching	By matching	By matching	By matching	By MS/MS
DAILGLPIHDVDIASSAYPAEIK	YFVGGSVRDAILGLPI	SAYPAEIKRIFKRTAD	R	D	A	I	K	R	4	0	0	3	0	0	1	1	1	4	2	1	0	0	2	2	0	0	1	1	0	23	0	2407.26	K0NAM4	K0NAM4	36	58	yes	yes	3	0.072656	16.593	By MS/MS	By matching	By matching	By matching	By matching	By matching	By matching	By matching
DAITSNLQEFLFDK	KVTEASLKDAITSNLQ	LQEFLFDKTERHPVIL	K	D	A	D	K	T	1	0	1	2	0	1	1	0	0	1	2	1	0	2	0	1	1	0	0	0	0	14	0	1639.81	K0NAH6	K0NAH6	533	546	yes	yes	2	2.7757e-16	216.54	By MS/MS	By MS/MS	By MS/MS	By MS/MS	By MS/MS	By MS/MS	By matching	By matching
DALAYQPQNQIIR	AYSDINYKDALAYQPQ	QPQNQIIRDYPQILGI	K	D	A	I	R	D	2	1	1	1	0	3	0	0	0	2	1	0	0	0	1	0	0	0	1	0	0	13	0	1528.8	K0MTE1	K0MTE1	54	66	yes	yes	2	1.2032e-22	228.93	By MS/MS	By MS/MS	By MS/MS	By MS/MS	By MS/MS	By MS/MS	By MS/MS	By MS/MS
DALDAVTVAK	GKLSQASKDALDAVTV	LDAVTVAKDKLAGLKT	K	D	A	A	K	D	3	0	0	2	0	0	0	0	0	0	1	1	0	0	0	0	1	0	0	2	0	10	0	1001.54	K0MRM8	K0MRM8	161	170	yes	yes	2	9.8762e-08	179.42	By matching	By matching	By matching	By matching	By matching	By matching	By MS/MS	By MS/MS
DALDTTDNHLVR	NMDIAAFRDALDTTDN	TTDNHLVRTGITGKKR	R	D	A	V	R	T	1	1	1	3	0	0	0	0	1	0	2	0	0	0	0	0	2	0	0	1	0	12	0	1368.66	K0N573	K0N573	377	388	yes	yes	2	0.026538	59.155	By matching	By matching	By MS/MS	By MS/MS	By matching	By matching	By matching	By matching
DALEPEQVVEIVEQLRPDFDFIILDSPAGIEQGFR	PAAQNAEKDALEPEQV	AGIEQGFRNATGAADG	K	D	A	F	R	N	2	2	0	4	0	3	5	2	0	4	3	0	0	3	3	1	0	0	0	3	0	35	1	3984.02	K0MV70	K0MV70	96	130	yes	yes	3;4	2.5637e-09	108.52	By MS/MS	By MS/MS	By matching	By MS/MS	By MS/MS	By matching	By matching	By MS/MS
DALGGLPTYTDIVVNDYDALK	EGESFDLKDALGGLPT	VNDYDALKDADVVISA	K	D	A	L	K	D	2	0	1	4	0	0	0	2	0	1	3	1	0	0	1	0	2	0	2	2	0	21	0	2252.12	K0NCZ6	K0NCZ6	52	72	yes	yes	2	1.1654e-17	227.36	By MS/MS	By MS/MS	By MS/MS	By MS/MS	By MS/MS	By MS/MS	By MS/MS	By MS/MS
DALGGLPTYTDIVVNDYDALKDADVVISAVGNIGAISNGDR	EGESFDLKDALGGLPT	GAISNGDRIGETKTSK	K	D	A	D	R	I	5	1	3	7	0	0	0	5	0	4	3	1	0	0	1	2	2	0	2	5	0	41	1	4176.09	K0NCZ6	K0NCZ6	52	92	yes	yes	3	7.045e-06	84.903	By MS/MS	By MS/MS	By matching	By MS/MS	By matching	By matching	By matching	By matching
DALLNGVWGFDYPAETR	RVGKTLSRDALLNGVW	FDYPAETRMVDIQVSH	R	D	A	T	R	M	2	1	1	2	0	0	1	2	0	0	2	0	0	1	1	0	1	1	1	1	0	17	0	1922.92	K0N9J6	K0N9J6	181	197	yes	yes	2	4.9813e-22	230.48	By MS/MS	By matching	By MS/MS	By MS/MS	By MS/MS	By MS/MS	By MS/MS	By MS/MS
DALPSMPVEITGINDVPQSADK	NDHGRRVKDALPSMPV	DVPQSADKFVVFADER	K	D	A	D	K	F	2	0	1	3	0	1	1	1	0	2	1	1	1	0	3	2	1	0	0	2	0	22	0	2296.13	K0N5K7	K0N5K7	674	695	yes	yes	2	5.1366e-09	172.83	By MS/MS	By MS/MS	By MS/MS	By MS/MS	By MS/MS	By MS/MS	By MS/MS	By MS/MS
DALPYGIDGIVLK	IKKYTTDRDALPYGID	GIDGIVLKVNDLALQA	R	D	A	L	K	V	1	0	0	2	0	0	0	2	0	2	2	1	0	0	1	0	0	0	1	1	0	13	0	1372.76	K0N7A9	K0N7A9	282	294	yes	yes	2	0.00014074	109.15	By MS/MS	By matching	By MS/MS	By matching	By matching	By MS/MS	By matching	By matching
DALQNGANEIDYVINITALK	AAKVFETKDALQNGAN	VINITALKEQQYSYLE	K	D	A	L	K	E	3	0	3	2	0	1	1	1	0	3	2	1	0	0	0	0	1	0	1	1	0	20	0	2174.12	K0N486	K0N486	119	138	yes	yes	2	6.9053e-11	182	By matching	By MS/MS	By matching	By matching	By MS/MS	By MS/MS	By MS/MS	By MS/MS
DALSQVINFEGK	VKYLNEGKDALSQVIN	QVINFEGKKDGIVVDF	K	D	A	G	K	K	1	0	1	1	0	1	1	1	0	1	1	1	0	1	0	1	0	0	0	1	0	12	0	1319.67	K0N545	K0N545	236	247	yes	yes	2	0.00026651	105.19	By matching	By matching	By MS/MS	By MS/MS	By MS/MS	By MS/MS	By matching	By MS/MS
DALTNLLAWNAATPEAIIR	AGSVLELKDALTNLLA	ATPEAIIRMASQTPAA	K	D	A	I	R	M	5	1	2	1	0	0	1	0	0	2	3	0	0	0	1	0	2	1	0	0	0	19	0	2052.1	K0N1P4	K0N1P4	317	335	yes	yes	2;3	9.5668e-12	199.99	By MS/MS	By matching	By matching	By matching	By matching	By matching	By MS/MS	By matching
DALVIVTDTADTPR	TITDDVYKDALVIVTD	TDTADTPRVSDERFNK	K	D	A	P	R	V	2	1	0	3	0	0	0	0	0	1	1	0	0	0	1	0	3	0	0	2	0	14	0	1485.77	K0N309	K0N309	74	87	yes	yes	2	1.4622e-22	232.37	By MS/MS	By MS/MS	By MS/MS	By MS/MS	By MS/MS	By MS/MS	By MS/MS	By MS/MS
DALWDYYMEK	SDSEAPVRDALWDYYM	LWDYYMEKNSRDTIKT	R	D	A	E	K	N	1	0	0	2	0	0	1	0	0	0	1	1	1	0	0	0	0	1	2	0	0	10	0	1332.57	K0MXR4	K0MXR4	31	40	yes	yes	2	0.00045274	106.16	By matching	By MS/MS	By MS/MS	By MS/MS	By MS/MS	By matching	By MS/MS	By MS/MS
DALYAKPDFSEADGNK	LYQVMTEKDALYAKPD	FSEADGNKAAELEGEF	K	D	A	N	K	A	3	0	1	3	0	0	1	1	0	0	1	2	0	1	1	1	0	0	1	0	0	16	1	1739.8	K0N8V6	K0N8V6	79	94	yes	yes	2	1.4339e-09	174.18	By matching	By MS/MS	By MS/MS	By matching	By MS/MS	By MS/MS	By MS/MS	By MS/MS
DANDAGIPVITVDR	SAITPAVKDANDAGIP	IPVITVDRSSDGGKVL	K	D	A	D	R	S	2	1	1	3	0	0	0	1	0	2	0	0	0	0	1	0	1	0	0	2	0	14	0	1454.74	K0MSF6	K0MSF6	123	136	yes	yes	2	0.038247	48.351	By matching	By matching	By matching	By matching	By matching	By matching	By matching	By matching
DANELALITQAIAIAEK	VETQREIKDANELALI	QAIAIAEKGYQHVIAT	K	D	A	E	K	G	5	0	1	1	0	1	2	0	0	3	2	1	0	0	0	0	1	0	0	0	0	17	0	1782.97	K0N5K4	K0N5K4	131	147	yes	yes	2;3	3.3029e-05	135.57	By matching	By matching	By matching	By matching	By MS/MS	By matching	By MS/MS	By MS/MS
DAPIYGADAIMFDLEDAVSLK	GANPGMLRDAPIYGAD	LEDAVSLKEKDTARML	R	D	A	L	K	E	4	0	0	4	0	0	1	1	0	2	2	1	1	1	1	1	0	0	1	1	0	21	0	2253.09	K0NBF4	K0NBF4	27	47	yes	yes	2	2.4926e-23	233.29	By MS/MS	By MS/MS	By MS/MS	By MS/MS	By MS/MS	By MS/MS	By MS/MS	By MS/MS
DAPLTVDLADVTYAGPDLDK	KQLATIDRDAPLTVDL	YAGPDLDKLRDFYTKM	R	D	A	D	K	L	3	0	0	5	0	0	0	1	0	0	3	1	0	0	2	0	2	0	1	2	0	20	0	2088.03	K0N9E7	K0N9E7	276	295	yes	yes	2	8.1607e-11	178.54	By MS/MS	By matching	By MS/MS	By MS/MS	By MS/MS	By MS/MS	By MS/MS	By matching
DAPSYQLR	SAEVKDAKDAPSYQLR	DAPSYQLRVIDHVKVQ	K	D	A	L	R	V	1	1	0	1	0	1	0	0	0	0	1	0	0	0	1	1	0	0	1	0	0	8	0	948.466	K0N5M4	K0N5M4	220	227	yes	yes	2	0.070617	35.295	By matching	By matching	By matching	By matching	By matching	By matching	By MS/MS	By matching
DAPTVTDNVYDDHYR	WRLEYYTKDAPTVTDN	NVYDDHYRDLQALEEA	K	D	A	Y	R	D	1	1	1	4	0	0	0	0	1	0	0	0	0	0	1	0	2	0	2	2	0	15	0	1779.77	K0N7A9	K0N7A9	36	50	yes	yes	3	0.075002	18.823	By matching	By matching	By MS/MS	By matching	By matching	By matching	By matching	By matching
DAPTVYGNDDHSK	DYIVGDLKDAPTVYGN	YGNDDHSKYKLWLGVP	K	D	A	S	K	Y	1	0	1	3	0	0	0	1	1	0	0	1	0	0	1	1	1	0	1	1	0	13	0	1417.61	K0NA57	K0NA57	362	374	yes	yes	2	5.2157e-06	131.79	By matching	By matching	By matching	By MS/MS	By matching	By matching	By MS/MS	By matching
DAQAQATDLQQR	RQWQTQARDAQAQATD	QATDLQQRIEHITATA	R	D	A	Q	R	I	3	1	0	2	0	4	0	0	0	0	1	0	0	0	0	0	1	0	0	0	0	12	0	1343.64	K0N5H9	K0N5H9	851	862	yes	yes	2	0.0056831	74.537	By matching	By matching	By MS/MS	By MS/MS	By MS/MS	By MS/MS	By matching	By matching
DAQELLADGMR	KQQFDDNKDAQELLAD	ELLADGMRVITGRHPV	K	D	A	M	R	V	2	1	0	2	0	1	1	1	0	0	2	0	1	0	0	0	0	0	0	0	0	11	0	1217.57	K0NAG5	K0NAG5	48	58	yes	yes	2	0.012461	62.68	By matching	By matching	By MS/MS	By matching	By matching	By matching	By matching	By matching
DAQQFMTLSEGYLK	QGIDLAAKDAQQFMTL	TLSEGYLK________	K	D	A	L	K	-	1	0	0	1	0	2	1	1	0	0	2	1	1	1	0	1	1	0	1	0	0	14	0	1629.77	K0N779	K0N779	595	608	yes	yes	2	1.2739e-22	235.38	By MS/MS	By MS/MS	By MS/MS	By MS/MS	By MS/MS	By MS/MS	By MS/MS	By MS/MS
DASASVILNNLYK	RIVIDVRRDASASVIL	VILNNLYKLTPLQTGF	R	D	A	Y	K	L	2	0	2	1	0	0	0	0	0	1	2	1	0	0	0	2	0	0	1	1	0	13	0	1406.74	K0N6S7	K0N6S7	310	322	yes	yes	2	2.7757e-12	198.57	By MS/MS	By MS/MS	By MS/MS	By MS/MS	By MS/MS	By MS/MS	By MS/MS	By MS/MS
DASILELNDLVK	DGIIAQLKDASILELN	LELNDLVKSIEDEFGV	K	D	A	V	K	S	1	0	1	2	0	0	1	0	0	1	3	1	0	0	0	1	0	0	0	1	0	12	0	1328.72	K0NA98	K0NA98	14	25	yes	yes	2	7.1633e-21	253.79	By MS/MS	By MS/MS	By MS/MS	By MS/MS	By MS/MS	By MS/MS	By MS/MS	By MS/MS
DASVSVIIVR	HVASEVARDASVSVII	SVSVIIVR________	R	D	A	V	R	-	1	1	0	1	0	0	0	0	0	2	0	0	0	0	0	2	0	0	0	3	0	10	0	1057.61	K0NBU7	K0NBU7	144	153	yes	yes	2	0.00071855	95.483	By MS/MS	By MS/MS	By matching	By matching	By matching	By matching	By matching	By matching
DATAAVDAVFGSIQDSLSK	TATGLTKKDATAAVDA	SIQDSLSKGDKVQLIG	K	D	A	S	K	G	4	0	0	3	0	1	0	1	0	1	1	1	0	1	0	3	1	0	0	2	0	19	0	1893.93	K0MVF4	K0MVF4	21	39	yes	yes	2;3	2.2826e-82	366.58	By MS/MS	By MS/MS	By MS/MS	By MS/MS	By MS/MS	By MS/MS	By MS/MS	By MS/MS
DATAAVDAVFGSIQDSLSKGDK	TATGLTKKDATAAVDA	DSLSKGDKVQLIGFGN	K	D	A	D	K	V	4	0	0	4	0	1	0	2	0	1	1	2	0	1	0	3	1	0	0	2	0	22	1	2194.08	K0MVF4	K0MVF4	21	42	yes	yes	2;3	1.6388e-08	173.03	By MS/MS	By matching	By matching	By matching	By matching	By matching	By MS/MS	By matching
DATDGVQSVHVQVENPAEIDSLFDSAIVYAK	EAPMALQRDATDGVQS	DSAIVYAKGARMLVMV	R	D	A	A	K	G	4	0	1	4	0	2	2	1	1	2	1	1	0	1	1	3	1	0	1	5	0	31	0	3316.61	K0N2F5	K0N2F5	348	378	yes	yes	3	1.2108e-06	90.712	By MS/MS	By matching	By matching	By matching	By matching	By matching	By matching	By matching
DATPEEALISEINTGVYVFDNQALFK	VVKNVEQKDATPEEAL	FDNQALFKALHQVNNN	K	D	A	F	K	A	3	0	2	2	0	1	3	1	0	2	2	1	0	2	1	1	2	0	1	2	0	26	0	2883.42	K0MY10	K0MY10	160	185	yes	yes	2;3	9.5723e-08	123.87	By matching	By matching	By matching	By matching	By MS/MS	By matching	By MS/MS	By MS/MS
DATTAEMLAQFGR	WMSFILTKDATTAEML	EMLAQFGRHVWDLEGD	K	D	A	G	R	H	3	1	0	1	0	1	1	1	0	0	1	0	1	1	0	0	2	0	0	0	0	13	0	1409.66	K0MX50	K0MX50	312	324	yes	yes	2	0.00024397	101.38	By matching	By matching	By matching	By matching	By MS/MS	By MS/MS	By matching	By matching
DATTIIGGGDSTAAAK	GRALGDLKDATTIIGG	GDSTAAAKQLGIAPKI	K	D	A	A	K	Q	4	0	0	2	0	0	0	3	0	2	0	1	0	0	0	1	3	0	0	0	0	16	0	1447.72	K0N9R1	K0N9R1	345	360	yes	yes	2;3	4.7747e-23	252.46	By MS/MS	By MS/MS	By MS/MS	By MS/MS	By MS/MS	By MS/MS	By MS/MS	By MS/MS
DAVITVPAYFNDSQR	DYLGEPVKDAVITVPA	AYFNDSQRQATKDAGK	K	D	A	Q	R	Q	2	1	1	2	0	1	0	0	0	1	0	0	0	1	1	1	1	0	1	2	0	15	0	1694.83	K0N5C7	K0N5C7	112	126	yes	yes	2	1.8445e-22	235.93	By MS/MS	By MS/MS	By MS/MS	By MS/MS	By MS/MS	By MS/MS	By MS/MS	By MS/MS
DAVKDTVDDVK	KEKLDDAKDAVKDTVD	KDTVDDVKSKLSTDKK	K	D	A	V	K	S	1	0	0	4	0	0	0	0	0	0	0	2	0	0	0	0	1	0	0	3	0	11	1	1203.6	K0N2J8	K0N2J8	53	63	yes	yes	2	6.4675e-10	199.82	By MS/MS	By MS/MS	By MS/MS	By MS/MS	By MS/MS	By MS/MS	By MS/MS	By MS/MS
DAVVTADEMLYGETDLLQTSR	ALLGLLGKDAVVTADE	TDLLQTSRRQYTYLRG	K	D	A	S	R	R	2	1	0	3	0	1	2	1	0	0	3	0	1	0	0	1	3	0	1	2	0	21	0	2326.1	K0N6C6	K0N6C6	93	113	yes	yes	2	1.6896e-32	274.6	By MS/MS	By MS/MS	By MS/MS	By MS/MS	By MS/MS	By MS/MS	By matching	By matching
DAYAPLATNAVR	VHFNPTGKDAYAPLAT	PLATNAVRQGMMAGAN	K	D	A	V	R	Q	4	1	1	1	0	0	0	0	0	0	1	0	0	0	1	0	1	0	1	1	0	12	0	1260.65	K0N4U4	K0N4U4	306	317	yes	yes	2	0.002345	85.554	By MS/MS	By matching	By matching	By matching	By matching	By matching	By matching	By matching
DAYISVAEALK	VGKYVALKDAYISVAE	ISVAEALKHAGYYWDS	K	D	A	L	K	H	3	0	0	1	0	0	1	0	0	1	1	1	0	0	0	1	0	0	1	1	0	11	0	1178.62	K0MXZ1	K0MXZ1	306	316	yes	yes	2	6.9121e-05	121.68	By MS/MS	By MS/MS	By matching	By MS/MS	By matching	By matching	By MS/MS	By matching
DDAEGLTVLR	GQLQIMTKDDAEGLTV	AEGLTVLRQTAAFVLA	K	D	D	L	R	Q	1	1	0	2	0	0	1	1	0	0	2	0	0	0	0	0	1	0	0	1	0	10	0	1087.55	K0N5P5	K0N5P5	81	90	yes	yes	2	1.1827e-07	175.15	By MS/MS	By MS/MS	By MS/MS	By MS/MS	By MS/MS	By MS/MS	By MS/MS	By MS/MS
DDAHAYLDGSVR	QNGAISIKDDAHAYLD	AYLDGSVRIANGADVL	K	D	D	V	R	I	2	1	0	3	0	0	0	1	1	0	1	0	0	0	0	1	0	0	1	1	0	12	0	1317.59	K0NBH5	K0NBH5	99	110	yes	yes	2	0.0012438	89.189	By MS/MS	By MS/MS	By MS/MS	By MS/MS	By MS/MS	By MS/MS	By MS/MS	By matching
DDFDAMMSGYLK	GHKAQPSKDDFDAMMS	AMMSGYLKESEDRLSV	K	D	D	L	K	E	1	0	0	3	0	0	0	1	0	0	1	1	2	1	0	1	0	0	1	0	0	12	0	1391.57	K0N8A7	K0N8A7	125	136	yes	yes	2	1.4553e-05	134.49	By matching	By matching	By matching	By matching	By MS/MS	By matching	By matching	By matching
DDFMDEMAAAQNLPK	IDGETITRDDFMDEMA	AAAQNLPKTSQPAVGT	R	D	D	P	K	T	3	0	1	3	0	1	1	0	0	0	1	1	2	1	1	0	0	0	0	0	0	15	0	1694.73	K0N8F3	K0N8F3	61	75	yes	yes	2	1.4004e-07	162.67	By MS/MS	By MS/MS	By MS/MS	By MS/MS	By MS/MS	By MS/MS	By matching	By MS/MS
DDGITGVAFNK	TKMSQQLKDDGITGVA	ITGVAFNKSYDFEFET	K	D	D	N	K	S	1	0	1	2	0	0	0	2	0	1	0	1	0	1	0	0	1	0	0	1	0	11	0	1135.55	K0N8H4	K0N8H4	200	210	yes	yes	2	0.00052466	97.163	By matching	By matching	By matching	By matching	By matching	By matching	By MS/MS	By MS/MS
DDGVALIHGITR	KDVAKLLKDDGVALIH	ALIHGITRQQGGAVNA	K	D	D	T	R	Q	1	1	0	2	0	0	0	2	1	2	1	0	0	0	0	0	1	0	0	1	0	12	0	1265.67	K0N6M0	K0N6M0	255	266	yes	yes	2	2.4354e-05	125.97	By matching	By matching	By matching	By matching	By MS/MS	By matching	By matching	By MS/MS
DDHPDQPIMAVEK	GFSVGMTRDDHPDQPI	QPIMAVEKDGVTYFVD	R	D	D	E	K	D	1	0	0	3	0	1	1	0	1	1	0	1	1	0	2	0	0	0	0	1	0	13	0	1493.68	K0N9C1	K0N9C1	55	67	yes	yes	2;3	8.2026e-17	223.03	By MS/MS	By MS/MS	By MS/MS	By MS/MS	By MS/MS	By MS/MS	By MS/MS	By MS/MS
DDIAEQIIRPTGLLDPK	YELDRVPKDDIAEQII	PTGLLDPKIEVRPVMG	K	D	D	P	K	I	1	1	0	3	0	1	1	1	0	3	2	1	0	0	2	0	1	0	0	0	0	17	1	1893.02	K0MU09	K0MU09	412	428	yes	yes	3	0.054184	30.072	By matching	By matching	By matching	By matching	By matching	By matching	By matching	By MS/MS
DDIPDFRPGDNVR	EITKKQLRDDIPDFRP	FRPGDNVRVHAKIVEG	R	D	D	V	R	V	0	2	1	4	0	0	0	1	0	1	0	0	0	1	2	0	0	0	0	1	0	13	1	1514.71	K0NB12	K0NB12	54	66	yes	yes	2;3	2.6546e-05	128.57	By MS/MS	By MS/MS	By MS/MS	By MS/MS	By MS/MS	By MS/MS	By MS/MS	By MS/MS
DDIYFEIITNK	FIVETLQKDDIYFEII	YFEIITNKGVFSDSRV	K	D	D	N	K	G	0	0	1	2	0	0	1	0	0	3	0	1	0	1	0	0	1	0	1	0	0	11	0	1369.68	K0N9U2	K0N9U2	98	108	yes	yes	2	0.0195	63.091	By matching	By matching	By matching	By matching	By matching	By MS/MS	By matching	By matching
DDKHFGGQR	DQMIKIAKDDKHFGGQ	DKHFGGQRALLLFETP	K	D	D	Q	R	A	0	1	0	2	0	1	0	2	1	0	0	1	0	1	0	0	0	0	0	0	0	9	1	1058.49	K0NDL4	K0NDL4	247	255	yes	yes	2	0.027105	76.064	By matching	By matching	By matching	By matching	By matching	By matching	By matching	By MS/MS
DDLFNTDFTMTK	MDTNIYKKDDLFNTDF	NTDFTMTKAERLDYGE	K	D	D	T	K	A	0	0	1	3	0	0	0	0	0	0	1	1	1	2	0	0	3	0	0	0	0	12	0	1446.63	K0NAC2	K0NAC2	340	351	yes	yes	2	2.6482e-46	329.67	By MS/MS	By MS/MS	By MS/MS	By MS/MS	By MS/MS	By MS/MS	By MS/MS	By MS/MS
DDLGSDKPIVDMILDR	TADILTRKDDLGSDKP	IVDMILDRAGNKGTGK	K	D	D	D	R	A	0	1	0	5	0	0	0	1	0	2	2	1	1	0	1	1	0	0	0	1	0	16	1	1800.89	K0N5N2	K0N5N2	249	264	yes	yes	2;3	3.0131e-10	195.38	By matching	By MS/MS	By MS/MS	By MS/MS	By matching	By MS/MS	By MS/MS	By MS/MS
DDLLVYAAHTNLDR	AMYAQILKDDLLVYAA	AAHTNLDRVQDGMNDW	K	D	D	D	R	V	2	1	1	3	0	0	0	0	1	0	3	0	0	0	0	0	1	0	1	1	0	14	0	1614.8	K0N5C6	K0N5C6	92	105	yes	yes	2	6.4116e-16	201.06	By matching	By matching	By matching	By MS/MS	By MS/MS	By MS/MS	By MS/MS	By matching
DDLSWPEGK	LSADLATRDDLSWPEG	DLSWPEGKQFDDMREW	R	D	D	G	K	Q	0	0	0	2	0	0	1	1	0	0	1	1	0	0	1	1	0	1	0	0	0	9	0	1045.47	K0N6Q3	K0N6Q3	149	157	yes	yes	2	0.0008861	94.409	By matching	By matching	By matching	By matching	By matching	By matching	By MS/MS	By matching
DDLVQQTEAEIK	SEFTKGGRDDLVQQTE	QQTEAEIKVVERFLPA	R	D	D	I	K	V	1	0	0	2	0	2	2	0	0	1	1	1	0	0	0	0	1	0	0	1	0	12	0	1387.68	K0MVR2	K0MVR2	74	85	yes	yes	2	0.00048764	92.151	By MS/MS	By matching	By matching	By matching	By matching	By matching	By matching	By matching
DDPVEAAQVILK	ARALRISRDDPVEAAQ	EAAQVILKGQTLAMDI	R	D	D	L	K	G	2	0	0	2	0	1	1	0	0	1	1	1	0	0	1	0	0	0	0	2	0	12	0	1296.69	K0N7B3	K0N7B3	108	119	yes	yes	2	6.5156e-07	154.36	By matching	By matching	By MS/MS	By MS/MS	By MS/MS	By MS/MS	By MS/MS	By MS/MS
DDQFLLTK	GYAIMLPKDDQFLLTK	DDQFLLTKKELTEQIV	K	D	D	T	K	K	0	0	0	2	0	1	0	0	0	0	2	1	0	1	0	0	1	0	0	0	0	8	0	978.502	K0N7I8	K0N7I8	489	496	yes	yes	2	8.854e-06	174.02	By MS/MS	By MS/MS	By matching	By MS/MS	By matching	By matching	By MS/MS	By MS/MS
DDQPALDQIHQEVLALTAR	ISAAIAQRDDQPALDQ	EVLALTARHPLS____	R	D	D	A	R	H	3	1	0	3	0	3	1	0	1	1	3	0	0	0	1	0	1	0	0	1	0	19	0	2132.09	K0MV12	K0MV12	388	406	yes	yes	2;3	1.6313e-10	183.45	By matching	By matching	By MS/MS	By matching	By MS/MS	By MS/MS	By MS/MS	By MS/MS
DDSAVSLKK	RALATEAKDDSAVSLK	DSAVSLKKGVQMVYDH	K	D	D	K	K	G	1	0	0	2	0	0	0	0	0	0	1	2	0	0	0	2	0	0	0	1	0	9	1	961.508	K0NAZ2	K0NAZ2	140	148	yes	yes	2	5.164e-05	164.46	By matching	By MS/MS	By matching	By MS/MS	By matching	By matching	By matching	By matching
DDSGILDGAVTLNK	KNASLALRDDSGILDG	DGAVTLNKDAALPQND	R	D	D	N	K	D	1	0	1	3	0	0	0	2	0	1	2	1	0	0	0	1	1	0	0	1	0	14	0	1416.71	K0N932	K0N932	98	111	yes	yes	2;3	1.9705e-16	219.97	By MS/MS	By matching	By MS/MS	By MS/MS	By MS/MS	By matching	By MS/MS	By matching
DDVFNVANGQQTSLNQVAK	LLETPSARDDVFNVAN	TSLNQVAKELEKLTGK	R	D	D	A	K	E	2	0	3	2	0	3	0	1	0	0	1	1	0	1	0	1	1	0	0	3	0	19	0	2047	K0N6R1	K0N6R1	244	262	yes	yes	2	2.8717e-54	335.14	By MS/MS	By MS/MS	By MS/MS	By MS/MS	By MS/MS	By MS/MS	By MS/MS	By MS/MS
DDVGSFLPDYLSK	QLTFGYSRDDVGSFLP	FLPDYLSKGILPADPF	R	D	D	S	K	G	0	0	0	3	0	0	0	1	0	0	2	1	0	1	1	2	0	0	1	1	0	13	0	1454.69	K0NAC6	K0NAC6	790	802	yes	yes	2	0.0030252	82.069	By matching	By matching	By matching	By matching	By matching	By matching	By matching	By MS/MS
DDVLAAFSWLR	EAFFPAARDDVLAAFS	LAAFSWLREHTKGLQL	R	D	D	L	R	E	2	1	0	2	0	0	0	0	0	0	2	0	0	1	0	1	0	1	0	1	0	11	0	1291.66	K0N2U5	K0N2U5	80	90	yes	yes	2	0.0042664	79.489	By matching	By matching	By matching	By matching	By matching	By matching	By matching	By matching
DDVNIIFGTSINEELGDEVVVTVIATGIEEDPR	QIVADSAKDDVNIIFG	TGIEEDPRQEPSRRNV	K	D	D	P	R	Q	1	1	2	4	0	0	5	3	0	5	1	0	0	1	1	1	3	0	0	5	0	33	0	3557.76	K0N4L6	K0N4L6	289	321	yes	yes	3	0.061319	15.595	By matching	By matching	By matching	By MS/MS	By matching	By matching	By matching	By matching
DDYESIDPTAK	IGNVGINRDDYESIDP	ESIDPTAKGIVVRDVA	R	D	D	A	K	G	1	0	0	3	0	0	1	0	0	1	0	1	0	0	1	1	1	0	1	0	0	11	0	1252.55	K0N535	K0N535	66	76	yes	yes	2	0.078719	49.28	By matching	By MS/MS	By matching	By matching	By matching	By matching	By matching	By matching
DDYFLNIAK	PDLQNLLRDDYFLNIA	DYFLNIAKNYQESVRD	R	D	D	A	K	N	1	0	1	2	0	0	0	0	0	1	1	1	0	1	0	0	0	0	1	0	0	9	0	1097.54	K0N5N2	K0N5N2	398	406	yes	yes	2	1.0325e-09	209.19	By MS/MS	By MS/MS	By MS/MS	By MS/MS	By MS/MS	By MS/MS	By MS/MS	By MS/MS
DEFLTWQQQADESQQSK	HAQWQQQKDEFLTWQQ	ADESQQSKQS______	K	D	E	S	K	Q	1	0	0	2	0	5	2	0	0	0	1	1	0	1	0	2	1	1	0	0	0	17	0	2066.92	K0N8I9	K0N8I9	197	213	yes	yes	2	2.5507e-82	385.82	By matching	By matching	By matching	By matching	By matching	By MS/MS	By matching	By matching
DEFPDLHVEQR	YSASQEARDEFPDLHV	PDLHVEQRSAISIARR	R	D	E	Q	R	S	0	1	0	2	0	1	2	0	1	0	1	0	0	1	1	0	0	0	0	1	0	11	0	1383.64	K0N4I1	K0N4I1	429	439	yes	yes	2	0.033914	53.124	By matching	By matching	By matching	By matching	By matching	By matching	By matching	By matching
DEIIAFSEK	GNGARGARDEIIAFSE	EIIAFSEKTHIPIITT	R	D	E	E	K	T	1	0	0	1	0	0	2	0	0	2	0	1	0	1	0	1	0	0	0	0	0	9	0	1050.52	K0NBB6	K0NBB6	228	236	yes	yes	2	0.013042	63.184	By matching	By MS/MS	By matching	By matching	By matching	By matching	By matching	By MS/MS
DEIIEELVR	NLIRKHERDEIIEELV	EIIEELVRNYLGKEQA	R	D	E	V	R	N	0	1	0	1	0	0	3	0	0	2	1	0	0	0	0	0	0	0	0	1	0	9	0	1114.59	K0N358	K0N358	70	78	yes	yes	2	0.00013303	128.27	By matching	By MS/MS	By MS/MS	By MS/MS	By matching	By MS/MS	By matching	By MS/MS
DEIKDAINK	DALIDQVKDEIKDAIN	EIKDAINKADKAPQQT	K	D	E	N	K	A	1	0	1	2	0	0	1	0	0	2	0	2	0	0	0	0	0	0	0	0	0	9	1	1044.55	K0N860	K0N860	325	333	yes	yes	2	0.040649	66.92	By matching	By matching	By matching	By matching	By matching	By matching	By MS/MS	By matching
DEIQEAQVGPEYAPITSDYIDYK	LYAINGGKDEIQEAQV	TSDYIDYKEFMNKFDK	K	D	E	Y	K	E	2	0	0	3	0	2	3	1	0	3	0	1	0	0	2	1	1	0	3	1	0	23	0	2643.22	K0N8I5	K0N8I5	449	471	yes	yes	2	3.0031e-24	238.05	By matching	By MS/MS	By MS/MS	By matching	By matching	By matching	By MS/MS	By MS/MS
DEKPVVATPNDVAAAVER	QHQLDGTKDEKPVVAT	DVAAAVERLTGVPVSK	K	D	E	E	R	L	4	1	1	2	0	0	2	0	0	0	0	1	0	0	2	0	1	0	0	4	0	18	1	1879.96	K0N9Z7	K0N9Z7	395	412	yes	yes	2;3	4.614e-07	171.25	By matching	By matching	By MS/MS	By matching	By MS/MS	By MS/MS	By MS/MS	By MS/MS
DELIAILQDFIR	SGLDPIARDELIAILQ	AILQDFIRDEQHSVLI	R	D	E	I	R	D	1	1	0	2	0	1	1	0	0	3	2	0	0	1	0	0	0	0	0	0	0	12	0	1444.79	K0N6W6	K0N6W6	167	178	yes	yes	2	0.00039372	97.69	By matching	By matching	By matching	By matching	By matching	By matching	By matching	By MS/MS
DELQPAPATDQRPAVEEDDQNLTFK	VDPVIMTKDELQPAPA	DDQNLTFKAKTHLNPK	K	D	E	F	K	A	3	1	1	4	0	3	3	0	0	0	2	1	0	1	3	0	2	0	0	1	0	25	1	2826.33	K0N1B5	K0N1B5	82	106	yes	yes	3	2.4908e-08	142.89	By MS/MS	By MS/MS	By MS/MS	By MS/MS	By MS/MS	By MS/MS	By MS/MS	By MS/MS
DELSQWFICPYVDYELLK	AQLVSKHKDELSQWFI	YVDYELLKRLNSKESF	K	D	E	L	K	R	0	0	0	2	1	1	2	0	0	1	3	1	0	1	1	1	0	1	2	1	0	18	0	2317.1	K0NA57	K0NA57	129	146	yes	yes	3	0.075083	13.636	By matching	By matching	By MS/MS	By matching	By matching	By matching	By matching	By matching
DELVHAAQK	FALNYGGRDELVHAAQ	ELVHAAQKLAKQVQEG	R	D	E	Q	K	L	2	0	0	1	0	1	1	0	1	0	1	1	0	0	0	0	0	0	0	1	0	9	0	1009.52	K0MVX1	K0MVX1	162	170	yes	yes	2	0.00059579	105.1	By matching	By matching	By matching	By MS/MS	By matching	By matching	By matching	By matching
DENGVAVDFVADNDDYPR	YGHVKAIRDENGVAVD	ADNDDYPRYGNNDDRA	R	D	E	P	R	Y	2	1	2	5	0	0	1	1	0	0	0	0	0	1	1	0	0	0	1	3	0	18	0	2009.86	K0N8I5	K0N8I5	547	564	yes	yes	2	4.9492e-53	315.28	By MS/MS	By MS/MS	By MS/MS	By MS/MS	By MS/MS	By matching	By MS/MS	By MS/MS
DENVLFLR	DEIRQTVKDENVLFLR	DENVLFLRLMFADING	K	D	E	L	R	L	0	1	1	1	0	0	1	0	0	0	2	0	0	1	0	0	0	0	0	1	0	8	0	1004.53	K0MW64	K0MW64	17	24	yes	yes	2	0.00035586	128.12	By MS/MS	By MS/MS	By MS/MS	By matching	By MS/MS	By matching	By MS/MS	By matching
DEPGYTAELK	GTNFGTTRDEPGYTAE	PGYTAELKNPYIDSSG	R	D	E	L	K	N	1	0	0	1	0	0	2	1	0	0	1	1	0	0	1	0	1	0	1	0	0	10	0	1121.52	K0N2E5	K0N2E5	293	302	yes	yes	2	0.071316	35.908	By matching	By matching	By matching	By matching	By matching	By matching	By matching	By matching
DESVHGTYIGYK	EIIKLIIRDESVHGTY	HGTYIGYKFQLGFNEL	R	D	E	Y	K	F	0	0	0	1	0	0	1	2	1	1	0	1	0	0	0	1	1	0	2	1	0	12	0	1367.64	K0N552	K0N552	190	201	yes	yes	2	9.7923e-10	178.53	By matching	By MS/MS	By MS/MS	By MS/MS	By MS/MS	By MS/MS	By MS/MS	By MS/MS
DETLEGQILSVADK	RRRLSEGKDETLEGQI	QILSVADKIDLLYEGF	K	D	E	D	K	I	1	0	0	2	0	1	2	1	0	1	2	1	0	0	0	1	1	0	0	1	0	14	0	1516.76	K0N6Z0	K0N6Z0	125	138	yes	yes	2	1.3613e-06	142.19	By matching	By matching	By MS/MS	By matching	By matching	By matching	By matching	By matching
DETLEGQILSVADKIDLLYEGFGEIEK	RRRLSEGKDETLEGQI	EGFGEIEKGNPEQVFL	K	D	E	E	K	G	1	0	0	3	0	1	5	3	0	3	4	2	0	1	0	1	1	0	1	1	0	27	1	3023.52	K0N6Z0	K0N6Z0	125	151	yes	yes	3	5.3329e-07	98.533	By MS/MS	By matching	By matching	By MS/MS	By matching	By matching	By matching	By matching
DETVLQFIEQYR	TGKKLSKRDETVLQFI	LQFIEQYRELGYLPDA	R	D	E	Y	R	E	0	1	0	1	0	2	2	0	0	1	1	0	0	1	0	0	1	0	1	1	0	12	0	1539.76	K0NC38	K0NC38	275	286	yes	yes	2	9.9242e-11	198.74	By matching	By MS/MS	By MS/MS	By matching	By MS/MS	By MS/MS	By MS/MS	By MS/MS
DEVAGIEVETPAPGYK	NLLLSWDRDEVAGIEV	ETPAPGYKWNNLGGLY	R	D	E	Y	K	W	2	0	0	1	0	0	3	2	0	1	0	1	0	0	2	0	1	0	1	2	0	16	0	1673.81	K0N8K0	K0N8K0	67	82	yes	yes	2	0.076547	24.706	By matching	By matching	By matching	By matching	By matching	By matching	By matching	By matching
DEVPHAVAVQVER	EKILELTRDEVPHAVA	AVAVQVERMKDREGGK	R	D	E	E	R	M	2	1	0	1	0	1	2	0	1	0	0	0	0	0	1	0	0	0	0	4	0	13	0	1447.74	K0MVQ8	K0MVQ8	205	217	yes	yes	2;3	0.00013084	120.53	By matching	By MS/MS	By MS/MS	By MS/MS	By MS/MS	By MS/MS	By MS/MS	By matching
DFALALFQAPTVLAGK	VEGVKTNRDFALALFQ	APTVLAGKADTAYLNR	R	D	F	G	K	A	4	0	0	1	0	1	0	1	0	0	3	1	0	2	1	0	1	0	0	1	0	16	0	1660.92	K0N788	K0N788	133	148	yes	yes	2	0.00011272	113.47	By matching	By matching	By matching	By MS/MS	By MS/MS	By matching	By matching	By matching
DFDDAVVVWK	TIDGDDSKDFDDAVVV	DDAVVVWKLPNGNFHL	K	D	F	W	K	L	1	0	0	3	0	0	0	0	0	0	0	1	0	1	0	0	0	1	0	3	0	10	0	1192.58	K0N3S4	K0N3S4	279	288	yes	yes	2	9.4108e-05	127.76	By matching	By matching	By matching	By MS/MS	By matching	By matching	By matching	By matching
DFDPTAINNR	VAAELIKKDFDPTAIN	DPTAINNRMNTVTLAQ	K	D	F	N	R	M	1	1	2	2	0	0	0	0	0	1	0	0	0	1	1	0	1	0	0	0	0	10	0	1161.54	K0N309	K0N309	180	189	yes	yes	2	5.8221e-05	135.86	By MS/MS	By MS/MS	By matching	By matching	By matching	By matching	By MS/MS	By matching
DFDVIHELGLAATGQQALIDQK	AKGLQAAKDFDVIHEL	QQALIDQKDRIHELAT	K	D	F	Q	K	D	3	0	0	3	0	3	1	2	1	2	3	1	0	1	0	0	1	0	0	1	0	22	0	2381.22	K0N3V9	K0N3V9	428	449	yes	yes	2;3	1.038e-16	212.65	By MS/MS	By MS/MS	By MS/MS	By MS/MS	By MS/MS	By MS/MS	By MS/MS	By MS/MS
DFEDVFKDYDLIIGPTTPTVAFK	QVRTLITRDFEDVFKD	TTPTVAFKIGEKVTDP	R	D	F	F	K	I	1	0	0	4	0	0	1	1	0	2	1	2	0	3	2	0	3	0	1	2	0	23	1	2630.32	K0N3Z6	K0N3Z6	386	408	yes	yes	2;3	1.703e-07	149	By MS/MS	By MS/MS	By MS/MS	By MS/MS	By matching	By MS/MS	By MS/MS	By MS/MS
DFEEINIPFR	FPNTHVVKDFEEINIP	EEINIPFRSEQSEPAV	K	D	F	F	R	S	0	1	1	1	0	0	2	0	0	2	0	0	0	2	1	0	0	0	0	0	0	10	0	1278.62	K0NAK0	K0NAK0	299	308	yes	yes	2	0.006571	73.499	By matching	By matching	By matching	By matching	By matching	By matching	By matching	By matching
DFESPDLSANNTVEELPLIDIR	RGIDAIFKDFESPDLS	ELPLIDIRPNPYQPRK	K	D	F	I	R	P	1	1	2	3	0	0	3	0	0	2	3	0	0	1	2	2	1	0	0	1	0	22	0	2486.22	K0N1F9	K0N1F9	19	40	yes	yes	2	1.5312e-08	171.13	By matching	By MS/MS	By MS/MS	By MS/MS	By MS/MS	By MS/MS	By MS/MS	By MS/MS
DFESPDLSANNTVEELPLIDIRPNPYQPR	RGIDAIFKDFESPDLS	RPNPYQPRKTFDEEGL	K	D	F	P	R	K	1	2	3	3	0	1	3	0	0	2	3	0	0	1	5	2	1	0	1	1	0	29	1	3338.64	K0N1F9	K0N1F9	19	47	yes	yes	3	1.3277e-13	153.14	By MS/MS	By MS/MS	By matching	By MS/MS	By MS/MS	By matching	By MS/MS	By MS/MS
DFFESHITPTGPNFFMR	RWRLSFLRDFFESHIT	TGPNFFMRQKYSEISP	R	D	F	M	R	Q	0	1	1	1	0	0	1	1	1	1	0	0	1	4	2	1	2	0	0	0	0	17	0	2041.94	K0MXA7	K0MXA7	103	119	yes	yes	3	0.079979	5.9547	By matching	By matching	By matching	By matching	By matching	By MS/MS	By matching	By matching
DFGVVPLTNPQSR	LESQLVAKDFGVVPLT	PLTNPQSRIYINKSVK	K	D	F	S	R	I	0	1	1	1	0	1	0	1	0	0	1	0	0	1	2	1	1	0	0	2	0	13	0	1428.74	K0MWL6	K0MWL6	531	543	yes	yes	2	1.916e-11	184.11	By matching	By MS/MS	By MS/MS	By MS/MS	By MS/MS	By MS/MS	By matching	By MS/MS
DFHAHGYK	AQVQPLLKDFHAHGYK	DFHAHGYKALLNGKLD	K	D	F	Y	K	A	1	0	0	1	0	0	0	1	2	0	0	1	0	1	0	0	0	0	1	0	0	8	0	973.441	K0NAC7	K0NAC7	60	67	yes	yes	2	0.03223	74.255	By matching	By matching	By MS/MS	By matching	By MS/MS	By matching	By matching	By matching
DFIEHNLNQYDGDESFLAGPTEATTVLNNQVLNLK	WQEEINVRDFIEHNLN	NNQVLNLKKQERANGG	R	D	F	L	K	K	2	0	5	3	0	2	3	2	1	1	5	1	0	2	1	1	3	0	1	2	0	35	0	3918.89	K0N8I5	K0N8I5	29	63	yes	yes	3	4.1441e-15	145.52	By matching	By MS/MS	By MS/MS	By MS/MS	By MS/MS	By MS/MS	By MS/MS	By MS/MS
DFIEVFNEEAAK	KKRKIIGRDFIEVFNE	VFNEEAAKLNGIDFLA	R	D	F	A	K	L	2	0	1	1	0	0	3	0	0	1	0	1	0	2	0	0	0	0	0	1	0	12	0	1410.67	K0NBJ2	K0NBJ2	319	330	yes	yes	2	8.5473e-20	232.78	By MS/MS	By MS/MS	By MS/MS	By MS/MS	By MS/MS	By MS/MS	By MS/MS	By MS/MS
DFIYVGDVVR	FGDGEQTRDFIYVGDV	IYVGDVVRAIRGLLET	R	D	F	V	R	A	0	1	0	2	0	0	0	1	0	1	0	0	0	1	0	0	0	0	1	3	0	10	0	1181.61	K0N6R1	K0N6R1	222	231	yes	yes	2	6.0147e-06	159.83	By matching	By MS/MS	By MS/MS	By MS/MS	By MS/MS	By MS/MS	By matching	By MS/MS
DFLVEFNGK	IIQGHMIKDFLVEFNG	FLVEFNGKRFECADAG	K	D	F	G	K	R	0	0	1	1	0	0	1	1	0	0	1	1	0	2	0	0	0	0	0	1	0	9	0	1067.53	K0N765	K0N765	249	257	yes	yes	2	0.040038	50.353	By matching	By matching	By matching	By matching	By matching	By matching	By matching	By MS/MS
DFMHDADPFHEAEDAR	KYGVDASKDFMHDADP	FHEAEDARTYWTRLMK	K	D	F	A	R	T	3	1	0	4	0	0	2	0	2	0	0	0	1	2	1	0	0	0	0	0	0	16	0	1901.76	K0N6M8	K0N6M8	128	143	yes	yes	3	9.925e-05	111.72	By MS/MS	By MS/MS	By MS/MS	By MS/MS	By MS/MS	By matching	By MS/MS	By MS/MS
DFNARTADQAGMIIPVVITVYEDR	INIMGFTKDFNARTAD	VITVYEDRSFDFVTKT	K	D	F	D	R	S	3	2	1	3	0	1	1	1	0	3	0	0	1	1	1	0	2	0	1	3	0	24	1	2693.35	K0N724	K0N724	41	64	yes	yes	3	0.055689	25.619	By MS/MS	By matching	By matching	By matching	By matching	By matching	By matching	By matching
DFNDPEMMEIAVLENLQR	ETIPSIVRDFNDPEMM	AVLENLQREDLTPLDE	R	D	F	Q	R	E	1	1	2	2	0	1	3	0	0	1	2	0	2	1	1	0	0	0	0	1	0	18	0	2163	K0N1F9	K0N1F9	106	123	yes	yes	2;3	7.7416e-16	220.89	By MS/MS	By MS/MS	By MS/MS	By MS/MS	By MS/MS	By MS/MS	By matching	By MS/MS
DFPYLNEPTQDNIVNGVPDK	IFNEIMPKDFPYLNEP	IVNGVPDKYFIDKGED	K	D	F	D	K	Y	0	0	3	3	0	1	1	1	0	1	1	1	0	1	3	0	1	0	1	2	0	20	0	2274.08	K0NAN3	K0NAN3	574	593	yes	yes	2	4.113e-05	121	By matching	By matching	By MS/MS	By matching	By matching	By matching	By matching	By matching
DFQAQLAK	EITFDQIKDFQAQLAK	DFQAQLAKQPAAGATA	K	D	F	A	K	Q	2	0	0	1	0	2	0	0	0	0	1	1	0	1	0	0	0	0	0	0	0	8	0	919.476	K0NC50	K0NC50	11	18	yes	yes	2	0.0025649	87.696	By MS/MS	By MS/MS	By MS/MS	By matching	By MS/MS	By MS/MS	By matching	By matching
DFSDYEFIAVDR	PAMPEIEKDFSDYEFI	YEFIAVDRDKNLEVAQ	K	D	F	D	R	D	1	1	0	3	0	0	1	0	0	1	0	0	0	2	0	1	0	0	1	1	0	12	0	1475.66	K0N9F1	K0N9F1	53	64	yes	yes	2	1.5365e-14	219.74	By MS/MS	By MS/MS	By MS/MS	By MS/MS	By MS/MS	By MS/MS	By MS/MS	By MS/MS
DFSEIQDFTATHGFPVMLK	PGTPEPTRDFSEIQDF	HGFPVMLKAASGGGGK	R	D	F	L	K	A	1	0	0	2	0	1	1	1	1	1	1	1	1	3	1	1	2	0	0	1	0	19	0	2182.04	K0NAI2	K0NAI2	140	158	yes	yes	2;3	4.6221e-08	169.58	By MS/MS	By MS/MS	By MS/MS	By matching	By matching	By MS/MS	By matching	By MS/MS
DFSINVISK	LLDIIGDRDFSINVIS	FSINVISKSGTTTEPS	R	D	F	S	K	S	0	0	1	1	0	0	0	0	0	2	0	1	0	1	0	2	0	0	0	1	0	9	0	1021.54	K0N7I6	K0N7I6	134	142	yes	yes	2	8.7962e-10	212.03	By MS/MS	By MS/MS	By MS/MS	By MS/MS	By MS/MS	By MS/MS	By MS/MS	By MS/MS
DFSYFGALGK	VDSATIRRDFSYFGAL	SYFGALGKRGYGYDVV	R	D	F	G	K	R	1	0	0	1	0	0	0	2	0	0	1	1	0	2	0	1	0	0	1	0	0	10	0	1103.53	K0NBZ5	K0NBZ5	86	95	yes	yes	2	4.5983e-06	163.16	By MS/MS	By matching	By MS/MS	By matching	By MS/MS	By MS/MS	By MS/MS	By MS/MS
DFTTAPAQVVVLPDTDGK	LETGIDLKDFTTAPAQ	VLPDTDGKRIQITITE	K	D	F	G	K	R	2	0	0	3	0	1	0	1	0	0	1	1	0	1	2	0	3	0	0	3	0	18	0	1872.95	K0N6P7	K0N6P7	156	173	yes	yes	2	0.00026488	98.882	By matching	By matching	By matching	By MS/MS	By MS/MS	By MS/MS	By matching	By matching
DFTVLSATPFK	QHGFARDRDFTVLSAT	VLSATPFKASFVLKDD	R	D	F	F	K	A	1	0	0	1	0	0	0	0	0	0	1	1	0	2	1	1	2	0	0	1	0	11	0	1224.64	K0NAP4	K0NAP4	79	89	yes	yes	2	0.012802	62.528	By matching	By matching	By MS/MS	By matching	By matching	By matching	By matching	By MS/MS
DFVDLPIASAAMR	VELDNATKDFVDLPIA	PIASAAMRRLQKAVDS	K	D	F	M	R	R	3	1	0	2	0	0	0	0	0	1	1	0	1	1	1	1	0	0	0	1	0	13	0	1404.71	K0N992	K0N992	276	288	yes	yes	2	4.4774e-06	133.88	By matching	By MS/MS	By MS/MS	By MS/MS	By MS/MS	By MS/MS	By MS/MS	By MS/MS
DFVHLYQGK	KQVRALTKDFVHLYQG	FVHLYQGKLTEPAIIV	K	D	F	G	K	L	0	0	0	1	0	1	0	1	1	0	1	1	0	1	0	0	0	0	1	1	0	9	0	1105.56	K0N6H7	K0N6H7	43	51	yes	yes	2	5.3688e-05	152.34	By MS/MS	By MS/MS	By MS/MS	By MS/MS	By MS/MS	By MS/MS	By MS/MS	By MS/MS
DFVLHTSK	VTSAHGTRDFVLHTSK	DFVLHTSKHDFLCILD	R	D	F	S	K	H	0	0	0	1	0	0	0	0	1	0	1	1	0	1	0	1	1	0	0	1	0	8	0	945.492	K0N8Q2	K0N8Q2	228	235	yes	yes	2	0.00021257	150.4	By matching	By matching	By matching	By matching	By matching	By matching	By MS/MS	By matching
DFVLLESGK	DPTQPTVRDFVLLESG	FVLLESGKSFWLSEPY	R	D	F	G	K	S	0	0	0	1	0	0	1	1	0	0	2	1	0	1	0	1	0	0	0	1	0	9	0	1006.53	K0N2U9	K0N2U9	190	198	yes	yes	2	0.0026494	86.898	By matching	By MS/MS	By MS/MS	By MS/MS	By matching	By matching	By matching	By matching
DFVSVVGDR	MRATDLRRDFVSVVGD	FVSVVGDRQFFGRLGF	R	D	F	D	R	Q	0	1	0	2	0	0	0	1	0	0	0	0	0	1	0	1	0	0	0	3	0	9	0	992.493	K0N9Y9	K0N9Y9	49	57	yes	yes	2	0.0072672	73.885	By MS/MS	By matching	By matching	By matching	By matching	By matching	By matching	By matching
DGDHYSMVVEPR	RLIGKSKRDGDHYSMV	YSMVVEPRLYSETALA	R	D	G	P	R	L	0	1	0	2	0	0	1	1	1	0	0	0	1	0	1	1	0	0	1	2	0	12	0	1403.61	K0N7F5	K0N7F5	238	249	yes	yes	2;3	0.0012438	89.189	By matching	By matching	By matching	By matching	By matching	By matching	By matching	By matching
DGDILVGK	VRVGAEVRDGDILVGK	DGDILVGKVTPKGVTE	R	D	G	G	K	V	0	0	0	2	0	0	0	2	0	1	1	1	0	0	0	0	0	0	0	1	0	8	0	815.439	K0MXV4	K0MXV4	876	883	yes	yes	1	0.040163	94.006	By matching	By matching	By matching	By MS/MS	By MS/MS	By matching	By matching	By matching
DGDITEDDLHR	DKLKRQEKDGDITEDD	ITEDDLHRLEKDMQKA	K	D	G	H	R	L	0	1	0	4	0	0	1	1	1	1	1	0	0	0	0	0	1	0	0	0	0	11	0	1284.56	K0N5M3	K0N5M3	145	155	yes	yes	2	1.3517e-13	202.96	By matching	By MS/MS	By matching	By matching	By matching	By MS/MS	By matching	By MS/MS
DGDQPALAAHQVTSSELVAK	ATNYYPSRDGDQPALA	TSSELVAKHFGTKKVV	R	D	G	A	K	H	4	0	0	2	0	2	1	1	1	0	2	1	0	0	1	2	1	0	0	2	0	20	0	2036.02	K0MS41	K0MS41	95	114	yes	yes	3	0.00096556	73.279	By matching	By matching	By matching	By matching	By MS/MS	By matching	By MS/MS	By MS/MS
DGDSLAGSVLELK	KDGMARMKDGDSLAGS	AGSVLELKDALTNLLA	K	D	G	L	K	D	1	0	0	2	0	0	1	2	0	0	3	1	0	0	0	2	0	0	0	1	0	13	0	1302.67	K0N1P4	K0N1P4	304	316	yes	yes	2	2.979e-11	174.72	By matching	By matching	By MS/MS	By matching	By MS/MS	By matching	By matching	By matching
DGEEHRPVMIHR	FNLTYVGKDGEEHRPV	HRPVMIHRGIVGTMER	K	D	G	H	R	G	0	2	0	1	0	0	2	1	2	1	0	0	1	0	1	0	0	0	0	1	0	12	1	1474.71	K0N5P5	K0N5P5	522	533	yes	yes	3	2.2119e-05	126.03	By MS/MS	By MS/MS	By MS/MS	By MS/MS	By matching	By matching	By matching	By matching
DGEIQVGEVAK	TPSVVAFKDGEIQVGE	IQVGEVAKRQAITNPD	K	D	G	A	K	R	1	0	0	1	0	1	2	2	0	1	0	1	0	0	0	0	0	0	0	2	0	11	0	1143.58	K0N5C7	K0N5C7	44	54	yes	yes	2	2.985e-19	229	By MS/MS	By MS/MS	By MS/MS	By MS/MS	By MS/MS	By MS/MS	By MS/MS	By MS/MS
DGEIQVGEVAKR	TPSVVAFKDGEIQVGE	QVGEVAKRQAITNPDT	K	D	G	K	R	Q	1	1	0	1	0	1	2	2	0	1	0	1	0	0	0	0	0	0	0	2	0	12	1	1299.68	K0N5C7	K0N5C7	44	55	yes	yes	2	1.6018e-06	155.88	By MS/MS	By MS/MS	By matching	By matching	By matching	By matching	By MS/MS	By MS/MS
DGETIIVTTDTGTYK	VTVPDFVKDGETIIVT	TTDTGTYKGRAQK___	K	D	G	Y	K	G	0	0	0	2	0	0	1	2	0	2	0	1	0	0	0	0	5	0	1	1	0	15	0	1612.78	K0N712	K0N712	168	182	yes	yes	2	9.003e-41	288.77	By MS/MS	By MS/MS	By MS/MS	By MS/MS	By MS/MS	By MS/MS	By MS/MS	By MS/MS
DGETVGLTFDPEDIHVMR	IHSTNPAKDGETVGLT	PEDIHVMRLNESEEDF	K	D	G	M	R	L	0	1	0	3	0	0	2	2	1	1	1	0	1	1	1	0	2	0	0	2	0	18	0	2029.94	K0N765	K0N765	327	344	yes	yes	2;3	1.3878e-05	142.39	By matching	By matching	By matching	By matching	By matching	By matching	By MS/MS	By MS/MS
DGINGASFASGDFSDEEAADR	YVGAKTGRDGINGASF	SDEEAADRSAVQVGDP	R	D	G	D	R	S	4	1	1	4	0	0	2	3	0	1	0	0	0	2	0	3	0	0	0	0	0	21	0	2129.88	K0N9H6	K0N9H6	222	242	yes	yes	2	5.2274e-69	356.49	By MS/MS	By MS/MS	By MS/MS	By MS/MS	By MS/MS	By MS/MS	By matching	By matching
DGIQAEIVDLR	KAADNLAKDGIQAEIV	QAEIVDLRTIAPLDVE	K	D	G	L	R	T	1	1	0	2	0	1	1	1	0	2	1	0	0	0	0	0	0	0	0	1	0	11	0	1227.65	K0MVA7	K0MVA7	227	237	yes	yes	2	9.7897e-05	117.95	By MS/MS	By matching	By matching	By matching	By matching	By matching	By MS/MS	By MS/MS
DGIYHYSWYTEA	HTYERTDRDGIYHYSW	HYSWYTEA________	R	D	G	E	A	-	1	0	0	1	0	0	1	1	1	1	0	0	0	0	0	1	1	1	3	0	0	12	0	1503.63	K0N5N2	K0N5N2	467	478	yes	yes	2	4.4896e-06	143.24	By MS/MS	By matching	By MS/MS	By matching	By MS/MS	By matching	By MS/MS	By MS/MS
DGKDVVGFASK	VKRGQQVKDGKDVVGF	DVVGFASKLKVTKNKV	K	D	G	S	K	L	1	0	0	2	0	0	0	2	0	0	0	2	0	1	0	1	0	0	0	2	0	11	1	1121.57	K0N8P0	K0N8P0	272	282	yes	yes	2	0.036059	64.827	By matching	By matching	By matching	By matching	By matching	By matching	By MS/MS	By matching
DGKPIVTPSQDVVLGNYYLTMEQK	AHHILAPKDGKPIVTP	YYLTMEQKGREGEGMI	K	D	G	Q	K	G	0	0	1	2	0	2	1	2	0	1	2	2	1	0	2	1	2	0	2	3	0	24	1	2694.36	K0NAN3	K0NAN3	484	507	yes	yes	3	3.5699e-06	103.24	By MS/MS	By matching	By MS/MS	By matching	By matching	By MS/MS	By matching	By MS/MS
DGLLDPVIGR	RNLTQEAKDGLLDPVI	LLDPVIGREHEIQETA	K	D	G	G	R	E	0	1	0	2	0	0	0	2	0	1	2	0	0	0	1	0	0	0	0	1	0	10	0	1053.58	K0N9Z7	K0N9Z7	111	120	yes	yes	2	0.0032853	83.862	By MS/MS	By matching	By matching	By matching	By matching	By MS/MS	By matching	By MS/MS
DGLLGVNGPMTIK	VLPDLPLKDGLLGVNG	VNGPMTIKNRLHLGDI	K	D	G	I	K	N	0	0	1	1	0	0	0	3	0	1	2	1	1	0	1	0	1	0	0	1	0	13	0	1313.7	K0MVB0	K0MVB0	154	166	yes	yes	2	3.4374e-08	158.11	By MS/MS	By MS/MS	By MS/MS	By matching	By MS/MS	By matching	By MS/MS	By matching
DGLYHQNR	ALKTSVMKDGLYHQNR	DGLYHQNRMAVAPNGS	K	D	G	N	R	M	0	1	1	1	0	1	0	1	1	0	1	0	0	0	0	0	0	0	1	0	0	8	0	1001.47	K0N5A1	K0N5A1	570	577	yes	yes	2	0.0058267	80.165	By matching	By MS/MS	By matching	By matching	By matching	By matching	By matching	By matching
DGNMLMSER	EQADHADKDGNMLMSE	GNMLMSERSYGRMSRS	K	D	G	E	R	S	0	1	1	1	0	0	1	1	0	0	1	0	2	0	0	1	0	0	0	0	0	9	0	1051.44	K0MYM2	K0MYM2	101	109	yes	yes	2	0.066096	37.968	By matching	By matching	By matching	By matching	By matching	By matching	By matching	By matching
DGNVILFIDELHTLIGAGGAEGAIDASNILKPALAR	KIIDEIYKDGNVILFI	ILKPALARGELQLIGA	K	D	G	A	R	G	6	1	2	3	0	0	2	5	1	5	5	1	0	1	1	1	1	0	0	1	0	36	1	3643.96	K0N887	K0N887	290	325	yes	yes	3	6.2679e-06	87.498	By matching	By matching	By matching	By MS/MS	By matching	By matching	By matching	By matching
DGQIGSELVHGDK	ASRILFIKDGQIGSEL	SELVHGDKSQEAFYQE	K	D	G	D	K	S	0	0	0	2	0	1	1	3	1	1	1	1	0	0	0	1	0	0	0	1	0	13	0	1353.65	K0N9X1	K0N9X1	196	208	yes	yes	2	8.2983e-06	123.1	By MS/MS	By matching	By matching	By matching	By matching	By matching	By matching	By MS/MS
DGQQSLIATR	QFMETVLRDGQQSLIA	QQSLIATRMPISDILP	R	D	G	T	R	M	1	1	0	1	0	2	0	1	0	1	1	0	0	0	0	1	1	0	0	0	0	10	0	1087.56	K0MWI8	K0MWI8	48	57	yes	yes	2	0.00095458	105.25	By matching	By MS/MS	By matching	By matching	By matching	By matching	By matching	By matching
DGQVIGTDVLK	LLEDRIKKDGQVIGTD	VIGTDVLKVDNFLNHQ	K	D	G	L	K	V	0	0	0	2	0	1	0	2	0	1	1	1	0	0	0	0	1	0	0	2	0	11	0	1143.61	K0MUR6	K0MUR6	47	57	yes	yes	2	3.9768e-07	169.65	By MS/MS	By MS/MS	By MS/MS	By MS/MS	By MS/MS	By MS/MS	By MS/MS	By MS/MS
DGQVVDAHADRGDTVLQNLLK	EGMHFTFKDGQVVDAH	TVLQNLLKIPGARSLG	K	D	G	L	K	I	2	1	1	4	0	2	0	2	1	0	3	1	0	0	0	0	1	0	0	3	0	21	1	2263.16	K0N7D5	K0N7D5	327	347	yes	yes	3	5.4271e-06	141.22	By MS/MS	By MS/MS	By matching	By MS/MS	By matching	By MS/MS	By MS/MS	By MS/MS
DGQYFYGYGDDNSLAK	MIGAIMDRDGQYFYGY	GDDNSLAKELVKTLAA	R	D	G	A	K	E	1	0	1	3	0	1	0	3	0	0	1	1	0	1	0	1	0	0	3	0	0	16	0	1811.76	K0N9I3	K0N9I3	247	262	yes	yes	2	8.2479e-31	266.44	By MS/MS	By matching	By matching	By matching	By matching	By MS/MS	By MS/MS	By MS/MS
DGSAYFQGVVSK	KIAFLQLRDGSAYFQG	YFQGVVSKADVPEEVF	R	D	G	S	K	A	1	0	0	1	0	1	0	2	0	0	0	1	0	1	0	2	0	0	1	2	0	12	0	1256.6	K0N569	K0N569	40	51	yes	yes	2	5.8331e-10	187.62	By MS/MS	By MS/MS	By MS/MS	By MS/MS	By MS/MS	By MS/MS	By MS/MS	By MS/MS
DGSEIYLTIPLSFAQAALGDEIK	APSKKYQRDGSEIYLT	AALGDEIKVDTVHGAV	R	D	G	I	K	V	3	0	0	2	0	1	2	2	0	3	3	1	0	1	1	2	1	0	1	0	0	23	0	2450.26	K0N5J4	K0N5J4	286	308	yes	yes	2	3.9262e-17	206.43	By matching	By matching	By matching	By matching	By MS/MS	By matching	By MS/MS	By MS/MS
DGSQLGLNITYK	DRFQDLLKDGSQLGLN	LGLNITYKVQDKPNGL	K	D	G	Y	K	V	0	0	1	1	0	1	0	2	0	1	2	1	0	0	0	1	1	0	1	0	0	12	0	1307.67	K0N699;K0MWW4	K0N699	94	105	yes	no	2	3.0252e-14	211.38	By MS/MS	By MS/MS	By MS/MS	By MS/MS	By MS/MS	By MS/MS	By MS/MS	By MS/MS
DGSQLVLEVALELGDGVMR	NALTVAKKDGSQLVLE	ELGDGVMRTIAMDSTD	K	D	G	M	R	T	1	1	0	2	0	1	2	3	0	0	4	0	1	0	0	1	0	0	0	3	0	19	0	2000.02	K0NAB3	K0NAB3	39	57	yes	yes	2;3	0.001114	78.708	By MS/MS	By matching	By matching	By matching	By matching	By matching	By matching	By matching
DGSQLVLEVALELGDGVMRTIAMDSTDGLQR	NALTVAKKDGSQLVLE	DSTDGLQRNMAVQDTG	K	D	G	Q	R	N	2	2	0	4	0	2	2	4	0	1	5	0	2	0	0	2	2	0	0	3	0	31	1	3288.63	K0NAB3	K0NAB3	39	69	yes	yes	3	0.054437	21.293	By matching	By MS/MS	By matching	By matching	By matching	By matching	By matching	By matching
DGSTFPTCTLVWTAGVK	HEDHVDLKDGSTFPTC	LVWTAGVKATDQAKDF	K	D	G	V	K	A	1	0	0	1	1	0	0	2	0	0	1	1	0	1	1	1	4	1	0	2	0	17	0	1838.89	K0NAA7	K0NAA7	249	265	yes	yes	2	0.058332	30.647	By matching	By matching	By matching	By matching	By matching	By matching	By matching	By matching
DGTLEELSTLSPLVAALSGR	TQIEIMQKDGTLEELS	LVAALSGRATGDKRFY	K	D	G	G	R	A	2	1	0	1	0	0	2	2	0	0	5	0	0	0	1	3	2	0	0	1	0	20	0	2028.07	K0MXZ5	K0MXZ5	386	405	yes	yes	2	3.3259e-07	151.95	By matching	By matching	By matching	By matching	By MS/MS	By matching	By MS/MS	By MS/MS
DGTLIDVVHNV	VVALIEYRDGTLIDVV	LIDVVHNV________	R	D	G	N	V	-	0	0	1	2	0	0	0	1	1	1	1	0	0	0	0	0	1	0	0	3	0	11	0	1180.61	K0N607	K0N607	507	517	yes	yes	2	1.515e-05	141.71	By matching	By MS/MS	By MS/MS	By MS/MS	By MS/MS	By MS/MS	By MS/MS	By MS/MS
DGTLTVHETTDDSFK	EGKQVPYRDGTLTVHE	ETTDDSFKGIDIALFS	R	D	G	F	K	G	0	0	0	3	0	0	1	1	1	0	1	1	0	1	0	1	4	0	0	1	0	15	0	1664.75	K0N1I5	K0N1I5	50	64	yes	yes	2;3	5.1646e-16	217.2	By MS/MS	By matching	By MS/MS	By MS/MS	By MS/MS	By matching	By MS/MS	By MS/MS
DGTLVLADELSPDNFR	KLEYGTLKDGTLVLAD	ELSPDNFRLVDQQTGA	K	D	G	F	R	L	1	1	1	3	0	0	1	1	0	0	3	0	0	1	1	1	1	0	0	1	0	16	0	1760.86	K0N5S8	K0N5S8	186	201	yes	yes	2	1.3768e-52	314.52	By MS/MS	By MS/MS	By MS/MS	By MS/MS	By MS/MS	By MS/MS	By matching	By matching
DGTTALFPLQK				D	G	Q	K		1	0	0	1	0	1	0	1	0	0	2	1	0	1	1	0	2	0	0	0	0	11	0	1189.63		REV__K0N1T2			yes	yes	2	0.0025849	90.149	By matching	By matching	By matching	By matching	By matching	By matching	By matching	By matching
DGTYFASHLDER	GTGSYFLKDGTYFASH	FASHLDERDLAKTLAN	K	D	G	E	R	D	1	1	0	2	0	0	1	1	1	0	1	0	0	1	0	1	1	0	1	0	0	12	0	1409.62	K0MV00	K0MV00	352	363	yes	yes	2	0.0019759	86.772	By matching	By matching	By matching	By matching	By matching	By matching	By matching	By matching
DGVAMTTDQR	QAYPFSVKDGVAMTTD	VAMTTDQRTAAGLNQS	K	D	G	Q	R	T	1	1	0	2	0	1	0	1	0	0	0	0	1	0	0	0	2	0	0	1	0	10	0	1092.49	K0N7D5	K0N7D5	398	407	yes	yes	2	9.0789e-05	128.51	By MS/MS	By matching	By matching	By MS/MS	By matching	By MS/MS	By matching	By matching
DGVIADFDITEAMLEYFINK	IRSIRPLKDGVIADFD	MLEYFINKLNVKGVFS	K	D	G	N	K	L	2	0	1	3	0	0	2	1	0	3	1	1	1	2	0	0	1	0	1	1	0	20	0	2303.1	K0N4K5	K0N4K5	66	85	yes	yes	2	3.6109e-11	191.07	By MS/MS	By matching	By matching	By MS/MS	By matching	By matching	By MS/MS	By matching
DGVIADYDTTAAMLK	IVAIRPMKDGVIADYD	DTTAAMLKYFMQKALG	K	D	G	L	K	Y	3	0	0	3	0	0	0	1	0	1	1	1	1	0	0	0	2	0	1	1	0	15	0	1582.75	K0N4R7	K0N4R7	70	84	yes	yes	2	6.3756e-08	168.67	By MS/MS	By MS/MS	By MS/MS	By matching	By matching	By matching	By matching	By MS/MS
DGVLSADQLVEVLR	LQVFAKTRDGVLSADQ	DQLVEVLRVLLAYLAR	R	D	G	L	R	V	1	1	0	2	0	1	1	1	0	0	3	0	0	0	0	1	0	0	0	3	0	14	0	1512.81	K0MX11	K0MX11	354	367	yes	yes	2	1.6208e-06	141.34	By matching	By matching	By MS/MS	By matching	By matching	By matching	By matching	By matching
DGVTALAGDGQVTLGEK	TTIAAVRKDGVTALAG	GQVTLGEKVIMKGNAQ	K	D	G	E	K	V	2	0	0	2	0	1	1	4	0	0	2	1	0	0	0	0	2	0	0	2	0	17	0	1629.82	K0N542	K0N542	10	26	yes	yes	2	1.3354e-16	227.41	By MS/MS	By MS/MS	By MS/MS	By MS/MS	By MS/MS	By MS/MS	By MS/MS	By MS/MS
DGVTYFVDPTDAWFFENLAMTVDYDAHLDEPK	QPIMAVEKDGVTYFVD	DAHLDEPKYEFKEE__	K	D	G	P	K	Y	3	0	1	6	0	0	2	1	1	0	2	1	1	3	2	0	3	1	2	3	0	32	0	3720.66	K0N9C1	K0N9C1	68	99	yes	yes	3	0.042013	22.917	By matching	By matching	By matching	By MS/MS	By MS/MS	By matching	By matching	By MS/MS
DHGLLQPIIVR	RELATTIKDHGLLQPI	LLQPIIVREYKPEKYE	K	D	H	V	R	E	0	1	0	1	0	1	0	1	1	2	2	0	0	0	1	0	0	0	0	1	0	11	0	1259.73	K0N4Z1	K0N4Z1	51	61	yes	yes	2	0.0033701	87.568	By MS/MS	By matching	By MS/MS	By MS/MS	By matching	By matching	By matching	By matching
DHHIEPLK	KPLLAAWRDHHIEPLK	DHHIEPLKFNVHEIND	R	D	H	L	K	F	0	0	0	1	0	0	1	0	2	1	1	1	0	0	1	0	0	0	0	0	0	8	0	987.514	K0NA23	K0NA23	342	349	yes	yes	2	0.00099629	91.318	By MS/MS	By matching	By matching	By matching	By matching	By matching	By matching	By matching
DHHSYVGLMK	DHLSVHKKDHHSYVGL	HSYVGLMKKIGHRRNL	K	D	H	M	K	K	0	0	0	1	0	0	0	1	2	0	1	1	1	0	0	1	0	0	1	1	0	10	0	1185.56	K0N4Q6	K0N4Q6	49	58	yes	yes	2	0.00010163	126.07	By MS/MS	By matching	By MS/MS	By MS/MS	By MS/MS	By MS/MS	By MS/MS	By MS/MS
DHNLLTDAAVAQVLAGFK	MLVVAWQRDHNLLTDA	AQVLAGFKQNVPAEAD	R	D	H	F	K	Q	4	0	1	2	0	1	0	1	1	0	3	1	0	1	0	0	1	0	0	2	0	18	0	1881.99	K0N7Q6	K0N7Q6	130	147	yes	yes	3	0.0013536	72.662	By MS/MS	By matching	By matching	By MS/MS	By MS/MS	By matching	By matching	By matching
DHTTVIHAHEK	IGQEIGGKDHTTVIHA	TVIHAHEKIMASMTTD	K	D	H	E	K	I	1	0	0	1	0	0	1	0	3	1	0	1	0	0	0	0	2	0	0	1	0	11	0	1286.64	K0N1B5	K0N1B5	413	423	yes	yes	2	0.00011459	117.14	By MS/MS	By matching	By matching	By matching	By matching	By matching	By matching	By matching
DHYDLSPILAK	PDGHGRMRDHYDLSPI	DLSPILAKLPTSAGGT	R	D	H	A	K	L	1	0	0	2	0	0	0	0	1	1	2	1	0	0	1	1	0	0	1	0	0	11	0	1270.66	K0N5B1	K0N5B1	104	114	yes	yes	2	0.0079672	67.08	By matching	By matching	By matching	By matching	By matching	By matching	By matching	By matching
DHYMSAQEAK	QIKKDTERDHYMSAQE	YMSAQEAKDYGLIDDI	R	D	H	A	K	D	2	0	0	1	0	1	1	0	1	0	0	1	1	0	0	1	0	0	1	0	0	10	0	1178.5	K0N3M4	K0N3M4	171	180	yes	yes	2	1.9624e-22	265.67	By MS/MS	By MS/MS	By MS/MS	By MS/MS	By MS/MS	By MS/MS	By MS/MS	By MS/MS
DIAASSNIVMDGR	TELVKRQRDIAASSNI	SNIVMDGRDIGTTVLP	R	D	I	G	R	D	2	1	1	2	0	0	0	1	0	2	0	0	1	0	0	2	0	0	0	1	0	13	0	1347.65	K0N4V1	K0N4V1	114	126	yes	yes	2	3.1769e-07	145.61	By MS/MS	By matching	By MS/MS	By MS/MS	By MS/MS	By MS/MS	By matching	By matching
DIADHLTAANEQMATIAMANSNELLGQMVAAAAPK	DEAVKDAKDIADHLTA	MVAAAAPKMKLQFTLH	K	D	I	P	K	M	10	0	3	2	0	2	2	1	1	2	3	1	3	0	1	1	2	0	0	1	0	35	0	3580.73	K0N678	K0N678	447	481	yes	yes	3	0.0014942	60.941	By MS/MS	By MS/MS	By MS/MS	By MS/MS	By MS/MS	By MS/MS	By MS/MS	By matching
DIAYGDAALQK	________________	YGDAALQKLDFYEPEK	R	D	I	Q	K	L	3	0	0	2	0	1	0	1	0	1	1	1	0	0	0	0	0	0	1	0	0	11	0	1163.58	K0N2U5	K0N2U5	8	18	yes	yes	2	0.00027364	109.39	By matching	By MS/MS	By matching	By MS/MS	By MS/MS	By MS/MS	By matching	By matching
DIDAELEK	QNVEVSAKDIDAELEK	DIDAELEKRREQQAEL	K	D	I	E	K	R	1	0	0	2	0	0	2	0	0	1	1	1	0	0	0	0	0	0	0	0	0	8	0	931.45	K0N884	K0N884	137	144	yes	yes	2	0.017974	61.691	By matching	By MS/MS	By MS/MS	By matching	By MS/MS	By matching	By MS/MS	By matching
DIDAELEKR	QNVEVSAKDIDAELEK	IDAELEKRREQQAELV	K	D	I	K	R	R	1	1	0	2	0	0	2	0	0	1	1	1	0	0	0	0	0	0	0	0	0	9	1	1087.55	K0N884	K0N884	137	145	yes	yes	2	0.00051565	123.21	By MS/MS	By MS/MS	By MS/MS	By MS/MS	By MS/MS	By MS/MS	By MS/MS	By MS/MS
DIDDYLEGK	VALGVKYKDIDDYLEG	IDDYLEGKDVSDQAAE	K	D	I	G	K	D	0	0	0	3	0	0	1	1	0	1	1	1	0	0	0	0	0	0	1	0	0	9	0	1066.48	K0MWF6	K0MWF6	236	244	yes	yes	2	0.00061419	104.42	By MS/MS	By MS/MS	By MS/MS	By MS/MS	By MS/MS	By MS/MS	By MS/MS	By matching
DIDGVMMEPFESVQIDTPEQYTGTVIDAMSQR	GRPEVIYRDIDGVMME	VIDAMSQRKGEMQNME	R	D	I	Q	R	K	1	1	0	4	0	3	3	2	0	3	0	0	3	1	2	2	3	0	1	3	0	32	0	3601.63	K0N4W9	K0N4W9	395	426	yes	yes	3	1.0349e-28	221.42	By MS/MS	By MS/MS	By MS/MS	By MS/MS	By MS/MS	By MS/MS	By MS/MS	By MS/MS
DIDRFQDLLK	ILVISTPRDIDRFQDL	DRFQDLLKDGSQLGLN	R	D	I	L	K	D	0	1	0	3	0	1	0	0	0	1	2	1	0	1	0	0	0	0	0	0	0	10	1	1261.67	K0N699;K0MWW4	K0N699	84	93	yes	no	2	0.006686	89.171	By MS/MS	By matching	By matching	By matching	By matching	By matching	By matching	By matching
DIDTFHQLEK	KVLAFDQKDIDTFHQL	DTFHQLEKDGVKFDVR	K	D	I	E	K	D	0	0	0	2	0	1	1	0	1	1	1	1	0	1	0	0	1	0	0	0	0	10	0	1244.6	K0NDL4	K0NDL4	303	312	yes	yes	2	4.782e-08	190.57	By MS/MS	By matching	By MS/MS	By matching	By MS/MS	By matching	By MS/MS	By MS/MS
DIDVVVSDLPVGYYPVDER	ALDNLLFKDIDVVVSD	GYYPVDERAKQFETAA	K	D	I	E	R	A	0	1	0	4	0	0	1	1	0	1	1	0	0	0	2	1	0	0	2	5	0	19	0	2149.06	K0N791	K0N791	192	210	yes	yes	2	7.2735e-11	193.19	By MS/MS	By MS/MS	By MS/MS	By MS/MS	By MS/MS	By MS/MS	By MS/MS	By MS/MS
DIEAGTGIPFSIDNDANVAALGER	KTLQQAKKDIEAGTGI	NVAALGERWKGAGEND	K	D	I	E	R	W	4	1	2	3	0	0	2	3	0	3	1	0	0	1	1	1	1	0	0	1	0	24	0	2444.18	K0NB57	K0NB57	116	139	yes	yes	2;3	3.7673e-26	237.73	By matching	By matching	By MS/MS	By MS/MS	By MS/MS	By MS/MS	By MS/MS	By MS/MS
DIENQYETQITQIEHEVSSSGQEVQSSAK	QLIAKNRKDIENQYET	QEVQSSAKEVTQLRHG	K	D	I	A	K	E	1	0	1	1	0	5	5	1	1	3	0	1	0	0	0	5	2	0	1	2	0	29	0	3263.51	CON__P35527	CON__P35527	340	368	yes	yes	3	6.8893e-08	99.873	By matching	By matching	By matching	By matching	By matching	By matching	By matching	By matching
DIFFTRPNR	HGFEGLIRDIFFTRPN	IFFTRPNRNVLIHGYR	R	D	I	N	R	N	0	2	1	1	0	0	0	0	0	1	0	0	0	2	1	0	1	0	0	0	0	9	1	1164.6	K0N1M9	K0N1M9	703	711	yes	yes	2	0.002663	103.55	By MS/MS	By matching	By MS/MS	By MS/MS	By MS/MS	By matching	By MS/MS	By MS/MS
DIFSIGAKPVAMLDSLAFGDIEQPHTQHLVDR	TGVGGIIRDIFSIGAK	HTQHLVDRIVAGIGGY	R	D	I	D	R	I	3	1	0	4	0	2	1	2	2	3	3	1	1	2	2	2	1	0	0	2	0	32	1	3519.78	K0N9H6	K0N9H6	123	154	yes	yes	4	0.040781	24.907	By MS/MS	By matching	By matching	By matching	By matching	By matching	By matching	By matching
DIGIDLGTANVLINVK	________________	ANVLINVKGKGIVLNE	K	D	I	V	K	G	1	0	2	2	0	0	0	2	0	3	2	1	0	0	0	0	1	0	0	2	0	16	0	1653.93	K0N4K5	K0N4K5	4	19	yes	yes	2	2.9137e-07	133.87	By matching	By matching	By matching	By MS/MS	By matching	By matching	By MS/MS	By matching
DIGMIFQDPLAALNPLMR	LFDRIRGKDIGMIFQD	AALNPLMRIGEQIEET	K	D	I	M	R	I	2	1	1	2	0	1	0	1	0	2	3	0	2	1	2	0	0	0	0	0	0	18	0	2014.04	K0NB35	K0NB35	106	123	yes	yes	2	3.7138e-22	229.69	By MS/MS	By MS/MS	By matching	By MS/MS	By MS/MS	By MS/MS	By matching	By MS/MS
DIGTTVLPNAEVK	SNIVMDGRDIGTTVLP	VLPNAEVKIYMVASVA	R	D	I	V	K	I	1	0	1	1	0	0	1	1	0	1	1	1	0	0	1	0	2	0	0	2	0	13	0	1355.73	K0N4V1	K0N4V1	127	139	yes	yes	2	1.5597e-08	166.62	By MS/MS	By MS/MS	By MS/MS	By MS/MS	By MS/MS	By MS/MS	By MS/MS	By MS/MS
DIHDVLHVGEPVTVK	EVSDAYVKDIHDVLHV	VGEPVTVKVLSIQDGK	K	D	I	V	K	V	0	0	0	2	0	0	1	1	2	1	1	1	0	0	1	0	1	0	0	4	0	15	0	1656.88	K0N8A7	K0N8A7	45	59	yes	yes	2;3	1.4015e-16	225.33	By matching	By MS/MS	By MS/MS	By MS/MS	By MS/MS	By MS/MS	By MS/MS	By MS/MS
DIIKPGISSWEIEK	AGMHLGLRDIIKPGIS	ISSWEIEKFAKEFFES	R	D	I	E	K	F	0	0	0	1	0	0	2	1	0	4	0	2	0	0	1	2	0	1	0	0	0	14	1	1613.87	K0N7E0	K0N7E0	29	42	yes	yes	2;3	3.0614e-05	122.63	By MS/MS	By matching	By MS/MS	By MS/MS	By MS/MS	By MS/MS	By MS/MS	By MS/MS
DIILRPIVTEQSMAEMDNR	________________	SMAEMDNRKYTFEVAL	R	D	I	N	R	K	1	2	1	2	0	1	2	0	0	3	1	0	2	0	1	1	1	0	0	1	0	19	1	2230.11	K0N869	K0N869	6	24	yes	yes	2;3	1.0551e-10	189.44	By MS/MS	By MS/MS	By MS/MS	By MS/MS	By MS/MS	By MS/MS	By MS/MS	By MS/MS
DIISATGSDEFCR	AGGHNGIKDIISATGS	TGSDEFCRLKIGIQHP	K	D	I	C	R	L	1	1	0	2	1	0	1	1	0	2	0	0	0	1	0	2	1	0	0	0	0	13	0	1469.65	K0N8B3	K0N8B3	120	132	yes	yes	2	9.1656e-23	235.31	By matching	By matching	By matching	By MS/MS	By MS/MS	By MS/MS	By MS/MS	By MS/MS
DIITAVAIYADAISR	ANEYMPIKDIITAVAI	IYADAISRLVK_____	K	D	I	S	R	L	4	1	0	2	0	0	0	0	0	4	0	0	0	0	0	1	1	0	1	1	0	15	0	1590.86	K0N324	K0N324	450	464	yes	yes	2	0.0035992	71.545	By MS/MS	By MS/MS	By matching	By MS/MS	By matching	By matching	By matching	By matching
DILDFLLATTDPPTLSDISR	GTVLIKAKDILDFLLA	PTLSDISRGLHASKPT	K	D	I	S	R	G	1	1	0	4	0	0	0	0	0	2	4	0	0	1	2	2	3	0	0	0	0	20	0	2202.14	K0NDA8	K0NDA8	20	39	yes	yes	2	0.00016443	102.07	By matching	By matching	By MS/MS	By matching	By matching	By matching	By matching	By MS/MS
DILGWKPNYDDIDK	IASSEKARDILGWKPN	PNYDDIDKIIETAWNW	R	D	I	D	K	I	0	0	1	4	0	0	0	1	0	2	1	2	0	0	1	0	0	1	1	0	0	14	1	1690.82	K0N2R3	K0N2R3	298	311	yes	yes	2;3	1.0499e-30	276.32	By MS/MS	By MS/MS	By MS/MS	By MS/MS	By MS/MS	By MS/MS	By MS/MS	By MS/MS
DILIVEDIVDTGR	LDASVKDRDILIVEDI	EDIVDTGRTLKYLTDI	R	D	I	G	R	T	0	1	0	3	0	0	1	1	0	3	1	0	0	0	0	0	1	0	0	2	0	13	0	1456.78	K0NCR2	K0NCR2	94	106	yes	yes	2	3.0079e-11	174.46	By MS/MS	By MS/MS	By MS/MS	By MS/MS	By MS/MS	By MS/MS	By matching	By matching
DILPIVEGSQINTK	VSREGVQRDILPIVEG	EGSQINTKYGPINTDH	R	D	I	T	K	Y	0	0	1	1	0	1	1	1	0	3	1	1	0	0	1	1	1	0	0	1	0	14	0	1525.84	K0N4Y1	K0N4Y1	306	319	yes	yes	2	2.6248e-16	217.19	By MS/MS	By MS/MS	By MS/MS	By MS/MS	By MS/MS	By MS/MS	By MS/MS	By MS/MS
DILVISTPR	TMMLAGIRDILVISTP	ILVISTPRDIDRFQDL	R	D	I	P	R	D	0	1	0	1	0	0	0	0	0	2	1	0	0	0	1	1	1	0	0	1	0	9	0	1012.59	K0N699;K0MWW4	K0N699	75	83	yes	no	2	0.00021437	119.68	By MS/MS	By MS/MS	By MS/MS	By MS/MS	By MS/MS	By MS/MS	By MS/MS	By MS/MS
DIMQAMGKGDVLTHAYNGK	GANPPELKDIMQAMGK	LTHAYNGKPNGMVDEH	K	D	I	G	K	P	2	0	1	2	0	1	0	3	1	1	1	2	2	0	0	0	1	0	1	1	0	19	1	2047.98	K0NDC5	K0NDC5	196	214	yes	yes	2	0.0082457	65.298	By matching	By matching	By MS/MS	By matching	By MS/MS	By matching	By matching	By matching
DINEAYQVLSDPQK	PGAEQKFKDINEAYQV	QVLSDPQKRAAYDQYG	K	D	I	Q	K	R	1	0	1	2	0	2	1	0	0	1	1	1	0	0	1	1	0	0	1	1	0	14	0	1618.78	K0N5J4	K0N5J4	60	73	yes	yes	2	7.3324e-23	244	By matching	By matching	By matching	By matching	By MS/MS	By matching	By matching	By MS/MS
DINEAYQVLSDPQKR	PGAEQKFKDINEAYQV	VLSDPQKRAAYDQYGS	K	D	I	K	R	A	1	1	1	2	0	2	1	0	0	1	1	1	0	0	1	1	0	0	1	1	0	15	1	1774.88	K0N5J4	K0N5J4	60	74	yes	yes	2;3	3.6569e-10	174.39	By matching	By matching	By matching	By matching	By matching	By matching	By MS/MS	By MS/MS
DINIEIEQGK	YGDTQVLKDINIEIEQ	NIEIEQGKFYTLLGPS	K	D	I	G	K	F	0	0	1	1	0	1	2	1	0	3	0	1	0	0	0	0	0	0	0	0	0	10	0	1157.59	K0N765	K0N765	23	32	yes	yes	2	0.010293	63.944	By matching	By matching	By matching	By matching	By matching	By matching	By matching	By MS/MS
DINKDTIDFQDNYDGTEKEPVVLPAR	KIAVEMLRDINKDTID	EPVVLPARFPNLLVNG	R	D	I	A	R	F	1	1	2	5	0	1	2	1	0	2	1	2	0	1	2	0	2	0	1	2	0	26	2	2991.45	K0N6S7	K0N6S7	138	163	yes	yes	3	1.17e-07	131.97	By MS/MS	By MS/MS	By matching	By MS/MS	By matching	By matching	By MS/MS	By matching
DIPAAILLAAILDR	KLTIPNNRDIPAAILL	LLAAILDRFRHVGVAD	R	D	I	D	R	F	4	1	0	2	0	0	0	0	0	3	3	0	0	0	1	0	0	0	0	0	0	14	0	1463.87	K0N3T9	K0N3T9	134	147	yes	yes	2	0.0010957	87.863	By matching	By matching	By matching	By matching	By matching	By matching	By MS/MS	By MS/MS
DIPEPYADQYGVYGGEFANIKPYDEHAR	MVKNTLNRDIPEPYAD	KPYDEHARHINPVKPD	R	D	I	A	R	H	3	1	1	3	0	1	3	3	1	2	0	1	0	1	3	0	0	0	4	1	0	28	1	3213.47	K0N607	K0N607	16	43	yes	yes	3;4	0.0033697	56.972	By MS/MS	By matching	By matching	By MS/MS	By matching	By matching	By MS/MS	By matching
DIPGSHVIIDSHQPSEK	TDIWLHVKDIPGSHVI	DSHQPSEKTLLEAAKL	K	D	I	E	K	T	0	0	0	2	0	1	1	1	2	3	0	1	0	0	2	3	0	0	0	1	0	17	0	1857.92	K0MVK5	K0MVK5	483	499	yes	yes	3	0.061371	20.524	By matching	By matching	By MS/MS	By MS/MS	By matching	By matching	By matching	By matching
DIPLSNVNEALNK	IREKRFIKDIPLSNVN	NVNEALNKKKAGRK__	K	D	I	N	K	K	1	0	3	1	0	0	1	0	0	1	2	1	0	0	1	1	0	0	0	1	0	13	0	1425.75	K0N257	K0N257	68	80	yes	yes	2	1.2805e-08	167.89	By matching	By matching	By matching	By MS/MS	By MS/MS	By MS/MS	By MS/MS	By MS/MS
DIPTPEAVNVLFLSAK	GFLTEIQRDIPTPEAV	NVLFLSAK________	R	D	I	A	K	-	2	0	1	1	0	0	1	0	0	1	2	1	0	1	2	1	1	0	0	2	0	16	0	1712.93	K0N6V0	K0N6V0	358	373	yes	yes	2	3.531e-05	131.82	By MS/MS	By matching	By MS/MS	By MS/MS	By MS/MS	By MS/MS	By matching	By MS/MS
DIQIKPEAIDPDDPDMLQDLIIEAVNQAMGTIDK	FTGEKIMKDIQIKPEA	QAMGTIDKETQDKMGK	K	D	I	D	K	E	3	0	1	7	0	3	2	1	0	6	2	2	2	0	3	0	1	0	0	1	0	34	1	3763.85	K0NA95	K0NA95	54	87	yes	yes	3	9.6582e-09	102.06	By MS/MS	By matching	By matching	By matching	By matching	By matching	By matching	By matching
DIQIKPEAIDPDDPDMLQDLIIEAVNQAMGTIDKETQDK	FTGEKIMKDIQIKPEA	IDKETQDKMGKYTRGL	K	D	I	D	K	M	3	0	1	8	0	4	3	1	0	6	2	3	2	0	3	0	2	0	0	1	0	39	2	4365.12	K0NA95	K0NA95	54	92	yes	yes	3;4	1.9794e-09	101.59	By MS/MS	By MS/MS	By matching	By MS/MS	By MS/MS	By MS/MS	By MS/MS	By MS/MS
DIQPIQNLMAK	QELGDKMRDIQPIQNL	PIQNLMAKEQGLSQMM	R	D	I	A	K	E	1	0	1	1	0	2	0	0	0	2	1	1	1	0	1	0	0	0	0	0	0	11	0	1269.68	K0N9F7	K0N9F7	78	88	yes	yes	2	0.00049198	98.754	By matching	By MS/MS	By MS/MS	By matching	By matching	By MS/MS	By matching	By MS/MS
DISEILKR	VPASKMKKDISEILKR	DISEILKREGFIRDYE	K	D	I	K	R	E	0	1	0	1	0	0	1	0	0	2	1	1	0	0	0	1	0	0	0	0	0	8	1	972.56	K0NAL1	K0NAL1	35	42	yes	yes	2	7.7537e-05	171.38	By MS/MS	By MS/MS	By MS/MS	By MS/MS	By MS/MS	By MS/MS	By MS/MS	By MS/MS
DISNLIQK	NVLAELVKDISNLIQK	DISNLIQKYNTSVPIT	K	D	I	Q	K	Y	0	0	1	1	0	1	0	0	0	2	1	1	0	0	0	1	0	0	0	0	0	8	0	929.518	K0N116	K0N116	75	82	yes	yes	2	0.00069533	101.25	By MS/MS	By MS/MS	By matching	By MS/MS	By matching	By MS/MS	By matching	By matching
DISPLMADGK	PEPGIIFRDISPLMAD	SPLMADGKAYAAATDE	R	D	I	G	K	A	1	0	0	2	0	0	0	1	0	1	1	1	1	0	1	1	0	0	0	0	0	10	0	1045.51	K0N902	K0N902	25	34	yes	yes	2	0.0039484	81.771	By matching	By MS/MS	By matching	By matching	By MS/MS	By MS/MS	By MS/MS	By MS/MS
DITDQAVVTIDGDDSK	PEERVNRKDITDQAVV	TIDGDDSKDFDDAVVV	K	D	I	S	K	D	1	0	0	5	0	1	0	1	0	2	0	1	0	0	0	1	2	0	0	2	0	16	0	1690.79	K0N3S4	K0N3S4	263	278	yes	yes	2	7.9607e-07	151.39	By MS/MS	By matching	By MS/MS	By MS/MS	By MS/MS	By matching	By matching	By matching
DITTEEFYAK	GAVYDEGKDITTEEFY	TTEEFYAKLKTAKTFP	K	D	I	A	K	L	1	0	0	1	0	0	2	0	0	1	0	1	0	1	0	0	2	0	1	0	0	10	0	1215.57	K0N8L5	K0N8L5	44	53	yes	yes	2	0.00036129	109.83	By matching	By matching	By MS/MS	By matching	By MS/MS	By matching	By matching	By matching
DIVALDAQGVAR	VSRDTARRDIVALDAQ	LDAQGVARRTRGGLVS	R	D	I	A	R	R	3	1	0	2	0	1	0	1	0	1	1	0	0	0	0	0	0	0	0	2	0	12	0	1226.66	K0N7M8	K0N7M8	41	52	yes	yes	2	0.079181	33.227	By matching	By matching	By MS/MS	By matching	By matching	By matching	By matching	By matching
DIVEEITLALPEVTSVVVNLNDKR	TWQVPHLKDIVEEITL	VVNLNDKRTNVILGRK	K	D	I	K	R	T	1	1	2	2	0	0	3	0	0	2	3	1	0	0	1	1	2	0	0	5	0	24	1	2665.45	K0MUI2	K0MUI2	241	264	yes	yes	3	0.042068	28.454	By MS/MS	By matching	By matching	By matching	By matching	By matching	By matching	By matching
DIVLELEK	DLGENCRRDIVLELEK	DIVLELEKMGFEVEAS	R	D	I	E	K	M	0	0	0	1	0	0	2	0	0	1	2	1	0	0	0	0	0	0	0	1	0	8	0	957.538	K0MW64	K0MW64	173	180	yes	yes	2	0.00017681	154.49	By matching	By matching	By MS/MS	By matching	By MS/MS	By MS/MS	By MS/MS	By MS/MS
DIWQYFTVLPGFR	IAKHGLDKDIWQYFTV	FTVLPGFRSVGVMGDG	K	D	I	F	R	S	0	1	0	1	0	1	0	1	0	1	1	0	0	2	1	0	1	1	1	1	0	13	0	1640.84	K0NBJ2	K0NBJ2	445	457	yes	yes	2	0.0052772	73.927	By matching	By matching	By matching	By matching	By matching	By matching	By matching	By MS/MS
DIYAYNGAK	ESHTFHGRDIYAYNGA	IYAYNGAKLASGQITF	R	D	I	A	K	L	2	0	1	1	0	0	0	1	0	1	0	1	0	0	0	0	0	0	2	0	0	9	0	1013.48	K0N281	K0N281	133	141	yes	yes	2	0.042006	49.418	By MS/MS	By matching	By MS/MS	By matching	By matching	By matching	By matching	By matching
DIYDVLVNEEPITEAILPTK	VQKAQVEKDIYDVLVN	TEAILPTKHKNMSIVP	K	D	I	T	K	H	1	0	1	2	0	0	3	0	0	3	2	1	0	0	2	0	2	0	1	2	0	20	0	2271.19	K0MS45	K0MS45	59	78	yes	yes	2	3.4171e-16	208.28	By MS/MS	By MS/MS	By MS/MS	By MS/MS	By MS/MS	By MS/MS	By MS/MS	By MS/MS
DIYLYINSPGGVITSGLAMLDTMNFIK	LDAQDSEKDIYLYINS	LDTMNFIKSDVQTIAI	K	D	I	I	K	S	1	0	2	2	0	0	0	3	0	4	3	1	2	1	1	2	2	0	2	1	0	27	0	2945.49	K0N3M4	K0N3M4	58	84	yes	yes	2;3	1.5749e-08	126.32	By matching	By matching	By matching	By matching	By matching	By matching	By MS/MS	By matching
DIYPAFLSSSK	KMSSSDLKDIYPAFLS	PAFLSSSKYQGKYYSV	K	D	I	S	K	Y	1	0	0	1	0	0	0	0	0	1	1	1	0	1	1	3	0	0	1	0	0	11	0	1226.62	K0N3T6	K0N3T6	142	152	yes	yes	2	0.055512	43.502	By matching	By matching	By matching	By matching	By matching	By matching	By MS/MS	By matching
DIYTVDDQPAPR	YVFDGDKKDIYTVDDQ	VDDQPAPRNEYGRAKY	K	D	I	P	R	N	1	1	0	3	0	1	0	0	0	1	0	0	0	0	2	0	1	0	1	1	0	12	0	1388.66	K0N9X8;K0N6D6	K0N9X8	112	123	yes	no	2	3.1918e-14	210.44	By matching	By MS/MS	By MS/MS	By MS/MS	By MS/MS	By MS/MS	By matching	By MS/MS
DKDYMDRK	GSIEGSAKDKDYMDRK	DKDYMDRKDQFKVLK_	K	D	K	R	K	D	0	1	0	3	0	0	0	0	0	0	0	2	1	0	0	0	0	0	1	0	0	8	2	1069.49	K0N597	K0N597	186	193	yes	yes	2	0.0035621	112.11	By MS/MS	By matching	By matching	By matching	By matching	By matching	By MS/MS	By matching
DKEALQAFLTENVAPNTMQFDSLADR	NDQIPLNKDKEALQAF	QFDSLADRLKYLVDNH	K	D	K	D	R	L	4	1	2	3	0	2	2	0	0	0	3	1	1	2	1	1	2	0	0	1	0	26	1	2923.4	K0N5A1	K0N5A1	33	58	yes	yes	3	9.1254e-10	152.4	By MS/MS	By matching	By matching	By MS/MS	By MS/MS	By matching	By MS/MS	By MS/MS
DKEDALIDQVK	TDKGLWNKDKEDALID	DALIDQVKDEIKDAIN	K	D	K	V	K	D	1	0	0	3	0	1	1	0	0	1	1	2	0	0	0	0	0	0	0	1	0	11	1	1272.66	K0N860	K0N860	314	324	yes	yes	2	5.7262e-14	225.79	By matching	By matching	By matching	By matching	By matching	By matching	By MS/MS	By MS/MS
DKEDALIDQVKDEIK	TDKGLWNKDKEDALID	DQVKDEIKDAINKADK	K	D	K	I	K	D	1	0	0	4	0	1	2	0	0	2	1	3	0	0	0	0	0	0	0	1	0	15	2	1757.9	K0N860	K0N860	314	328	yes	yes	3	2.0288e-05	134.06	By MS/MS	By matching	By MS/MS	By matching	By matching	By matching	By matching	By MS/MS
DKENGQFLLSK	VVLSTVGKDKENGQFL	NGQFLLSKRRLEAQKV	K	D	K	S	K	R	0	0	1	1	0	1	1	1	0	0	2	2	0	1	0	1	0	0	0	0	0	11	1	1277.66	K0NAL9	K0NAL9	88	98	yes	yes	2	5.5321e-19	243.85	By MS/MS	By MS/MS	By MS/MS	By MS/MS	By MS/MS	By MS/MS	By MS/MS	By MS/MS
DKEYHVTPEDEVEIK	VDDVAEIKDKEYHVTP	PEDEVEIKKIYDDVYN	K	D	K	I	K	K	0	0	0	2	0	0	4	0	1	1	0	2	0	0	1	0	1	0	1	2	0	15	1	1829.87	K0MVN0	K0MVN0	220	234	yes	yes	3	0.00015024	100.18	By MS/MS	By matching	By matching	By matching	By matching	By matching	By matching	By matching
DKFVAAGITNDFNQDNQSLSAEAGVLR	FFTETYTRDKFVAAGI	SAEAGVLRGMHYQMAP	R	D	K	L	R	G	4	1	3	3	0	2	1	2	0	1	2	1	0	2	0	2	1	0	0	2	0	27	1	2879.41	K0N6Q5	K0N6Q5	35	61	yes	yes	3	1.3138e-14	184.14	By MS/MS	By MS/MS	By matching	By MS/MS	By MS/MS	By MS/MS	By MS/MS	By matching
DKHDQEIVANAPSILDYLTPEAQQHFDR	PLRILDSKDKHDQEIV	EAQQHFDRVKTLLQGL	K	D	K	D	R	V	3	1	1	4	0	3	2	0	2	2	2	1	0	1	2	1	1	0	1	1	0	28	1	3249.57	K0N5A0	K0N5A0	254	281	yes	yes	4;5	0.037223	40.098	By matching	By matching	By matching	By MS/MS	By MS/MS	By MS/MS	By MS/MS	By matching
DKLEIEVPASLHK	AKPVKLTKDKLEIEVP	EVPASLHKAYWEKNLV	K	D	K	H	K	A	1	0	0	1	0	0	2	0	1	1	2	2	0	0	1	1	0	0	0	1	0	13	1	1477.81	K0N1B5	K0N1B5	39	51	yes	yes	3	0.012009	70.563	By matching	By matching	By matching	By MS/MS	By matching	By matching	By matching	By matching
DKLPLTANGK	IPQRIIYRDKLPLTAN	LPLTANGKVDRKALIA	R	D	K	G	K	V	1	0	1	1	0	0	0	1	0	0	2	2	0	0	1	0	1	0	0	0	0	10	1	1055.6	K0MTN0	K0MTN0	485	494	yes	yes	2	0.00035479	129.82	By MS/MS	By MS/MS	By MS/MS	By MS/MS	By MS/MS	By matching	By MS/MS	By matching
DKNDLNLAIATPAAQALQK	TMSQRLQRDKNDLNLA	PAAQALQKADSKTPLL	R	D	K	Q	K	A	5	0	2	2	0	2	0	0	0	1	3	2	0	0	1	0	1	0	0	0	0	19	1	1994.08	K0N2Z3	K0N2Z3	93	111	yes	yes	2;3	1.1035e-40	286.16	By MS/MS	By MS/MS	By MS/MS	By MS/MS	By MS/MS	By MS/MS	By MS/MS	By MS/MS
DKNNPLLER	DRVLEEARDKNNPLLE	KNNPLLERVRFLGITQ	R	D	K	E	R	V	0	1	2	1	0	0	1	0	0	0	2	1	0	0	1	0	0	0	0	0	0	9	1	1097.58	K0ND10	K0ND10	32	40	yes	yes	2	0.0028313	102.06	By matching	By matching	By matching	By MS/MS	By matching	By MS/MS	By MS/MS	By MS/MS
DKPTYTMVPQSLDVSGTNYGEYVGNPLK	NKAVNDGRDKPTYTMV	EYVGNPLKTAQAQYNT	R	D	K	L	K	T	0	0	2	2	0	1	1	3	0	0	2	2	1	0	3	2	3	0	3	3	0	28	1	3072.47	K0MWL6	K0MWL6	355	382	yes	yes	3	8.2504e-11	131.26	By MS/MS	By MS/MS	By MS/MS	By MS/MS	By MS/MS	By MS/MS	By matching	By matching
DKTGVDFWPEMSVDDAR	INMLDAIKDKTGVDFW	EMSVDDARKLADEHDV	K	D	K	A	R	K	1	1	0	4	0	0	1	1	0	0	0	1	1	1	1	1	1	1	0	2	0	17	1	1966.87	K0NAN7	K0NAN7	341	357	yes	yes	2;3	3.3167e-05	137.17	By MS/MS	By MS/MS	By MS/MS	By MS/MS	By MS/MS	By MS/MS	By MS/MS	By MS/MS
DKTQFIEEDKK	KLGLVTSKDKTQFIEE	QFIEEDKKFHFSPYFD	K	D	K	K	K	F	0	0	0	2	0	1	2	0	0	1	0	3	0	1	0	0	1	0	0	0	0	11	2	1379.69	K0N8Z0	K0N8Z0	113	123	yes	yes	2;3	0.00013164	121.68	By MS/MS	By matching	By matching	By matching	By matching	By matching	By matching	By matching
DKVGAAISSGIMK	NITSSGLRDKVGAAIS	AISSGIMKNPVVIRSH	R	D	K	M	K	N	2	0	0	1	0	0	0	2	0	2	0	2	1	0	0	2	0	0	0	1	0	13	1	1275.69	K0N607	K0N607	135	147	yes	yes	2	0.022171	73.802	By matching	By MS/MS	By MS/MS	By matching	By matching	By matching	By matching	By matching
DKVTDFYLDHLK	RVIERNIRDKVTDFYL	DFYLDHLKAKKLQADL	R	D	K	L	K	A	0	0	0	3	0	0	0	0	1	0	2	2	0	1	0	0	1	0	1	1	0	12	1	1492.76	K0N9Z7	K0N9Z7	694	705	yes	yes	3	1.7238e-05	130.69	By matching	By matching	By matching	By matching	By matching	By MS/MS	By MS/MS	By matching
DKVVLTGANSYTK	TIESTNGKDKVVLTGA	TGANSYTKSADGLTYT	K	D	K	T	K	S	1	0	1	1	0	0	0	1	0	0	1	2	0	0	0	1	2	0	1	2	0	13	1	1394.74	K0MWL6	K0MWL6	93	105	yes	yes	2	1.8472e-05	134.02	By MS/MS	By matching	By MS/MS	By matching	By matching	By matching	By matching	By matching
DKYDLEGDDLTAAR	AIATGYLRDKYDLEGD	GDDLTAARDELVHAAI	R	D	K	A	R	D	2	1	0	4	0	0	1	1	0	0	2	1	0	0	0	0	1	0	1	0	0	14	1	1580.73	K0NAT3	K0NAT3	72	85	yes	yes	2	8.1967e-06	140.22	By matching	By MS/MS	By matching	By matching	By matching	By matching	By matching	By matching
DKYLTSTELANLTEAGLK	VGAGAAERDKYLTSTE	NLTEAGLKVVPIYEDG	R	D	K	L	K	V	2	0	1	1	0	0	2	1	0	0	4	2	0	0	0	1	3	0	1	0	0	18	1	1966.03	K0N4B3	K0N4B3	439	456	yes	yes	3	0.023732	59.502	By MS/MS	By matching	By matching	By matching	By matching	By matching	By matching	By MS/MS
DLAAAIFR	GATLYMTRDLAAAIFR	DLAAAIFRKEHYHFVQ	R	D	L	F	R	K	3	1	0	1	0	0	0	0	0	1	1	0	0	1	0	0	0	0	0	0	0	8	0	875.486	K0NB86	K0NB86	310	317	yes	yes	1	0.025484	100.74	By matching	By matching	By matching	By matching	By matching	By matching	By MS/MS	By matching
DLADYNQR	LHLVAGIKDLADYNQR	DLADYNQRAAELLQDH	K	D	L	Q	R	A	1	1	1	2	0	1	0	0	0	0	1	0	0	0	0	0	0	0	1	0	0	8	0	993.452	K0N8Q0	K0N8Q0	111	118	yes	yes	2	2.7766e-05	171.53	By MS/MS	By MS/MS	By MS/MS	By matching	By matching	By MS/MS	By matching	By matching
DLAETAVAMEEEK	RDVESMVRDLAETAVA	AVAMEEEKQFSKVRIR	R	D	L	E	K	Q	3	0	0	1	0	0	4	0	0	0	1	1	1	0	0	0	1	0	0	1	0	13	0	1434.65	K0N4Y1	K0N4Y1	103	115	yes	yes	2	2.4204e-08	162.72	By MS/MS	By MS/MS	By matching	By matching	By MS/MS	By MS/MS	By MS/MS	By matching
DLASVDDITVESVVVDDDVAVK	VMNFDMAKDLASVDDI	VDDDVAVKDSLYTQGR	K	D	L	V	K	D	2	0	0	6	0	0	1	0	0	1	1	1	0	0	0	2	1	0	0	7	0	22	0	2302.14	K0N5Q3	K0N5Q3	121	142	yes	yes	2	1.0668e-07	155.86	By matching	By MS/MS	By matching	By MS/MS	By matching	By matching	By MS/MS	By matching
DLDDDVDTLDELK	ALDDDFAKDLDDDVDT	VDTLDELKAKIKKELT	K	D	L	L	K	A	0	0	0	6	0	0	1	0	0	0	3	1	0	0	0	0	1	0	0	1	0	13	0	1504.68	K0N884	K0N884	257	269	yes	yes	2	3.8409e-31	270.93	By MS/MS	By MS/MS	By MS/MS	By MS/MS	By MS/MS	By MS/MS	By matching	By MS/MS
DLDEDVHQAMK	TDFITPPKDLDEDVHQ	EDVHQAMKDVAVQTMD	K	D	L	M	K	D	1	0	0	3	0	1	1	0	1	0	1	1	1	0	0	0	0	0	0	1	0	11	0	1299.58	K0MRY4	K0MRY4	330	340	yes	yes	2	1.2901e-19	244.16	By MS/MS	By MS/MS	By MS/MS	By MS/MS	By MS/MS	By MS/MS	By MS/MS	By MS/MS
DLDEFGVVR	NVGEEALKDLDEFGVV	LDEFGVVRVGAEVRDG	K	D	L	V	R	V	0	1	0	2	0	0	1	1	0	0	1	0	0	1	0	0	0	0	0	2	0	9	0	1048.52	K0MXV4	K0MXV4	861	869	yes	yes	2	2.9455e-06	172.94	By MS/MS	By MS/MS	By MS/MS	By MS/MS	By MS/MS	By MS/MS	By MS/MS	By MS/MS
DLDGAVEFDDVTFTYPGDEKPTISDISFK	TFVSGPHRDLDGAVEF	TISDISFKVKSGEMIG	R	D	L	F	K	V	1	0	0	6	0	0	2	2	0	2	1	2	0	3	2	2	3	0	1	2	0	29	1	3220.5	K0MT56	K0MT56	324	352	yes	yes	3	4.9234e-05	66.613	By matching	By matching	By matching	By matching	By matching	By matching	By MS/MS	By matching
DLDGVLANGAEGIGLYR	AANIGTPKDLDGVLAN	AEGIGLYRTEFLYMDS	K	D	L	Y	R	T	2	1	1	2	0	0	1	4	0	1	3	0	0	0	0	0	0	0	1	1	0	17	0	1731.88	K0N5T2	K0N5T2	254	270	yes	yes	2;3	2.5299e-41	302.4	By MS/MS	By MS/MS	By MS/MS	By MS/MS	By MS/MS	By MS/MS	By MS/MS	By MS/MS
DLDLFFVDPK	HDHRVIGRDLDLFFVD	DLFFVDPKVGAGLPYW	R	D	L	P	K	V	0	0	0	3	0	0	0	0	0	0	2	1	0	2	1	0	0	0	0	1	0	10	0	1207.61	K0N5P5	K0N5P5	264	273	yes	yes	2	4.8833e-05	137.98	By MS/MS	By MS/MS	By MS/MS	By MS/MS	By MS/MS	By MS/MS	By MS/MS	By MS/MS
DLDTLNAWHELVDQQHALTSEDMLK	FSSIHDYRDLDTLNAW	LTSEDMLKRIHRRSRD	R	D	L	L	K	R	2	0	1	4	0	2	2	0	2	0	5	1	1	0	0	1	2	1	0	1	0	25	0	2921.39	K0N8T1	K0N8T1	388	412	yes	yes	3;4	6.6744e-16	200.89	By MS/MS	By MS/MS	By MS/MS	By MS/MS	By MS/MS	By MS/MS	By MS/MS	By MS/MS
DLEAAAPTNPR	SGISHDVRDLEAAAPT	AAAPTNPRAKLALDIF	R	D	L	P	R	A	3	1	1	1	0	0	1	0	0	0	1	0	0	0	2	0	1	0	0	0	0	11	0	1153.57	K0N6W4	K0N6W4	284	294	yes	yes	2	0.00042437	121.68	By MS/MS	By MS/MS	By MS/MS	By MS/MS	By MS/MS	By MS/MS	By MS/MS	By MS/MS
DLEADEDTKPR	SGISNDMRDLEADEDT	ADEDTKPRAKLALDIF	R	D	L	P	R	A	1	1	0	3	0	0	2	0	0	0	1	1	0	0	1	0	1	0	0	0	0	11	1	1287.59	K0N7B1	K0N7B1	286	296	yes	yes	2	0.01813	79.23	By matching	By matching	By matching	By matching	By matching	By matching	By matching	By MS/MS
DLENEISK	KKYKIKARDLENEISK	DLENEISKLQQESGYP	R	D	L	S	K	L	0	0	1	1	0	0	2	0	0	1	1	1	0	0	0	1	0	0	0	0	0	8	0	946.461	K0N5A1	K0N5A1	345	352	yes	yes	2	0.050907	39.547	By matching	By matching	By matching	By matching	By matching	By matching	By MS/MS	By matching
DLENQLYTTWQSDQTVMNGIITK	GTMKEHKKDLENQLYT	VMNGIITKVLKKENVS	K	D	L	T	K	V	0	0	2	2	0	3	1	1	0	2	2	1	1	0	0	1	4	1	1	1	0	23	0	2697.3	K0N5Q8	K0N5Q8	246	268	yes	yes	2;3	9.312e-12	176.88	By matching	By matching	By matching	By matching	By matching	By matching	By MS/MS	By MS/MS
DLENYQNR	EFKNFDEKDLENYQNR	DLENYQNRVLQRFQNP	K	D	L	N	R	V	0	1	2	1	0	1	1	0	0	0	1	0	0	0	0	0	0	0	1	0	0	8	0	1050.47	K0N9C8	K0N9C8	272	279	yes	yes	2	0.0013069	90.601	By MS/MS	By matching	By matching	By matching	By matching	By matching	By matching	By matching
DLEVLLPHLPANSVK	GVTGTVKRDLEVLLPH	HLPANSVKGQRLLHLQ	R	D	L	V	K	G	1	0	1	1	0	0	1	0	1	0	4	1	0	0	2	1	0	0	0	2	0	15	0	1643.92	K0MYC0	K0MYC0	53	67	yes	yes	2	1.8436e-07	159.18	By matching	By matching	By MS/MS	By matching	By matching	By matching	By matching	By matching
DLFATLHEK	RDDMTYDRDLFATLHE	LFATLHEKMQAQGIQW	R	D	L	E	K	M	1	0	0	1	0	0	1	0	1	0	2	1	0	1	0	0	1	0	0	0	0	9	0	1072.56	K0NDN5	K0NDN5	23	31	yes	yes	2	0.00012695	134.25	By MS/MS	By matching	By matching	By matching	By matching	By matching	By matching	By matching
DLFDQVIK	DLNRAEDRDLFDQVIK	DLFDQVIKSLKLPQPE	R	D	L	I	K	S	0	0	0	2	0	1	0	0	0	1	1	1	0	1	0	0	0	0	0	1	0	8	0	976.523	K0N587	K0N587	678	685	yes	yes	2	0.017429	61.962	By matching	By MS/MS	By matching	By matching	By MS/MS	By matching	By matching	By matching
DLFQVLEK	ETTAEQVRDLFQVLEK	DLFQVLEKAFAANVPD	R	D	L	E	K	A	0	0	0	1	0	1	1	0	0	0	2	1	0	1	0	0	0	0	0	1	0	8	0	990.539	K0NBT5	K0NBT5	106	113	yes	yes	2	0.010404	69.598	By matching	By matching	By MS/MS	By matching	By MS/MS	By matching	By matching	By matching
DLGLPINKK	YYALKLIRDLGLPINK	LGLPINKKIHFIIGTD	R	D	L	K	K	I	0	0	1	1	0	0	0	1	0	1	2	2	0	0	1	0	0	0	0	0	0	9	1	996.597	K0N324	K0N324	135	143	yes	yes	2	0.0035642	90.601	By MS/MS	By MS/MS	By MS/MS	By MS/MS	By MS/MS	By MS/MS	By MS/MS	By matching
DLGLQDVGLNPANGFVTATLPANTDKPTK	KLLVAQLKDLGLQDVG	ANTDKPTKSFGIIAHL	K	D	L	T	K	S	3	0	3	3	0	1	0	3	0	0	4	2	0	1	3	0	4	0	0	2	0	29	1	2966.53	K0N213	K0N213	52	80	yes	yes	3	8.4744e-11	125.19	By MS/MS	By MS/MS	By MS/MS	By matching	By matching	By matching	By MS/MS	By matching
DLGVDLIGGYTALVQNGSTPAETALMK	QAMDRAAKDLGVDLIG	PAETALMKSLPEVLDT	K	D	L	M	K	S	3	0	1	2	0	1	1	4	0	1	4	1	1	0	1	1	3	0	1	2	0	27	0	2733.39	K0N6U0	K0N6U0	105	131	yes	yes	2	1.0215e-14	189.07	By MS/MS	By matching	By matching	By MS/MS	By MS/MS	By MS/MS	By matching	By matching
DLGWTQIDDNYVSSANLYQKPLLPDPDPDQVAAAWDILK	VAVVTIPKDLGWTQID	AAAWDILKDAKKPILY	K	D	L	L	K	D	4	0	2	7	0	3	0	1	0	2	5	2	0	0	4	2	1	2	2	2	0	39	1	4384.15	K0NBB6	K0NBB6	172	210	yes	yes	3	7.5333e-06	85.998	By matching	By matching	By matching	By matching	By matching	By matching	By MS/MS	By MS/MS
DLIAAGHVFK	YNFQSIRKDLIAAGHV	IAAGHVFKTHSDTEVL	K	D	L	F	K	T	2	0	0	1	0	0	0	1	1	1	1	1	0	1	0	0	0	0	0	1	0	10	0	1069.59	K0MX90	K0MX90	85	94	yes	yes	2	9.1871e-05	128.27	By MS/MS	By matching	By MS/MS	By MS/MS	By MS/MS	By MS/MS	By MS/MS	By MS/MS
DLIAEFVAACR	________________	AEFVAACREEDLLPFF	R	D	L	C	R	E	3	1	0	1	1	0	1	0	0	1	1	0	0	1	0	0	0	0	0	1	0	11	0	1263.63	K0N8Q2	K0N8Q2	8	18	yes	yes	2	3.0573e-05	135.99	By matching	By matching	By matching	By matching	By matching	By matching	By matching	By matching
DLIFLNENAADR	DYSTMIHKDLIFLNEN	LNENAADRQTLFRDVA	K	D	L	D	R	Q	2	1	2	2	0	0	1	0	0	1	2	0	0	1	0	0	0	0	0	0	0	12	0	1389.69	K0ND99	K0ND99	12	23	yes	yes	2	1.1563e-09	174.46	By matching	By matching	By matching	By matching	By matching	By matching	By MS/MS	By MS/MS
DLIIVDPMLATGGSANMAIEALK	MPPDIEQRDLIIVDPM	NMAIEALKKRGATSMR	R	D	L	L	K	K	4	0	1	2	0	0	1	2	0	3	3	1	2	0	1	1	1	0	0	1	0	23	0	2342.22	K0N4J8	K0N4J8	126	148	yes	yes	2	1.6375e-17	219.22	By MS/MS	By MS/MS	By matching	By MS/MS	By MS/MS	By MS/MS	By MS/MS	By MS/MS
DLIPVIHAHK	GLPNTFYRDLIPVIHA	IPVIHAHKADFVIDTT	R	D	L	H	K	A	1	0	0	1	0	0	0	0	2	2	1	1	0	0	1	0	0	0	0	1	0	10	0	1141.66	K0NAJ6	K0NAJ6	146	155	yes	yes	2	0.046886	47.187	By matching	By matching	By matching	By matching	By matching	By matching	By matching	By matching
DLIQLQTSLDQIPAIQDVLGK	AFGTVNGRDLIQLQTS	AIQDVLGKLDDGSFKA	R	D	L	G	K	L	1	0	0	3	0	4	0	1	0	3	4	1	0	0	1	1	1	0	0	1	0	21	0	2307.27	K0NBY9	K0NBY9	358	378	yes	yes	2	0.0003469	89.816	By matching	By MS/MS	By MS/MS	By MS/MS	By matching	By MS/MS	By matching	By MS/MS
DLIVNDSIR	________________	LIVNDSIRAREVRLIS	R	D	L	I	R	A	0	1	1	2	0	0	0	0	0	2	1	0	0	0	0	1	0	0	0	1	0	9	0	1043.56	K0NB73	K0NB73	4	12	yes	yes	2	0.00025861	117.52	By MS/MS	By MS/MS	By MS/MS	By MS/MS	By MS/MS	By MS/MS	By MS/MS	By MS/MS
DLLAESGTLVTDTVQK	FVYLKTSRDLLAESGT	LVTDTVQKNLDNKEFD	R	D	L	Q	K	N	1	0	0	2	0	1	1	1	0	0	3	1	0	0	0	1	3	0	0	2	0	16	0	1688.88	K0MVC2	K0MVC2	142	157	yes	yes	2	3.1287e-31	276.75	By matching	By matching	By matching	By matching	By matching	By matching	By matching	By MS/MS
DLLDPADQAALK	VYEVVVRKDLLDPADQ	PADQAALKATPINVPV	K	D	L	L	K	A	3	0	0	3	0	1	0	0	0	0	3	1	0	0	1	0	0	0	0	0	0	12	0	1268.66	K0NC50	K0NC50	415	426	yes	yes	2	0.00040847	96.82	By MS/MS	By matching	By MS/MS	By matching	By matching	By matching	By matching	By matching
DLLLETLPK	AKLSLLGRDLLLETLP	LLLETLPKIIAGTATR	R	D	L	P	K	I	0	0	0	1	0	0	1	0	0	0	4	1	0	0	1	0	1	0	0	0	0	9	0	1040.61	K0N5J2	K0N5J2	160	168	yes	yes	2	0.00020652	120.99	By MS/MS	By MS/MS	By MS/MS	By MS/MS	By MS/MS	By matching	By matching	By matching
DLLNFLNDLGFIR	EHDSFVKRDLLNFLND	LNDLGFIRVVPPTEAI	R	D	L	I	R	V	0	1	2	2	0	0	0	1	0	1	4	0	0	2	0	0	0	0	0	0	0	13	0	1548.83	K0N5U5	K0N5U5	425	437	yes	yes	2	1.6952e-06	141.73	By MS/MS	By matching	By matching	By matching	By matching	By matching	By matching	By matching
DLLPEGYTNPHSPNGQFTK	VWFEREAKDLLPEGYT	SPNGQFTKEKDIMDVW	K	D	L	T	K	E	0	0	2	1	0	1	1	2	1	0	2	1	0	1	3	1	2	0	1	0	0	19	0	2114.01	K0N4L9	K0N4L9	500	518	yes	yes	3	0.023278	45.618	By matching	By MS/MS	By MS/MS	By matching	By MS/MS	By MS/MS	By MS/MS	By MS/MS
DLLSNQMMPK	KRKIPMRKDLLSNQMM	LSNQMMPKKELVRIVK	K	D	L	P	K	K	0	0	1	1	0	1	0	0	0	0	2	1	2	0	1	1	0	0	0	0	0	10	0	1175.57	K0NAZ6	K0NAZ6	11	20	yes	yes	2	0.00027622	123.51	By MS/MS	By MS/MS	By MS/MS	By MS/MS	By MS/MS	By MS/MS	By MS/MS	By MS/MS
DLLVNQQAPTLLGDLEK	EDLIEYLRDLLVNQQA	TLLGDLEKSLLDDQFK	R	D	L	E	K	S	1	0	1	2	0	2	1	1	0	0	5	1	0	0	1	0	1	0	0	1	0	17	0	1866.01	K0MXD3	K0MXD3	304	320	yes	yes	2	4.0159e-10	180.93	By matching	By matching	By matching	By matching	By MS/MS	By matching	By matching	By matching
DLMINANTLGR	SVHPGEAKDLMINANT	INANTLGRQLDAALPL	K	D	L	G	R	Q	1	1	2	1	0	0	0	1	0	1	2	0	1	0	0	0	1	0	0	0	0	11	0	1216.62	K0N213	K0N213	237	247	yes	yes	2	0.018936	59.796	By matching	By matching	By MS/MS	By matching	By matching	By matching	By matching	By matching
DLNFTIPDGTLVSLLGPSGGGK	DGKTDTLKDLNFTIPD	LGPSGGGKTTTLNLIS	K	D	L	G	K	T	0	0	1	2	0	0	0	5	0	1	4	1	0	1	2	2	2	0	0	1	0	22	0	2157.13	K0MU90	K0MU90	27	48	yes	yes	2	2.2779e-11	184.91	By MS/MS	By MS/MS	By MS/MS	By MS/MS	By MS/MS	By MS/MS	By MS/MS	By MS/MS
DLNISDAILTDEDINK	FDDANTSKDLNISDAI	LTDEDINKLRPDGSTQ	K	D	L	N	K	L	1	0	2	4	0	0	1	0	0	3	2	1	0	0	0	1	1	0	0	0	0	16	0	1787.88	K0MRY4	K0MRY4	128	143	yes	yes	2	1.0515e-52	320	By MS/MS	By MS/MS	By MS/MS	By MS/MS	By MS/MS	By MS/MS	By MS/MS	By MS/MS
DLNPEFDHDDLNILDWLR	TSRAAMPKDLNPEFDH	LNILDWLRQFAPQDEQ	K	D	L	L	R	Q	0	1	2	5	0	0	1	0	1	1	4	0	0	1	1	0	0	1	0	0	0	18	0	2239.05	K0N8V6	K0N8V6	369	386	yes	yes	2;3	3.9431e-10	175.16	By MS/MS	By MS/MS	By MS/MS	By MS/MS	By MS/MS	By MS/MS	By MS/MS	By MS/MS
DLNTYVEK	AARETLAKDLNTYVEK	DLNTYVEKATAFGVQN	K	D	L	E	K	A	0	0	1	1	0	0	1	0	0	0	1	1	0	0	0	0	1	0	1	1	0	8	0	980.481	K0NBU7	K0NBU7	79	86	yes	yes	2	0.00036949	125.82	By MS/MS	By MS/MS	By MS/MS	By MS/MS	By matching	By MS/MS	By matching	By matching
DLNVTEMMQAILEDSGYLSTLR	QQLGTRRKDLNVTEMM	SGYLSTLRAAHNLEAD	K	D	L	L	R	A	1	1	1	2	0	1	2	1	0	1	4	0	2	0	0	2	2	0	1	1	0	22	0	2498.2	K0N9Z6	K0N9Z6	477	498	yes	yes	2;3	2.3513e-05	114.63	By MS/MS	By matching	By matching	By MS/MS	By matching	By matching	By matching	By matching
DLPLESIEIETPMGK	LMVYEITRDLPLESIE	EIETPMGKTIQKQLAG	R	D	L	G	K	T	0	0	0	1	0	0	3	1	0	2	2	1	1	0	2	1	1	0	0	0	0	15	0	1670.84	K0N4J8	K0N4J8	47	61	yes	yes	2	2.3649e-22	230.36	By MS/MS	By MS/MS	By MS/MS	By MS/MS	By MS/MS	By MS/MS	By MS/MS	By MS/MS
DLPQLIQHGLPLDK	DWLLPAYRDLPQLIQH	QHGLPLDKAFLWSRGH	R	D	L	D	K	A	0	0	0	2	0	2	0	1	1	1	4	1	0	0	2	0	0	0	0	0	0	14	0	1585.88	K0N860	K0N860	106	119	yes	yes	2;3	5.3501e-23	247.17	By MS/MS	By MS/MS	By MS/MS	By MS/MS	By MS/MS	By MS/MS	By MS/MS	By MS/MS
DLQLPVIADDSGLMVDALDGQPGIR	QKADQYAKDLQLPVIA	LDGQPGIRSARYAGDG	K	D	L	I	R	S	2	1	0	5	0	2	0	3	0	2	4	0	1	0	2	1	0	0	0	2	0	25	0	2607.32	K0MTN4	K0MTN4	342	366	yes	yes	2;3	1.1871e-13	182.72	By MS/MS	By matching	By MS/MS	By MS/MS	By MS/MS	By MS/MS	By MS/MS	By MS/MS
DLQNDVNHDDMVLLK	DDKEQMTRDLQNDVNH	HDDMVLLKASHGLHLE	R	D	L	L	K	A	0	0	2	4	0	1	0	0	1	0	3	1	1	0	0	0	0	0	0	2	0	15	0	1767.85	K0NCU5	K0NCU5	434	448	yes	yes	3	0.0018881	78.529	By MS/MS	By matching	By MS/MS	By MS/MS	By MS/MS	By MS/MS	By MS/MS	By matching
DLQSNNLGTVNVK				D	L	V	K		0	0	3	1	0	1	0	1	0	0	2	1	0	0	0	1	1	0	0	2	0	13	0	1400.73		REV__K0MS53			yes	yes	2;3	0.0009246	89.663	By MS/MS	By matching	By MS/MS	By matching	By MS/MS	By matching	By MS/MS	By matching
DLQTENVEALAQGFGNLK	YNGGVALKDLQTENVE	AQGFGNLKRHIHSMQS	K	D	L	L	K	R	2	0	2	1	0	2	2	2	0	0	3	1	0	1	0	0	1	0	0	1	0	18	0	1945.97	K0NAT0	K0NAT0	349	366	yes	yes	2;3	3.8663e-54	335.98	By MS/MS	By MS/MS	By MS/MS	By MS/MS	By MS/MS	By MS/MS	By MS/MS	By MS/MS
DLQTENVEALAQGFGNLKR	YNGGVALKDLQTENVE	QGFGNLKRHIHSMQSY	K	D	L	K	R	H	2	1	2	1	0	2	2	2	0	0	3	1	0	1	0	0	1	0	0	1	0	19	1	2102.08	K0NAT0	K0NAT0	349	367	yes	yes	3	0.020037	49.141	By matching	By matching	By matching	By matching	By matching	By matching	By MS/MS	By matching
DLSGVTQTQISLPFISAGPNGPLHLER	DAAEKAKKDLSGVTQT	NGPLHLERTLTRAQFD	K	D	L	E	R	T	1	1	1	1	0	2	1	3	1	2	4	0	0	1	3	3	2	0	0	1	0	27	0	2846.49	K0N5C7	K0N5C7	243	269	yes	yes	2;3	8.3367e-15	188.48	By MS/MS	By MS/MS	By MS/MS	By MS/MS	By MS/MS	By MS/MS	By MS/MS	By MS/MS
DLSIPVQVINMQDYGLMK	YLEGDFKKDLSIPVQV	MQDYGLMKGENVLKTA	K	D	L	M	K	G	0	0	1	2	0	2	0	1	0	2	2	1	2	0	1	1	0	0	1	2	0	18	0	2063.04	K0N5V3	K0N5V3	72	89	yes	yes	2	8.1526e-06	145.69	By matching	By matching	By matching	By matching	By matching	By matching	By matching	By MS/MS
DLSTVSATQQK	PALGIEVRDLSTVSAT	TVSATQQKSVLKLPAS	R	D	L	Q	K	S	1	0	0	1	0	2	0	0	0	0	1	1	0	0	0	2	2	0	0	1	0	11	0	1176.6	K0N8D9	K0N8D9	344	354	yes	yes	2	3.7513e-14	221.32	By MS/MS	By MS/MS	By MS/MS	By MS/MS	By MS/MS	By MS/MS	By MS/MS	By matching
DLTIPEDANNLDGLGYLAGK	VWVEEPNRDLTIPEDA	GLGYLAGKKMSFVNRK	R	D	L	G	K	K	2	0	2	3	0	0	1	3	0	1	4	1	0	0	1	0	1	0	1	0	0	20	0	2088.04	K0N7I6	K0N7I6	335	354	yes	yes	2;3	1.7431e-42	292.65	By MS/MS	By MS/MS	By MS/MS	By MS/MS	By MS/MS	By MS/MS	By MS/MS	By MS/MS
DLTIPEDANNLDGLGYLAGKK	VWVEEPNRDLTIPEDA	LGYLAGKKMSFVNRKA	R	D	L	K	K	M	2	0	2	3	0	0	1	3	0	1	4	2	0	0	1	0	1	0	1	0	0	21	1	2216.13	K0N7I6	K0N7I6	335	355	yes	yes	2;3	2.1229e-06	145.88	By MS/MS	By matching	By matching	By matching	By matching	By matching	By MS/MS	By MS/MS
DLTQLTTDR	TTIVTGDRDLTQLTTD	LTQLTTDRTTVQVTVK	R	D	L	D	R	T	0	1	0	2	0	1	0	0	0	0	2	0	0	0	0	0	3	0	0	0	0	9	0	1061.54	K0N9E7	K0N9E7	163	171	yes	yes	2	0.022478	58.699	By matching	By matching	By MS/MS	By matching	By matching	By matching	By matching	By matching
DLTTDLLINER	SQRKALLRDLTTDLLI	TDLLINERIVTTEARA	R	D	L	E	R	I	0	1	1	2	0	0	1	0	0	1	3	0	0	0	0	0	2	0	0	0	0	11	0	1301.68	K0N841	K0N841	19	29	yes	yes	2	2.0994e-14	224.42	By MS/MS	By MS/MS	By MS/MS	By MS/MS	By MS/MS	By MS/MS	By MS/MS	By MS/MS
DLVALLHADGAQGVTDWIK	FPAAKPQKDLVALLHA	QGVTDWIKAQNQLLLT	K	D	L	I	K	A	3	0	0	3	0	1	0	2	1	1	3	1	0	0	0	0	1	1	0	2	0	19	0	2021.06	K0NAI2	K0NAI2	505	523	yes	yes	3	1.3686e-05	139.29	By MS/MS	By matching	By matching	By matching	By matching	By matching	By matching	By matching
DLVASAGFDPHYYTAENDSFDLPYDQYDPASANPK	AYLLPRLRDLVASAGF	DPASANPKTQIEIMQK	R	D	L	P	K	T	5	0	2	6	0	1	1	1	1	0	2	1	0	2	4	3	1	0	4	1	0	35	0	3892.7	K0MXZ5	K0MXZ5	343	377	yes	yes	3	4.8334e-14	136.83	By MS/MS	By MS/MS	By matching	By MS/MS	By MS/MS	By MS/MS	By MS/MS	By matching
DLVIEKENR	KQTTIKYRDLVIEKEN	LVIEKENRVVRRGDDI	R	D	L	N	R	V	0	1	1	1	0	0	2	0	0	1	1	1	0	0	0	0	0	0	0	1	0	9	1	1114.6	K0N5X3	K0N5X3	149	157	yes	yes	2	0.001381	114.86	By MS/MS	By matching	By matching	By matching	By matching	By matching	By matching	By matching
DLVSMDFPGYSIGGLSVGESK	DLREQSAKDLVSMDFP	GLSVGESKDEMNHVLD	K	D	L	S	K	D	0	0	0	2	0	0	1	4	0	1	2	1	1	1	1	4	0	0	1	2	0	21	0	2157.03	K0N6J4	K0N6J4	206	226	yes	yes	2	7.7251e-08	166.34	By matching	By matching	By matching	By matching	By matching	By matching	By matching	By matching
DLYPDIHFGQGQATEDGFYYDTDR	FVLAAALKDLYPDIHF	GFYYDTDRADGQVSVD	K	D	L	D	R	A	1	1	0	5	0	2	1	3	1	1	1	0	0	2	1	0	2	0	3	0	0	24	0	2822.21	K0N5P5	K0N5P5	103	126	yes	yes	3	9.8859e-07	114.78	By MS/MS	By MS/MS	By MS/MS	By MS/MS	By MS/MS	By MS/MS	By MS/MS	By MS/MS
DLYPDIHFGQGQATEDGFYYDTDRADGQVSVDDLPTVQK	FVLAAALKDLYPDIHF	DDLPTVQKKMEAIIKE	K	D	L	Q	K	K	2	1	0	8	0	4	1	4	1	1	2	1	0	2	2	1	3	0	3	3	0	39	1	4374.98	K0N5P5	K0N5P5	103	141	yes	yes	4	0.0046571	54.036	By MS/MS	By matching	By matching	By matching	By matching	By matching	By matching	By matching
DMADMGADSIAIK	DYFIKLAKDMADMGAD	GADSIAIKDMAGILTP	K	D	M	I	K	D	3	0	0	3	0	0	0	1	0	2	0	1	2	0	0	1	0	0	0	0	0	13	0	1336.6	K0MWI8	K0MWI8	197	209	yes	yes	2	1.9879e-08	164.68	By matching	By MS/MS	By MS/MS	By MS/MS	By MS/MS	By MS/MS	By MS/MS	By MS/MS
DMAEEFAGDSK	TGVVRVARDMAEEFAG	EEFAGDSKLKQTLDDG	R	D	M	S	K	L	2	0	0	2	0	0	2	1	0	0	0	1	1	1	0	1	0	0	0	0	0	11	0	1198.48	K0NB57	K0NB57	216	226	yes	yes	2	3.9793e-05	132.56	By matching	By matching	By matching	By matching	By matching	By matching	By matching	By matching
DMAGILTPQK	GADSIAIKDMAGILTP	AGILTPQKAFDLVTGI	K	D	M	Q	K	A	1	0	0	1	0	1	0	1	0	1	1	1	1	0	1	0	1	0	0	0	0	10	0	1072.56	K0MWI8	K0MWI8	210	219	yes	yes	2	0.0018253	94.363	By matching	By matching	By MS/MS	By matching	By MS/MS	By MS/MS	By MS/MS	By MS/MS
DMAGLLKPQAATELVTALK	GADMLAIKDMAGLLKP	TELVTALKDAVSVPIH	K	D	M	L	K	D	4	0	0	1	0	1	1	1	0	0	4	2	1	0	1	0	2	0	0	1	0	19	1	1969.09	K0NAI2	K0NAI2	707	725	yes	yes	2;3	0.00015434	109.77	By MS/MS	By matching	By MS/MS	By MS/MS	By matching	By matching	By matching	By matching
DMAQVAQHLLK	AENEMSAKDMAQVAQH	QVAQHLLKDHPEVLKT	K	D	M	L	K	D	2	0	0	1	0	2	0	0	1	0	2	1	1	0	0	0	0	0	0	1	0	11	0	1252.66	K0MS53	K0MS53	199	209	yes	yes	2	2.3693e-06	149.49	By MS/MS	By MS/MS	By MS/MS	By MS/MS	By MS/MS	By MS/MS	By MS/MS	By matching
DMDDDEDDIVSVDALAK	DKKEIELRDMDDDEDD	VSVDALAKFAAQQEEK	R	D	M	A	K	F	2	0	0	7	0	0	1	0	0	1	1	1	1	0	0	1	0	0	0	2	0	17	0	1864.79	K0MXV4	K0MXV4	1194	1210	yes	yes	2	2.2403e-22	244.36	By MS/MS	By MS/MS	By MS/MS	By MS/MS	By MS/MS	By MS/MS	By MS/MS	By MS/MS
DMDKVHAVALQLMNETAPK	SPSIAVEKDMDKVHAV	LMNETAPKGISYKVNT	K	D	M	P	K	G	3	0	1	2	0	1	1	0	1	0	2	2	2	0	1	0	1	0	0	2	0	19	1	2110.06	K0N7Z7	K0N7Z7	84	102	yes	yes	3	0.032893	54.292	By matching	By matching	By matching	By matching	By matching	By matching	By matching	By MS/MS
DMEQIVEEK	EIPTVTEKDMEQIVEE	MEQIVEEKPTFQLVN_	K	D	M	E	K	P	0	0	0	1	0	1	3	0	0	1	0	1	1	0	0	0	0	0	0	1	0	9	0	1119.51	K0N644	K0N644	408	416	yes	yes	2	0.074222	58.172	By matching	By matching	By matching	By matching	By matching	By matching	By matching	By matching
DMGAVADMLK	TRREHYAKDMGAVADM	GAVADMLKQGSAKANV	K	D	M	L	K	Q	2	0	0	2	0	0	0	1	0	0	1	1	2	0	0	0	0	0	0	1	0	10	0	1049.49	K0N7S4	K0N7S4	340	349	yes	yes	2	0.00039515	108.47	By matching	By MS/MS	By MS/MS	By MS/MS	By MS/MS	By MS/MS	By matching	By MS/MS
DMGYTVIDEGTYDTHR	IEISNMLKDMGYTVID	EGTYDTHRTHYPIYGK	K	D	M	H	R	T	0	1	0	3	0	0	1	2	1	1	0	0	1	0	0	0	3	0	2	1	0	16	0	1871.8	K0MTB7	K0MTB7	24	39	yes	yes	2;3	1.57e-52	311.26	By MS/MS	By MS/MS	By MS/MS	By MS/MS	By MS/MS	By MS/MS	By MS/MS	By MS/MS
DMHGHTSVFPER	HVEVQVLRDMHGHTSV	HTSVFPERDCSLQRHS	R	D	M	E	R	D	0	1	0	1	0	0	1	1	2	0	0	0	1	1	1	1	1	0	0	1	0	12	0	1411.63	K0N6M5	K0N6M5	215	226	yes	yes	3	0.0089875	69.216	By matching	By matching	By matching	By matching	By MS/MS	By matching	By MS/MS	By MS/MS
DMIGAQLNYLATADENGNPQVGPK	ATLTQDMKDMIGAQLN	GNPQVGPKGTMRVFDD	K	D	M	P	K	G	3	0	3	2	0	2	1	3	0	1	2	1	1	0	2	0	1	0	1	1	0	24	0	2515.2	K0N1E7	K0N1E7	10	33	yes	yes	2;3	1.9594e-45	284.07	By matching	By MS/MS	By MS/MS	By MS/MS	By MS/MS	By MS/MS	By MS/MS	By MS/MS
DMIGVTNTHEPNADNFQAYR	IDDLNVVKDMIGVTNT	ADNFQAYRELLPIWIR	K	D	M	Y	R	E	2	1	3	2	0	1	1	1	1	1	0	0	1	1	1	0	2	0	1	1	0	20	0	2292.02	K0MS76	K0MS76	465	484	yes	yes	3	8.9793e-05	108.96	By MS/MS	By matching	By MS/MS	By matching	By matching	By matching	By matching	By matching
DMIIVDDYAHHPNEIK	RFAEKDLKDMIIVDDY	AHHPNEIKATLDAARQ	K	D	M	I	K	A	1	0	1	3	0	0	1	0	2	3	0	1	1	0	1	0	0	0	1	1	0	16	0	1908.9	K0N600	K0N600	308	323	yes	yes	2;3	7.4057e-07	152.94	By MS/MS	By MS/MS	By MS/MS	By MS/MS	By MS/MS	By MS/MS	By MS/MS	By MS/MS
DMLDDVDANVMQLLITSHFEIAPATTK	VYPSEPVRDMLDDVDA	EIAPATTKAPADAEQF	R	D	M	T	K	A	3	0	1	4	0	1	1	0	1	2	3	1	2	1	1	1	3	0	0	2	0	27	0	2987.46	K0N4L9	K0N4L9	838	864	yes	yes	3	2.6501e-08	121.65	By MS/MS	By matching	By MS/MS	By matching	By matching	By matching	By MS/MS	By MS/MS
DMPSFVPMVQQTR				D	M	T	R		0	1	0	1	0	2	0	0	0	0	0	0	2	1	2	1	1	0	0	2	0	13	0	1534.73		REV__K0N6D4			yes	yes	2	0.028102	62.694	By matching	By MS/MS	By matching	By matching	By matching	By matching	By matching	By matching
DMSQAQVAQLTALQQEILDALKPVVGTTDFNTPEAK	EASNKKFRDMSQAQVA	DFNTPEAKRVFKLHKQ	R	D	M	A	K	R	5	0	1	3	0	5	2	1	0	1	4	2	1	1	2	1	4	0	0	3	0	36	1	3869.97	K0N833	K0N833	155	190	yes	yes	3	3.2573e-19	161.46	By MS/MS	By MS/MS	By MS/MS	By MS/MS	By MS/MS	By MS/MS	By MS/MS	By matching
DMTELIADYLQEHPLIK	KVIRENQKDMTELIAD	LQEHPLIKATADQNFN	K	D	M	I	K	A	1	0	0	2	0	1	2	0	1	2	3	1	1	0	1	0	1	0	1	0	0	17	0	2028.02	K0N8A9	K0N8A9	488	504	yes	yes	2;3	4.3908e-22	233.47	By MS/MS	By matching	By MS/MS	By MS/MS	By MS/MS	By MS/MS	By matching	By matching
DMTPEPAEDFVDSSLAVTK	EDHQYRVKDMTPEPAE	DSSLAVTKELLRGDAH	K	D	M	T	K	E	2	0	0	3	0	0	2	0	0	0	1	1	1	1	2	2	2	0	0	2	0	19	0	2050.94	K0N2T4	K0N2T4	31	49	yes	yes	2	6.0732e-23	247.91	By MS/MS	By MS/MS	By MS/MS	By MS/MS	By MS/MS	By MS/MS	By MS/MS	By MS/MS
DMVDTLLVTR	AQIFSAFKDMVDTLLV	VDTLLVTRLAGSFAGD	K	D	M	T	R	L	0	1	0	2	0	0	0	0	0	0	2	0	1	0	0	0	2	0	0	2	0	10	0	1161.61	K0N4W0	K0N4W0	109	118	yes	yes	2	0.00061225	99.752	By MS/MS	By MS/MS	By MS/MS	By MS/MS	By MS/MS	By matching	By matching	By matching
DMVQLVLNSFK	SILPNFEKDMVQLVLN	QLVLNSFKKRGVTVIT	K	D	M	F	K	K	0	0	1	1	0	1	0	0	0	0	2	1	1	1	0	1	0	0	0	2	0	11	0	1292.68	K0N4P1	K0N4P1	219	229	yes	yes	2	9.3523e-14	210.79	By matching	By matching	By MS/MS	By matching	By MS/MS	By MS/MS	By MS/MS	By matching
DNDKYVTVK	VSAQLLGKDNDKYVTV	NDKYVTVKLASGEVRL	K	D	N	V	K	L	0	0	1	2	0	0	0	0	0	0	0	2	0	0	0	0	1	0	1	2	0	9	1	1080.55	K0MXU1	K0MXU1	168	176	yes	yes	2	1.5028e-09	221.68	By MS/MS	By MS/MS	By MS/MS	By MS/MS	By MS/MS	By MS/MS	By MS/MS	By MS/MS
DNDTVQFGSDLLSADHPQTVAFR	ILNLLGVKDNDTVQFG	HPQTVAFRNGDFVTPD	K	D	N	F	R	N	2	1	1	4	0	2	0	1	1	0	2	0	0	2	1	2	2	0	0	2	0	23	0	2532.19	K0N399	K0N399	547	569	yes	yes	3	1.2931e-05	107.09	By matching	By matching	By matching	By matching	By matching	By matching	By matching	By MS/MS
DNEEAFELLVEAIK	GGFAPNLKDNEEAFEL	ELLVEAIKKAGYKPGD	K	D	N	I	K	K	2	0	1	1	0	0	4	0	0	1	2	1	0	1	0	0	0	0	0	1	0	14	0	1618.81	K0MU67	K0MU67	214	227	yes	yes	2;3	1.1109e-52	333.47	By MS/MS	By MS/MS	By MS/MS	By MS/MS	By MS/MS	By MS/MS	By MS/MS	By MS/MS
DNEEAFELLVEAIKK	GGFAPNLKDNEEAFEL	LLVEAIKKAGYKPGDD	K	D	N	K	K	A	2	0	1	1	0	0	4	0	0	1	2	2	0	1	0	0	0	0	0	1	0	15	1	1746.9	K0MU67	K0MU67	214	228	yes	yes	2;3	3.0374e-66	361.52	By MS/MS	By MS/MS	By MS/MS	By MS/MS	By MS/MS	By MS/MS	By MS/MS	By MS/MS
DNEFFIHR	VINAEIPRDNEFFIHR	DNEFFIHRVGRTGRNG	R	D	N	H	R	V	0	1	1	1	0	0	1	0	1	1	0	0	0	2	0	0	0	0	0	0	0	8	0	1076.5	K0N356	K0N356	323	330	yes	yes	2	0.00034816	129.42	By matching	By matching	By MS/MS	By MS/MS	By matching	By MS/MS	By matching	By matching
DNFQTVITSGASEFTINGLDANNYPR	STMTLEVKDNFQTVIT	LDANNYPRLPEITADA	K	D	N	P	R	L	2	1	4	2	0	1	1	2	0	2	1	0	0	2	1	2	3	0	1	1	0	26	0	2843.34	K0N6S3	K0N6S3	99	124	yes	yes	2;3	1.3901e-35	269.75	By MS/MS	By MS/MS	By MS/MS	By MS/MS	By MS/MS	By MS/MS	By MS/MS	By MS/MS
DNGQQPEMNDQMIAR	TEEHVLAKDNGQQPEM	MNDQMIARREKMEALR	K	D	N	A	R	R	1	1	2	2	0	3	1	1	0	1	0	0	2	0	1	0	0	0	0	0	0	15	0	1745.75	K0NAN7	K0NAN7	14	28	yes	yes	2	2.0918e-22	233.28	By matching	By MS/MS	By MS/MS	By MS/MS	By MS/MS	By MS/MS	By matching	By matching
DNGQTVETSTLVAALSGLK	FKSHYVARDNGQTVET	VAALSGLKLSSTAAAM	R	D	N	L	K	L	2	0	1	1	0	1	1	2	0	0	3	1	0	0	0	2	3	0	0	2	0	19	0	1902.99	K0N9U5	K0N9U5	112	130	yes	yes	2	5.6705e-07	154.75	By matching	By matching	By matching	By matching	By matching	By matching	By MS/MS	By MS/MS
DNILPPLAVGDDVK	SSRDSDQKDNILPPLA	LAVGDDVKMLKTDPAQ	K	D	N	V	K	M	1	0	1	3	0	0	0	1	0	1	2	1	0	0	2	0	0	0	0	2	0	14	0	1464.78	K0NAP0	K0NAP0	432	445	yes	yes	2	0.054437	40.278	By matching	By matching	By matching	By MS/MS	By matching	By matching	By matching	By matching
DNLNDILK	MASRNQIRDNLNDILK	DNLNDILKRENYSRGV	R	D	N	L	K	R	0	0	2	2	0	0	0	0	0	1	2	1	0	0	0	0	0	0	0	0	0	8	0	943.497	K0NB37	K0NB37	60	67	yes	yes	2	0.00053119	111.46	By MS/MS	By matching	By MS/MS	By MS/MS	By MS/MS	By matching	By MS/MS	By matching
DNLNDILKR	MASRNQIRDNLNDILK	NLNDILKRENYSRGVV	R	D	N	K	R	E	0	1	2	2	0	0	0	0	0	1	2	1	0	0	0	0	0	0	0	0	0	9	1	1099.6	K0NB37	K0NB37	60	68	yes	yes	2	9.1004e-05	156.83	By MS/MS	By matching	By matching	By MS/MS	By MS/MS	By matching	By MS/MS	By MS/MS
DNLPDYAR	DNPDDGGRDNLPDYAR	DNLPDYARMKATQAAL	R	D	N	A	R	M	1	1	1	2	0	0	0	0	0	0	1	0	0	0	1	0	0	0	1	0	0	8	0	962.446	K0N4F8	K0N4F8	41	48	yes	yes	2	0.0084256	74.165	By matching	By MS/MS	By MS/MS	By MS/MS	By matching	By matching	By matching	By matching
DNNIDLSKDK	WLVAEFKKDNNIDLSK	NIDLSKDKMAMQRLKD	K	D	N	D	K	M	0	0	2	3	0	0	0	0	0	1	1	2	0	0	0	1	0	0	0	0	0	10	1	1160.57	K0N5C7	K0N5C7	218	227	yes	yes	2	3.1642e-07	184.44	By MS/MS	By matching	By matching	By MS/MS	By matching	By MS/MS	By MS/MS	By MS/MS
DNNIEISPDKVDYMDVSPK	ETVLARHKDNNIEISP	DYMDVSPKQVVAVATA	K	D	N	P	K	Q	0	0	2	4	0	0	1	0	0	2	0	2	1	0	2	2	0	0	1	2	0	19	1	2178.02	K0MXV4	K0MXV4	644	662	yes	yes	3	9.4016e-06	142.35	By MS/MS	By MS/MS	By MS/MS	By MS/MS	By MS/MS	By MS/MS	By MS/MS	By MS/MS
DNPFHYILSAIK	DEMVFDNRDNPFHYIL	HYILSAIKLTEQYARE	R	D	N	I	K	L	1	0	1	1	0	0	0	0	1	2	1	1	0	1	1	1	0	0	1	0	0	12	0	1416.74	K0NA23	K0NA23	72	83	yes	yes	2	0.038467	64.104	By matching	By matching	By matching	By matching	By matching	By matching	By matching	By MS/MS
DNPHFFDTELEK	AKPNPEQKDNPHFFDT	FFDTELEKWAEGVYHD	K	D	N	E	K	W	0	0	1	2	0	0	2	0	1	0	1	1	0	2	1	0	1	0	0	0	0	12	0	1490.67	K0MTB7	K0MTB7	153	164	yes	yes	2;3	4.6515e-10	190.34	By MS/MS	By MS/MS	By MS/MS	By MS/MS	By MS/MS	By MS/MS	By MS/MS	By MS/MS
DNPLLERPLK	SVGQLYLKDNPLLERP	PLLERPLKSEDVKPHP	K	D	N	L	K	S	0	1	1	1	0	0	1	0	0	0	3	1	0	0	2	0	0	0	0	0	0	10	1	1193.68	K0N1M9	K0N1M9	38	47	yes	yes	2	3.6546e-07	181.87	By MS/MS	By MS/MS	By MS/MS	By MS/MS	By MS/MS	By MS/MS	By MS/MS	By MS/MS
DNQTETPADMTVVTTVKPTDEQLK	GGLLIQTRDNQTETPA	KPTDEQLKALAFAQTV	R	D	N	L	K	A	1	0	1	3	0	2	2	0	0	0	1	2	1	0	2	0	6	0	0	3	0	24	1	2660.29	K0N634	K0N634	371	394	yes	yes	2;3	1.9596e-25	233.3	By MS/MS	By MS/MS	By MS/MS	By MS/MS	By MS/MS	By MS/MS	By matching	By matching
DNSTNINALK	DVILIVDRDNSTNINA	STNINALKNLGFDVKD	R	D	N	L	K	N	1	0	3	1	0	0	0	0	0	1	1	1	0	0	0	1	1	0	0	0	0	10	0	1088.55	K0MWG2	K0MWG2	457	466	yes	yes	2	0.044059	64.73	By matching	By matching	By matching	By matching	By matching	By matching	By matching	By matching
DNTTIVDGAGSK	AGKVTVTKDNTTIVDG	IVDGAGSKDAIAERVN	K	D	N	S	K	D	1	0	1	2	0	0	0	2	0	1	0	1	0	0	0	1	2	0	0	1	0	12	0	1176.56	K0N7K7	K0N7K7	329	340	yes	yes	2	9.8862e-15	222.81	By MS/MS	By MS/MS	By MS/MS	By MS/MS	By MS/MS	By MS/MS	By MS/MS	By MS/MS
DNTTIVDGAGSKDAIAER	AGKVTVTKDNTTIVDG	SKDAIAERVNIIKKQI	K	D	N	E	R	V	3	1	1	3	0	0	1	2	0	2	0	1	0	0	0	1	2	0	0	1	0	18	1	1831.89	K0N7K7	K0N7K7	329	346	yes	yes	2;3	2.8325e-15	221.81	By matching	By matching	By matching	By matching	By matching	By matching	By MS/MS	By MS/MS
DNTTLVLGVTNLDNLVK	LDKLEQVRDNTTLVLG	TNLDNLVKGGRLSRVS	R	D	N	V	K	G	0	0	3	2	0	0	0	1	0	0	4	1	0	0	0	0	3	0	0	3	0	17	0	1827.99	K0N8F3	K0N8F3	166	182	yes	yes	2	9.8171e-31	265.43	By MS/MS	By MS/MS	By MS/MS	By MS/MS	By MS/MS	By MS/MS	By MS/MS	By MS/MS
DNWEETNAGSWK	WPNPIKFRDNWEETNA	ETNAGSWKAMEEAYKA	R	D	N	W	K	A	1	0	2	1	0	0	2	1	0	0	0	1	0	0	0	1	1	2	0	0	0	12	0	1435.6	K0N513	K0N513	123	134	yes	yes	2	3.5032e-27	272.59	By MS/MS	By MS/MS	By MS/MS	By MS/MS	By MS/MS	By MS/MS	By MS/MS	By MS/MS
DPDHSINPDEAVALGAAIQGGVISGDVK	AVKQWTGKDPDHSINP	GVISGDVKDVVLLDVT	K	D	P	V	K	D	4	0	1	4	0	1	1	4	1	3	1	1	0	0	2	2	0	0	0	3	0	28	0	2744.36	K0N5C7	K0N5C7	331	358	yes	yes	2;3	1.2555e-17	189.75	By MS/MS	By MS/MS	By MS/MS	By MS/MS	By MS/MS	By MS/MS	By MS/MS	By MS/MS
DPEIAFEWAR	YYGPDVARDPEIAFEW	EIAFEWARIPHFYYNY	R	D	P	A	R	I	2	1	0	1	0	0	2	0	0	1	0	0	0	1	1	0	0	1	0	0	0	10	0	1232.58	K0N560	K0N560	502	511	yes	yes	2	9.3257e-06	152.04	By MS/MS	By matching	By MS/MS	By MS/MS	By MS/MS	By MS/MS	By MS/MS	By MS/MS
DPEVLDVSPIQVSGDIVYDR	VKTDLQDRDPEVLDVS	SGDIVYDRGDFLVSVN	R	D	P	D	R	G	0	1	0	4	0	1	1	1	0	2	1	0	0	0	2	2	0	0	1	4	0	20	0	2215.1	K0N9D5	K0N9D5	67	86	yes	yes	2	1.5673e-23	246.1	By MS/MS	By MS/MS	By MS/MS	By MS/MS	By MS/MS	By MS/MS	By MS/MS	By MS/MS
DPHAGFENMVK	ALQKSFSRDPHAGFEN	AGFENMVKTYADIVKM	R	D	P	V	K	T	1	0	1	1	0	0	1	1	1	0	0	1	1	1	1	0	0	0	0	1	0	11	0	1243.57	K0NBX6	K0NBX6	107	117	yes	yes	2	0.078249	32.999	By matching	By matching	By matching	By matching	By MS/MS	By matching	By matching	By matching
DPLNFASLTFGPYTTAK	LPIYGHTKDPLNFASL	FGPYTTAKGYTADSTL	K	D	P	A	K	G	2	0	1	1	0	0	0	1	0	0	2	1	0	2	2	1	3	0	1	0	0	17	0	1841.92	K0N627	K0N627	133	149	yes	yes	2	0.060212	49.306	By matching	By matching	By matching	By matching	By matching	By matching	By matching	By matching
DPMIILFGPQATDALR	VKDALSSKDPMIILFG	PQATDALRDVAVIQQF	K	D	P	L	R	D	2	1	0	2	0	1	0	1	0	2	2	0	1	1	2	0	1	0	0	0	0	16	0	1756.92	K0MTX4	K0MTX4	19	34	yes	yes	2	0.00022387	100.43	By matching	By MS/MS	By matching	By matching	By MS/MS	By matching	By MS/MS	By matching
DPNDDKNIIMEIR	IKVLMLPKDPNDDKNI	KNIIMEIRGAAGGDEA	K	D	P	I	R	G	0	1	2	3	0	0	1	0	0	3	0	1	1	0	1	0	0	0	0	0	0	13	1	1571.76	K0N4C6	K0N4C6	106	118	yes	yes	3	0.075913	36.944	By matching	By matching	By matching	By matching	By matching	By MS/MS	By matching	By matching
DPPLFQVSPTHFVR	AMPIDFKKDPPLFQVS	VSPTHFVRSWLLDPRT	K	D	P	V	R	S	0	1	0	1	0	1	0	0	1	0	1	0	0	2	3	1	1	0	0	2	0	14	0	1638.85	K0N6C6	K0N6C6	334	347	yes	yes	3	0.0098418	61.11	By matching	By matching	By matching	By matching	By MS/MS	By MS/MS	By matching	By MS/MS
DPQTGAPIADNYR	ALRILQQKDPQTGAPI	APIADNYRASFDEVMV	K	D	P	Y	R	A	2	1	1	2	0	1	0	1	0	1	0	0	0	0	2	0	1	0	1	0	0	13	0	1416.66	K0N5B6	K0N5B6	380	392	yes	yes	2	3.1134e-06	137.73	By MS/MS	By MS/MS	By MS/MS	By MS/MS	By MS/MS	By MS/MS	By matching	By matching
DPSGLDNEYQSSK	IYFPFKQKDPSGLDNE	DNEYQSSKLAANGHLY	K	D	P	S	K	L	0	0	1	2	0	1	1	1	0	0	1	1	0	0	1	3	0	0	1	0	0	13	0	1438.62	K0N8E8	K0N8E8	115	127	yes	yes	2	3.6768e-06	136.14	By matching	By MS/MS	By matching	By matching	By matching	By matching	By matching	By matching
DPSGLQLGNPDKPVK	PLSLAWERDPSGLQLG	GNPDKPVKTVLVTLDV	R	D	P	V	K	T	0	0	1	2	0	1	0	2	0	0	2	2	0	0	3	1	0	0	0	1	0	15	1	1563.83	K0N5C6	K0N5C6	24	38	yes	yes	2;3	5.5303e-10	175.27	By MS/MS	By MS/MS	By MS/MS	By MS/MS	By MS/MS	By MS/MS	By MS/MS	By MS/MS
DPVDGHEPTNWR	HHNWYIWRDPVDGHEP	GHEPTNWRADFGGSAW	R	D	P	W	R	A	0	1	1	2	0	0	1	1	1	0	0	0	0	0	2	0	1	1	0	1	0	12	0	1421.63	K0N8T1	K0N8T1	130	141	yes	yes	2	1.0441e-09	177.04	By MS/MS	By matching	By MS/MS	By MS/MS	By MS/MS	By MS/MS	By MS/MS	By MS/MS
DPVVTSVIIGTTSVDHLEDNLK	MALAWLLRDPVVTSVI	DHLEDNLKATENLTFS	R	D	P	L	K	A	0	0	1	3	0	0	1	1	1	2	2	1	0	0	1	2	3	0	0	4	0	22	0	2351.22	K0N7U8	K0N7U8	292	313	yes	yes	2;3	5.2322e-18	227.57	By MS/MS	By MS/MS	By MS/MS	By MS/MS	By MS/MS	By matching	By MS/MS	By matching
DQATAFAALTELTELFPNK	LSFSPNFRDQATAFAA	LTELFPNKKLMGALEH	R	D	Q	N	K	K	4	0	1	1	0	1	2	0	0	0	3	1	0	2	1	0	3	0	0	0	0	19	0	2079.05	K0NAL0	K0NAL0	79	97	yes	yes	2	3.7909e-05	130.77	By matching	By matching	By matching	By matching	By matching	By matching	By MS/MS	By MS/MS
DQATAFAALTELTELFPNKK	LSFSPNFRDQATAFAA	TELFPNKKLMGALEHA	R	D	Q	K	K	L	4	0	1	1	0	1	2	0	0	0	3	2	0	2	1	0	3	0	0	0	0	20	1	2207.15	K0NAL0	K0NAL0	79	98	yes	yes	2;3	6.3864e-16	214.3	By MS/MS	By matching	By matching	By MS/MS	By matching	By MS/MS	By MS/MS	By MS/MS
DQDEFPSEK	NDGKMPARDQDEFPSE	QDEFPSEKAATFEQSK	R	D	Q	E	K	A	0	0	0	2	0	1	2	0	0	0	0	1	0	1	1	1	0	0	0	0	0	9	0	1093.46	K0N7I8	K0N7I8	636	644	yes	yes	2	0.072554	34.755	By matching	By matching	By matching	By matching	By matching	By matching	By matching	By matching
DQEHIGVIGDVAGMHAIVIDDLIDTGDR	PIAIVDKRDQEHIGVI	DLIDTGDRIVDSYKAL	R	D	Q	D	R	I	2	1	0	6	0	1	1	4	2	5	1	0	1	0	0	0	1	0	0	3	0	28	0	2973.45	K0NDQ5	K0NDQ5	202	229	yes	yes	3	0.041299	40.744	By MS/MS	By matching	By matching	By matching	By matching	By matching	By matching	By matching
DQEIVTLTADAIHIETIDGK	TDQFVELKDQEIVTLT	HIETIDGKVEERKPFT	K	D	Q	G	K	V	2	0	0	3	0	1	2	1	1	4	1	1	0	0	0	0	3	0	0	1	0	20	0	2181.12	K0N3V9	K0N3V9	209	228	yes	yes	2;3	6.5201e-43	303.76	By MS/MS	By MS/MS	By MS/MS	By MS/MS	By MS/MS	By MS/MS	By matching	By matching
DQENVDFLDQIDR	NFLVQEERDQENVDFL	DFLDQIDRSGDVDPQI	R	D	Q	D	R	S	0	1	1	4	0	2	1	0	0	1	1	0	0	1	0	0	0	0	0	1	0	13	0	1605.73	K0N517	K0N517	322	334	yes	yes	2	4.0938e-16	201.72	By matching	By matching	By matching	By matching	By matching	By matching	By MS/MS	By matching
DQGALTVGVVTR	PIVAKIAKDQGALTVG	LTVGVVTRPFTFEGPK	K	D	Q	T	R	P	1	1	0	1	0	1	0	2	0	0	1	0	0	0	0	0	2	0	0	3	0	12	0	1214.66	K0N4L6	K0N4L6	124	135	yes	yes	2	0.0076865	82.515	By MS/MS	By matching	By MS/MS	By MS/MS	By MS/MS	By matching	By MS/MS	By MS/MS
DQGLPLTVIGNASNLIVR	RALVDDARDQGLPLTV	NASNLIVRDGGIRGLV	R	D	Q	V	R	D	1	1	2	1	0	1	0	2	0	2	3	0	0	0	1	1	1	0	0	2	0	18	0	1879.05	K0N3X0	K0N3X0	52	69	yes	yes	2	1.3678e-22	246.12	By matching	By matching	By matching	By MS/MS	By MS/MS	By MS/MS	By MS/MS	By matching
DQGLTIHVTDPVK	QDTNNNIKDQGLTIHV	IHVTDPVKEKLVNLGY	K	D	Q	V	K	E	0	0	0	2	0	1	0	1	1	1	1	1	0	0	1	0	2	0	0	2	0	13	0	1421.75	K0N5T8	K0N5T8	161	173	yes	yes	2	2.0402e-16	215.09	By MS/MS	By MS/MS	By MS/MS	By MS/MS	By MS/MS	By MS/MS	By MS/MS	By MS/MS
DQGLTIHVTDPVKEK	QDTNNNIKDQGLTIHV	VTDPVKEKLVNLGYNP	K	D	Q	E	K	L	0	0	0	2	0	1	1	1	1	1	1	2	0	0	1	0	2	0	0	2	0	15	1	1678.89	K0N5T8	K0N5T8	161	175	yes	yes	3	0.040577	42.682	By matching	By matching	By matching	By MS/MS	By matching	By matching	By matching	By MS/MS
DQGLVVLGFPSDQFK	EKLYDKFKDQGLVVLG	GFPSDQFKQELADGHA	K	D	Q	F	K	Q	0	0	0	2	0	2	0	2	0	0	2	1	0	2	1	1	0	0	0	2	0	15	0	1648.85	K0N6T6	K0N6T6	53	67	yes	yes	2	1.2298e-07	164.01	By MS/MS	By MS/MS	By MS/MS	By MS/MS	By MS/MS	By MS/MS	By MS/MS	By MS/MS
DQGMAAIDR	SEYAGSARDQGMAAID	QGMAAIDRLKAALSH_	R	D	Q	D	R	L	2	1	0	2	0	1	0	1	0	1	0	0	1	0	0	0	0	0	0	0	0	9	0	975.444	K0N715	K0N715	94	102	yes	yes	2	0.0004607	110.08	By MS/MS	By MS/MS	By matching	By MS/MS	By matching	By matching	By MS/MS	By MS/MS
DQGQEALYGDVLK	SNLLAQLKDQGQEALY	ALYGDVLKEVPRVRAD	K	D	Q	L	K	E	1	0	0	2	0	2	1	2	0	0	2	1	0	0	0	0	0	0	1	1	0	13	0	1434.7	K0MWI8	K0MWI8	348	360	yes	yes	2	6.7956e-18	227.92	By MS/MS	By MS/MS	By MS/MS	By MS/MS	By MS/MS	By MS/MS	By MS/MS	By MS/MS
DQGVIAIDVMSPILSGIK	QLATHYAKDQGVIAID	SPILSGIKSITHEEPN	K	D	Q	I	K	S	1	0	0	2	0	1	0	2	0	4	1	1	1	0	1	2	0	0	0	2	0	18	0	1855.01	K0N598	K0N598	81	98	yes	yes	2	5.9717e-16	222.6	By MS/MS	By matching	By matching	By MS/MS	By matching	By matching	By MS/MS	By MS/MS
DQIEHTQVFDKK	KDFRAGLRDQIEHTQV	HTQVFDKKGKELTSKK	R	D	Q	K	K	G	0	0	0	2	0	2	1	0	1	1	0	2	0	1	0	0	1	0	0	1	0	12	1	1486.74	K0N5P0	K0N5P0	69	80	yes	yes	3	0.00016822	108.68	By matching	By matching	By matching	By MS/MS	By matching	By matching	By matching	By matching
DQIETTLGADK	GTDADTIRDQIETTLG	ETTLGADKVTVSISGH	R	D	Q	D	K	V	1	0	0	2	0	1	1	1	0	1	1	1	0	0	0	0	2	0	0	0	0	11	0	1189.58	K0N324	K0N324	361	371	yes	yes	2	1.3935e-13	202.18	By MS/MS	By MS/MS	By MS/MS	By MS/MS	By MS/MS	By matching	By MS/MS	By matching
DQIFLTTK	LRASGVPRDQIFLTTK	DQIFLTTKLWNGDHGY	R	D	Q	T	K	L	0	0	0	1	0	1	0	0	0	1	1	1	0	1	0	0	2	0	0	0	0	8	0	964.523	K0N513	K0N513	74	81	yes	yes	1;2	0.00023875	147.4	By MS/MS	By MS/MS	By MS/MS	By MS/MS	By MS/MS	By matching	By MS/MS	By MS/MS
DQLAAQGIILEDTPQGTR	FAKSDQIRDQLAAQGI	EDTPQGTRWRRQ____	R	D	Q	T	R	W	2	1	0	2	0	3	1	2	0	2	2	0	0	0	1	0	2	0	0	0	0	18	0	1924.99	K0NAB2	K0NAB2	447	464	yes	yes	2	1.0603e-67	362.61	By MS/MS	By MS/MS	By MS/MS	By MS/MS	By MS/MS	By MS/MS	By MS/MS	By MS/MS
DQLAAVVNGDFSDALLK	QQVADLIRDQLAAVVN	DFSDALLKAVKDGILD	R	D	Q	L	K	A	3	0	1	3	0	1	0	1	0	0	3	1	0	1	0	1	0	0	0	2	0	17	0	1774.91	K0N9H8	K0N9H8	331	347	yes	yes	2	2.4109e-10	188.96	By MS/MS	By matching	By MS/MS	By matching	By matching	By MS/MS	By matching	By matching
DQLDAVMAHLAESLR	LAKDPAKKDQLDAVMA	AHLAESLRLIALLIQP	K	D	Q	L	R	L	3	1	0	2	0	1	1	0	1	0	3	0	1	0	0	1	0	0	0	1	0	15	0	1667.83	K0NAU5	K0NAU5	452	466	yes	yes	2;3	1.9925e-11	197.15	By MS/MS	By MS/MS	By MS/MS	By MS/MS	By MS/MS	By MS/MS	By MS/MS	By MS/MS
DQLESTLNK	KLVGYQTKDQLESTLN	QLESTLNKYTA_____	K	D	Q	N	K	Y	0	0	1	1	0	1	1	0	0	0	2	1	0	0	0	1	1	0	0	0	0	9	0	1046.52	K0N975	K0N975	92	100	yes	yes	2	1.3488e-06	176.6	By MS/MS	By MS/MS	By MS/MS	By MS/MS	By MS/MS	By MS/MS	By MS/MS	By MS/MS
DQLFAPEK	GIVFRWVRDQLFAPEK	DQLFAPEKLTAEQLQV	R	D	Q	E	K	L	1	0	0	1	0	1	1	0	0	0	1	1	0	1	1	0	0	0	0	0	0	8	0	946.476	K0MS76	K0MS76	311	318	yes	yes	2	0.010543	69.275	By matching	By matching	By matching	By matching	By MS/MS	By matching	By matching	By matching
DQLFIQSK	LKQASVSRDQLFIQSK	DQLFIQSKVGIVVDPK	R	D	Q	S	K	V	0	0	0	1	0	2	0	0	0	1	1	1	0	1	0	1	0	0	0	0	0	8	0	977.518	K0NCA1	K0NCA1	80	87	yes	yes	2	0.00084035	92.239	By matching	By matching	By matching	By matching	By matching	By matching	By matching	By matching
DQLGFGDEAAIMQHLANMTIR	TVTYMAIKDQLGFGDE	HLANMTIRFEPGDPEQ	K	D	Q	I	R	F	3	1	1	2	0	2	1	2	1	2	2	0	2	1	0	0	1	0	0	0	0	21	0	2330.11	K0N4V1	K0N4V1	45	65	yes	yes	3	0.00030671	86.213	By MS/MS	By matching	By matching	By matching	By matching	By matching	By MS/MS	By matching
DQLISLQK	TARKNNLKDQLISLQK	DQLISLQKKAGNSVSG	K	D	Q	Q	K	K	0	0	0	1	0	2	0	0	0	1	2	1	0	0	0	1	0	0	0	0	0	8	0	943.534	K0MRM8	K0MRM8	114	121	yes	yes	2	0.021519	59.931	By matching	By matching	By matching	By matching	By matching	By matching	By MS/MS	By matching
DQLITALGGSETPTQITIYPTSFK	QSVDKATKDQLITALG	TIYPTSFKDKDKILSY	K	D	Q	F	K	D	1	0	0	1	0	2	1	2	0	3	2	1	0	1	2	2	5	0	1	0	0	24	0	2580.33	K0MWG2	K0MWG2	586	609	yes	yes	2	0.0064161	57.238	By matching	By matching	By matching	By matching	By matching	By matching	By matching	By matching
DQLNTATDTDSSADFDDIVLDGK	DAATEQLRDQLNTATD	DDIVLDGKSAFAQAKD	R	D	Q	G	K	S	2	0	1	7	0	1	0	1	0	1	2	1	0	1	0	2	3	0	0	1	0	23	0	2455.09	K0N984	K0N984	98	120	yes	yes	2	9.2584e-44	301.16	By MS/MS	By MS/MS	By MS/MS	By MS/MS	By MS/MS	By MS/MS	By MS/MS	By MS/MS
DQLTAPYIDLAQADIGANIR	STLVSALRDQLTAPYI	ADIGANIRSTPATYLS	R	D	Q	I	R	S	4	1	1	3	0	2	0	1	0	3	2	0	0	0	1	0	1	0	1	0	0	20	0	2157.11	K0NAH3	K0NAH3	497	516	yes	yes	2	4.3373e-11	189.07	By matching	By matching	By matching	By matching	By matching	By matching	By MS/MS	By matching
DQMVDILTAVTQDFIVNGR	PGFIDITRDQMVDILT	QDFIVNGRFSDDPRIS	R	D	Q	G	R	F	1	1	1	3	0	2	0	1	0	2	1	0	1	1	0	0	2	0	0	3	0	19	0	2134.07	K0MUM1	K0MUM1	165	183	yes	yes	2;3	1.9771e-31	273.43	By MS/MS	By MS/MS	By MS/MS	By MS/MS	By MS/MS	By MS/MS	By MS/MS	By MS/MS
DQNQVETVHEELQALQSVFNDNPTILTIFDNAR	KALLEAAKDQNQVETV	LTIFDNARITAADKDA	K	D	Q	A	R	I	2	1	4	3	0	4	3	0	1	2	3	0	0	2	1	1	3	0	0	3	0	33	0	3797.85	K0MV16	K0MV16	22	54	yes	yes	3	6.6885e-09	95.713	By matching	By matching	By matching	By matching	By matching	By matching	By MS/MS	By MS/MS
DQPLVDVIK	VKLQAMLKDQPLVDVI	QPLVDVIKEVTGLKDA	K	D	Q	I	K	E	0	0	0	2	0	1	0	0	0	1	1	1	0	0	1	0	0	0	0	2	0	9	0	1025.58	K0N9C8	K0N9C8	354	362	yes	yes	2	0.014553	62.466	By MS/MS	By matching	By matching	By MS/MS	By matching	By matching	By matching	By MS/MS
DQQIEIVILTVPIDAAQHITDDLVK	DEMIKQIKDQQIEIVI	HITDDLVKAGIKGIMN	K	D	Q	V	K	A	2	0	0	4	0	3	1	0	1	5	2	1	0	0	1	0	2	0	0	3	0	25	0	2786.51	K0NBZ5	K0NBZ5	178	202	yes	yes	2;3	5.697e-10	156.61	By MS/MS	By MS/MS	By MS/MS	By MS/MS	By MS/MS	By MS/MS	By MS/MS	By MS/MS
DQQLAASQNAAHDR	NAQAALQKDQQLAASQ	SQNAAHDRRIYELSKH	K	D	Q	D	R	R	4	1	1	2	0	3	0	0	1	0	1	0	0	0	0	1	0	0	0	0	0	14	0	1523.71	K0N5H9	K0N5H9	417	430	yes	yes	2	0.00013527	105.63	By matching	By matching	By MS/MS	By matching	By matching	By matching	By matching	By matching
DQSTILVVEQPK	AICRDKSRDQSTILVV	ILVVEQPKDVMSIDRA	R	D	Q	P	K	D	0	0	0	1	0	2	1	0	0	1	1	1	0	0	1	1	1	0	0	2	0	12	0	1355.73	K0NC03	K0NC03	91	102	yes	yes	2	4.2107e-07	161.21	By matching	By MS/MS	By MS/MS	By MS/MS	By matching	By MS/MS	By MS/MS	By MS/MS
DQTFFNQLAK	KKFLALMKDQTFFNQL	TFFNQLAKKYPQLLSS	K	D	Q	A	K	K	1	0	1	1	0	2	0	0	0	0	1	1	0	2	0	0	1	0	0	0	0	10	0	1210.6	K0N5W7	K0N5W7	190	199	yes	yes	2	0.010785	82.831	By matching	By matching	By matching	By matching	By matching	By matching	By matching	By MS/MS
DQTNVLENVWDK	TFSVGPDRDQTNVLEN	VLENVWDKVSR_____	R	D	Q	D	K	V	0	0	2	2	0	1	1	0	0	0	1	1	0	0	0	0	1	1	0	2	0	12	0	1459.69	K0N1J0	K0N1J0	417	428	yes	yes	2	1.6445e-35	288.61	By MS/MS	By MS/MS	By MS/MS	By MS/MS	By MS/MS	By MS/MS	By matching	By MS/MS
DQTVWMSHGDLVTR	KLFRDLPKDQTVWMSH	SHGDLVTRVPEGFRRT	K	D	Q	T	R	V	0	1	0	2	0	1	0	1	1	0	1	0	1	0	0	1	2	1	0	2	0	14	0	1643.77	K0NBJ2	K0NBJ2	141	154	yes	yes	2;3	0.00010655	108.66	By matching	By matching	By MS/MS	By matching	By MS/MS	By matching	By matching	By MS/MS
DQTYFLSQLSQDQLK	LRGADGNKDQTYFLSQ	QLSQDQLKKSLFPIGH	K	D	Q	L	K	K	0	0	0	2	0	4	0	0	0	0	3	1	0	1	0	2	1	0	1	0	0	15	0	1812.89	K0N844	K0N844	155	169	yes	yes	2	1.5881e-07	161.19	By matching	By matching	By MS/MS	By matching	By MS/MS	By MS/MS	By matching	By MS/MS
DQVFAALKPYDLATAK	ANDILTAKDQVFAALK	PYDLATAKENFVRAQY	K	D	Q	A	K	E	4	0	0	2	0	1	0	0	0	0	2	2	0	1	1	0	1	0	1	1	0	16	1	1749.93	K0N966	K0N966	267	282	yes	yes	2;3	2.5927e-06	156.29	By matching	By matching	By MS/MS	By matching	By MS/MS	By matching	By MS/MS	By MS/MS
DRDFTVLSATPFK	MGQHGFARDRDFTVLS	VLSATPFKASFVLKDD	R	D	R	F	K	A	1	1	0	2	0	0	0	0	0	0	1	1	0	2	1	1	2	0	0	1	0	13	1	1495.77	K0NAP4	K0NAP4	77	89	yes	yes	2	7.1954e-06	141.65	By matching	By matching	By MS/MS	By matching	By MS/MS	By matching	By MS/MS	By MS/MS
DRDILIVEDIVDTGR	KDLDASVKDRDILIVE	EDIVDTGRTLKYLTDI	K	D	R	G	R	T	0	2	0	4	0	0	1	1	0	3	1	0	0	0	0	0	1	0	0	2	0	15	1	1727.91	K0NCR2	K0NCR2	92	106	yes	yes	2	0.01084	81.594	By MS/MS	By matching	By matching	By MS/MS	By matching	By matching	By matching	By matching
DRELAVIGGGDSAIEEGLYLTQMAK	VCDGAFFKDRELAVIG	LYLTQMAKKVTVIHRR	K	D	R	A	K	K	3	1	0	2	0	1	3	4	0	2	3	1	1	0	0	1	1	0	1	1	0	25	1	2635.32	K0N3L1	K0N3L1	174	198	yes	yes	3	2.9273e-06	100.14	By MS/MS	By matching	By matching	By MS/MS	By matching	By matching	By MS/MS	By matching
DRFLGDLK	NIIKVNAKDRFLGDLK	DRFLGDLKGVTDPEKK	K	D	R	L	K	G	0	1	0	2	0	0	0	1	0	0	2	1	0	1	0	0	0	0	0	0	0	8	1	962.519	K0NBJ2	K0NBJ2	297	304	yes	yes	2	0.0035334	91.853	By matching	By matching	By matching	By matching	By matching	By matching	By MS/MS	By matching
DRGDWVISR	TRLYNMIRDRGDWVIS	RGDWVISRQRAWGVPL	R	D	R	S	R	Q	0	2	0	2	0	0	0	1	0	1	0	0	0	0	0	1	0	1	0	1	0	9	1	1102.55	K0N4L9	K0N4L9	445	453	yes	yes	2	0.00069061	127.83	By matching	By matching	By MS/MS	By matching	By MS/MS	By MS/MS	By MS/MS	By MS/MS
DRPDIILMDLVMPVK	EGVDMALKDRPDIILM	MDLVMPVKDGITATKE	K	D	R	V	K	D	0	1	0	3	0	0	0	0	0	2	2	1	2	0	2	0	0	0	0	2	0	15	1	1753.95	K0MW74	K0MW74	59	73	yes	yes	2;3	0.00047858	106.87	By MS/MS	By matching	By matching	By matching	By matching	By matching	By matching	By matching
DRPGHDMR	TDYYDQVKDRPGHDMR	DRPGHDMRYAIDASKT	K	D	R	M	R	Y	0	2	0	2	0	0	0	1	1	0	0	0	1	0	1	0	0	0	0	0	0	8	1	982.44	K0MWS0;K0NBN4	K0MWS0	280	287	no	no	2	0.0098369	88.177	By matching	By matching	By matching	By matching	By matching	By MS/MS	By matching	By MS/MS
DRTQVGMMDAK	AAQVKELRDRTQVGMM	QVGMMDAKKALVAADG	R	D	R	A	K	K	1	1	0	2	0	1	0	1	0	0	0	1	2	0	0	0	1	0	0	1	0	11	1	1250.57	K0NB01	K0NB01	31	41	yes	yes	2	3.0533e-06	166.24	By MS/MS	By MS/MS	By MS/MS	By MS/MS	By MS/MS	By MS/MS	By MS/MS	By MS/MS
DRVLASQMGSYAVELLLQGK	RGGAPSARDRVLASQM	VELLLQGKGALAVGIE	R	D	R	G	K	G	2	1	0	1	0	2	1	2	0	0	4	1	1	0	0	2	0	0	1	2	0	20	1	2177.15	K0NAK6	K0NAK6	260	279	yes	yes	3	0.0008541	78.848	By MS/MS	By matching	By matching	By matching	By matching	By matching	By matching	By matching
DSALIEYALTDK	LVDRLTHKDSALIEYA	IEYALTDKGRGLNSVM	K	D	S	D	K	G	2	0	0	2	0	0	1	0	0	1	2	1	0	0	0	1	1	0	1	0	0	12	0	1337.67	K0MW80	K0MW80	93	104	yes	yes	2	0.00040505	110.38	By matching	By matching	By matching	By matching	By matching	By matching	By matching	By matching
DSASEYAGSAR	SDKLRSLKDSASEYAG	SEYAGSARDQGMAAID	K	D	S	A	R	D	3	1	0	1	0	0	1	1	0	0	0	0	0	0	0	3	0	0	1	0	0	11	0	1112.47	K0N715	K0N715	83	93	yes	yes	2	0.046061	47.712	By matching	By matching	By matching	By MS/MS	By matching	By matching	By matching	By matching
DSFTVDQIAAMIK	RSRGYATRDSFTVDQI	DQIAAMIKVVRSVLPN	R	D	S	I	K	V	2	0	0	2	0	1	0	0	0	2	0	1	1	1	0	1	1	0	0	1	0	13	0	1437.72	K0N9B7	K0N9B7	199	211	yes	yes	2	7.2348e-06	126.1	By MS/MS	By MS/MS	By MS/MS	By MS/MS	By MS/MS	By MS/MS	By matching	By MS/MS
DSHEVTTLTGK	VGPLTIKKDSHEVTTL	EVTTLTGKQIQLTALE	K	D	S	G	K	Q	0	0	0	1	0	0	1	1	1	0	1	1	0	0	0	1	3	0	0	1	0	11	0	1186.58	K0N7G4	K0N7G4	141	151	yes	yes	2	2.9037e-09	178.53	By MS/MS	By MS/MS	By MS/MS	By MS/MS	By MS/MS	By MS/MS	By MS/MS	By MS/MS
DSINAQHANLLNDLADIVLSHGGQVELLTEAYLPVEVGAMVR	LEGTQIERDSINAQHA	VEVGAMVRYA______	R	D	S	V	R	Y	5	1	3	3	0	2	3	3	2	2	7	0	1	0	1	2	1	0	1	5	0	42	0	4484.3	K0N1N3	K0N1N3	335	376	yes	yes	4	0.00804	37.503	By MS/MS	By MS/MS	By matching	By matching	By matching	By MS/MS	By matching	By MS/MS
DSLYTQGR	VDDDVAVKDSLYTQGR	DSLYTQGRRGVAGTIF	K	D	S	G	R	R	0	1	0	1	0	1	0	1	0	0	1	0	0	0	0	1	1	0	1	0	0	8	0	938.446	K0N5Q3	K0N5Q3	143	150	yes	yes	2	0.00024593	146.58	By matching	By matching	By matching	By MS/MS	By matching	By matching	By MS/MS	By matching
DSMDGHWEMMGLPVTEPLGYFPK	MAEISAGKDSMDGHWE	EPLGYFPKGFPAELIK	K	D	S	P	K	G	0	0	0	2	0	0	2	3	1	0	2	1	3	1	3	1	1	1	1	1	0	23	0	2636.18	K0N1N0	K0N1N0	87	109	yes	yes	3	8.5548e-06	112.82	By MS/MS	By matching	By MS/MS	By matching	By matching	By matching	By matching	By matching
DSNLLSSQFIDANIQATK	ILAIVQDKDSNLLSSQ	DANIQATKLSTTGGFL	K	D	S	T	K	L	2	0	2	2	0	2	0	0	0	2	2	1	0	1	0	3	1	0	0	0	0	18	0	1963.99	K0MXD1	K0MXD1	12	29	yes	yes	2	1.4411e-53	331.19	By MS/MS	By MS/MS	By MS/MS	By MS/MS	By MS/MS	By MS/MS	By MS/MS	By MS/MS
DSNTFDTATQLSAAQAK	TSNGNTNRDSNTFDTA	QLSAAQAKQLKQFDFS	R	D	S	A	K	Q	4	0	1	2	0	2	0	0	0	0	1	1	0	1	0	2	3	0	0	0	0	17	0	1767.83	K0N4B3	K0N4B3	397	413	yes	yes	2	1.4434e-66	346.19	By MS/MS	By MS/MS	By MS/MS	By MS/MS	By MS/MS	By MS/MS	By MS/MS	By MS/MS
DSPSDDLIDVIR	QVNGYLLKDSPSDDLI	DDLIDVIRKVMTGQTV	K	D	S	I	R	K	0	1	0	4	0	0	0	0	0	2	1	0	0	0	1	2	0	0	0	1	0	12	0	1343.66	K0N7X5	K0N7X5	107	118	yes	yes	2	0.00028375	104.17	By matching	By matching	By MS/MS	By matching	By MS/MS	By MS/MS	By matching	By matching
DSQIPIIIVSAK	DVVKEVRKDSQIPIII	PIIIVSAKTADMDKIQ	K	D	S	A	K	T	1	0	0	1	0	1	0	0	0	4	0	1	0	0	1	2	0	0	0	1	0	12	0	1282.75	K0N7G4	K0N7G4	70	81	yes	yes	2	7.254e-07	152.16	By MS/MS	By MS/MS	By MS/MS	By MS/MS	By MS/MS	By matching	By matching	By MS/MS
DSQVALDQSVMIGDR	DILTYALKDSQVALDQ	QSVMIGDRANDMIGGK	K	D	S	D	R	A	1	1	0	3	0	2	0	1	0	1	1	0	1	0	0	2	0	0	0	2	0	15	0	1632.78	K0N957	K0N957	153	167	yes	yes	2	8.1439e-08	167.28	By MS/MS	By matching	By matching	By MS/MS	By MS/MS	By matching	By matching	By matching
DSTGICFIGER	GLATAKKKDSTGICFI	GICFIGERNFKQFLST	K	D	S	E	R	N	0	1	0	1	1	0	1	2	0	2	0	0	0	1	0	1	1	0	0	0	0	11	0	1253.57	K0N844	K0N844	199	209	yes	yes	2	0.00028809	108.68	By MS/MS	By MS/MS	By MS/MS	By MS/MS	By MS/MS	By MS/MS	By MS/MS	By MS/MS
DSTTADTPVPDFTAK	VIAGHDERDSTTADTP	PVPDFTAKIGQDIKGM	R	D	S	A	K	I	2	0	0	3	0	0	0	0	0	0	0	1	0	1	2	1	4	0	0	1	0	15	0	1564.73	K0N3Z6	K0N3Z6	235	249	yes	yes	2	5.1646e-16	217.2	By MS/MS	By MS/MS	By MS/MS	By MS/MS	By MS/MS	By MS/MS	By MS/MS	By MS/MS
DSVAHVAGLAK	________________	AHVAGLAKLQFSETEL	K	D	S	A	K	L	3	0	0	1	0	0	0	1	1	0	1	1	0	0	0	1	0	0	0	2	0	11	0	1066.58	K0N436	K0N436	5	15	yes	yes	2	2.5833e-06	147.3	By matching	By MS/MS	By MS/MS	By MS/MS	By MS/MS	By MS/MS	By MS/MS	By matching
DSVLSMVQDTR	NAYVYQNKDSVLSMVQ	LSMVQDTRANLRGIIG	K	D	S	T	R	A	0	1	0	2	0	1	0	0	0	0	1	0	1	0	0	2	1	0	0	2	0	11	0	1249.6	K0NA10	K0NA10	129	139	yes	yes	2	0.00013738	116.03	By MS/MS	By matching	By matching	By matching	By matching	By matching	By MS/MS	By MS/MS
DSYAQVDKLDQFDFMPHTPLAEGLAK	EPRLGDIRDSYAQVDK	PLAEGLAKYVASVE__	R	D	S	A	K	Y	3	0	0	4	0	2	1	1	1	0	3	2	1	2	2	1	1	0	1	1	0	26	1	2935.41	K0N6R1	K0N6R1	286	311	yes	yes	3;4	3.2202e-10	158.91	By MS/MS	By MS/MS	By MS/MS	By MS/MS	By MS/MS	By MS/MS	By matching	By MS/MS
DTANMTTEALAK	DDYIALLRDTANMTTE	MTTEALAKKHLGVDLT	R	D	T	A	K	K	3	0	1	1	0	0	1	0	0	0	1	1	1	0	0	0	3	0	0	0	0	12	0	1264.6	K0N779	K0N779	561	572	yes	yes	2	1.0049e-14	222.72	By MS/MS	By MS/MS	By MS/MS	By MS/MS	By MS/MS	By MS/MS	By MS/MS	By MS/MS
DTGAPAEHIHIVLNEMAK	DVTDAIVKDTGAPAEH	IVLNEMAKEHYSVAGV	K	D	T	A	K	E	3	0	1	1	0	0	2	1	2	2	1	1	1	0	1	0	1	0	0	1	0	18	0	1944.97	K0MVQ1	K0MVQ1	42	59	yes	yes	3	0.0030236	63.31	By MS/MS	By MS/MS	By MS/MS	By MS/MS	By matching	By matching	By MS/MS	By matching
DTGNLPDTDKLDAQIK	ADLLKQIRDTGNLPDT	DKLDAQIKAFAGGFQT	R	D	T	I	K	A	1	0	1	4	0	1	0	1	0	1	2	2	0	0	1	0	2	0	0	0	0	16	1	1742.87	K0N4K1	K0N4K1	477	492	yes	yes	2;3	5.3662e-30	257.16	By MS/MS	By MS/MS	By MS/MS	By MS/MS	By MS/MS	By MS/MS	By MS/MS	By MS/MS
DTGNTLEYHTEFLDENTVEWAK	QYFKQWAKDTGNTLEY	ENTVEWAKGFDGINSL	K	D	T	A	K	G	1	0	2	2	0	0	4	1	1	0	2	1	0	1	0	0	4	1	1	1	0	22	0	2611.17	K0N1L0	K0N1L0	22	43	yes	yes	3	0.021113	41.292	By MS/MS	By matching	By matching	By matching	By matching	By MS/MS	By matching	By matching
DTGTMPQLGDMTVTEITEFPNEHHPK	KNFPVYVKDTGTMPQL	FPNEHHPKLMYGMVVE	K	D	T	P	K	L	0	0	1	2	0	1	3	2	2	1	1	1	2	1	3	0	5	0	0	1	0	26	0	2924.33	K0N3S4	K0N3S4	180	205	yes	yes	4	0.0051442	53.96	By MS/MS	By matching	By matching	By MS/MS	By matching	By MS/MS	By matching	By matching
DTGVQDPSEDFAYFAQK	IPEIKAIKDTGVQDPS	DFAYFAQKVPSSFFYI	K	D	T	Q	K	V	2	0	0	3	0	2	1	1	0	0	0	1	0	2	1	1	1	0	1	1	0	17	0	1916.84	K0N9E4	K0N9E4	336	352	yes	yes	2	6.9983e-07	161.48	By matching	By matching	By MS/MS	By matching	By matching	By matching	By matching	By MS/MS
DTIDFQDNYDGTEKEPVVLPAR	EMLRDINKDTIDFQDN	EPVVLPARFPNLLVNG	K	D	T	A	R	F	1	1	1	4	0	1	2	1	0	1	1	1	0	1	2	0	2	0	1	2	0	22	1	2521.2	K0N6S7	K0N6S7	142	163	yes	yes	3	5.2873e-24	246.49	By MS/MS	By MS/MS	By MS/MS	By MS/MS	By MS/MS	By MS/MS	By MS/MS	By MS/MS
DTILNAYK	LVAAFTGRDTILNAYK	DTILNAYKHAIDEKYR	R	D	T	Y	K	H	1	0	1	1	0	0	0	0	0	1	1	1	0	0	0	0	1	0	1	0	0	8	0	936.492	K0N965	K0N965	335	342	yes	yes	2	0.014496	63.419	By matching	By MS/MS	By matching	By matching	By matching	By matching	By matching	By matching
DTILPVADMTPIGELR	ATLNVSERDTILPVAD	MTPIGELRLVGDPASA	R	D	T	L	R	L	1	1	0	2	0	0	1	1	0	2	2	0	1	0	2	0	2	0	0	1	0	16	0	1739.91	K0N8B5	K0N8B5	60	75	yes	yes	2	2.3749e-08	173.03	By MS/MS	By MS/MS	By MS/MS	By MS/MS	By matching	By MS/MS	By MS/MS	By MS/MS
DTKLEQLGR	SDLGLDLKDTKLEQLG	TKLEQLGRAGKVTVTK	K	D	T	G	R	A	0	1	0	1	0	1	1	1	0	0	2	1	0	0	0	0	1	0	0	0	0	9	1	1058.57	K0N7K7	K0N7K7	312	320	yes	yes	2	0.001377	114.89	By matching	By matching	By matching	By matching	By matching	By MS/MS	By MS/MS	By MS/MS
DTLAEMVGTGNDSPTYEK	TTMTSIPRDTLAEMVG	NDSPTYEKINSAYAYG	R	D	T	E	K	I	1	0	1	2	0	0	2	2	0	0	1	1	1	0	1	1	3	0	1	1	0	18	0	1926.85	K0MS94	K0MS94	117	134	yes	yes	2	1.9422e-22	242.1	By MS/MS	By matching	By MS/MS	By MS/MS	By MS/MS	By matching	By MS/MS	By MS/MS
DTLAEPWATYPDDYFLGQLLR	NRKRIHFKDTLAEPWA	YFLGQLLREAYKNQMV	K	D	T	L	R	E	2	1	0	3	0	1	1	1	0	0	4	0	0	1	2	0	2	1	2	0	0	21	0	2483.2	K0N551	K0N551	196	216	yes	yes	2	2.7456e-16	204.78	By matching	By MS/MS	By MS/MS	By MS/MS	By MS/MS	By MS/MS	By MS/MS	By MS/MS
DTLDAINTNEYFTNIPK	PYTSAAIKDTLDAINT	EYFTNIPKDDVVNLLV	K	D	T	P	K	D	1	0	3	2	0	0	1	0	0	2	1	1	0	1	1	0	3	0	1	0	0	17	0	1967.95	K0MVN0	K0MVN0	312	328	yes	yes	2	1.1275e-53	334.51	By MS/MS	By MS/MS	By MS/MS	By matching	By MS/MS	By MS/MS	By matching	By MS/MS
DTLDFISGGGQDIVTLAAYLDNQPVEK	HRLAEGLKDTLDFISG	LDNQPVEKQVDEVMTA	K	D	T	E	K	Q	2	0	1	4	0	2	1	3	0	2	3	1	0	1	1	1	2	0	1	2	0	27	0	2878.42	K0N885	K0N885	19	45	yes	yes	2;3	6.2002e-11	159.59	By MS/MS	By MS/MS	By MS/MS	By MS/MS	By MS/MS	By MS/MS	By matching	By matching
DTNEVLMALQNGYVHLHSR	EGEGMIFKDTNEVLMA	GYVHLHSRIGIATNSF	K	D	T	S	R	I	1	1	2	1	0	1	1	1	2	0	3	0	1	0	0	1	1	0	1	2	0	19	0	2196.07	K0NAN3	K0NAN3	518	536	yes	yes	3	0.00015703	101.78	By MS/MS	By matching	By matching	By matching	By matching	By matching	By MS/MS	By matching
DTNLTPQSFFK	DDKKQYHRDTNLTPQS	LTPQSFFKKYVKWHFD	R	D	T	F	K	K	0	0	1	1	0	1	0	0	0	0	1	1	0	2	1	1	2	0	0	0	0	11	0	1296.63	K0NC50	K0NC50	239	249	yes	yes	2	0.0028708	84.169	By MS/MS	By matching	By MS/MS	By matching	By MS/MS	By matching	By matching	By matching
DTNTALDLYR	QIDVQVVKDTNTALDL	NTALDLYRTGKLDDAN	K	D	T	Y	R	T	1	1	1	2	0	0	0	0	0	0	2	0	0	0	0	0	2	0	1	0	0	10	0	1180.57	K0NAD1	K0NAD1	278	287	yes	yes	2	7.4571e-05	132.17	By matching	By matching	By matching	By matching	By matching	By matching	By matching	By MS/MS
DTQHFDAMATAAVANASLETR	TLPEVGIKDTQHFDAM	ANASLETRAYVPLSVE	K	D	T	T	R	A	6	1	1	2	0	1	1	0	1	0	1	0	1	1	0	1	3	0	0	1	0	21	0	2219.03	K0MX50	K0MX50	365	385	yes	yes	3	0.074349	16.812	By matching	By matching	By matching	By matching	By MS/MS	By matching	By matching	By matching
DTSDPAPWTLVELINTK	AATEGIYKDTSDPAPW	LVELINTKDHTTTGNI	K	D	T	T	K	D	1	0	1	2	0	0	1	0	0	1	2	1	0	0	2	1	3	1	0	1	0	17	0	1898.96	K0N6Y2	K0N6Y2	276	292	yes	yes	2	0.00013339	116.04	By matching	By matching	By matching	By matching	By matching	By matching	By MS/MS	By matching
DTSILSIIGLLELTQTGK	NQFIITLKDTSILSII	LELTQTGKIIIARNME	K	D	T	G	K	I	0	0	0	1	0	1	1	2	0	3	4	1	0	0	0	2	3	0	0	0	0	18	0	1901.07	K0N8I1	K0N8I1	439	456	yes	yes	2	3.2726e-22	232.78	By MS/MS	By MS/MS	By matching	By MS/MS	By MS/MS	By matching	By MS/MS	By MS/MS
DTTPSTPGQTELAK	NTRSYPGRDTTPSTPG	PGQTELAKLLVAQLKD	R	D	T	A	K	L	1	0	0	1	0	1	1	1	0	0	1	1	0	0	2	1	4	0	0	0	0	14	0	1444.7	K0N213	K0N213	31	44	yes	yes	2	0.00019025	99.834	By matching	By MS/MS	By MS/MS	By matching	By matching	By matching	By matching	By matching
DTVGVNPGETVR	YPNEHGFKDTVGVNPG	VNPGETVRLLVRFDLP	K	D	T	V	R	L	0	1	1	1	0	0	1	2	0	0	0	0	0	0	1	0	2	0	0	3	0	12	0	1242.62	K0N7A4	K0N7A4	453	464	yes	yes	2	0.0051672	76.24	By matching	By matching	By matching	By matching	By matching	By MS/MS	By matching	By matching
DTVNNVLDNVDWK	TQLGGFVKDTVNNVLD	VLDNVDWKNVTITVPG	K	D	T	W	K	N	0	0	3	3	0	0	0	0	0	0	1	1	0	0	0	0	1	1	0	3	0	13	0	1530.73	K0N3H5	K0N3H5	205	217	yes	yes	2	2.8234e-24	255.08	By MS/MS	By MS/MS	By MS/MS	By MS/MS	By MS/MS	By MS/MS	By MS/MS	By MS/MS
DTYDVELTEAGQEK	GADAAAAKDTYDVELT	LTEAGQEKVKVIKAVR	K	D	T	E	K	V	1	0	0	2	0	1	3	1	0	0	1	1	0	0	0	0	2	0	1	1	0	14	0	1596.72	K0NA98	K0NA98	54	67	yes	yes	2	2.8641e-94	393.37	By MS/MS	By MS/MS	By MS/MS	By MS/MS	By MS/MS	By MS/MS	By MS/MS	By MS/MS
DTYETAPQNVAEQLAEFQGK	QTVSRFLKDTYETAPQ	QLAEFQGKESK_____	K	D	T	G	K	E	3	0	1	1	0	3	3	1	0	0	1	1	0	1	1	0	2	0	1	1	0	20	0	2238.04	K0N860	K0N860	348	367	yes	yes	2	1.1151e-16	221.81	By MS/MS	By MS/MS	By matching	By MS/MS	By matching	By MS/MS	By MS/MS	By MS/MS
DTYQQWVDEPTLDPELK	GADHVSYRDTYQQWVD	PTLDPELKVDLKNMAD	R	D	T	L	K	V	0	0	0	3	0	2	2	0	0	0	2	1	0	0	2	0	2	1	1	1	0	17	0	2075.97	K0N9K8	K0N9K8	19	35	yes	yes	2	6.8249e-23	252.25	By MS/MS	By MS/MS	By MS/MS	By MS/MS	By MS/MS	By MS/MS	By MS/MS	By MS/MS
DVADLYHLTAADLAK	LQAKHLVKDVADLYHL	LTAADLAKLDKFKEKS	K	D	V	A	K	L	4	0	0	3	0	0	0	0	1	0	3	1	0	0	0	0	1	0	1	1	0	15	0	1614.83	K0N7A9	K0N7A9	473	487	yes	yes	2;3	3.1906e-07	148.57	By matching	By matching	By MS/MS	By MS/MS	By MS/MS	By MS/MS	By matching	By matching
DVAEALAILEFTPR	VIDLIRGRDVAEALAI	AILEFTPRSGSPIIEK	R	D	V	P	R	S	3	1	0	1	0	0	2	0	0	1	2	0	0	1	1	0	1	0	0	1	0	14	0	1543.82	K0NCM1	K0NCM1	33	46	yes	yes	2;3	9.8157e-05	106.58	By MS/MS	By matching	By matching	By MS/MS	By MS/MS	By matching	By MS/MS	By MS/MS
DVALSDYEIGSEVK	KRFVREIRDVALSDYE	YEIGSEVKADEFAAGD	R	D	V	V	K	A	1	0	0	2	0	0	2	1	0	1	1	1	0	0	0	2	0	0	1	2	0	14	0	1523.74	K0NCN1	K0NCN1	91	104	yes	yes	2	6.9736e-23	244.58	By MS/MS	By MS/MS	By MS/MS	By MS/MS	By MS/MS	By MS/MS	By MS/MS	By MS/MS
DVAMHVAAINPEYLDR	GADDDTAKDVAMHVAA	INPEYLDRTKVPAEEL	K	D	V	D	R	T	3	1	1	2	0	0	1	0	1	1	1	0	1	0	1	0	0	0	1	2	0	16	0	1812.88	K0NB01	K0NB01	196	211	yes	yes	2;3	1.1671e-15	216.01	By MS/MS	By MS/MS	By MS/MS	By MS/MS	By MS/MS	By MS/MS	By MS/MS	By MS/MS
DVAVIQQFADK	PQATDALRDVAVIQQF	VIQQFADKSALEKLVI	R	D	V	D	K	S	2	0	0	2	0	2	0	0	0	1	0	1	0	1	0	0	0	0	0	2	0	11	0	1232.64	K0MTX4	K0MTX4	35	45	yes	yes	2	1.4984e-14	225.55	By MS/MS	By MS/MS	By MS/MS	By MS/MS	By MS/MS	By MS/MS	By MS/MS	By MS/MS
DVAVQTMDVLGLQNYGR	EDVHQAMKDVAVQTMD	LGLQNYGRIDFFANEK	K	D	V	G	R	I	1	1	1	2	0	2	0	2	0	0	2	0	1	0	0	0	1	0	1	3	0	17	0	1877.93	K0MRY4	K0MRY4	341	357	yes	yes	2;3	2.955e-32	282.52	By MS/MS	By MS/MS	By MS/MS	By MS/MS	By MS/MS	By MS/MS	By MS/MS	By MS/MS
DVDGKVPEEDIK	FQTDKTLKDVDGKVPE	KVPEEDIKKVKDAQEA	K	D	V	I	K	K	0	0	0	3	0	0	2	1	0	1	0	2	0	0	1	0	0	0	0	2	0	12	1	1342.66	K0N5C7	K0N5C7	523	534	yes	yes	2	1.3468e-06	164.13	By matching	By MS/MS	By matching	By matching	By MS/MS	By MS/MS	By MS/MS	By matching
DVDHDGYDRLPIDASR	RLAFIATKDVDHDGYD	RLPIDASRALEDVIAA	K	D	V	S	R	A	1	2	0	5	0	0	0	1	1	1	1	0	0	0	1	1	0	0	1	1	0	16	1	1842.85	K0N684	K0N684	540	555	yes	yes	3	6.3513e-05	118.52	By matching	By matching	By MS/MS	By MS/MS	By matching	By MS/MS	By MS/MS	By MS/MS
DVDKTDYTALK	ELGGLLNRDVDKTDYT	KTDYTALKHDLMDPIF	R	D	V	L	K	H	1	0	0	3	0	0	0	0	0	0	1	2	0	0	0	0	2	0	1	1	0	11	1	1267.63	K0N8Y4	K0N8Y4	211	221	yes	yes	2	1.4691e-08	173.76	By MS/MS	By MS/MS	By MS/MS	By MS/MS	By MS/MS	By matching	By MS/MS	By matching
DVDSLHTQIDNLEAENAPER	AMRKEVYRDVDSLHTQ	EAENAPERGQASQGNS	R	D	V	E	R	G	2	1	2	3	0	1	3	0	1	1	2	0	0	0	1	1	1	0	0	1	0	20	0	2265.05	K0N910	K0N910	149	168	yes	yes	2	3.5399e-55	332.29	By MS/MS	By matching	By MS/MS	By matching	By MS/MS	By matching	By MS/MS	By MS/MS
DVDTFLAMIK	VKAAGGIRDVDTFLAM	DTFLAMIKAGATRIGT	R	D	V	I	K	A	1	0	0	2	0	0	0	0	0	1	1	1	1	1	0	0	1	0	0	1	0	10	0	1151.59	K0N486	K0N486	229	238	yes	yes	2	0.0050319	96.143	By matching	By matching	By matching	By matching	By matching	By matching	By MS/MS	By matching
DVDTLVTGLYVGHAAR	KDAVIKAKDVDTLVTG	LYVGHAARVLKNPMSR	K	D	V	A	R	V	2	1	0	2	0	0	0	2	1	0	2	0	0	0	0	0	2	0	1	3	0	16	0	1685.87	K0NA38	K0NA38	214	229	yes	yes	2;3	7.5859e-31	267.77	By MS/MS	By matching	By matching	By matching	By MS/MS	By matching	By MS/MS	By MS/MS
DVDTTFDSIVIMIDHR	GATIHVLRDVDTTFDS	IVIMIDHRNELEGNQL	R	D	V	H	R	N	0	1	0	4	0	0	0	0	1	3	0	0	1	1	0	1	2	0	0	2	0	16	0	1875.9	K0N2T7	K0N2T7	517	532	yes	yes	3	0.03459	40.278	By matching	By matching	By matching	By matching	By MS/MS	By matching	By matching	By matching
DVEAAIADYTDILARPER	EKVESEYKDVEAAIAD	DILARPERVHQIIYNE	K	D	V	E	R	V	4	2	0	3	0	0	2	0	0	2	1	0	0	0	1	0	1	0	1	1	0	18	1	2017.01	K0N6S7	K0N6S7	446	463	yes	yes	2;3	8.6025e-07	169.15	By MS/MS	By matching	By matching	By MS/MS	By MS/MS	By matching	By MS/MS	By matching
DVEGQDVLLFIDNIFR	LTIAEYFRDVEGQDVL	LFIDNIFRFTQAGSEV	R	D	V	F	R	F	0	1	1	3	0	1	1	1	0	2	2	0	0	2	0	0	0	0	0	2	0	16	0	1891.97	K0NAB3	K0NAB3	238	253	yes	yes	2;3	9.204e-41	285.18	By MS/MS	By MS/MS	By MS/MS	By MS/MS	By MS/MS	By MS/MS	By MS/MS	By MS/MS
DVELASDLVDGPQSR	MHPAPVNRDVELASDL	LVDGPQSRIFNQMQNG	R	D	V	S	R	I	1	1	0	3	0	1	1	1	0	0	2	0	0	0	1	2	0	0	0	2	0	15	0	1599.77	K0N8N2	K0N8N2	271	285	yes	yes	2	1.1426e-07	164.7	By MS/MS	By MS/MS	By MS/MS	By MS/MS	By MS/MS	By MS/MS	By MS/MS	By MS/MS
DVFAPALISMGK	IMLIDSARDVFAPALI	PALISMGKSVNETNPQ	R	D	V	G	K	S	2	0	0	1	0	0	0	1	0	1	1	1	1	1	1	1	0	0	0	1	0	12	0	1247.66	K0N3U9	K0N3U9	178	189	yes	yes	2	0.05586	43.604	By matching	By matching	By matching	By matching	By matching	By matching	By MS/MS	By MS/MS
DVHYTHYGR	DRAGYEVRDVHYTHYG	VHYTHYGRMCPIETPE	R	D	V	G	R	M	0	1	0	1	0	0	0	1	2	0	0	0	0	0	0	0	1	0	2	1	0	9	0	1146.52	K0MXV4	K0MXV4	551	559	yes	yes	2	0.00053866	107.21	By matching	By matching	By matching	By matching	By MS/MS	By matching	By matching	By MS/MS
DVIGQAQTGTGK	IPLVLAGKDVIGQAQT	QAQTGTGKTAAFGLPI	K	D	V	G	K	T	1	0	0	1	0	2	0	3	0	1	0	1	0	0	0	0	2	0	0	1	0	12	0	1173.6	K0N8C7	K0N8C7	40	51	yes	yes	2	1.5574e-07	169.09	By MS/MS	By MS/MS	By MS/MS	By MS/MS	By MS/MS	By MS/MS	By MS/MS	By MS/MS
DVIGQEAITK	VWRPQQFKDVIGQEAI	IGQEAITKTLKNALIT	K	D	V	T	K	T	1	0	0	1	0	1	1	1	0	2	0	1	0	0	0	0	1	0	0	1	0	10	0	1072.58	K0MXD3	K0MXD3	30	39	yes	yes	2	0.03302	68.355	By matching	By matching	By MS/MS	By matching	By matching	By matching	By matching	By matching
DVIQHVPAYAEK	LDRYHLAKDVIQHVPA	HVPAYAEKAAAFVQKM	K	D	V	E	K	A	2	0	0	1	0	1	1	0	1	1	0	1	0	0	1	0	0	0	1	2	0	12	0	1368.7	K0N1M9	K0N1M9	744	755	yes	yes	2	2.2155e-08	173.06	By MS/MS	By MS/MS	By MS/MS	By MS/MS	By MS/MS	By MS/MS	By MS/MS	By MS/MS
DVLGEHTHQAGSLVEPDYLR	HLLDQALRDVLGEHTH	LVEPDYLRFDFTNFGQ	R	D	V	L	R	F	1	1	0	2	0	1	2	2	2	0	3	0	0	0	1	1	1	0	1	2	0	20	0	2235.09	K0N6K2	K0N6K2	580	599	yes	yes	3;4	2.7437e-05	124.63	By MS/MS	By MS/MS	By MS/MS	By MS/MS	By MS/MS	By MS/MS	By MS/MS	By matching
DVLLFPTLRP	LTDAPSIRDVLLFPTL	LLFPTLRP________	R	D	V	R	P	-	0	1	0	1	0	0	0	0	0	0	3	0	0	1	2	0	1	0	0	1	0	10	1	1169.68	K0NAN7	K0NAN7	499	508	yes	yes	2	0.0013975	103.31	By MS/MS	By MS/MS	By matching	By MS/MS	By matching	By matching	By matching	By matching
DVLNQAMAQIDQLYQNDQAITGLPTGFR	QAGFKQIKDVLNQAMA	TGLPTGFRDLDKITTG	K	D	V	F	R	D	3	1	2	3	0	5	0	2	0	2	3	0	1	1	1	0	2	0	1	1	0	28	0	3119.53	K0MRW2	K0MRW2	164	191	yes	yes	3	6.7579e-09	117.61	By MS/MS	By MS/MS	By MS/MS	By MS/MS	By MS/MS	By MS/MS	By MS/MS	By MS/MS
DVLPDPVYNSK	RKGSVAKRDVLPDPVY	PDPVYNSKLVTRLINH	R	D	V	S	K	L	0	0	1	2	0	0	0	0	0	0	1	1	0	0	2	1	0	0	1	2	0	11	0	1245.62	K0NAM9	K0NAM9	11	21	yes	yes	2	1.1529e-06	161.93	By MS/MS	By MS/MS	By matching	By MS/MS	By MS/MS	By MS/MS	By MS/MS	By MS/MS
DVLVEPEGYFPPK	TFNRTYHKDVLVEPEG	PEGYFPPKGLGRLPGI	K	D	V	P	K	G	0	0	0	1	0	0	2	1	0	0	1	1	0	1	3	0	0	0	1	2	0	13	0	1488.75	K0N7S4	K0N7S4	214	226	yes	yes	2	0.068998	53.034	By matching	By matching	By matching	By MS/MS	By matching	By matching	By matching	By MS/MS
DVMATENYLLSEVQK	PKQLIKVRDVMATENY	YLLSEVQKVYRMQGVD	R	D	V	Q	K	V	1	0	1	1	0	1	2	0	0	0	2	1	1	0	0	1	1	0	1	2	0	15	0	1738.84	K0NAN3	K0NAN3	1041	1055	yes	yes	2	1.0644e-52	325.24	By MS/MS	By MS/MS	By MS/MS	By MS/MS	By MS/MS	By MS/MS	By MS/MS	By MS/MS
DVPAADIDAAR	AVFNYIKKDVPAADID	AADIDAARYRAQALAA	K	D	V	A	R	Y	4	1	0	3	0	0	0	0	0	1	0	0	0	0	1	0	0	0	0	1	0	11	0	1112.55	K0NC95	K0NC95	82	92	yes	yes	2	0.00062836	92.112	By MS/MS	By MS/MS	By matching	By MS/MS	By MS/MS	By matching	By matching	By matching
DVPDHVIVAGNPAR	GSGSVVTKDVPDHVIV	IVAGNPARMIRRITDK	K	D	V	A	R	M	2	1	1	2	0	0	0	1	1	1	0	0	0	0	2	0	0	0	0	3	0	14	0	1458.76	K0N8I9	K0N8I9	166	179	yes	yes	2;3	3.1506e-06	136.33	By MS/MS	By MS/MS	By MS/MS	By MS/MS	By MS/MS	By MS/MS	By MS/MS	By MS/MS
DVPDIMDKVEPIYFTKPIPNDTISVR	DARNIVKKDVPDIMDK	PNDTISVRQDMSAAFR	K	D	V	V	R	Q	0	1	1	4	0	0	1	0	0	4	0	2	1	1	4	1	2	0	1	3	0	26	2	3001.55	K0NAI1	K0NAI1	228	253	yes	yes	3	6.1272e-05	86.946	By matching	By matching	By matching	By matching	By matching	By matching	By matching	By MS/MS
DVPEALDMIR	TNGPGDPKDVPEALDM	PEALDMIRGVEGKIPL	K	D	V	I	R	G	1	1	0	2	0	0	1	0	0	1	1	0	1	0	1	0	0	0	0	1	0	10	0	1157.58	K0N535	K0N535	223	232	yes	yes	2	0.00071855	95.483	By MS/MS	By matching	By MS/MS	By MS/MS	By MS/MS	By matching	By MS/MS	By matching
DVPITTAGGTSDGK	TLIKQVAKDVPITTAG	AGGTSDGKIGTDLDHI	K	D	V	G	K	I	1	0	0	2	0	0	0	3	0	1	0	1	0	0	1	1	3	0	0	1	0	14	0	1317.64	K0N2C2	K0N2C2	28	41	yes	yes	2	5.7561e-16	203.85	By MS/MS	By MS/MS	By MS/MS	By MS/MS	By MS/MS	By MS/MS	By MS/MS	By MS/MS
DVQMIFQDSLSSLNPR	RKHMQYNKDVQMIFQD	SLSSLNPRKRIEDIIA	K	D	V	P	R	K	0	1	1	2	0	2	0	0	0	1	2	0	1	1	1	3	0	0	0	1	0	16	0	1848.9	K0N5I3	K0N5I3	93	108	yes	yes	2	4.6022e-05	127.3	By MS/MS	By MS/MS	By MS/MS	By MS/MS	By MS/MS	By MS/MS	By MS/MS	By MS/MS
DVSDQAAETIEK	IDDYLEGKDVSDQAAE	QAAETIEKWYQKTAHK	K	D	V	E	K	W	2	0	0	2	0	1	2	0	0	1	0	1	0	0	0	1	1	0	0	1	0	12	0	1304.61	K0MWF6	K0MWF6	245	256	yes	yes	2	2.3196e-14	215.34	By MS/MS	By MS/MS	By MS/MS	By MS/MS	By MS/MS	By MS/MS	By matching	By matching
DVSESLGAEKK	HDVVAFTRDVSESLGA	ESLGAEKKWVHFGLTS	R	D	V	K	K	W	1	0	0	1	0	0	2	1	0	0	1	2	0	0	0	2	0	0	0	1	0	11	1	1161.59	K0NA41	K0NA41	67	77	yes	yes	2	2.7761e-08	174.77	By MS/MS	By MS/MS	By matching	By matching	By MS/MS	By matching	By MS/MS	By matching
DVSGEGVQQALLK	AENVSITRDVSGEGVQ	GVQQALLKILEGTIAN	R	D	V	L	K	I	1	0	0	1	0	2	1	2	0	0	2	1	0	0	0	1	0	0	0	2	0	13	0	1342.71	K0MVC6	K0MVC6	200	212	yes	yes	2	1.3656e-11	188.96	By MS/MS	By MS/MS	By matching	By MS/MS	By MS/MS	By MS/MS	By MS/MS	By MS/MS
DVSQEVFGVPDYHILVR	VFEGRSLKDVSQEVFG	PDYHILVRSGKMPLEA	K	D	V	V	R	S	0	1	0	2	0	1	1	1	1	1	1	0	0	1	1	1	0	0	1	4	0	17	0	1972.01	K0N4F5	K0N4F5	99	115	yes	yes	3	0.00026305	94.339	By matching	By matching	By matching	By matching	By MS/MS	By matching	By matching	By matching
DVTGTVESIPLIAGSIMSK	DRRIYALRDVTGTVES	IAGSIMSKKLASGTNA	R	D	V	S	K	K	1	0	0	1	0	0	1	2	0	3	1	1	1	0	1	3	2	0	0	2	0	19	0	1917.01	K0NA73	K0NA73	169	187	yes	yes	2	0.00025582	94.973	By MS/MS	By matching	By matching	By matching	By matching	By matching	By matching	By matching
DVTPETYADIR	LLNVNFDRDVTPETYA	PETYADIRFVTEGEVS	R	D	V	I	R	F	1	1	0	2	0	0	1	0	0	1	0	0	0	0	1	0	2	0	1	1	0	11	0	1278.61	K0N5E2	K0N5E2	382	392	yes	yes	2	0.0004715	99.752	By MS/MS	By matching	By matching	By MS/MS	By MS/MS	By matching	By MS/MS	By matching
DVTVKPVSSAEYPQK	ASAILADKDVTVKPVS	SSAEYPQKAWRPRHSI	K	D	V	Q	K	A	1	0	0	1	0	1	1	0	0	0	0	2	0	0	2	2	1	0	1	3	0	15	1	1646.85	K0N9X8;K0N6D6	K0N9X8	229	243	yes	no	2;3	7.8454e-07	158.89	By MS/MS	By MS/MS	By MS/MS	By MS/MS	By MS/MS	By MS/MS	By MS/MS	By MS/MS
DVTYQNVAK	GQILINGKDVTYQNVA	VTYQNVAKRAKLIARV	K	D	V	A	K	R	1	0	1	1	0	1	0	0	0	0	0	1	0	0	0	0	1	0	1	2	0	9	0	1036.52	K0N6C9	K0N6C9	71	79	yes	yes	2	3.1841e-05	157.99	By MS/MS	By MS/MS	By MS/MS	By MS/MS	By MS/MS	By MS/MS	By MS/MS	By MS/MS
DVVGDDNYMIFK	KMQIYVRKDVVGDDNY	DDNYMIFKKADLGDIL	K	D	V	F	K	K	0	0	1	3	0	0	0	1	0	1	0	1	1	1	0	0	0	0	1	2	0	12	0	1414.64	K0NAN7	K0NAN7	109	120	yes	yes	2	4.5422e-07	160.22	By matching	By matching	By matching	By matching	By MS/MS	By MS/MS	By matching	By matching
DVVLLDVTPLSLGIETMGGVFTK	GVISGDVKDVVLLDVT	TMGGVFTKLIDRNTTI	K	D	V	T	K	L	0	0	0	2	0	0	1	3	0	1	4	1	1	1	1	1	3	0	0	4	0	23	0	2403.3	K0N5C7	K0N5C7	359	381	yes	yes	2;3	2.0736e-43	289.72	By MS/MS	By MS/MS	By MS/MS	By MS/MS	By MS/MS	By MS/MS	By MS/MS	By MS/MS
DVVQGTSMQPTLENGDR	LMRYVLSKDVVQGTSM	PTLENGDRLYSIRVKK	K	D	V	D	R	L	0	1	1	2	0	2	1	2	0	0	1	0	1	0	1	1	2	0	0	2	0	17	0	1845.85	K0N1V9	K0N1V9	38	54	yes	yes	2	2.098e-15	213.36	By matching	By matching	By matching	By matching	By matching	By matching	By MS/MS	By matching
DVVYIEAK	AFYLDVAKDVVYIEAK	DVVYIEAKDDPKRRGM	K	D	V	A	K	D	1	0	0	1	0	0	1	0	0	1	0	1	0	0	0	0	0	0	1	2	0	8	0	935.496	K0N4L9	K0N4L9	724	731	yes	yes	2	0.048783	46.39	By matching	By MS/MS	By matching	By matching	By matching	By matching	By matching	By matching
DVWPNLLGLLSITK	KQDLTNLKDVWPNLLG	LGLLSITKRAMMKVSE	K	D	V	T	K	R	0	0	1	1	0	0	0	1	0	1	4	1	0	0	1	1	1	1	0	1	0	14	0	1567.9	K0MXD3	K0MXD3	453	466	yes	yes	2	0.0036917	75.968	By matching	By matching	By matching	By matching	By MS/MS	By matching	By MS/MS	By MS/MS
DVYVVGVTNTGK	IEKYRDHRDVYVVGVT	VGVTNTGKSTLINRII	R	D	V	G	K	S	0	0	1	1	0	0	0	2	0	0	0	1	0	0	0	0	2	0	1	4	0	12	0	1250.65	K0MW90	K0MW90	206	217	yes	yes	2	0.00050789	105.03	By MS/MS	By MS/MS	By MS/MS	By MS/MS	By MS/MS	By MS/MS	By matching	By MS/MS
DWDDVPDAIK	KATDRTYRDWDDVPDA	DDVPDAIKNTFDRLGV	R	D	W	I	K	N	1	0	0	4	0	0	0	0	0	1	0	1	0	0	1	0	0	1	0	1	0	10	0	1172.54	K0N4E5	K0N4E5	104	113	yes	yes	2	0.040508	50.108	By matching	By matching	By matching	By matching	By MS/MS	By MS/MS	By matching	By matching
DWDSFLMPYEQAVGELK	________________	EQAVGELKIKFRGMRK	R	D	W	L	K	I	1	0	0	2	0	1	2	1	0	0	2	1	1	1	1	1	0	1	1	1	0	17	0	2026.93	K0N9G5	K0N9G5	4	20	yes	yes	2	2.4395e-15	210.91	By MS/MS	By MS/MS	By MS/MS	By MS/MS	By MS/MS	By MS/MS	By MS/MS	By MS/MS
DWHQSAKAVDFFYAK	ITGNVVAKDWHQSAKA	AVDFFYAKGIVTHLLG	K	D	W	A	K	G	3	0	0	2	0	1	0	0	1	0	0	2	0	2	0	1	0	1	1	1	0	15	1	1811.86	K0N5M4	K0N5M4	611	625	yes	yes	2	0.028741	63.185	By matching	By matching	By matching	By matching	By matching	By matching	By MS/MS	By matching
DWIHTNDHSSAIWDILTK	YGTGKNVRDWIHTNDH	AIWDILTKGKIGETYL	R	D	W	T	K	G	1	0	1	3	0	0	0	0	2	3	1	1	0	0	0	2	2	2	0	0	0	18	0	2151.04	K0MWS0;K0NBN4	K0MWS0	223	240	no	no	2;3;4	2.1567e-15	201.57	By MS/MS	By MS/MS	By MS/MS	By MS/MS	By MS/MS	By MS/MS	By MS/MS	By MS/MS
DWLIEQGYDEAMGAR	LTVTAAAKDWLIEQGY	YDEAMGARPLRRVIER	K	D	W	A	R	P	2	1	0	2	0	1	2	2	0	1	1	0	1	0	0	0	0	1	1	0	0	15	0	1752.78	K0N9Z7	K0N9Z7	668	682	yes	yes	2	1.8356e-22	236.03	By matching	By matching	By matching	By matching	By matching	By MS/MS	By MS/MS	By MS/MS
DWLYVTR	EANFSNYRDWLYVTRL	RDWLYVTRLNSLVSLL	R	D	W	T	R	L	0	1	0	1	0	0	0	0	0	0	1	0	0	0	0	0	1	1	1	1	0	7	0	951.481	K0N8Q0	K0N8Q0	283	289	yes	yes	2	0.00071855	96.492	By MS/MS	By matching	By matching	By matching	By MS/MS	By matching	By MS/MS	By matching
DWMYDLLFDLYENEEK	EAEQQTLKDWMYDLLF	DLYENEEKYTNDLYAK	K	D	W	E	K	Y	0	0	1	3	0	0	3	0	0	0	3	1	1	1	0	0	0	1	2	0	0	16	0	2121.92	K0N552	K0N552	219	234	yes	yes	2;3	2.0257e-81	378.79	By MS/MS	By MS/MS	By MS/MS	By MS/MS	By MS/MS	By MS/MS	By MS/MS	By MS/MS
DWWQDEK	IEWYTEHRDWWQDEKA	RDWWQDEKAAVEEKYQ	R	D	W	E	K	A	0	0	0	2	0	1	1	0	0	0	0	1	0	0	0	0	0	2	0	0	0	7	0	1005.42	K0MWS0	K0MWS0	324	330	yes	yes	2	7.8984e-05	169.06	By MS/MS	By MS/MS	By MS/MS	By MS/MS	By MS/MS	By MS/MS	By MS/MS	By MS/MS
DYAPLHNPVEADYIDVFK	LLQIQNLRDYAPLHNP	ADYIDVFKKMMPWATE	R	D	Y	F	K	K	2	0	1	3	0	0	1	0	1	1	1	1	0	1	2	0	0	0	2	2	0	18	0	2105.01	K0N7B1	K0N7B1	117	134	yes	yes	2;3	2.3875e-07	166.92	By matching	By matching	By MS/MS	By MS/MS	By matching	By matching	By MS/MS	By MS/MS
DYAPLHNPVEADYIDVFKK	LLQIQNLRDYAPLHNP	DYIDVFKKMMPWATEV	R	D	Y	K	K	M	2	0	1	3	0	0	1	0	1	1	1	2	0	1	2	0	0	0	2	2	0	19	1	2233.11	K0N7B1	K0N7B1	117	135	yes	yes	3	4.4568e-05	123.63	By matching	By matching	By matching	By matching	By matching	By matching	By MS/MS	By matching
DYDLIIGPTTPTVAFK	RDFEDVFKDYDLIIGP	TTPTVAFKIGEKVTDP	K	D	Y	F	K	I	1	0	0	2	0	0	0	1	0	2	1	1	0	1	2	0	3	0	1	1	0	16	0	1749.92	K0N3Z6	K0N3Z6	393	408	yes	yes	2	3.4951e-10	173.71	By MS/MS	By MS/MS	By MS/MS	By MS/MS	By MS/MS	By MS/MS	By MS/MS	By MS/MS
DYDTIGYLPEER	NGHPLTAKDYDTIGYL	IGYLPEERGLYPKMRV	K	D	Y	E	R	G	0	1	0	2	0	0	2	1	0	1	1	0	0	0	1	0	1	0	2	0	0	12	0	1469.67	K0N3U2	K0N3U2	69	80	yes	yes	2	0.040671	50.286	By matching	By matching	By matching	By matching	By matching	By matching	By matching	By matching
DYEAFTNEIDR	EFLDGIIRDYEAFTNE	AFTNEIDRLKEENTKL	R	D	Y	D	R	L	1	1	1	2	0	0	2	0	0	1	0	0	0	1	0	0	1	0	1	0	0	11	0	1371.59	K0MVN5	K0MVN5	53	63	yes	yes	2	1.6006e-19	241.39	By MS/MS	By MS/MS	By MS/MS	By MS/MS	By MS/MS	By MS/MS	By MS/MS	By MS/MS
DYEVIDDDK	LKREGFIRDYEVIDDD	YEVIDDDKQGVIRIFL	R	D	Y	D	K	Q	0	0	0	4	0	0	1	0	0	1	0	1	0	0	0	0	0	0	1	1	0	9	0	1110.47	K0NAL1	K0NAL1	48	56	yes	yes	2	0.0037194	83.883	By matching	By matching	By MS/MS	By matching	By matching	By matching	By matching	By matching
DYEVIDDDKQGVIR	LKREGFIRDYEVIDDD	DDKQGVIRIFLKYGKN	R	D	Y	I	R	I	0	1	0	4	0	1	1	1	0	2	0	1	0	0	0	0	0	0	1	2	0	14	1	1663.81	K0NAL1	K0NAL1	48	61	yes	yes	2;3	2.2291e-53	337.53	By MS/MS	By MS/MS	By MS/MS	By MS/MS	By MS/MS	By MS/MS	By MS/MS	By MS/MS
DYFGAHTYER	ANLTQAQRDYFGAHTY	FGAHTYERTDRDGIYH	R	D	Y	E	R	T	1	1	0	1	0	0	1	1	1	0	0	0	0	1	0	0	1	0	2	0	0	10	0	1257.54	K0N5N2	K0N5N2	454	463	yes	yes	2	1.4206e-07	173.64	By MS/MS	By MS/MS	By MS/MS	By MS/MS	By MS/MS	By MS/MS	By MS/MS	By MS/MS
DYGLIDDILVNK	YMSAQEAKDYGLIDDI	IDDILVNKNTQK____	K	D	Y	N	K	N	0	0	1	3	0	0	0	1	0	2	2	1	0	0	0	0	0	0	1	1	0	12	0	1376.72	K0N3M4	K0N3M4	181	192	yes	yes	2	1.4982e-21	255.3	By MS/MS	By MS/MS	By MS/MS	By MS/MS	By MS/MS	By MS/MS	By MS/MS	By MS/MS
DYGVDMINVLTGFK	ELATAIAKDYGVDMIN	INVLTGFKFIGDQIKH	K	D	Y	F	K	F	0	0	1	2	0	0	0	2	0	1	1	1	1	1	0	0	1	0	1	2	0	14	0	1570.77	K0N9K8	K0N9K8	383	396	yes	yes	2	4.9625e-52	318.7	By MS/MS	By MS/MS	By MS/MS	By MS/MS	By MS/MS	By MS/MS	By MS/MS	By MS/MS
DYHFLSQVFSQEK	RFYQGDIRDYHFLSQV	SQVFSQEKIDGIVHFA	R	D	Y	E	K	I	0	0	0	1	0	2	1	0	1	0	1	1	0	2	0	2	0	0	1	1	0	13	0	1626.77	K0N2R3	K0N2R3	54	66	yes	yes	2;3	3.3674e-16	206.45	By MS/MS	By MS/MS	By MS/MS	By MS/MS	By MS/MS	By MS/MS	By MS/MS	By MS/MS
DYIAAHPDK	TAALMMARDYIAAHPD	YIAAHPDKTVLVIAAD	R	D	Y	D	K	T	2	0	0	2	0	0	0	0	1	1	0	1	0	0	1	0	0	0	1	0	0	9	0	1028.49	K0N9K3	K0N9K3	123	131	yes	yes	2	0.00082485	96.665	By MS/MS	By MS/MS	By MS/MS	By matching	By MS/MS	By matching	By matching	By MS/MS
DYIASVQDYPEPGIIFR	________________	PEPGIIFRDISPLMAD	K	D	Y	F	R	D	1	1	0	2	0	1	1	1	0	3	0	0	0	1	2	1	0	0	2	1	0	17	0	1981.98	K0N902	K0N902	8	24	yes	yes	2	1.1272e-30	262.82	By MS/MS	By MS/MS	By MS/MS	By MS/MS	By MS/MS	By MS/MS	By MS/MS	By MS/MS
DYLPAIEK	LVVKTTDKDYLPAIEK	DYLPAIEKAAALVVET	K	D	Y	E	K	A	1	0	0	1	0	0	1	0	0	1	1	1	0	0	1	0	0	0	1	0	0	8	0	947.496	K0N8B6	K0N8B6	499	506	yes	yes	2	0.039368	51.066	By MS/MS	By MS/MS	By MS/MS	By matching	By matching	By matching	By matching	By matching
DYLQDELK	DAEYGSMRDYLQDELK	DYLQDELKLTPAEKRD	R	D	Y	L	K	L	0	0	0	2	0	1	1	0	0	0	2	1	0	0	0	0	0	0	1	0	0	8	0	1022.49	K0NBX6	K0NBX6	240	247	yes	yes	2	0.00037478	124.92	By matching	By MS/MS	By matching	By MS/MS	By matching	By matching	By MS/MS	By matching
DYLQYPLDLNK	MVDLHFIKDYLQYPLD	QYPLDLNKAPQLDFTG	K	D	Y	N	K	A	0	0	1	2	0	1	0	0	0	0	3	1	0	0	1	0	0	0	2	0	0	11	0	1380.69	K0N204	K0N204	484	494	yes	yes	2	4.972e-05	128.88	By matching	By MS/MS	By matching	By matching	By MS/MS	By MS/MS	By matching	By matching
DYMEHKPSGK	SSVVATLKDYMEHKPS	MEHKPSGK________	K	D	Y	G	K	-	0	0	0	1	0	0	1	1	1	0	0	2	1	0	1	1	0	0	1	0	0	10	1	1190.54	K0N4V4	K0N4V4	59	68	yes	yes	2	6.1858e-08	197.79	By MS/MS	By MS/MS	By MS/MS	By MS/MS	By MS/MS	By MS/MS	By MS/MS	By MS/MS
DYNLTGDGEMTDDVIK	RLMAEKFKDYNLTGDG	EMTDDVIKLREEINEQ	K	D	Y	I	K	L	0	0	1	4	0	0	1	2	0	1	1	1	1	0	0	0	2	0	1	1	0	16	0	1784.78	K0N8I5	K0N8I5	201	216	yes	yes	2	3.4984e-67	363.28	By MS/MS	By MS/MS	By MS/MS	By MS/MS	By MS/MS	By MS/MS	By MS/MS	By MS/MS
DYNQSVVTFPK	KRYIDQVRDYNQSVVT	QSVVTFPKNIFASMMG	R	D	Y	P	K	N	0	0	1	1	0	1	0	0	0	0	0	1	0	1	1	1	1	0	1	2	0	11	0	1296.63	K0N8J7	K0N8J7	179	189	yes	yes	2	1.2005e-11	200.93	By MS/MS	By MS/MS	By MS/MS	By MS/MS	By MS/MS	By MS/MS	By MS/MS	By MS/MS
DYNTAPELFEAVLAASGAVQGADPVK	TGDPYYGKDYNTAPEL	VQGADPVKIALNVKQE	K	D	Y	V	K	I	6	0	1	2	0	1	2	2	0	0	2	1	0	1	2	1	1	0	1	3	0	26	0	2632.3	K0N1P2	K0N1P2	99	124	yes	yes	2	2.693e-08	140.13	By MS/MS	By MS/MS	By MS/MS	By MS/MS	By MS/MS	By matching	By MS/MS	By matching
DYQELMNTK	EDLARLLRDYQELMNT	YQELMNTKLALDLEIA	R	D	Y	T	K	L	0	0	1	1	0	1	1	0	0	0	1	1	1	0	0	0	1	0	1	0	0	9	0	1140.51	CON__P04264;CON__ENSEMBL:ENSBTAP00000038253	CON__P04264	464	472	no	no	2	0.0005086	108.31	By matching	By matching	By matching	By matching	By matching	By matching	By matching	By matching
DYQPDLIYHCAAYTAVDKAEDEGK	KAVDQYFKDYQPDLIY	DKAEDEGKALNQKVNV	K	D	Y	G	K	A	4	0	0	4	1	1	2	1	1	1	1	2	0	0	1	0	1	0	3	1	0	24	1	2771.24	K0N9X8;K0N6D6	K0N9X8	49	72	yes	no	3	2.3145e-07	123.54	By matching	By matching	By matching	By matching	By MS/MS	By matching	By MS/MS	By MS/MS
DYTDINQVLPFK	GLTLLTFKDYTDINQV	INQVLPFKGKKLQVTE	K	D	Y	F	K	G	0	0	1	2	0	1	0	0	0	1	1	1	0	1	1	0	1	0	1	1	0	12	0	1451.73	K0MVZ6	K0MVZ6	67	78	yes	yes	2	0.012465	62.694	By matching	By matching	By matching	By matching	By matching	By matching	By matching	By matching
DYTIEEVAELSK	YLAEAFRRDYTIEEVA	EEVAELSKMNPFFLDK	R	D	Y	S	K	M	1	0	0	1	0	0	3	0	0	1	1	1	0	0	0	1	1	0	1	1	0	12	0	1395.68	K0N587	K0N587	452	463	yes	yes	2	3.2442e-14	210.15	By MS/MS	By MS/MS	By MS/MS	By MS/MS	By MS/MS	By MS/MS	By MS/MS	By matching
DYVHVVDLADAHILALK	TKDGTNVRDYVHVVDL	DAHILALKYLDAGNKS	R	D	Y	L	K	Y	3	0	0	3	0	0	0	0	2	1	3	1	0	0	0	0	0	0	1	3	0	17	0	1891.02	K0N2R3	K0N2R3	222	238	yes	yes	2;3	2.6144e-22	238.67	By MS/MS	By MS/MS	By MS/MS	By MS/MS	By MS/MS	By MS/MS	By MS/MS	By MS/MS
DYVNNVAAAIAANKPADLEAAK	VASNDQFKDYVNNVAA	PADLEAAKATKMSDGQ	K	D	Y	A	K	A	8	0	3	2	0	0	1	0	0	1	1	2	0	0	1	0	0	0	1	2	0	22	1	2228.14	K0NB01	K0NB01	108	129	yes	yes	2;3	7.3094e-16	201.85	By MS/MS	By MS/MS	By MS/MS	By MS/MS	By MS/MS	By MS/MS	By MS/MS	By MS/MS
DYVTNVKPSGYR	DMNIVEERDYVTNVKP	NVKPSGYRSYHVVIEY	R	D	Y	Y	R	S	0	1	1	1	0	0	0	1	0	0	0	1	0	0	1	1	1	0	2	2	0	12	1	1397.69	K0N9G5	K0N9G5	106	117	yes	yes	2;3	0.00013327	119.39	By matching	By MS/MS	By MS/MS	By matching	By MS/MS	By MS/MS	By MS/MS	By MS/MS
DYWIDDAQGQR	YNKFFTYRDYWIDDAQ	IDDAQGQRLVTVNSNW	R	D	Y	Q	R	L	1	1	0	3	0	2	0	1	0	1	0	0	0	0	0	0	0	1	1	0	0	11	0	1365.59	K0N709	K0N709	94	104	yes	yes	2	2.7828e-05	137.01	By MS/MS	By MS/MS	By MS/MS	By MS/MS	By MS/MS	By MS/MS	By MS/MS	By MS/MS
DYYETLGVSR	GGTMADQKDYYETLGV	YETLGVSRDADDDTIR	K	D	Y	S	R	D	0	1	0	1	0	0	1	1	0	0	1	0	0	0	0	1	1	0	2	1	0	10	0	1201.56	K0N5J4	K0N5J4	17	26	yes	yes	2	0.027451	56.087	By matching	By MS/MS	By matching	By MS/MS	By matching	By matching	By matching	By matching
EAAGIAMIDK	ITVTDKDREAAGIAMI	AGIAMIDKMINDDSEI	R	E	A	D	K	M	3	0	0	1	0	0	1	1	0	2	0	1	1	0	0	0	0	0	0	0	0	10	0	1017.52	K0N5I6	K0N5I6	503	512	yes	yes	2	0.0025644	80.24	By MS/MS	By MS/MS	By matching	By MS/MS	By matching	By MS/MS	By MS/MS	By MS/MS
EAAHLSQGDLAAQLK	NNRIKAAREAAHLSQG	GDLAAQLKVTRQTISA	R	E	A	L	K	V	4	0	0	1	0	2	1	1	1	0	3	1	0	0	0	1	0	0	0	0	0	15	0	1550.81	K0NDP4	K0NDP4	11	25	yes	yes	2	4.5752e-09	173.33	By matching	By matching	By matching	By MS/MS	By MS/MS	By matching	By MS/MS	By MS/MS
EAAIEHGVPLMTSLDTAGAILK	SSDGFRIREAAIEHGV	DTAGAILKVLELQAFS	R	E	A	L	K	V	4	0	0	1	0	0	2	2	1	2	3	1	1	0	1	1	2	0	0	1	0	22	0	2236.18	K0N587	K0N587	1035	1056	yes	yes	3	0.00058715	69.612	By MS/MS	By matching	By MS/MS	By matching	By MS/MS	By matching	By MS/MS	By matching
EAALDPQVLAVK	QPVVDFIREAALDPQV	DPQVLAVKMTLYRVSS	R	E	A	V	K	M	3	0	0	1	0	1	1	0	0	0	2	1	0	0	1	0	0	0	0	2	0	12	0	1252.7	K0ND10	K0ND10	361	372	yes	yes	2	7.3168e-07	151.98	By matching	By matching	By matching	By matching	By MS/MS	By MS/MS	By matching	By MS/MS
EAANLADTSAIR	LADFNLLREAANLADT	LADTSAIRYHVGNVLG	R	E	A	I	R	Y	4	1	1	1	0	0	1	0	0	1	1	0	0	0	0	1	1	0	0	0	0	12	0	1230.62	K0N1Z0	K0N1Z0	137	148	yes	yes	2	2.002e-14	217.12	By MS/MS	By MS/MS	By MS/MS	By MS/MS	By MS/MS	By MS/MS	By MS/MS	By MS/MS
EAAPLFQYLK	DLIKVNGKEAAPLFQY	APLFQYLKTQAPGELG	K	E	A	L	K	T	2	0	0	0	0	1	1	0	0	0	2	1	0	1	1	0	0	0	1	0	0	10	0	1178.63	K0N6T6	K0N6T6	100	109	yes	yes	2	0.00012085	121.73	By MS/MS	By MS/MS	By MS/MS	By MS/MS	By matching	By matching	By MS/MS	By matching
EADGMVSGAVHSTADTVR	GTMLVYMKEADGMVSG	HSTADTVRPALQIIKT	K	E	A	V	R	P	3	1	0	2	0	0	1	2	1	0	0	0	1	0	0	2	2	0	0	3	0	18	0	1801.83	K0MU95	K0MU95	116	133	yes	yes	2;3	2.1442e-10	186.96	By matching	By matching	By MS/MS	By matching	By MS/MS	By MS/MS	By matching	By MS/MS
EADGMVSGAVHSTADTVRPALQIIK	GTMLVYMKEADGMVSG	RPALQIIKTRPGVHLV	K	E	A	I	K	T	4	1	0	2	0	1	1	2	1	2	1	1	1	0	1	2	2	0	0	3	0	25	1	2565.32	K0MU95	K0MU95	116	140	yes	yes	3	2.9198e-10	166.21	By MS/MS	By MS/MS	By MS/MS	By MS/MS	By MS/MS	By MS/MS	By MS/MS	By MS/MS
EADPTHQAEDLPDLIAR	AGLVRSIREADPTHQA	DLPDLIARAHQAFTQV	R	E	A	A	R	A	3	1	0	3	0	1	2	0	1	1	2	0	0	0	2	0	1	0	0	0	0	17	0	1889.91	K0N4C0	K0N4C0	131	147	yes	yes	2;3	3.7207e-15	201.75	By matching	By matching	By matching	By matching	By matching	By matching	By MS/MS	By MS/MS
EADTNLQQLFNDLTGFAEHGQK	GPFKSIAKEADTNLQQ	GFAEHGQKAQSFVDIV	K	E	A	Q	K	A	2	0	2	2	0	3	2	2	1	0	3	1	0	2	0	0	2	0	0	0	0	22	0	2475.17	K0N2J7	K0N2J7	294	315	yes	yes	3	0.00035369	79.676	By MS/MS	By matching	By matching	By matching	By matching	By matching	By matching	By matching
EAEALDTQTNAAVVLPER	WHSFHPEREAEALDTQ	AAVVLPERDLYYDFDE	R	E	A	E	R	D	4	1	1	1	0	1	3	0	0	0	2	0	0	0	1	0	2	0	0	2	0	18	0	1925.97	K0N3V2	K0N3V2	391	408	yes	yes	2	3.2005e-10	180.03	By MS/MS	By MS/MS	By MS/MS	By MS/MS	By MS/MS	By MS/MS	By MS/MS	By MS/MS
EAEFQNVFDHGDSVANR	RKSYRIKKEAEFQNVF	HGDSVANRNFVIYHMK	K	E	A	N	R	N	2	1	2	2	0	1	2	1	1	0	0	0	0	2	0	1	0	0	0	2	0	17	0	1933.86	K0NDS2	K0NDS2	77	93	yes	yes	3	0.0011766	78.615	By matching	By matching	By MS/MS	By MS/MS	By MS/MS	By MS/MS	By MS/MS	By MS/MS
EAEIIMNAGQR	LNAKNHFKEAEIIMNA	IIMNAGQRGAVTIATN	K	E	A	Q	R	G	2	1	1	0	0	1	2	1	0	2	0	0	1	0	0	0	0	0	0	0	0	11	0	1230.6	K0N9J2	K0N9J2	467	477	yes	yes	2	7.154e-19	229.53	By matching	By matching	By matching	By matching	By MS/MS	By matching	By MS/MS	By MS/MS
EAEKTEAVLEGLADAQMVPLEK	TFMKKMHREAEKTEAV	AQMVPLEKIREQEKIL	R	E	A	E	K	I	4	0	0	1	0	1	5	1	0	0	3	2	1	0	1	0	1	0	0	2	0	22	1	2370.2	K0N584	K0N584	195	216	yes	yes	3	0.070147	22.377	By matching	By matching	By matching	By MS/MS	By matching	By matching	By matching	By matching
EAEMTPFEIMLSESQER	DLDLIPQREAEMTPFE	MLSESQERMLLCVRAG	R	E	A	E	R	M	1	1	0	0	0	1	5	0	0	1	1	0	2	1	1	2	1	0	0	0	0	17	0	2025.9	K0N9H6	K0N9H6	308	324	yes	yes	2;3	4.6499e-41	295.71	By MS/MS	By MS/MS	By MS/MS	By MS/MS	By MS/MS	By MS/MS	By matching	By matching
EAENTGFVSTIAR	GTAYRAIKEAENTGFV	GFVSTIARVGTIRIEQ	K	E	A	A	R	V	2	1	1	0	0	0	2	1	0	1	0	0	0	1	0	1	2	0	0	1	0	13	0	1393.68	K0MTM0	K0MTM0	43	55	yes	yes	2	1.5616e-06	142.1	By MS/MS	By MS/MS	By MS/MS	By MS/MS	By MS/MS	By matching	By MS/MS	By MS/MS
EAESTTGIGEGIAMPHAK	YRQDILKREAESTTGI	GIAMPHAKDSAVTRAT	R	E	A	A	K	D	3	0	0	0	0	0	3	3	1	2	0	1	1	0	1	1	2	0	0	0	0	18	0	1797.86	K0N4S1	K0N4S1	52	69	yes	yes	2;3	6.1989e-07	160.03	By matching	By matching	By matching	By matching	By matching	By matching	By MS/MS	By MS/MS
EAFSLSIDR	LFKNVKVREAFSLSID	AFSLSIDRTSYNKAVN	R	E	A	D	R	T	1	1	0	1	0	0	1	0	0	1	1	0	0	1	0	2	0	0	0	0	0	9	0	1036.52	K0MWL6	K0MWL6	335	343	yes	yes	2	9.1405e-05	140.17	By MS/MS	By MS/MS	By MS/MS	By MS/MS	By MS/MS	By MS/MS	By matching	By MS/MS
EAGDELSPGVNMMVR	QDVKIFTREAGDELSP	PGVNMMVRVYITQKRK	R	E	A	V	R	V	1	1	1	1	0	0	2	2	0	0	1	0	2	0	1	1	0	0	0	2	0	15	0	1603.73	K0MXV4	K0MXV4	934	948	yes	yes	2	8.8668e-16	209.19	By MS/MS	By MS/MS	By MS/MS	By MS/MS	By MS/MS	By MS/MS	By MS/MS	By MS/MS
EAGDIALWSGVAGGAEDVIIPEHDFDVK	FVIEVMGREAGDIALW	PEHDFDVKKIASKLQS	R	E	A	V	K	K	4	0	0	4	0	0	3	4	1	3	1	1	0	1	1	1	0	1	0	3	0	28	0	2909.41	K0NAK6	K0NAK6	172	199	yes	yes	3	5.3944e-11	134.8	By MS/MS	By MS/MS	By MS/MS	By MS/MS	By matching	By matching	By MS/MS	By MS/MS
EAGFTSFNIGPEPEFFLFK	IRVVNEMKEAGFTSFN	EPEFFLFKMDENGNPT	K	E	A	F	K	M	1	0	1	0	0	0	3	2	0	1	1	1	0	5	2	1	1	0	0	0	0	19	0	2176.05	K0MW64	K0MW64	123	141	yes	yes	2	2.0721e-10	178.71	By matching	By matching	By MS/MS	By matching	By matching	By matching	By MS/MS	By MS/MS
EAGIAAIDTVYTQVDNEEGLR	NYILHAAREAGIAAID	VDNEEGLRHETALIKQ	R	E	A	L	R	H	3	1	1	2	0	1	3	2	0	2	1	0	0	0	0	0	2	0	1	2	0	21	0	2263.1	K0NBF4	K0NBF4	191	211	yes	yes	2	7.8902e-43	298.42	By MS/MS	By MS/MS	By MS/MS	By matching	By MS/MS	By MS/MS	By matching	By MS/MS
EAGIDPFGHR	REKMEALREAGIDPFG	GIDPFGHRFDRTHTAA	R	E	A	H	R	F	1	1	0	1	0	0	1	2	1	1	0	0	0	1	1	0	0	0	0	0	0	10	0	1097.53	K0NAN7	K0NAN7	37	46	yes	yes	2	0.00011474	123.11	By MS/MS	By MS/MS	By MS/MS	By matching	By MS/MS	By MS/MS	By matching	By MS/MS
EAGLIDSGGAAK	LTLGQFLKEAGLIDSG	IDSGGAAKWYLGENSV	K	E	A	A	K	W	3	0	0	1	0	0	1	3	0	1	1	1	0	0	0	1	0	0	0	0	0	12	0	1087.55	K0MRL5	K0MRL5	19	30	yes	yes	2	5.692e-06	142.19	By MS/MS	By MS/MS	By MS/MS	By MS/MS	By MS/MS	By MS/MS	By MS/MS	By MS/MS
EAGLVLIAAGDK	IGGVKYAREAGLVLIA	VLIAAGDKQAVADVTP	R	E	A	D	K	Q	3	0	0	1	0	0	1	2	0	1	2	1	0	0	0	0	0	0	0	1	0	12	0	1155.65	K0N992	K0N992	164	175	yes	yes	2	0.00039757	97.463	By MS/MS	By matching	By MS/MS	By MS/MS	By matching	By MS/MS	By matching	By MS/MS
EAGQTEDWVASQIEAALAGLSADQVK	CGESLAQREAGQTEDW	GLSADQVKVSVLAYEP	R	E	A	V	K	V	6	0	0	2	0	3	3	2	0	1	2	1	0	0	0	2	1	1	0	2	0	26	0	2686.31	K0N736	K0N736	135	160	yes	yes	2;3;4	7.0836e-36	276.27	By MS/MS	By MS/MS	By MS/MS	By MS/MS	By MS/MS	By MS/MS	By MS/MS	By MS/MS
EAGYTAVVSHR	FEAIEMAKEAGYTAVV	YTAVVSHRSGETEDTT	K	E	A	H	R	S	2	1	0	0	0	0	1	1	1	0	0	0	0	0	0	1	1	0	1	2	0	11	0	1188.59	K0MU67	K0MU67	360	370	yes	yes	2	2.1628e-05	139.31	By MS/MS	By MS/MS	By MS/MS	By MS/MS	By MS/MS	By MS/MS	By MS/MS	By MS/MS
EAHVDAVMTVATK	RLIATQYREAHVDAVM	AVMTVATKGIPIAQSV	R	E	A	T	K	G	3	0	0	1	0	0	1	0	1	0	0	1	1	0	0	0	2	0	0	3	0	13	0	1370.69	K0N7M9	K0N7M9	136	148	yes	yes	2	0.0058438	71.879	By MS/MS	By matching	By matching	By matching	By matching	By matching	By matching	By matching
EAIAAGYNSVMFDGHDLDFEDNLEK	HGNYEAAKEAIAAGYN	DFEDNLEKTKEIVKLA	K	E	A	E	K	T	3	0	2	4	0	0	3	2	1	1	2	1	1	2	0	1	0	0	1	1	0	25	0	2799.23	K0N2C9	K0N2C9	96	120	yes	yes	2;3	3.8286e-19	210.33	By MS/MS	By MS/MS	By MS/MS	By MS/MS	By MS/MS	By MS/MS	By MS/MS	By MS/MS
EAIANDDLLAFR	LHLMQQVREAIANDDL	NDDLLAFREDFFEAYG	R	E	A	F	R	E	3	1	1	2	0	0	1	0	0	1	2	0	0	1	0	0	0	0	0	0	0	12	0	1346.68	K0N6J4	K0N6J4	352	363	yes	yes	2	0.016748	71.888	By matching	By matching	By matching	By matching	By matching	By matching	By matching	By matching
EAIYLSTK	ILRVEVRREAIYLSTK	EAIYLSTKTIQGAGGL	R	E	A	T	K	T	1	0	0	0	0	0	1	0	0	1	1	1	0	0	0	1	1	0	1	0	0	8	0	923.496	K0N7Z7	K0N7Z7	157	164	yes	yes	2	0.027628	80.438	By MS/MS	By matching	By matching	By matching	By matching	By matching	By matching	By matching
EAKPVEEATPK	AHNTDEQREAKPVEEA	PVEEATPKADDQTDAK	R	E	A	P	K	A	2	0	0	0	0	0	3	0	0	0	0	2	0	0	2	0	1	0	0	1	0	11	1	1197.62	K0MTL6	K0MTL6	112	122	yes	yes	2	3.769e-06	164.48	By matching	By matching	By matching	By MS/MS	By matching	By matching	By matching	By MS/MS
EALADYDKLK	RFVDPHNKEALADYDK	LADYDKLKAWMPVDLY	K	E	A	L	K	A	2	0	0	2	0	0	1	0	0	0	2	2	0	0	0	0	0	0	1	0	0	10	1	1164.6	K0N3A9	K0N3A9	509	518	yes	yes	2	1.1211e-10	215.72	By MS/MS	By MS/MS	By MS/MS	By MS/MS	By MS/MS	By MS/MS	By MS/MS	By MS/MS
EALAHAPGVVVQDDPSQQVYPQAMNAVGSK	KATVDDIREALAHAPG	AMNAVGSKAVFVGRIR	R	E	A	S	K	A	5	0	1	2	0	4	1	2	1	0	1	1	1	0	3	2	0	0	1	5	0	30	0	3105.52	K0N1I5	K0N1I5	273	302	yes	yes	3	7.0222e-18	183.91	By MS/MS	By MS/MS	By MS/MS	By MS/MS	By MS/MS	By MS/MS	By MS/MS	By MS/MS
EALHQLPAESSVYLGDQAR	VGGLTVVKEALHQLPA	VYLGDQARLPYGPRPA	K	E	A	A	R	L	3	1	0	1	0	2	2	1	1	0	3	0	0	0	1	2	0	0	1	1	0	19	0	2083.03	K0MTN4	K0MTN4	21	39	yes	yes	3	0.012666	54.764	By matching	By matching	By MS/MS	By matching	By MS/MS	By MS/MS	By matching	By MS/MS
EALLTIDPDNTSLETK	NWGLVTYREALLTIDP	DNTSLETKQRVATVIA	R	E	A	T	K	Q	1	0	1	2	0	0	2	0	0	1	3	1	0	0	1	1	3	0	0	0	0	16	0	1758.89	K0N2F5	K0N2F5	265	280	yes	yes	2	3.5866e-31	275.83	By MS/MS	By MS/MS	By MS/MS	By MS/MS	By MS/MS	By MS/MS	By MS/MS	By MS/MS
EALNQSIIVAQESAEK	VQYFTDMKEALNQSII	VAQESAEKVKNSAHQE	K	E	A	E	K	V	3	0	1	0	0	2	3	0	0	2	1	1	0	0	0	2	0	0	0	1	0	16	0	1728.89	K0N4T8	K0N4T8	65	80	yes	yes	2;3	1.5032e-52	312.38	By MS/MS	By MS/MS	By MS/MS	By MS/MS	By MS/MS	By MS/MS	By MS/MS	By MS/MS
EALQAFLTENVAPNTMQFDSLADR	QIPLNKDKEALQAFLT	QFDSLADRLKYLVDNH	K	E	A	D	R	L	4	1	2	2	0	2	2	0	0	0	3	0	1	2	1	1	2	0	0	1	0	24	0	2680.28	K0N5A1	K0N5A1	35	58	yes	yes	3	0.014904	42.384	By MS/MS	By matching	By matching	By matching	By matching	By matching	By matching	By matching
EALQDPEVQAFLK	DRYFKMVKEALQDPEV	PEVQAFLKQHTGELAD	K	E	A	L	K	Q	2	0	0	1	0	2	2	0	0	0	2	1	0	1	1	0	0	0	0	1	0	13	0	1486.77	K0N9E5	K0N9E5	28	40	yes	yes	2	3.7242e-08	156.81	By matching	By matching	By matching	By matching	By MS/MS	By matching	By MS/MS	By MS/MS
EAMANGVLAGYPLIDVK	PAVEQGLKEAMANGVL	GYPLIDVKAKLYDGSY	K	E	A	V	K	A	3	0	1	1	0	0	1	2	0	1	2	1	1	0	1	0	0	0	1	2	0	17	0	1759.92	K0NCN8	K0NCN8	552	568	yes	yes	2;3	1.2199e-30	261.15	By MS/MS	By MS/MS	By MS/MS	By MS/MS	By MS/MS	By MS/MS	By MS/MS	By MS/MS
EAMNETLAVNFPDVDVIVPPLR	VAANQGLKEAMNETLA	DVIVPPLRLTGDNGAM	K	E	A	L	R	L	2	1	2	2	0	0	2	0	0	1	2	0	1	1	3	0	1	0	0	4	0	22	0	2438.25	K0N7L3	K0N7L3	291	312	yes	yes	2	1.0391e-05	130.17	By MS/MS	By matching	By matching	By MS/MS	By MS/MS	By matching	By MS/MS	By matching
EANQDNQVDVVEDNYSLVHR	NFSLDQIKEANQDNQV	DNYSLVHRDAEQNLFP	K	E	A	H	R	D	1	1	3	3	0	2	2	0	1	0	1	0	0	0	0	1	0	0	1	4	0	20	0	2343.07	K0NB94	K0NB94	164	183	yes	yes	2;3	4.0544e-08	171.04	By matching	By matching	By MS/MS	By matching	By MS/MS	By MS/MS	By MS/MS	By MS/MS
EANVSMATVSR	ITIYDVAREANVSMAT	VSMATVSRVVNGNPNV	R	E	A	S	R	V	2	1	1	0	0	0	1	0	0	0	0	0	1	0	0	2	1	0	0	2	0	11	0	1163.56	K0N323	K0N323	14	24	yes	yes	2	2.1922e-14	224.25	By MS/MS	By MS/MS	By MS/MS	By MS/MS	By MS/MS	By MS/MS	By MS/MS	By MS/MS
EAPDSFDIITLDLNLPK	EEGLAKFKEAPDSFDI	TLDLNLPKMDGMQVAK	K	E	A	P	K	M	1	0	1	3	0	0	1	0	0	2	3	1	0	1	2	1	1	0	0	0	0	17	0	1899.98	K0MUE5	K0MUE5	42	58	yes	yes	2	2.6226e-15	209.6	By MS/MS	By MS/MS	By MS/MS	By MS/MS	By MS/MS	By matching	By MS/MS	By MS/MS
EAPIHVSNVMLLDPDTNKPTR	PQGGIIDKEAPIHVSN	PDTNKPTRIGSEVKDG	K	E	A	T	R	I	1	1	2	2	0	0	1	0	1	1	2	1	1	0	3	1	2	0	0	2	0	21	1	2346.2	K0N7F9	K0N7F9	63	83	yes	yes	2;3;4	2.4782e-42	301.38	By MS/MS	By MS/MS	By MS/MS	By MS/MS	By MS/MS	By MS/MS	By MS/MS	By MS/MS
EAQLAEVAEINR	VALNNRLREAQLAEVA	AEVAEINRILAELSNE	R	E	A	N	R	I	3	1	1	0	0	1	3	0	0	1	1	0	0	0	0	0	0	0	0	1	0	12	0	1341.69	K0N359	K0N359	237	248	yes	yes	2	5.8045e-08	171.99	By MS/MS	By matching	By matching	By MS/MS	By MS/MS	By matching	By matching	By matching
EARYLAENIFAENPAR	ALATVARREARYLAEN	IFAENPARPFKGVVGS	R	E	A	A	R	P	4	2	2	0	0	0	3	0	0	1	1	0	0	1	1	0	0	0	1	0	0	16	1	1862.93	K0MSP8	K0MSP8	310	325	yes	yes	3	0.074827	22.097	By matching	By matching	By matching	By matching	By matching	By matching	By matching	By MS/MS
EASLPVLLLGMR	TYLAHAIKEASLPVLL	PVLLLGMRASSSDVTA	K	E	A	M	R	A	1	1	0	0	0	0	1	1	0	0	4	0	1	0	1	1	0	0	0	1	0	12	0	1297.74	K0N695	K0N695	205	216	yes	yes	2	0.00031983	102.05	By matching	By matching	By matching	By matching	By matching	By matching	By matching	By MS/MS
EATADITYNGEHLLSTEMAGVAANQPDLDFYLTK	TQSSKYGREATADITY	DLDFYLTKSGFFLFDQ	R	E	A	T	K	S	5	0	2	3	0	1	3	2	1	1	4	1	1	1	1	1	4	0	2	1	0	34	0	3697.75	K0MU90	K0MU90	305	338	yes	yes	3	0.042453	24.321	By matching	By matching	By matching	By MS/MS	By MS/MS	By matching	By MS/MS	By MS/MS
EAVAMVGDNYNTDIK	LKKMGLPKEAVAMVGD	DNYNTDIKAGLNAGID	K	E	A	I	K	A	2	0	2	2	0	0	1	1	0	1	0	1	1	0	0	0	1	0	1	2	0	15	0	1638.76	K0N383	K0N383	197	211	yes	yes	2	4.6311e-41	299.27	By MS/MS	By MS/MS	By MS/MS	By MS/MS	By MS/MS	By MS/MS	By MS/MS	By MS/MS
EAVDTIGYPALLKPIQK	VITPNDIKEAVDTIGY	ALLKPIQKGMGVDQQL	K	E	A	Q	K	G	2	0	0	1	0	1	1	1	0	2	2	2	0	0	2	0	1	0	1	1	0	17	1	1855.05	K0N441	K0N441	135	151	yes	yes	2;3	0.0014672	92.952	By matching	By MS/MS	By MS/MS	By matching	By matching	By MS/MS	By matching	By matching
EAVIDEMVAK	MDLKGTSKEAVIDEMV	VIDEMVAKYHAEGIVT	K	E	A	A	K	Y	2	0	0	1	0	0	2	0	0	1	0	1	1	0	0	0	0	0	0	2	0	10	0	1103.55	K0N4S1	K0N4S1	22	31	yes	yes	2	9.4108e-05	127.76	By matching	By matching	By matching	By matching	By matching	By matching	By MS/MS	By MS/MS
EAWHEDPAYFGPQHSQEFPLLVK	PLKGKTLREAWHEDPA	QEFPLLVKILDAEASL	R	E	A	V	K	I	2	0	0	1	0	2	3	1	2	0	2	1	0	2	3	1	0	1	1	1	0	23	0	2724.3	K0N7U2	K0N7U2	78	100	yes	yes	4	0.00037244	66.606	By MS/MS	By matching	By MS/MS	By matching	By MS/MS	By MS/MS	By matching	By matching
EAYDLVAPILEAISAK	SLMPGGQKEAYDLVAP	ILEAISAKAEDGAPCV	K	E	A	A	K	A	4	0	0	1	0	0	2	0	0	2	2	1	0	0	1	1	0	0	1	1	0	16	0	1701.92	K0N5N2	K0N5N2	153	168	yes	yes	2;3	3.8927e-16	223.06	By MS/MS	By MS/MS	By MS/MS	By MS/MS	By MS/MS	By MS/MS	By MS/MS	By MS/MS
EAYEYLTQQQDWLSETAENLK	RVEAVTSKEAYEYLTQ	SETAENLKIDQVKNVP	K	E	A	L	K	I	2	0	1	1	0	3	4	0	0	0	3	1	0	0	0	1	2	1	2	0	0	21	0	2558.18	K0N6K2	K0N6K2	706	726	yes	yes	2	2.4926e-23	233.29	By MS/MS	By MS/MS	By MS/MS	By MS/MS	By MS/MS	By MS/MS	By MS/MS	By MS/MS
EAYIQEAIDEIEK	MNSKRTEREAYIQEAI	EAIDEIEKALADLHIK	R	E	A	E	K	A	2	0	0	1	0	1	4	0	0	3	0	1	0	0	0	0	0	0	1	0	0	13	0	1549.75	K0N8Y0	K0N8Y0	260	272	yes	yes	2	3.1056e-13	185.95	By MS/MS	By MS/MS	By matching	By MS/MS	By MS/MS	By matching	By matching	By matching
EAYPGDIFYTHSR	LLRRPPGREAYPGDIF	DIFYTHSRLLERAAKL	R	E	A	S	R	L	1	1	0	1	0	0	1	1	1	1	0	0	0	1	1	1	1	0	2	0	0	13	0	1554.71	K0N4K1	K0N4K1	284	296	yes	yes	2;3	0.00031574	95.981	By matching	By matching	By matching	By matching	By matching	By MS/MS	By MS/MS	By MS/MS
EDALSIHR	KTVGIFAKEDALSIHR	EDALSIHRFKAQESYQ	K	E	D	H	R	F	1	1	0	1	0	0	1	0	1	1	1	0	0	0	0	1	0	0	0	0	0	8	0	939.477	K0NAI2	K0NAI2	34	41	yes	yes	2	0.0080167	90.601	By MS/MS	By MS/MS	By MS/MS	By matching	By matching	By matching	By matching	By matching
EDEFPTGVVFPEISVMLPHADPENVNEPFMAIVK	YEAALNKREDEFPTGV	EPFMAIVKNAQPVRVL	R	E	D	V	K	N	2	0	2	2	0	0	5	1	1	2	1	1	2	3	5	1	1	0	0	5	0	34	0	3796.84	K0ND99	K0ND99	52	85	yes	yes	3	0.00539	51.321	By matching	By matching	By matching	By matching	By matching	By matching	By MS/MS	By MS/MS
EDGALDAYNLMK	AKQIRVRREDGALDAY	LDAYNLMKFKRSNAGK	R	E	D	M	K	F	2	0	1	2	0	0	1	1	0	0	2	1	1	0	0	0	0	0	1	0	0	12	0	1338.61	K0MXV4	K0MXV4	741	752	yes	yes	2	1.984e-14	217.22	By MS/MS	By matching	By MS/MS	By MS/MS	By MS/MS	By MS/MS	By MS/MS	By MS/MS
EDGAPINLQQPGVVVAATPK	GLGVVFSREDGAPINL	VVVAATPKAHQTILTM	R	E	D	P	K	A	3	0	1	1	0	2	1	2	0	1	1	1	0	0	3	0	1	0	0	3	0	20	0	2003.07	K0MVB0	K0MVB0	228	247	yes	yes	2	8.671e-24	250.39	By MS/MS	By MS/MS	By MS/MS	By MS/MS	By MS/MS	By MS/MS	By MS/MS	By MS/MS
EDGSDVFVHFSAIQGDGYK	KGYGFITREDGSDVFV	AIQGDGYKTLEEGQAV	R	E	D	Y	K	T	1	0	0	3	0	1	1	3	1	1	0	1	0	2	0	2	0	0	1	2	0	19	0	2069.93	K0N438	K0N438	21	39	yes	yes	2;3	2.9528e-32	281.61	By MS/MS	By MS/MS	By MS/MS	By MS/MS	By MS/MS	By MS/MS	By MS/MS	By MS/MS
EDILQESIADLNEQLSNSK	DTKETSLKEDILQESI	NEQLSNSKHDGEQLKQ	K	E	D	S	K	H	1	0	2	2	0	2	3	0	0	2	3	1	0	0	0	3	0	0	0	0	0	19	0	2145.04	K0NAZ2	K0NAZ2	55	73	yes	yes	2;3	2.8813e-118	429.16	By MS/MS	By MS/MS	By MS/MS	By MS/MS	By MS/MS	By MS/MS	By MS/MS	By MS/MS
EDIPAMMK	MLMRTATREDIPAMMK	EDIPAMMKIIASARQF	R	E	D	M	K	I	1	0	0	1	0	0	1	0	0	1	0	1	2	0	1	0	0	0	0	0	0	8	0	933.43	K0N2Z8	K0N2Z8	12	19	yes	yes	2	0.030379	55.531	By matching	By MS/MS	By matching	By matching	By matching	By matching	By matching	By matching
EDIQNGAITINGTR	EPSRRQAREDIQNGAI	AITINGTRQRELDFEV	R	E	D	T	R	Q	1	1	2	1	0	1	1	2	0	3	0	0	0	0	0	0	2	0	0	0	0	14	0	1500.75	K0N6A9	K0N6A9	270	283	yes	yes	2	3.741e-16	212.43	By MS/MS	By MS/MS	By matching	By matching	By matching	By MS/MS	By matching	By MS/MS
EDLEAQVAELGLK	IVGDGPAREDLEAQVA	QVAELGLKEHVRFTGE	R	E	D	L	K	E	2	0	0	1	0	1	3	1	0	0	3	1	0	0	0	0	0	0	0	1	0	13	0	1413.74	K0MTQ9	K0MTQ9	246	258	yes	yes	2	7.8177e-24	253.97	By matching	By matching	By MS/MS	By MS/MS	By MS/MS	By MS/MS	By MS/MS	By MS/MS
EDLPGHGEGPGEK	VYGDLPLREDLPGHGE	HGEGPGEKFTVNSRYN	R	E	D	E	K	F	0	0	0	1	0	0	3	4	1	0	1	1	0	0	2	0	0	0	0	0	0	13	0	1320.59	K0MWS0;K0NBN4	K0MWS0	133	145	no	no	2	7.0923e-06	126.5	By matching	By MS/MS	By matching	By matching	By MS/MS	By matching	By MS/MS	By matching
EDLTPLDEAQAYDTLIK	AVLENLQREDLTPLDE	QAYDTLIKRLNLTQAE	R	E	D	I	K	R	2	0	0	3	0	1	2	0	0	1	3	1	0	0	1	0	2	0	1	0	0	17	0	1933.95	K0N1F9	K0N1F9	124	140	yes	yes	2	4.0381e-22	235.26	By MS/MS	By MS/MS	By MS/MS	By MS/MS	By MS/MS	By MS/MS	By MS/MS	By MS/MS
EDLYVEAWQALIQAQR	LIHWPNPKEDLYVEAW	QALIQAQRFGLVRSIG	K	E	D	Q	R	F	3	1	0	1	0	3	2	0	0	1	2	0	0	0	0	0	0	1	1	1	0	16	0	1931.97	K0N347	K0N347	111	126	yes	yes	2;3	2.3924e-15	203.04	By MS/MS	By matching	By matching	By MS/MS	By MS/MS	By matching	By MS/MS	By MS/MS
EDPDLLNPSR	YSMTPQEREDPDLLNP	PDLLNPSRRRRLAAGS	R	E	D	S	R	R	0	1	1	2	0	0	1	0	0	0	2	0	0	0	2	1	0	0	0	0	0	10	0	1154.56	K0NB27	K0NB27	390	399	yes	yes	2	0.0059158	75.566	By matching	By matching	By MS/MS	By MS/MS	By matching	By matching	By MS/MS	By matching
EDQDKLDVGLQK	VSIEPDSKEDQDKLDV	KLDVGLQKLSEEDPTF	K	E	D	Q	K	L	0	0	0	3	0	2	1	1	0	0	2	2	0	0	0	0	0	0	0	1	0	12	1	1386.7	K0NCN8	K0NCN8	423	434	yes	yes	2;3	1.3689e-09	193.49	By MS/MS	By MS/MS	By matching	By MS/MS	By matching	By MS/MS	By matching	By MS/MS
EDTMAEQKAK	FTSGNALKEDTMAEQK	TMAEQKAKHAANAAKK	K	E	D	A	K	H	2	0	0	1	0	1	2	0	0	0	0	2	1	0	0	0	1	0	0	0	0	10	1	1149.53	K0NAZ2	K0NAZ2	24	33	yes	yes	2	0.03153	70.399	By matching	By matching	By matching	By matching	By matching	By matching	By matching	By matching
EDVAYMQQIEQQHAFDDAK	IRETMFSKEDVAYMQQ	QHAFDDAKYQALVSEL	K	E	D	A	K	Y	3	0	0	3	0	4	2	0	1	1	0	1	1	1	0	0	0	0	1	1	0	19	0	2265	K0N6I0	K0N6I0	181	199	yes	yes	3	0.00017266	99.238	By matching	By matching	By matching	By matching	By MS/MS	By MS/MS	By matching	By matching
EEALPPSAVK	VDHINLVREEALPPSA	ALPPSAVKYMKKIEKA	R	E	E	V	K	Y	2	0	0	0	0	0	2	0	0	0	1	1	0	0	2	1	0	0	0	1	0	10	0	1039.56	K0N682	K0N682	150	159	yes	yes	2	0.076943	33.088	By matching	By matching	By MS/MS	By matching	By matching	By matching	By matching	By matching
EEGDITTPFDMR	NVLIHGYREEGDITTP	ITTPFDMRVLNELDRY	R	E	E	M	R	V	0	1	0	2	0	0	2	1	0	1	0	0	1	1	1	0	2	0	0	0	0	12	0	1409.61	K0N1M9;K0N8X7	K0N1M9	720	731	no	no	2	2.453e-05	125.82	By MS/MS	By matching	By MS/MS	By MS/MS	By MS/MS	By MS/MS	By MS/MS	By MS/MS
EEGDVQTGINIVLR	LPAVAALKEEGDVQTG	TGINIVLRALEEPVRQ	K	E	E	L	R	A	0	1	1	1	0	1	2	2	0	2	1	0	0	0	0	0	1	0	0	2	0	14	0	1541.8	K0N7K7	K0N7K7	432	445	yes	yes	2	4.4226e-11	177.38	By MS/MS	By matching	By MS/MS	By MS/MS	By MS/MS	By MS/MS	By matching	By MS/MS
EEIPEVFSGDIAAAIGLK	LQMHSNHREEIPEVFS	IAAAIGLKNTTTGDSL	R	E	E	L	K	N	3	0	0	1	0	0	3	2	0	3	1	1	0	1	1	1	0	0	0	1	0	18	0	1857.97	K0NCN8	K0NCN8	369	386	yes	yes	2;3	9.1994e-31	259.53	By MS/MS	By MS/MS	By MS/MS	By MS/MS	By MS/MS	By MS/MS	By MS/MS	By MS/MS
EELFNLR	LDKEKQYKEELFNLRF	KEELFNLRFQQATGQL	K	E	E	L	R	F	0	1	1	0	0	0	2	0	0	0	2	0	0	1	0	0	0	0	0	0	0	7	0	919.476	K0MXT6	K0MXT6	27	33	yes	yes	2	0.00075202	94.407	By MS/MS	By matching	By matching	By MS/MS	By matching	By matching	By MS/MS	By MS/MS
EELGWKPQYTDFEEGLADTIEWYTEHR	AIDASKTREELGWKPQ	IEWYTEHRDWWQDEKA	R	E	E	H	R	D	1	1	0	2	0	1	6	2	1	1	2	1	0	1	1	0	3	2	2	0	0	27	1	3341.52	K0MWS0	K0MWS0	297	323	yes	yes	3;4	2.8732e-09	143.35	By MS/MS	By MS/MS	By MS/MS	By MS/MS	By MS/MS	By MS/MS	By MS/MS	By MS/MS
EENGVHYFDTTVR	ISNMPEIREENGVHYF	HYFDTTVRMSTYLIAF	R	E	E	V	R	M	0	1	1	1	0	0	2	1	1	0	0	0	0	1	0	0	2	0	1	2	0	13	0	1565.71	K0N2F5	K0N2F5	164	176	yes	yes	2;3	8.6093e-09	169.79	By MS/MS	By MS/MS	By MS/MS	By MS/MS	By MS/MS	By matching	By matching	By matching
EEQPADFAGVK	ANLMTKFREEQPADFA	PADFAGVKITKVEDFL	R	E	E	V	K	I	2	0	0	1	0	1	2	1	0	0	0	1	0	1	1	0	0	0	0	1	0	11	0	1189.56	K0N9K8	K0N9K8	496	506	yes	yes	2	0.00048902	98.898	By MS/MS	By MS/MS	By MS/MS	By MS/MS	By MS/MS	By matching	By MS/MS	By matching
EEYGQTFNAK	EREYREKREEYGQTFN	YGQTFNAKMGAEAIKE	R	E	E	A	K	M	1	0	1	0	0	1	2	1	0	0	0	1	0	1	0	0	1	0	1	0	0	10	0	1185.53	K0NAN3	K0NAN3	160	169	yes	yes	2	9.0789e-05	128.51	By MS/MS	By matching	By MS/MS	By MS/MS	By matching	By MS/MS	By matching	By MS/MS
EFAVIDTGGIDLGDEPFLAQIK	GTSEWLGKEFAVIDTG	EPFLAQIKDQAEIAID	K	E	F	I	K	D	2	0	0	3	0	1	2	3	0	3	2	1	0	2	1	0	1	0	0	1	0	22	0	2347.19	K0N8E1	K0N8E1	52	73	yes	yes	2	1.9967e-32	265.42	By MS/MS	By matching	By MS/MS	By MS/MS	By MS/MS	By MS/MS	By MS/MS	By MS/MS
EFDAPFLADYELR	LTAKRYAKEFDAPFLA	FLADYELRGTPSDAEK	K	E	F	L	R	G	2	1	0	2	0	0	2	0	0	0	2	0	0	2	1	0	0	0	1	0	0	13	0	1584.75	K0N300	K0N300	124	136	yes	yes	2	0.026787	55.724	By MS/MS	By matching	By MS/MS	By matching	By matching	By matching	By matching	By matching
EFDLLHTLSK	QIEGLTPKEFDLLHTL	DLLHTLSKSPKQVFSR	K	E	F	S	K	S	0	0	0	1	0	0	1	0	1	0	3	1	0	1	0	1	1	0	0	0	0	10	0	1201.63	K0MUE5	K0MUE5	170	179	yes	yes	2	3.8284e-06	164.97	By MS/MS	By MS/MS	By MS/MS	By MS/MS	By MS/MS	By MS/MS	By MS/MS	By MS/MS
EFDPEITISK	VLKRHTAREFDPEITI	DPEITISKGELLQMIT	R	E	F	S	K	G	0	0	0	1	0	0	2	0	0	2	0	1	0	1	1	1	1	0	0	0	0	10	0	1177.59	K0N508	K0N508	22	31	yes	yes	2	0.0069829	72.2	By MS/MS	By MS/MS	By MS/MS	By MS/MS	By MS/MS	By MS/MS	By MS/MS	By matching
EFDWTHLK	VQKNLDNKEFDWTHLK	EFDWTHLKQDVRDKLS	K	E	F	L	K	Q	0	0	0	1	0	0	1	0	1	0	1	1	0	1	0	0	1	1	0	0	0	8	0	1074.51	K0MVC2	K0MVC2	163	170	yes	yes	2	0.011456	67.169	By matching	By matching	By matching	By matching	By matching	By MS/MS	By MS/MS	By MS/MS
EFEAQGAYFVK	SIYDDVKKEFEAQGAY	AQGAYFVKQKDMKKFE	K	E	F	V	K	Q	2	0	0	0	0	1	2	1	0	0	0	1	0	2	0	0	0	0	1	1	0	11	0	1287.61	K0N307	K0N307	274	284	yes	yes	2	1.3478e-06	159.94	By matching	By matching	By matching	By matching	By matching	By matching	By matching	By matching
EFELLHYLAR	ENIELTHREFELLHYL	ELLHYLARHLGQVMTR	R	E	F	A	R	H	1	1	0	0	0	0	2	0	1	0	3	0	0	1	0	0	0	0	1	0	0	10	0	1289.68	K0N8E4	K0N8E4	172	181	yes	yes	2	1.1226e-11	223.08	By matching	By matching	By matching	By matching	By matching	By matching	By matching	By MS/MS
EFFDQDAILDILDR	MFEQDWVKEFFDQDAI	AILDILDRTYRQESDD	K	E	F	D	R	T	1	1	0	4	0	1	1	0	0	2	2	0	0	2	0	0	0	0	0	0	0	14	0	1708.83	K0MX90	K0MX90	576	589	yes	yes	2	5.1182e-32	281.68	By MS/MS	By MS/MS	By MS/MS	By MS/MS	By MS/MS	By MS/MS	By MS/MS	By MS/MS
EFFESHGAK	WEIEKFAKEFFESHGA	FFESHGAKAEQVGFEG	K	E	F	A	K	A	1	0	0	0	0	0	2	1	1	0	0	1	0	2	0	1	0	0	0	0	0	9	0	1050.48	K0N7E0	K0N7E0	46	54	yes	yes	2	0.00021719	119.21	By matching	By MS/MS	By MS/MS	By MS/MS	By MS/MS	By MS/MS	By MS/MS	By MS/MS
EFFGSSQLSQFMDQTNPLGELTHK	RPVVASIKEFFGSSQL	PLGELTHKRRLSALGP	K	E	F	H	K	R	0	0	1	1	0	3	2	2	1	0	3	1	1	3	1	3	2	0	0	0	0	24	0	2740.28	K0MXV4	K0MXV4	506	529	yes	yes	2;3	6.9819e-19	205.84	By MS/MS	By MS/MS	By MS/MS	By MS/MS	By MS/MS	By MS/MS	By MS/MS	By MS/MS
EFGIEVGTMTTVHAYTSTQMLLDGPVR	PMAYFLNKEFGIEVGT	MLLDGPVRGGNLRAAR	K	E	F	V	R	G	1	1	0	1	0	1	2	3	1	1	2	0	2	1	1	1	5	0	1	3	0	27	0	2952.44	K0N3R3	K0N3R3	170	196	yes	yes	3	4.7714e-07	97.5	By matching	By MS/MS	By MS/MS	By matching	By MS/MS	By MS/MS	By MS/MS	By MS/MS
EFGIYSELKPHTITAAEVK	QLITRRIREFGIYSEL	TITAAEVKKIAPKGII	R	E	F	V	K	K	2	0	0	0	0	0	3	1	1	2	1	2	0	1	1	1	2	0	1	1	0	19	1	2132.12	K0NBJ2	K0NBJ2	41	59	yes	yes	3	0.068269	37.645	By MS/MS	By matching	By matching	By matching	By matching	By matching	By matching	By matching
EFIMQDAYSFTSNDQDLDTIYR	RYGVLRGREFIMQDAY	QDLDTIYRQMEHAYTN	R	E	F	Y	R	Q	1	1	1	4	0	2	1	0	0	2	1	0	1	2	0	2	2	0	2	0	0	22	0	2671.17	K0N5E2	K0N5E2	161	182	yes	yes	2;3	1.7435e-16	201.96	By MS/MS	By matching	By matching	By MS/MS	By MS/MS	By MS/MS	By MS/MS	By matching
EFLQVIEK	ETWQDALKEFLQVIEK	EFLQVIEK________	K	E	F	E	K	-	0	0	0	0	0	1	2	0	0	1	1	1	0	1	0	0	0	0	0	1	0	8	0	1004.55	K0N9X8	K0N9X8	273	280	yes	yes	2	0.0022733	88.37	By MS/MS	By MS/MS	By MS/MS	By MS/MS	By MS/MS	By matching	By MS/MS	By MS/MS
EFLSVVYR	DAIAAKKREFLSVVYR	EFLSVVYRILAYTFGN	R	E	F	Y	R	I	0	1	0	0	0	0	1	0	0	0	1	0	0	1	0	1	0	0	1	2	0	8	0	1011.54	K0NC50	K0NC50	205	212	yes	yes	2	0.063154	39.253	By matching	By MS/MS	By matching	By matching	By matching	By matching	By matching	By matching
EFLTDIAWFPGMQHALNQLK	EQWREDSKEFLTDIAW	QHALNQLKQTYKLGLV	K	E	F	L	K	Q	2	0	1	1	0	2	1	1	1	1	3	1	1	2	1	0	1	1	0	0	0	20	0	2358.18	K0N8Z0	K0N8Z0	82	101	yes	yes	3	0.037003	34.87	By MS/MS	By matching	By matching	By MS/MS	By matching	By matching	By matching	By matching
EFMNKFDK	TSDYIDYKEFMNKFDK	EFMNKFDKMMDWLADT	K	E	F	D	K	M	0	0	1	1	0	0	1	0	0	0	0	2	1	2	0	0	0	0	0	0	0	8	1	1057.49	K0N8I5	K0N8I5	472	479	yes	yes	2	0.010808	87.639	By MS/MS	By matching	By matching	By matching	By matching	By matching	By matching	By matching
EFNAENIK	TETASGQKEFNAENIK	EFNAENIKGTLIGYYS	K	E	F	I	K	G	1	0	2	0	0	0	2	0	0	1	0	1	0	1	0	0	0	0	0	0	0	8	0	963.466	K0MWH5	K0MWH5	189	196	yes	yes	2	0.00043557	117.4	By MS/MS	By matching	By MS/MS	By MS/MS	By matching	By matching	By matching	By MS/MS
EFNIIAETGIHAR	SRSVMEKREFNIIAET	AETGIHARPATLLVQA	R	E	F	A	R	P	2	1	1	0	0	0	2	1	1	3	0	0	0	1	0	0	1	0	0	0	0	13	0	1469.76	K0N9I2	K0N9I2	12	24	yes	yes	2;3	9.194e-52	320.48	By MS/MS	By MS/MS	By MS/MS	By MS/MS	By MS/MS	By MS/MS	By MS/MS	By MS/MS
EFPEFFAQSDALLLNLGHISEVR	PVMADDQREFPEFFAQ	LGHISEVRQQNLLAAG	R	E	F	V	R	Q	2	1	1	1	0	1	3	1	1	1	4	0	0	3	1	2	0	0	0	1	0	23	0	2631.33	K0N1Q6	K0N1Q6	56	78	yes	yes	2;3	8.1601e-09	168.75	By matching	By matching	By matching	By matching	By MS/MS	By matching	By MS/MS	By MS/MS
EFSKPQYNVSVLK	EKVIKITKEFSKPQYN	QYNVSVLKLEVPVDQK	K	E	F	L	K	L	0	0	1	0	0	1	1	0	0	0	1	2	0	1	1	2	0	0	1	2	0	13	1	1537.81	K0N6A8;K0N7P0	K0N7P0	195	207	no	no	2;3	2.5229e-16	224.43	By MS/MS	By MS/MS	By MS/MS	By MS/MS	By MS/MS	By MS/MS	By MS/MS	By MS/MS
EFYEKPSVR	TLAEYRKREFYEKPSV	FYEKPSVRRKLKSEAA	R	E	F	V	R	R	0	1	0	0	0	0	2	0	0	0	0	1	0	1	1	1	0	0	1	1	0	9	1	1153.58	K0N5E5	K0N5E5	72	80	yes	yes	2	0.00020617	148.91	By MS/MS	By MS/MS	By MS/MS	By MS/MS	By MS/MS	By MS/MS	By MS/MS	By MS/MS
EFYPDYEK	RQILSGIREFYPDYEK	EFYPDYEKLKGKKVMA	R	E	F	E	K	L	0	0	0	1	0	0	2	0	0	0	0	1	0	1	1	0	0	0	2	0	0	8	0	1089.47	K0NAU5	K0NAU5	600	607	yes	yes	2	0.0072295	91.069	By matching	By matching	By matching	By matching	By MS/MS	By MS/MS	By matching	By MS/MS
EGAEVIAISAK	QIKAEAAKEGAEVIAI	EVIAISAKTEEEIAEL	K	E	G	A	K	T	3	0	0	0	0	0	2	1	0	2	0	1	0	0	0	1	0	0	0	1	0	11	0	1086.59	K0N7F7	K0N7F7	234	244	yes	yes	2	3.4897e-05	134.38	By MS/MS	By MS/MS	By MS/MS	By MS/MS	By MS/MS	By MS/MS	By MS/MS	By MS/MS
EGALDQQVAQKPLAEMGVVAIAAGQGLGELFK	QQESIIEREGALDQQV	QGLGELFKSLGVTHVL	R	E	G	F	K	S	6	0	0	1	0	4	3	5	0	1	4	2	1	1	1	0	0	0	0	3	0	32	1	3237.71	K0N5I6	K0N5I6	336	367	yes	yes	3;4	2.1941e-09	113.29	By MS/MS	By MS/MS	By MS/MS	By MS/MS	By MS/MS	By MS/MS	By MS/MS	By MS/MS
EGAPIDNFGIGEK	TVIQSLLKEGAPIDNF	DNFGIGEKLITSASSP	K	E	G	E	K	L	1	0	1	1	0	0	2	3	0	2	0	1	0	1	1	0	0	0	0	0	0	13	0	1345.65	K0N8A4	K0N8A4	310	322	yes	yes	2	0.0072741	66.708	By matching	By matching	By MS/MS	By matching	By matching	By matching	By matching	By matching
EGATLIISGDTPLFTAK	AEPLLGQKEGATLIIS	DTPLFTAKTLNDLFAY	K	E	G	A	K	T	2	0	0	1	0	0	1	2	0	2	2	1	0	1	1	1	3	0	0	0	0	17	0	1732.92	K0MY10	K0MY10	96	112	yes	yes	2	2.9104e-15	207.55	By MS/MS	By MS/MS	By MS/MS	By MS/MS	By MS/MS	By MS/MS	By MS/MS	By MS/MS
EGDLILITAGVPVGESGTTNVMK	AQDLGFAKEGDLILIT	SGTTNVMKVQLIGSKL	K	E	G	M	K	V	1	0	1	1	0	0	2	4	0	2	2	1	1	0	1	1	3	0	0	3	0	23	0	2300.19	K0N8B6	K0N8B6	427	449	yes	yes	2;3	2.2311e-25	254.39	By MS/MS	By MS/MS	By MS/MS	By MS/MS	By MS/MS	By MS/MS	By MS/MS	By MS/MS
EGDYVMNMVLAEIAK	ISFHHHFREGDYVMNM	MVLAEIAKMGIKNLSI	R	E	G	A	K	M	2	0	1	1	0	0	2	1	0	1	1	1	2	0	0	0	0	0	1	2	0	15	0	1681.81	K0N607	K0N607	82	96	yes	yes	2	1.589e-22	238.67	By MS/MS	By MS/MS	By MS/MS	By MS/MS	By MS/MS	By MS/MS	By MS/MS	By MS/MS
EGEDDQSLASWR	VTADIAKREGEDDQSL	DQSLASWREVHQAFFS	R	E	G	W	R	E	1	1	0	2	0	1	2	1	0	0	1	0	0	0	0	2	0	1	0	0	0	12	0	1391.6	K0NAY8	K0NAY8	107	118	yes	yes	2	0.00047484	92.906	By MS/MS	By MS/MS	By matching	By matching	By matching	By MS/MS	By matching	By matching
EGFELQLGRPEVIYR	ILVEEMRREGFELQLG	GRPEVIYRDIDGVMME	R	E	G	Y	R	D	0	2	0	0	0	1	3	2	0	1	2	0	0	1	1	0	0	0	1	1	0	15	1	1804.95	K0N4W9	K0N4W9	380	394	yes	yes	2;3	5.3201e-10	176.25	By MS/MS	By MS/MS	By MS/MS	By MS/MS	By MS/MS	By matching	By MS/MS	By matching
EGGDPAAVVFDGVK	DVPVVATKEGGDPAAV	AVVFDGVKRAKDEQFD	K	E	G	V	K	R	2	0	0	2	0	0	1	3	0	0	0	1	0	1	1	0	0	0	0	3	0	14	0	1359.67	K0N5R8	K0N5R8	194	207	yes	yes	2	3.8494e-06	134.04	By MS/MS	By matching	By MS/MS	By matching	By MS/MS	By MS/MS	By matching	By matching
EGGGWYLR	LTDVEFVKEGGGWYLR	EGGGWYLRVYIDKTGG	K	E	G	L	R	V	0	1	0	0	0	0	1	3	0	0	1	0	0	0	0	0	0	1	1	0	0	8	0	936.445	K0MVW3	K0MVW3	33	40	yes	yes	2	0.03223	54.611	By matching	By matching	By MS/MS	By matching	By MS/MS	By matching	By matching	By matching
EGHAIISSIYTHEGYVK	FIDIAKTKEGHAIISS	YTHEGYVKTTDSAFNI	K	E	G	V	K	T	1	0	0	0	0	0	2	2	2	3	0	1	0	0	0	2	1	0	2	1	0	17	0	1902.95	K0NAI1	K0NAI1	276	292	yes	yes	3	0.061228	40.242	By matching	By matching	By matching	By matching	By matching	By matching	By matching	By MS/MS
EGHPVDIR	AEYADDRREGHPVDIR	EGHPVDIRAKVKAAGK	R	E	G	I	R	A	0	1	0	1	0	0	1	1	1	1	0	0	0	0	1	0	0	0	0	1	0	8	0	921.467	K0N2L0	K0N2L0	399	406	yes	yes	2	0.0067001	78.149	By matching	By matching	By matching	By matching	By matching	By matching	By MS/MS	By matching
EGIAGEETVAGIK	IDLAVEEKEGIAGEET	EETVAGIKTGLMGSFA	K	E	G	I	K	T	2	0	0	0	0	0	3	3	0	2	0	1	0	0	0	0	1	0	0	1	0	13	0	1272.66	K0MSE1	K0MSE1	92	104	yes	yes	2	3.7203e-06	136.01	By MS/MS	By matching	By MS/MS	By MS/MS	By MS/MS	By matching	By MS/MS	By MS/MS
EGIDVPEVSLIAILDADKEGFLR	LIGINLLREGIDVPEV	ADKEGFLRAERSLIQT	R	E	G	L	R	A	2	1	0	3	0	0	3	2	0	3	3	1	0	1	1	1	0	0	0	2	0	23	1	2498.33	K0MU09	K0MU09	514	536	yes	yes	3	0.061803	24.506	By MS/MS	By matching	By matching	By matching	By matching	By matching	By MS/MS	By matching
EGIVQLVFSEEFDKDALAVANSVR	IFIDLRDREGIVQLVF	LAVANSVRSEYVIEVQ	R	E	G	V	R	S	3	1	1	2	0	1	3	1	0	1	2	1	0	2	0	2	0	0	0	4	0	24	1	2635.35	K0N5F3	K0N5F3	44	67	yes	yes	3	0.00014068	79.467	By matching	By MS/MS	By MS/MS	By MS/MS	By matching	By matching	By matching	By matching
EGLLSQLASVLQAPVR	EMSKMPDREGLLSQLA	SVLQAPVRDFALVVKA	R	E	G	V	R	D	2	1	0	0	0	2	1	1	0	0	4	0	0	0	1	2	0	0	0	2	0	16	0	1679.96	K0MXD8	K0MXD8	148	163	yes	yes	2;3	6.512e-23	251.28	By MS/MS	By MS/MS	By MS/MS	By MS/MS	By MS/MS	By MS/MS	By MS/MS	By MS/MS
EGLVTAPAGTSIEDAEAILQSR	LIDTVMTKEGLVTAPA	AEAILQSRKIEKLPLI	K	E	G	S	R	K	4	1	0	1	0	1	3	2	0	2	2	0	0	0	1	2	2	0	0	1	0	22	0	2227.13	K0N1G3	K0N1G3	162	183	yes	yes	2;3	7.3766e-25	254.54	By MS/MS	By MS/MS	By MS/MS	By MS/MS	By MS/MS	By MS/MS	By MS/MS	By MS/MS
EGNDLYFEMK	TGVGERTREGNDLYFE	NDLYFEMKESGVLENT	R	E	G	M	K	E	0	0	1	1	0	0	2	1	0	0	1	1	1	1	0	0	0	0	1	0	0	10	0	1244.54	K0NAB3	K0NAB3	191	200	yes	yes	2	0.0047539	79.23	By MS/MS	By MS/MS	By MS/MS	By MS/MS	By MS/MS	By MS/MS	By MS/MS	By MS/MS
EGNEMIEPLYDR	GLVVSAIREGNEMIEP	MIEPLYDRLVGRFTMK	R	E	G	D	R	L	0	1	1	1	0	0	3	1	0	1	1	0	1	0	1	0	0	0	1	0	0	12	0	1464.66	K0NAN3	K0NAN3	831	842	yes	yes	2	6.9911e-10	184.96	By MS/MS	By MS/MS	By MS/MS	By MS/MS	By MS/MS	By MS/MS	By MS/MS	By MS/MS
EGNLFNVDPMR	NVHISPYKEGNLFNVD	LFNVDPMRNRKLLLHK	K	E	G	M	R	N	0	1	2	1	0	0	1	1	0	0	1	0	1	1	1	0	0	0	0	1	0	11	0	1290.6	K0N3S3	K0N3S3	74	84	yes	yes	2	0.00031928	107.17	By matching	By matching	By matching	By MS/MS	By MS/MS	By MS/MS	By matching	By matching
EGQVADLIETFLAPELK	KIPSVAAKEGQVADLI	TFLAPELKAGLIKQER	K	E	G	L	K	A	2	0	0	1	0	1	3	1	0	1	3	1	0	1	1	0	1	0	0	1	0	17	0	1871.99	K0MWF1	K0MWF1	46	62	yes	yes	2	6.6657e-23	252.33	By matching	By MS/MS	By MS/MS	By matching	By MS/MS	By MS/MS	By matching	By matching
EGSDGVVITHGTDTLEETAYFLDLTLDSAMPVVVTGAMR	KRIRQAEKEGSDGVVI	VVVTGAMRSSNEIGSD	K	E	G	M	R	S	3	1	0	4	0	0	3	4	1	1	4	0	2	1	1	2	6	0	1	5	0	39	0	4109.98	K0N7L6	K0N7L6	76	114	yes	yes	3	0.047153	23.79	By matching	By matching	By matching	By MS/MS	By matching	By matching	By matching	By matching
EGSNLWFDNLVIPK	HLHYVVPREGSNLWFD	FDNLVIPKTAKHFKAI	R	E	G	P	K	T	0	0	2	1	0	0	1	1	0	1	2	1	0	1	1	1	0	1	0	1	0	14	0	1630.84	K0N3U9	K0N3U9	257	270	yes	yes	2	7.4913e-08	151.99	By matching	By matching	By matching	By matching	By matching	By matching	By MS/MS	By MS/MS
EGSVIVEQLK	QIAENAGKEGSVIVEQ	SVIVEQLKKEKQGVGY	K	E	G	L	K	K	0	0	0	0	0	1	2	1	0	1	1	1	0	0	0	1	0	0	0	2	0	10	0	1100.61	K0N7K7	K0N7K7	461	470	yes	yes	2	3.1616e-08	194.12	By MS/MS	By MS/MS	By MS/MS	By MS/MS	By MS/MS	By MS/MS	By MS/MS	By MS/MS
EGSVIVEQLKK	QIAENAGKEGSVIVEQ	VIVEQLKKEKQGVGYN	K	E	G	K	K	E	0	0	0	0	0	1	2	1	0	1	1	2	0	0	0	1	0	0	0	2	0	11	1	1228.7	K0N7K7	K0N7K7	461	471	yes	yes	2	1.4333e-14	227.36	By MS/MS	By MS/MS	By MS/MS	By MS/MS	By MS/MS	By MS/MS	By MS/MS	By MS/MS
EGSYGFAASK	KIIGKPAREGSYGFAA	SYGFAASKNNRALITK	R	E	G	S	K	N	2	0	0	0	0	0	1	2	0	0	0	1	0	1	0	2	0	0	1	0	0	10	0	1015.46	K0N8I1	K0N8I1	222	231	yes	yes	2	0.065681	38.58	By matching	By matching	By matching	By matching	By MS/MS	By matching	By matching	By matching
EGTHGDNFMILLETR	FLRAGKIKEGTHGDNF	FMILLETRLDNLVFRL	K	E	G	T	R	L	0	1	1	1	0	0	2	2	1	1	2	0	1	1	0	0	2	0	0	0	0	15	0	1731.83	K0MV63	K0MV63	116	130	yes	yes	2;3	1.911e-22	235.22	By MS/MS	By MS/MS	By MS/MS	By MS/MS	By MS/MS	By MS/MS	By MS/MS	By MS/MS
EGTLNQLSLLAATADWLQMVK	TGGLAAFREGTLNQLS	ADWLQMVKGEAL____	R	E	G	V	K	G	3	0	1	1	0	2	1	1	0	0	5	1	1	0	0	1	2	1	0	1	0	21	0	2301.2	K0N1Q6	K0N1Q6	256	276	yes	yes	2;3	4.5097e-32	260.49	By matching	By matching	By matching	By MS/MS	By MS/MS	By MS/MS	By MS/MS	By MS/MS
EGVVAMSQPPYSFDLSVMDLYPTLVLGGTLK	NISDFGLKEGVVAMSQ	LVLGGTLKALPKEVTD	K	E	G	L	K	A	1	0	0	2	0	1	1	3	0	0	5	1	2	1	3	3	2	0	2	4	0	31	0	3326.68	K0MTN0	K0MTN0	184	214	yes	yes	2;3	6.9264e-12	139.79	By MS/MS	By MS/MS	By MS/MS	By MS/MS	By matching	By MS/MS	By MS/MS	By MS/MS
EGYDVVTAYDGEEALK	IVKFNLDKEGYDVVTA	YDGEEALKKVEAESPD	K	E	G	L	K	K	2	0	0	2	0	0	3	2	0	0	1	1	0	0	0	0	1	0	2	2	0	16	0	1757.8	K0N8E4	K0N8E4	33	48	yes	yes	2	3.4925e-16	224.67	By MS/MS	By MS/MS	By MS/MS	By MS/MS	By MS/MS	By MS/MS	By MS/MS	By MS/MS
EGYEEIIPPYLVNNDSMFGTGQFPK	FFLDEHQKEGYEEIIP	FGTGQFPKFTDATYTI	K	E	G	P	K	F	0	0	2	1	0	1	3	3	0	2	1	1	1	2	3	1	1	0	2	1	0	25	0	2844.33	K0N9N4	K0N9N4	188	212	yes	yes	2;3	7.8825e-07	115.36	By MS/MS	By MS/MS	By MS/MS	By MS/MS	By MS/MS	By MS/MS	By MS/MS	By MS/MS
EHEIQETAEILSR	LLDPVIGREHEIQETA	ETAEILSRRTKNNPIL	R	E	H	S	R	R	1	1	0	0	0	1	4	0	1	2	1	0	0	0	0	1	1	0	0	0	0	13	0	1553.77	K0N9Z7	K0N9Z7	121	133	yes	yes	2;3	8.0106e-10	173.33	By matching	By matching	By matching	By MS/MS	By matching	By MS/MS	By matching	By MS/MS
EHFQQLK	YVVGNEQREHFQQLKA	REHFQQLKAVLLEMGY	R	E	H	L	K	A	0	0	0	0	0	2	1	0	1	0	1	1	0	1	0	0	0	0	0	0	0	7	0	928.477	K0NB86	K0NB86	336	342	yes	yes	2	0.00070279	97.473	By matching	By matching	By matching	By MS/MS	By matching	By MS/MS	By matching	By MS/MS
EHGSFMAGEIAGLVK	KAVLEGDREHGSFMAG	GEIAGLVKREESSEDI	R	E	H	V	K	R	2	0	0	0	0	0	2	3	1	1	1	1	1	1	0	1	0	0	0	1	0	15	0	1544.77	K0NA38	K0NA38	275	289	yes	yes	3	1.4525e-05	124.48	By matching	By matching	By matching	By MS/MS	By matching	By matching	By matching	By matching
EHILEGLR	DLRKAKAREHILEGLR	EHILEGLRIALDHIDE	R	E	H	L	R	I	0	1	0	0	0	0	2	1	1	1	2	0	0	0	0	0	0	0	0	0	0	8	0	965.529	K0N6S7	K0N6S7	377	384	yes	yes	2	0.0068807	77.732	By matching	By matching	By MS/MS	By MS/MS	By MS/MS	By matching	By matching	By matching
EHIVDAVNGSLK	THRYDFSKEHIVDAVN	DAVNGSLKRLGTDHVD	K	E	H	L	K	R	1	0	1	1	0	0	1	1	1	1	1	1	0	0	0	1	0	0	0	2	0	12	0	1280.67	K0MY45	K0MY45	98	109	yes	yes	2	8.2076e-06	140.01	By matching	By matching	By matching	By matching	By MS/MS	By MS/MS	By matching	By MS/MS
EHLGLQLSDFVANAALR	RFEFADSREHLGLQLS	FVANAALRLSNDELSL	R	E	H	L	R	L	3	1	1	1	0	1	1	1	1	0	4	0	0	1	0	1	0	0	0	1	0	17	0	1852.98	K0N2T7	K0N2T7	570	586	yes	yes	3	0.00041424	97.45	By MS/MS	By matching	By matching	By matching	By matching	By matching	By matching	By matching
EHPFTIDPDAVIIK	LFYDHINKEHPFTIDP	DPDAVIIK________	K	E	H	I	K	-	1	0	0	2	0	0	1	0	1	3	0	1	0	1	2	0	1	0	0	1	0	14	0	1593.84	K0N4N6	K0N4N6	172	185	yes	yes	2;3	3.1112e-08	164.68	By MS/MS	By MS/MS	By MS/MS	By MS/MS	By MS/MS	By MS/MS	By MS/MS	By MS/MS
EHVDTLVIIANNR	TEGIAQLKEHVDTLVI	LVIIANNRLLEIVDKK	K	E	H	N	R	L	1	1	2	1	0	0	1	0	1	2	1	0	0	0	0	0	1	0	0	2	0	13	0	1492.8	K0N4L6	K0N4L6	157	169	yes	yes	2	0.005456	86.288	By MS/MS	By matching	By matching	By MS/MS	By matching	By matching	By matching	By matching
[truncated: 6,613 more rows]
[truncated: 39 more columns]

## Sheet: proteinGroups
Protein IDs	Majority protein IDs	Peptide counts (all)	Peptide counts (razor+unique)	Peptide counts (unique)	Fasta headers	Number of proteins	Peptides	Razor + unique peptides	Unique peptides	Peptides CFE_G30_1	Peptides CFE_G30_2	Peptides CFE_G30_3	Peptides CFE_G35_1	Peptides CFE_G35_2	Peptides CFE_G35_3	Peptides CFE_G40_1	Peptides CFE_G40_2	Peptides CFE_G40_3	Peptides CFE_G45_1	Peptides CFE_G45_2	Peptides CFE_G45_3	Razor + unique peptides CFE_G30_1	Razor + unique peptides CFE_G30_2	Razor + unique peptides CFE_G30_3	Razor + unique peptides CFE_G35_1	Razor + unique peptides CFE_G35_2	Razor + unique peptides CFE_G35_3	Razor + unique peptides CFE_G40_1	Razor + unique peptides CFE_G40_2	Razor + unique peptides CFE_G40_3	Razor + unique peptides CFE_G45_1	Razor + unique peptides CFE_G45_2	Razor + unique peptides CFE_G45_3	Unique peptides CFE_G30_1	Unique peptides CFE_G30_2	Unique peptides CFE_G30_3	Unique peptides CFE_G35_1	Unique peptides CFE_G35_2	Unique peptides CFE_G35_3	Unique peptides CFE_G40_1	Unique peptides CFE_G40_2	Unique peptides CFE_G40_3	Unique peptides CFE_G45_1	Unique peptides CFE_G45_2	Unique peptides CFE_G45_3	Sequence coverage [%]	Unique + razor sequence coverage [%]	Unique sequence coverage [%]	Mol. weight [kDa]
[truncated: 1,122 more rows]
[truncated: 77 more columns]
