# Supplementary material for: Proteomic analysis of Lactobacillus casei GCRL163 cell-free extracts reveals a SecB homolog and other biomarkers of prolonged heat stress
Source: PLoS One. 2018 Oct 25;13(10):e0206317. doi: 10.1371/journal.pone.0206317 (PMC6201924; doi:10.1371/journal.pone.0206317)
Supplement: S2 Table — (XLSX) [file pone.0206317.s002.xlsx]

## Sheet: Filtered
30_1	30_2	30_3	35_1	35_2	35_3	40_1	40_2	40_3	45_1	45_2	45_3	Q-value	Intensity	MS/MS Count	Razor + unique peptides	Protein IDs	Majority protein IDs	Fasta headers
23.3336	22.8274	22.681	22.8058	22.4936	22.4658	22.7997	22.6432	22.7262	NaN	22.4199	NaN	0	25.66	14	3	K0MRL5	K0MRL5	>tr|K0MRL5|K0MRL5_LACCA YaaA protein OS=Lactobacillus casei W56 GN=yaaA PE=4 SV=1
21.743	21.9562	21.3766	21.6106	21.5855	21.3725	25.2061	25.2701	23.8194	23.5537	23.4764	23.6592	0	26.6763	33	6	K0MRM8	K0MRM8	>tr|K0MRM8|K0MRM8_LACCA Uncharacterized protein OS=Lactobacillus casei W56 GN=BN194_00240 PE=4 SV=1
22.7285	22.8581	22.8043	23.1051	23.0891	23.4066	23.8445	23.9994	24.0399	24.5808	24.6058	24.7102	0	26.6326	57	10	K0MRW2	K0MRW2	>tr|K0MRW2|K0MRW2_LACCA DnaC protein OS=Lactobacillus casei W56 GN=dnaC PE=4 SV=1
27.4838	27.4836	27.4808	27.8277	27.8223	27.9475	27.4171	27.5658	27.4985	26.7622	26.7643	26.9459	0	30.5419	354	17	K0MRY4	K0MRY4	>tr|K0MRY4|K0MRY4_LACCA D-alanine--D-alanine ligase OS=Lactobacillus casei W56 GN=ddl PE=3 SV=1
NaN	20.7837	21.451	21.3767	21.2835	21.2059	22.9981	22.9145	23.0743	21.7367	21.629	21.5232	0	24.9754	18	3	K0MS25	K0MS25	>tr|K0MS25|K0MS25_LACCA Uncharacterized protein OS=Lactobacillus casei W56 GN=BN194_01790 PE=4 SV=1
23.3287	23.1753	23.5518	23.4487	23.7773	23.8485	24.5629	24.4463	24.5116	23.0564	23.0712	23.1019	0	26.8684	43	9	K0MS33	K0MS33	>tr|K0MS33|K0MS33_LACCA Uncharacterized protein OS=Lactobacillus casei W56 GN=BN194_01890 PE=3 SV=1
23.1082	23.2197	23.1531	23.5118	23.9194	23.983	24.4757	24.6588	24.8466	23.0973	23.2441	23.5231	0	26.9087	36	10	K0MS41	K0MS41	>tr|K0MS41|K0MS41_LACCA Steap4 protein OS=Lactobacillus casei W56 GN=Steap4 PE=4 SV=1
23.6586	23.6401	23.6427	23.791	24.0706	24.2334	23.7889	23.7462	24.0292	23.3167	22.9106	23.3675	0	26.7655	47	7	K0MS45	K0MS45	>tr|K0MS45|K0MS45_LACCA Soj protein OS=Lactobacillus casei W56 GN=soj PE=4 SV=1
23.9078	23.7605	24.567	23.7993	24.0647	24.0068	24.87	24.7512	25.3023	22.7469	22.9856	23.2291	0	27.3103	54	15	K0MS53	K0MS53	>tr|K0MS53|K0MS53_LACCA DacA protein OS=Lactobacillus casei W56 GN=dacA PE=3 SV=1
23.368	23.1323	23.2497	22.8896	22.5021	22.9714	22.3173	22.623	22.303	24.5466	24.6435	24.5039	0	26.1918	39	10	K0MS76	K0MS76	>tr|K0MS76|K0MS76_LACCA GntK protein OS=Lactobacillus casei W56 GN=gntK PE=3 SV=1
22.2604	22.2158	22.3521	22.8043	22.5868	22.7294	23.3297	23.4747	23.5425	23.2148	23.2438	23.2591	0	25.9429	38	7	K0MS94	K0MS94	>tr|K0MS94|K0MS94_LACCA LytR protein OS=Lactobacillus casei W56 GN=lytR PE=4 SV=1
24.6985	25.465	24.0067	25.299	24.5847	24.6631	23.9689	23.3367	23.4041	23.8622	23.8311	23.7871	0	27.2509	60	8	K0MSB5	K0MSB5	>tr|K0MSB5|K0MSB5_LACCA Deoxyribose-phosphate aldolase OS=Lactobacillus casei W56 GN=deoC_2 PE=3 SV=1
26.2197	25.2444	25.5922	25.8424	25.0561	25.1871	24.8897	25.4307	26.1172	25.9592	26.1593	26.7049	0	28.8222	66	2	K0MSD4	K0MSD4	>tr|K0MSD4|K0MSD4_LACCA Uncharacterized protein OS=Lactobacillus casei W56 GN=BN194_02890 PE=4 SV=1
25.9105	26.0819	26.0659	25.8261	25.8779	26.017	26.0251	26.0421	26.2854	25.7175	25.6826	25.6444	0	28.9349	129	14	K0MSD9	K0MSD9	>tr|K0MSD9|K0MSD9_LACCA AgaS protein OS=Lactobacillus casei W56 GN=agaS PE=4 SV=1
21.8714	22.0893	22.4508	21.9811	22.1033	22.0404	24.055	24.2702	24.5214	23.243	23.1133	23.112	0	26.3424	36	6	K0MSE1	K0MSE1	>tr|K0MSE1|K0MSE1_LACCA ManZ protein OS=Lactobacillus casei W56 GN=manZ PE=4 SV=1
21.188	21.1183	21.2947	22.9567	23.1259	NaN	24.2423	24.4145	24.1935	23.2176	NaN	22.6846	0	26.1862	16	8	K0MSF6	K0MSF6	>tr|K0MSF6|K0MSF6_LACCA RbsB protein OS=Lactobacillus casei W56 GN=rbsB PE=4 SV=1
28.2029	28.3301	28.2527	27.6555	27.7573	27.9499	27.5385	27.4515	27.5704	28.0228	27.9945	28.2277	0	30.9621	398	18	K0MSP8	K0MSP8	>tr|K0MSP8|K0MSP8_LACCA Npr protein OS=Lactobacillus casei W56 GN=npr PE=4 SV=1
23.4045	23.7346	24.0297	22.8472	23.1736	23.2064	23.5012	23.9623	24.0783	24.9223	24.7924	24.7848	0	26.7367	33	8	K0MSS8	K0MSS8	>tr|K0MSS8|K0MSS8_LACCA ThiF3 protein OS=Lactobacillus casei W56 GN=thiF3 PE=4 SV=1
20.6006	NaN	21.0158	20.4756	20.5734	20.6685	23.5807	23.7006	23.9105	22.9152	23.4012	23.5122	0	25.7049	26	9	K0MT56	K0MT56	>tr|K0MT56|K0MT56_LACCA YfiB protein OS=Lactobacillus casei W56 GN=yfiB PE=4 SV=1
NaN	NaN	20.2182	20.0933	20.5122	20.6269	21.5642	22.4998	22.7848	23.49	23.8255	24.0026	0	24.9785	13	6	K0MT60	K0MT60	>tr|K0MT60|K0MT60_LACCA BglP protein OS=Lactobacillus casei W56 GN=bglP PE=4 SV=1
26.039	27.4787	25.6317	27.0694	26.3827	25.5615	24.7189	24.8041	24.0358	23.4354	24.1935	23.3608	0	28.7682	71	5	K0MT67	K0MT67	>tr|K0MT67|K0MT67_LACCA Csp protein OS=Lactobacillus casei W56 GN=csp PE=4 SV=1
21.9232	21.9204	22.1353	22.6013	22.4988	22.7804	21.3285	21.7312	21.7096	22.729	22.6001	22.5749	0	25.1439	24	6	K0MT72	K0MT72	>tr|K0MT72|K0MT72_LACCA YeaE protein OS=Lactobacillus casei W56 GN=yeaE PE=4 SV=1
22.5153	22.5709	23.0196	22.8506	23.1657	23.3799	22.5983	23.4798	22.7584	24.0597	24.1275	24.0186	0	26.16	29	4	K0MT82	K0MT82	>tr|K0MT82|K0MT82_LACCA UPF0145 protein BN194_07140 OS=Lactobacillus casei W56 GN=BN194_07140 PE=3 SV=1
27.7883	27.4071	27.0438	26.7095	26.4951	26.4635	27.6742	27.3229	26.962	27.022	26.8953	26.8848	0	30.1962	274	11	K0MTA3	K0MTA3	>tr|K0MTA3|K0MTA3_LACCA Galactokinase OS=Lactobacillus casei W56 GN=galK PE=3 SV=1
25.1805	25.3145	25.5508	24.2783	24.9989	25.1125	24.732	24.5256	24.7085	20.8015	20.9003	20.677	0	27.8003	44	9	K0MTA8	K0MTA8	>tr|K0MTA8|K0MTA8_LACCA Uncharacterized protein OS=Lactobacillus casei W56 GN=BN194_07390 PE=4 SV=1
25.1517	25.8577	24.9781	25.8202	25.7981	25.8117	24.8031	24.7151	24.8297	26.2409	26.1042	25.895	0	28.452	112	9	K0MTB7	K0MTB7	>tr|K0MTB7|K0MTB7_LACCA LacB protein OS=Lactobacillus casei W56 GN=lacB PE=4 SV=1
24.617	24.693	25.0215	24.5792	25.0038	25.0618	25.38	25.52	25.6532	25.0776	25.1164	25.0544	0	28.0843	93	10	K0MTE1	K0MTE1	>tr|K0MTE1|K0MTE1_LACCA YhfP protein OS=Lactobacillus casei W56 GN=yhfP PE=4 SV=1
26.7077	26.4953	26.4544	26.3454	26.1314	26.1497	25.8517	25.7786	25.7389	24.6497	24.4094	24.3772	0	29.033	108	9	K0MTJ5	K0MTJ5	>tr|K0MTJ5|K0MTJ5_LACCA Tpx protein OS=Lactobacillus casei W56 GN=tpx PE=4 SV=1
22.9155	22.9707	23.5413	22.8236	23.2082	23.2842	22.5852	22.9246	23.0722	23.362	23.2193	23.6581	0	26.0802	25	2	K0MTK3	K0MTK3	>tr|K0MTK3|K0MTK3_LACCA Uncharacterized protein OS=Lactobacillus casei W56 GN=BN194_08190 PE=4 SV=1
19.4112	NaN	NaN	19.9799	19.3865	20.073	22.5591	20.9089	22.6	20.2153	19.9529	20.0752	0	23.8765	7	5	K0MTK6	K0MTK6	>tr|K0MTK6|K0MTK6_LACCA Uncharacterized protein OS=Lactobacillus casei W56 GN=BN194_08240 PE=4 SV=1
23.7781	23.5553	23.8037	23.2805	23.503	23.7655	25.443	25.247	25.273	26.0408	25.9896	26.2032	0	27.7567	43	5	K0MTL6	K0MTL6	>tr|K0MTL6|K0MTL6_LACCA YrbF protein OS=Lactobacillus casei W56 GN=yrbF PE=4 SV=1
22.2131	21.8033	22.8329	21.5983	22.1144	22.6576	21.4783	21.8483	21.8674	20.1172	20.1391	20.2388	0	24.9569	23	6	K0MTM0	K0MTM0	>tr|K0MTM0|K0MTM0_LACCA YtoI protein OS=Lactobacillus casei W56 GN=ytoI PE=4 SV=1
NaN	20.1166	20.2096	20.4712	20.6235	20.5802	21.6546	21.4278	20.6969	NaN	21.0024	NaN	0	23.6246	10	2	K0MTM6	K0MTM6	>tr|K0MTM6|K0MTM6_LACCA Cell division protein ZapA OS=Lactobacillus casei W56 GN=BN194_08540 PE=4 SV=1
25.6839	25.5105	25.4871	25.1278	25.338	25.4053	24.9886	24.9357	25.0811	23.9665	24.0394	24.1181	0	28.2671	97	12	K0MTN0	K0MTN0	>tr|K0MTN0|K0MTN0_LACCA D-alanine--poly(phosphoribitol) ligase subunit 1 OS=Lactobacillus casei W56 GN=dltA PE=3 SV=1
23.9957	24.0533	24.0158	24.0894	24.048	24.0675	23.9723	24.1112	24.0373	23.0133	23.1211	23.1512	0	26.905	56	9	K0MTN4	K0MTN4	>tr|K0MTN4|K0MTN4_LACCA Glutamate racemase OS=Lactobacillus casei W56 GN=murI PE=3 SV=1
23.4458	23.4992	23.1937	23.4696	23.6026	23.6635	23.4512	23.0831	23.6256	22.0192	21.9047	22.5094	0	26.3617	36	7	K0MTP0	K0MTP0	>tr|K0MTP0|K0MTP0_LACCA PepQ protein OS=Lactobacillus casei W56 GN=pepQ PE=4 SV=1
22.9588	22.1942	22.4258	23.3795	23.4302	23.3284	21.2236	21.5069	21.4233	20.7083	20.5941	21.0951	0	25.51	18	5	K0MTP3	K0MTP3	>tr|K0MTP3|K0MTP3_LACCA BirA protein OS=Lactobacillus casei W56 GN=birA PE=4 SV=1
22.2817	22.6857	23.3402	22.6197	23.0673	23.0722	22.2301	22.3713	22.7397	22.365	22.3425	22.7849	0	25.7674	23	5	K0MTQ0	K0MTQ0	>tr|K0MTQ0|K0MTQ0_LACCA YunD protein OS=Lactobacillus casei W56 GN=yunD PE=4 SV=1
23.2915	23.0249	22.7637	22.7938	22.6565	22.4465	22.5478	22.3519	21.8981	23.0622	22.6003	22.8098	0	25.7585	36	5	K0MTQ3	K0MTQ3	>tr|K0MTQ3|K0MTQ3_LACCA YutG protein OS=Lactobacillus casei W56 GN=yutG PE=4 SV=1
23.4809	23.0897	23.4931	24.3641	24.4928	24.2832	23.839	24.0861	23.8378	23.7862	23.7494	23.5707	0	26.9184	71	10	K0MTQ9	K0MTQ9	>tr|K0MTQ9|K0MTQ9_LACCA Uncharacterized protein OS=Lactobacillus casei W56 GN=BN194_09040 PE=4 SV=1
23.0893	23.068	23.2587	22.4036	23.286	22.5427	21.6538	21.8587	22.1182	20.7051	NaN	21.1528	0	25.5247	18	6	K0MTR3	K0MTR3	>tr|K0MTR3|K0MTR3_LACCA PatA protein OS=Lactobacillus casei W56 GN=patA PE=3 SV=1
25.5167	25.4478	25.7185	25.559	25.8375	25.9231	25.6616	25.7496	25.952	25.4345	25.563	25.6352	0	28.7252	121	13	K0MTW3	K0MTW3	>tr|K0MTW3|K0MTW3_LACCA PatB_2 protein OS=Lactobacillus casei W56 GN=patB_2 PE=4 SV=1
23.6689	24.1874	23.6968	23.6723	23.6937	23.5453	23.6595	22.7986	23.2264	23.1438	23.1393	22.883	0	26.7352	27	4	K0MTX4	K0MTX4	>tr|K0MTX4|K0MTX4_LACCA Uncharacterized protein OS=Lactobacillus casei W56 GN=BN194_09940 PE=4 SV=1
22.5282	23.1111	23.1087	22.1733	22.8176	22.8086	21.7032	22.0412	22.3683	22.9593	23.0403	23.2587	0	25.6451	28	5	K0MTX9	K0MTX9	>tr|K0MTX9|K0MTX9_LACCA Putative tRNA (cytidine(34)-2-O)-methyltransferase OS=Lactobacillus casei W56 GN=BN194_09990 PE=3 SV=1
23.6193	23.4916	23.6856	23.3871	23.6193	23.6933	25.6972	25.7211	25.6577	25.0704	24.8262	24.8345	0	27.8203	99	9	K0MTZ2	K0MTZ2	>tr|K0MTZ2|K0MTZ2_LACCA FtsE protein OS=Lactobacillus casei W56 GN=ftsE PE=3 SV=1
24.2637	24.2526	24.4874	23.6317	23.85	23.9625	24.8028	24.8492	25.0446	24.8634	24.735	24.952	0	27.4966	81	8	K0MTZ9	K0MTZ9	>tr|K0MTZ9|K0MTZ9_LACCA Phosphate-specific transport system accessory protein PhoU OS=Lactobacillus casei W56 GN=phoU PE=3 SV=1
22.6029	22.1797	22.4946	22.6292	22.8793	22.9555	24.2264	24.1047	24.5544	22.3041	22.0234	21.9612	0	26.3291	40	17	K0MU09	K0MU09	>tr|K0MU09|K0MU09_LACCA UvrABC system protein B OS=Lactobacillus casei W56 GN=uvrB PE=3 SV=1
31.1576	31.234	30.9321	31.4944	31.2259	31.1301	31.6003	31.4798	31.5526	33.4322	33.3736	33.3371	0	34.844	3975	29	K0MU67	K0MU67	>tr|K0MU67|K0MU67_LACCA Enolase OS=Lactobacillus casei W56 GN=eno PE=3 SV=1
24.0585	24.1861	24.2984	23.9737	23.8739	23.9511	24.8813	24.8261	24.8344	23.1482	22.8576	23.0137	0	27.2546	46	8	K0MU90	K0MU90	>tr|K0MU90|K0MU90_LACCA PotA protein OS=Lactobacillus casei W56 GN=potA PE=3 SV=1
26.6811	26.7743	26.6324	26.9703	26.8985	26.9997	26.8078	26.5742	26.8112	27.6234	27.4757	27.5953	0	29.9195	239	15	K0MU95	K0MU95	>tr|K0MU95|K0MU95_LACCA Pta protein OS=Lactobacillus casei W56 GN=pta PE=4 SV=1
23.4671	23.1191	23.4554	22.928	22.9071	22.8192	22.8245	23.2613	22.5038	22.3577	22.1049	22.0168	0	26.0109	30	4	K0MUE5	K0MUE5	>tr|K0MUE5|K0MUE5_LACCA YclJ protein OS=Lactobacillus casei W56 GN=yclJ PE=4 SV=1
19.6422	19.1968	19.4032	19.3077	19.5496	19.4936	21.4937	21.8797	22.1198	NaN	NaN	NaN	0	23.5469	7	3	K0MUH2	K0MUH2	>tr|K0MUH2|K0MUH2_LACCA YerH protein OS=Lactobacillus casei W56 GN=yerH PE=4 SV=1
26.5648	26.2525	26.513	26.3459	26.3681	26.1173	25.2772	25.2207	25.4109	24.6893	24.6891	24.7036	0	28.9429	133	9	K0MUM1	K0MUM1	>tr|K0MUM1|K0MUM1_LACCA Uncharacterized protein OS=Lactobacillus casei W56 GN=BN194_12190 PE=4 SV=1
27.7112	27.7881	27.7918	27.3106	27.4176	27.4968	25.6542	25.6343	25.9858	27.3287	27.1066	27.1432	0	30.1564	177	8	K0MUR6	K0MUR6	>tr|K0MUR6|K0MUR6_LACCA Xanthine phosphoribosyltransferase OS=Lactobacillus casei W56 GN=xpt PE=3 SV=1
26.6655	27.0163	26.8473	26.5161	26.6536	26.6878	26.0412	25.9817	26.0985	26.5096	26.2417	26.3609	0	29.4931	214	13	K0MV12	K0MV12	>tr|K0MV12|K0MV12_LACCA Serine hydroxymethyltransferase OS=Lactobacillus casei W56 GN=glyA PE=3 SV=1
21.6958	NaN	NaN	21.5782	22.4152	NaN	22.5183	22.8075	23.014	23.2453	23.6367	23.7101	0	25.5039	26	4	K0MV16	K0MV16	>tr|K0MV16|K0MV16_LACCA ATP synthase subunit delta OS=Lactobacillus casei W56 GN=atpH PE=3 SV=1
21.047	21.9325	21.9639	22.1561	21.9928	22.4853	25.5489	25.5876	25.1389	24.2661	24.2235	23.9078	0	27.141	48	8	K0MV23	K0MV23	>tr|K0MV23|K0MV23_LACCA Lipoprotein OS=Lactobacillus casei W56 GN=metQ_2 PE=3 SV=1
22.246	23.0469	22.5834	22.4801	22.5886	22.6278	21.582	21.492	21.7534	22.0601	22.0596	22.0213	0	25.2419	21	4	K0MV25	K0MV25	>tr|K0MV25|K0MV25_LACCA Cysteine desulfurase OS=Lactobacillus casei W56 GN=csd PE=4 SV=1
22.4218	22.1	23.8085	22.4475	22.7278	22.1192	21.2989	21.4536	21.487	21.3997	21.5937	21.4259	0	25.3385	13	4	K0MV29	K0MV29	>tr|K0MV29|K0MV29_LACCA Uncharacterized protein OS=Lactobacillus casei W56 GN=BN194_13840 PE=4 SV=1
29.2438	28.5326	28.6837	29.0859	29.033	28.9416	29.2886	29.0564	29.0145	28.6993	28.509	28.4672	0	31.9927	591	20	K0MV63	K0MV63	>tr|K0MV63|K0MV63_LACCA 30S ribosomal protein S4 OS=Lactobacillus casei W56 GN=rpsD PE=3 SV=1
23.7882	22.7075	23.0386	23.8468	24.597	23.9695	24.3774	24.895	25.1398	22.042	22.6612	22.5436	0	27.0879	24	7	K0MV70	K0MV70	>tr|K0MV70|K0MV70_LACCA Site-determining protein OS=Lactobacillus casei W56 GN=minD PE=3 SV=1
24.7864	25.0841	24.8574	24.9466	24.8117	24.9219	24.1668	24.265	24.3707	24.6293	24.6047	24.5616	0	27.6443	55	5	K0MV90	K0MV90	>tr|K0MV90|K0MV90_LACCA 5-methylthioadenosine/S-adenosylhomocysteine nucleosidase 1 OS=Lactobacillus casei W56 GN=mtnN PE=4 SV=1
22.1105	22.2121	22.2107	22.0855	21.9803	21.9589	21.8318	21.8935	22.5561	21.4758	21.281	NaN	0	24.9191	22	3	K0MV99	K0MV99	>tr|K0MV99|K0MV99_LACCA Uncharacterized protein OS=Lactobacillus casei W56 GN=BN194_14990 PE=4 SV=1
24.971	25.1494	25.367	24.3299	24.7026	24.8371	26.3966	26.4345	26.5725	26.0457	26.0444	26.0686	0	28.697	131	12	K0MVA7	K0MVA7	>tr|K0MVA7|K0MVA7_LACCA PdhB protein OS=Lactobacillus casei W56 GN=pdhB PE=4 SV=1
23.8799	24.3715	24.0975	24.0659	24.3127	24.3359	24.3438	24.6159	24.6584	23.5024	23.3865	23.1058	0	27.2358	52	9	K0MVB0	K0MVB0	>tr|K0MVB0|K0MVB0_LACCA Uncharacterized protein OS=Lactobacillus casei W56 GN=BN194_15140 PE=4 SV=1
NaN	22.7747	23.1311	NaN	23.4134	22.8078	23.0638	23.2164	23.341	23.7578	23.8372	23.5522	0	25.9417	12	4	K0MVC2	K0MVC2	>tr|K0MVC2|K0MVC2_LACCA Uncharacterized protein OS=Lactobacillus casei W56 GN=BN194_15290 PE=4 SV=1
24.9888	25.1008	25.2156	25.1106	25.1958	25.3593	24.9981	25.1755	25.3436	24.4842	24.4975	24.5991	0	28.0772	103	18	K0MVC6	K0MVC6	>tr|K0MVC6|K0MVC6_LACCA ATP-dependent Clp protease ATP-binding subunit ClpX OS=Lactobacillus casei W56 GN=clpX PE=3 SV=1
22.117	21.8832	22.0288	21.2649	21.3331	21.653	23.2375	23.4804	23.394	23.5767	23.5844	23.7275	0	25.6571	35	6	K0MVD0	K0MVD0	>tr|K0MVD0|K0MVD0_LACCA GlnQ_2 protein OS=Lactobacillus casei W56 GN=glnQ_2 PE=3 SV=1
23.8869	23.7419	24.0211	23.3987	23.6388	23.8013	23.4406	23.6536	23.1547	22.2788	21.9774	22.6547	0	26.5745	42	10	K0MVD3	K0MVD3	>tr|K0MVD3|K0MVD3_LACCA GTPase Obg OS=Lactobacillus casei W56 GN=obg PE=3 SV=1
31.2409	30.9631	30.634	31.0526	30.525	30.7243	30.8466	30.7991	30.6035	31.2647	31.4066	31.0248	0	33.8826	2198	11	K0MVF4	K0MVF4	>tr|K0MVF4|K0MVF4_LACCA Hup protein OS=Lactobacillus casei W56 GN=hup PE=3 SV=1
22.3154	21.7679	22.8136	21.8678	21.5311	22.5335	21.294	21.4959	21.9929	20.9332	21.226	21.1556	0	24.9172	14	7	K0MVF8	K0MVF8	>tr|K0MVF8|K0MVF8_LACCA YfmR protein OS=Lactobacillus casei W56 GN=yfmR PE=3 SV=1
22.0095	21.9483	22.5418	22.6652	22.8994	23.11	23.1031	23.4198	23.563	22.6483	22.7058	23.1728	0	25.8695	27	7	K0MVH2	K0MVH2	>tr|K0MVH2|K0MVH2_LACCA Ribosome biogenesis GTPase A OS=Lactobacillus casei W56 GN=rbgA PE=3 SV=1
22.1347	22.0366	22.5031	22.4992	22.6294	22.5137	22.097	21.8837	22.6757	20.3639	21.1138	NaN	0	25.2998	18	9	K0MVK5	K0MVK5	>tr|K0MVK5|K0MVK5_LACCA YloA protein OS=Lactobacillus casei W56 GN=yloA PE=4 SV=1
23.0835	23.6973	23.4306	23.9262	24.181	24.3327	23.482	23.7549	23.661	21.165	21.5207	21.4396	0	26.6411	45	7	K0MVL3	K0MVL3	>tr|K0MVL3|K0MVL3_LACCA Dihydroorotate dehydrogenase OS=Lactobacillus casei W56 GN=pyrD PE=3 SV=1
24.4148	24.8474	25.3226	23.9244	23.851	23.7805	23.8048	23.8714	24.3222	NaN	NaN	20.4714	0	27.1386	49	11	K0MVN0	K0MVN0	>tr|K0MVN0|K0MVN0_LACCA Lipoate--protein ligase OS=Lactobacillus casei W56 GN=lplJ PE=4 SV=1
25.0757	25.5413	25.3893	25.4867	25.6715	25.7029	26.9105	27.0613	27.0242	27.9974	27.8694	27.701	0	29.5521	105	6	K0MVN5	K0MVN5	>tr|K0MVN5|K0MVN5_LACCA Cell cycle protein GpsB OS=Lactobacillus casei W56 GN=gpsB PE=3 SV=1
22.6059	22.6275	23.2315	22.5974	22.8953	22.9273	21.3	21.7082	21.802	22.3349	22.4384	21.6206	0	25.4434	18	5	K0MVR2	K0MVR2	>tr|K0MVR2|K0MVR2_LACCA YqeY protein OS=Lactobacillus casei W56 GN=yqeY PE=4 SV=1
21.9389	21.5763	21.02	21.2124	NaN	21.7798	24.8666	24.7191	NaN	22.9838	24.3331	22.9982	0	26.3496	15	2	K0MVS9	K0MVS9	>tr|K0MVS9|K0MVS9_LACCA Uncharacterized protein OS=Lactobacillus casei W56 GN=BN194_17290 PE=4 SV=1
23.671	23.7871	23.8042	23.6611	23.9531	24.1182	25.3917	25.445	25.244	24.2397	24.148	24.1363	0	27.501	41	5	K0MVV7	K0MVV7	>tr|K0MVV7|K0MVV7_LACCA Ribosome-binding factor A OS=Lactobacillus casei W56 GN=rbfA PE=3 SV=1
20.6481	20.1922	NaN	22.0513	20.5013	20.3777	19.9406	NaN	20.0643	20.1879	NaN	20.3993	0	23.5518	13	2	K0MVX1	K0MVX1	>tr|K0MVX1|K0MVX1_LACCA Isoprenyl transferase OS=Lactobacillus casei W56 GN=uppS PE=3 SV=1
21.4273	21.2611	21.7768	21.7692	21.99	22.609	23.9405	23.9767	23.4551	24.3277	24.0328	24.0584	0	26.2901	34	5	K0MVY5	K0MVY5	>tr|K0MVY5|K0MVY5_LACCA UPF0154 protein BN194_17740 OS=Lactobacillus casei W56 GN=BN194_17740 PE=3 SV=1
22.5095	22.5	23.043	22.1412	23.0338	23.0904	22.8285	23.1624	23.3133	21.3165	21.4181	21.4096	0	25.7292	23	6	K0MVZ6	K0MVZ6	>tr|K0MVZ6|K0MVZ6_LACCA Ribosome maturation factor RimM OS=Lactobacillus casei W56 GN=rimM PE=3 SV=1
20.9044	21.1255	21.612	21.3218	21.4888	22.0743	23.7871	23.8739	23.8246	22.9337	22.9398	22.358	0	25.8899	19	2	K0MW34	K0MW34	>tr|K0MW34|K0MW34_LACCA OppC protein OS=Lactobacillus casei W56 GN=oppC PE=3 SV=1
24.0227	23.8987	24.4506	24.5288	24.8461	24.9589	25.2616	25.6007	25.5749	26.1211	26.1143	26.2128	0	28.1565	84	8	K0MW37	K0MW37	>tr|K0MW37|K0MW37_LACCA Phosphate acyltransferase OS=Lactobacillus casei W56 GN=plsX PE=3 SV=1
21.365	21.2832	22.1821	21.3541	21.5019	21.5395	21.1526	21.4603	21.2951	NaN	21.0247	NaN	0	24.3679	5	3	K0MW49	K0MW49	>tr|K0MW49|K0MW49_LACCA CoaBC protein OS=Lactobacillus casei W56 GN=coaBC PE=4 SV=1
23.8932	23.1815	22.4536	23.5996	22.9631	22.8682	23.2903	23.0847	23.0436	23.5309	23.6315	23.5619	0	26.367	106	4	K0MW57	K0MW57	>tr|K0MW57|K0MW57_LACCA Elongation factor P OS=Lactobacillus casei W56 GN=efp PE=3 SV=1
24.8802	24.4734	23.4669	24.8043	24.2354	24.0582	24.3748	23.9843	23.9539	24.0855	23.6281	23.3879	0	27.4006	92	3	K0MW61	K0MW61	>tr|K0MW61|K0MW61_LACCA 50S ribosomal protein L21 OS=Lactobacillus casei W56 GN=rplU PE=3 SV=1
27.9291	27.6034	27.8	26.6013	26.6362	26.6546	27.9846	27.7996	27.4671	30.3599	30.3507	30.2699	0	31.3602	474	28	K0MW64	K0MW64	>tr|K0MW64|K0MW64_LACCA Glutamine synthetase OS=Lactobacillus casei W56 GN=glnA_2 PE=3 SV=1
23.1295	23.5995	23.5094	21.7555	22.9815	23.0636	21.2672	21.5875	21.7543	21.1885	20.9444	21.3259	0	25.5679	26	7	K0MW74	K0MW74	>tr|K0MW74|K0MW74_LACCA Uncharacterized protein OS=Lactobacillus casei W56 GN=BN194_18490 PE=4 SV=1
23.0212	22.9148	23.447	23.4505	23.4369	23.7418	23.2131	23.2581	23.5145	22.65	22.6068	22.5769	0	26.2819	39	7	K0MW90	K0MW90	>tr|K0MW90|K0MW90_LACCA YqeH protein OS=Lactobacillus casei W56 GN=yqeH PE=4 SV=1
18.2615	17.6793	18.776	18.3574	19.6564	19.3782	19.701	20.0104	20.1021	NaN	NaN	NaN	0	21.9664	12	2	K0MW99	K0MW99	>tr|K0MW99|K0MW99_LACCA Uncharacterized protein OS=Lactobacillus casei W56 GN=BN194_18890 PE=4 SV=1
23.3352	24.2778	23.546	24.3658	24.106	23.9132	23.4396	23.2407	23.4344	23.468	23.4927	23.3142	0	26.705	31	5	K0MWA8	K0MWA8	>tr|K0MWA8|K0MWA8_LACCA Hit protein OS=Lactobacillus casei W56 GN=hit PE=4 SV=1
28.3417	28.24	28.1177	28.2432	28.3514	28.4225	20.1412	19.9043	20.2475	17.2328	19.3754	19.5076	0	30.473	177	16	K0MWC4	K0MWC4	>tr|K0MWC4|K0MWC4_LACCA Phosphoribosylamine--glycine ligase OS=Lactobacillus casei W56 GN=purD PE=3 SV=1
23.3429	23.985	23.7235	22.6156	23.086	23.0981	22.0955	22.3822	22.5141	21.2946	21.2159	21.4377	0	25.8585	28	7	K0MWF1	K0MWF1	>tr|K0MWF1|K0MWF1_LACCA DapE_2 protein OS=Lactobacillus casei W56 GN=dapE_2 PE=4 SV=1
27.3741	27.2323	27.0736	27.3882	27.2263	27.1395	25.8679	25.582	25.8326	24.6824	24.7241	24.679	0	29.813	184	13	K0MWF6	K0MWF6	>tr|K0MWF6|K0MWF6_LACCA NH(3)-dependent NAD(+) synthetase OS=Lactobacillus casei W56 GN=nadE PE=3 SV=1
26.1531	25.9405	26.0979	25.6881	25.7384	25.7245	25.6003	25.5982	25.701	27.5493	27.5874	27.6825	0	29.224	183	14	K0MWF9	K0MWF9	>tr|K0MWF9|K0MWF9_LACCA N-acetylglucosamine-6-phosphate deacetylase OS=Lactobacillus casei W56 GN=nagA PE=3 SV=1
24.9537	25.0872	25.08	24.9918	25.0786	25.1894	25.0033	25.0477	25.2779	22.903	23.1565	23.1691	0	27.911	79	10	K0MWH5	K0MWH5	>tr|K0MWH5|K0MWH5_LACCA AldB protein OS=Lactobacillus casei W56 GN=aldB PE=4 SV=1
22.5823	23.1539	23.268	23.1768	23.3399	23.8671	22.7805	22.7177	22.6787	20.5595	NaN	NaN	0	25.9122	20	4	K0MWI0	K0MWI0	>tr|K0MWI0|K0MWI0_LACCA Uncharacterized protein OS=Lactobacillus casei W56 GN=BN194_20190 PE=4 SV=1
24.9946	25.1392	25.3804	24.4756	24.7947	24.862	24.8889	25.0408	25.4452	23.7711	23.8166	23.8309	0	27.9436	87	17	K0MWI8	K0MWI8	>tr|K0MWI8|K0MWI8_LACCA PycB protein OS=Lactobacillus casei W56 GN=pycB PE=4 SV=1
23.8738	23.6928	24.2602	23.4703	23.3907	23.6794	22.4565	22.7185	22.6512	NaN	NaN	NaN	0	26.2362	26	4	K0MWL1	K0MWL1	>tr|K0MWL1|K0MWL1_LACCA OppF_2 protein OS=Lactobacillus casei W56 GN=oppF_2 PE=3 SV=1
27.3695	27.1812	27.5961	27.1792	27.2393	27.2529	24.4891	24.4066	24.4909	NaN	22.6164	NaN	0	29.6682	174	19	K0MWL6	K0MWL6	>tr|K0MWL6|K0MWL6_LACCA OppA_2 protein OS=Lactobacillus casei W56 GN=oppA_2 PE=4 SV=1
27.6616	27.9205	27.5555	27.7458	27.7003	27.7225	27.9994	27.7873	27.6477	28.7718	28.8221	28.8213	0	30.8547	544	20	K0MWS0	K0MWS0	>tr|K0MWS0|K0MWS0_LACCA dTDP-glucose 4,6-dehydratase OS=Lactobacillus casei W56 GN=rmlB PE=3 SV=1
23.3685	23.325	23.5312	22.9663	22.7845	22.8792	25.6487	25.7109	25.673	24.4532	24.5526	24.5566	0	27.59	87	10	K0MWS9	K0MWS9	>tr|K0MWS9|K0MWS9_LACCA GlnQ_3 protein OS=Lactobacillus casei W56 GN=glnQ_3 PE=3 SV=1
21.7789	21.7597	22.8568	22.3608	21.3641	21.3474	24.469	24.3512	24.1037	21.6333	21.6203	21.4351	0	26.1285	23	5	K0MWT4	K0MWT4	>tr|K0MWT4|K0MWT4_LACCA SpeE1 protein OS=Lactobacillus casei W56 GN=speE1 PE=4 SV=1
24.7042	24.3988	24.5894	24.2831	24.4924	24.2604	24.1947	24.1094	24.0898	24.1648	23.7007	23.0731	0	27.2845	74	3	K0MWU0	K0MWU0	>tr|K0MWU0|K0MWU0_LACCA CadC protein OS=Lactobacillus casei W56 GN=cadC PE=4 SV=1
21.3337	21.8943	21.4805	21.5969	21.639	21.6717	22.6037	22.735	22.8722	22.4054	22.223	22.6921	0	25.0518	18	5	K0MWU4	K0MWU4	>tr|K0MWU4|K0MWU4_LACCA GlgD protein OS=Lactobacillus casei W56 GN=glgD PE=4 SV=1
NaN	21.1798	21.3218	NaN	21.1591	21.3071	21.0156	21.2001	22.0684	21.8599	23.2826	NaN	0.0065421	24.3215	3	3	K0MWV4	K0MWV4	>tr|K0MWV4|K0MWV4_LACCA YwqE protein OS=Lactobacillus casei W56 GN=ywqE PE=4 SV=1
21.3956	20.8732	21.1733	20.7858	20.9818	20.9112	22.7534	22.4815	22.3146	19.7916	19.748	NaN	0	24.5994	8	2	K0MWX1	K0MWX1	>tr|K0MWX1|K0MWX1_LACCA Uncharacterized protein OS=Lactobacillus casei W56 GN=BN194_21890 PE=4 SV=1
21.5286	20.7519	22.3588	22.1932	22.6815	22.3591	20.4183	20.6602	NaN	19.543	NaN	NaN	0	24.5993	16	4	K0MX17	K0MX17	>tr|K0MX17|K0MX17_LACCA HsdM protein OS=Lactobacillus casei W56 GN=hsdM PE=4 SV=1
27.4441	26.8482	26.4833	27.222	26.7091	26.6931	26.9878	26.9543	26.9562	25.3173	25.1681	25.3389	0	29.9017	328	11	K0MX40	K0MX40	>tr|K0MX40|K0MX40_LACCA 3-oxoacyl-[acyl-carrier-protein] synthase 2 OS=Lactobacillus casei W56 GN=fabF PE=3 SV=1
28.7464	28.5092	28.0835	28.3129	28.6174	28.3876	28.7432	28.5926	28.876	25.4757	25.243	25.3669	0	31.329	237	6	K0MX45	K0MX45	>tr|K0MX45|K0MX45_LACCA Acyl carrier protein OS=Lactobacillus casei W56 GN=acpP_2 PE=3 SV=1
24.2932	24.5468	23.587	24.0807	23.99	24.2411	23.6944	23.4158	23.2519	22.1299	22.8435	22.0356	0	26.9398	51	7	K0MX50	K0MX50	>tr|K0MX50|K0MX50_LACCA BdhA protein OS=Lactobacillus casei W56 GN=bdhA PE=4 SV=1
28.8994	29.5366	28.6109	29.3248	28.9457	28.6891	28.2921	27.8737	28.0218	29.9954	30.019	30.0009	0	31.9675	647	13	K0MX58	K0MX58	>tr|K0MX58|K0MX58_LACCA 2,3-bisphosphoglycerate-dependent phosphoglycerate mutase OS=Lactobacillus casei W56 GN=gpmA2 PE=3 SV=1
24.613	24.565	24.8924	25.3385	25.209	25.3014	23.5475	23.7721	23.9959	21.98	21.8147	21.9789	0	27.544	73	14	K0MX90	K0MX90	>tr|K0MX90|K0MX90_LACCA AsnB protein OS=Lactobacillus casei W56 GN=asnB PE=4 SV=1
21.4606	22.0254	21.6259	21.7534	21.7852	22.1072	NaN	21.7707	21.6233	NaN	NaN	21.8424	0	24.5336	8	4	K0MXB1	K0MXB1	>tr|K0MXB1|K0MXB1_LACCA Adenosine deaminase OS=Lactobacillus casei W56 GN=add PE=3 SV=1
23.809	23.6046	23.394	23.1973	23.7378	22.9219	24.3744	23.8509	23.6741	21.3178	21.8873	NaN	0	26.4429	27	4	K0MXB4	K0MXB4	>tr|K0MXB4|K0MXB4_LACCA Uncharacterized protein OS=Lactobacillus casei W56 GN=BN194_23540 PE=4 SV=1
21.8887	20.807	21.3163	22.4535	21.9215	NaN	21.4396	21.5065	21.7353	21.2335	21.8802	22.9265	0	24.8775	14	3	K0MXC2	K0MXC2	>tr|K0MXC2|K0MXC2_LACCA Uncharacterized protein OS=Lactobacillus casei W56 GN=BN194_23740 PE=4 SV=1
21.1013	20.9639	20.8215	21.4747	21.5867	22.1511	21.2442	21.7236	NaN	21.8392	22.1294	21.8282	0	24.3896	14	3	K0MXC7	K0MXC7	>tr|K0MXC7|K0MXC7_LACCA GmuB protein OS=Lactobacillus casei W56 GN=gmuB PE=4 SV=1
22.8241	20.783	23.2928	22.4282	22.938	22.5695	23.8838	23.9955	21.3704	20.3182	20.6998	NaN	0	25.964	22	2	K0MXC9	K0MXC9	>tr|K0MXC9|K0MXC9_LACCA FolT protein OS=Lactobacillus casei W56 GN=folT PE=4 SV=1
NaN	23.7406	23.9607	23.933	24.2608	24.1053	24.2573	24.6969	24.9556	24.9841	24.8168	24.7752	0	27.2155	26	4	K0MXD1	K0MXD1	>tr|K0MXD1|K0MXD1_LACCA YaaQ protein OS=Lactobacillus casei W56 GN=yaaQ PE=4 SV=1
21.1396	20.8235	21.2841	21.4315	21.8473	21.5114	22.2937	21.7081	21.5856	NaN	NaN	NaN	0	24.397	5	4	K0MXD3	K0MXD3	>tr|K0MXD3|K0MXD3_LACCA DnaX protein OS=Lactobacillus casei W56 GN=dnaX PE=4 SV=1
28.022	27.9677	27.9689	28.2675	28.2837	28.3188	28.4792	28.615	28.8168	29.0004	28.9168	28.3432	0	31.4738	781	12	K0MXD8	K0MXD8	>tr|K0MXD8|K0MXD8_LACCA 50S ribosomal protein L10 OS=Lactobacillus casei W56 GN=rplJ PE=3 SV=1
25.9162	26.2027	26.5337	25.3459	25.6583	25.8154	25.8208	25.9612	25.8894	22.7743	23.017	22.9757	0	28.7347	116	16	K0MXE0	K0MXE0	>tr|K0MXE0|K0MXE0_LACCA SsdA protein OS=Lactobacillus casei W56 GN=ssdA PE=3 SV=1
22.6508	22.9837	24.2197	22.8587	24.1968	24.0648	24.435	25.143	24.9228	21.637	21.6746	21.1867	0	26.9895	16	6	K0MXE6	K0MXE6	>tr|K0MXE6|K0MXE6_LACCA Ntd protein OS=Lactobacillus casei W56 GN=ntd PE=4 SV=1
21.0145	21.5602	21.5087	21.7982	22.0214	22.5956	22.258	22.8346	21.9393	23.0295	22.8117	23.2178	0	25.1626	24	3	K0MXG3	K0MXG3	>tr|K0MXG3|K0MXG3_LACCA Dut protein OS=Lactobacillus casei W56 GN=dut PE=4 SV=1
23.6895	23.825	23.8964	22.8514	23.0501	23.1915	25.5421	25.5049	25.8886	22.5067	22.6113	22.3891	0	27.4213	63	12	K0MXH5	K0MXH5	>tr|K0MXH5|K0MXH5_LACCA Haox protein OS=Lactobacillus casei W56 GN=haox PE=4 SV=1
21.8617	23.5941	22.852	23.7272	23.2112	22.7474	23.2163	23.2856	23.2539	20.259	20.8512	NaN	0	25.9554	23	6	K0N2Q1;K0MXJ1	K0N2Q1;K0MXJ1	>tr|K0N2Q1|K0N2Q1_LACCA Uncharacterized protein OS=Lactobacillus casei W56 GN=BN194_06460 PE=4 SV=1;>tr|K0MXJ1|K0MXJ1_LACCA Uncharacterized protein OS=Lactobacillus casei W56 GN=BN194_24990 PE=4 SV=1
21.817	23.591	23.3988	24.2604	23.3519	22.8185	23.4626	23.6016	24.009	23.6292	23.0871	21.8939	0	26.3359	23	4	K0MXR4	K0MXR4	>tr|K0MXR4|K0MXR4_LACCA Uncharacterized protein OS=Lactobacillus casei W56 GN=BN194_25890 PE=4 SV=1
26.7918	26.9409	27.2388	27.3852	27.1227	27.4593	27.4421	27.2472	27.7651	25.656	25.8787	26.0698	0	30.1317	60	2	K0MXS6	K0MXS6	>tr|K0MXS6|K0MXS6_LACCA 50S ribosomal protein L30 OS=Lactobacillus casei W56 GN=rpmD PE=3 SV=1
25.0996	24.9277	25.5881	25.6324	26.0201	25.725	25.797	25.4379	25.6225	24.4962	24.5544	24.6378	0	28.5402	53	4	K0MXS9	K0MXS9	>tr|K0MXS9|K0MXS9_LACCA 30S ribosomal protein S14 type Z OS=Lactobacillus casei W56 GN=rpsZ PE=3 SV=1
27.0385	27.1881	27.6474	27.8996	27.9466	28.0767	28.0464	28.11	28.2157	25.8678	25.7544	24.6717	0	30.662	80	5	K0MXT6	K0MXT6	>tr|K0MXT6|K0MXT6_LACCA 50S ribosomal protein L29 OS=Lactobacillus casei W56 GN=rpmC PE=3 SV=1
28.9123	28.6634	28.9142	29.183	29.4401	29.3997	29.6655	29.4763	29.3969	28.4711	28.3161	28.2924	0	32.1953	420	15	K0MXU1	K0MXU1	>tr|K0MXU1|K0MXU1_LACCA 50S ribosomal protein L2 OS=Lactobacillus casei W56 GN=rplB PE=3 SV=1
27.3705	27.9953	28.0098	27.9812	28.1794	28.4247	28.4825	28.612	28.5565	27.9353	27.9085	28.0607	0	31.1799	160	8	K0MXV0	K0MXV0	>tr|K0MXV0|K0MXV0_LACCA 30S ribosomal protein S12 OS=Lactobacillus casei W56 GN=rpsL PE=3 SV=1
28.2514	27.9416	28.0482	28.2075	28.2227	28.2272	27.9599	27.9263	28.0861	27.5739	27.4867	27.5598	0	31.0671	581	56	K0MXV4	K0MXV4	>tr|K0MXV4|K0MXV4_LACCA DNA-directed RNA polymerase subunit beta OS=Lactobacillus casei W56 GN=rpoB PE=3 SV=1
22.6772	22.6533	22.7577	22.801	23.0519	22.7708	22.5325	22.0497	22.8711	20.7591	20.7277	21.219	0	25.7546	34	6	K0MXV9	K0MXV9	>tr|K0MXV9|K0MXV9_LACCA tRNA-dihydrouridine synthase OS=Lactobacillus casei W56 GN=dus1 PE=3 SV=1
25.9666	26.1294	26.2755	25.8381	25.885	26.1417	25.8169	25.9694	26.393	26.8995	27.1007	27.3318	0	29.2239	187	22	K0MXZ1	K0MXZ1	>tr|K0MXZ1|K0MXZ1_LACCA CTP synthase OS=Lactobacillus casei W56 GN=pyrG PE=3 SV=1
23.5084	23.7457	23.5192	23.9041	23.963	23.8933	23.1238	23.0047	23.0679	24.8874	24.9412	24.7841	0	26.7922	59	10	K0MXZ5	K0MXZ5	>tr|K0MXZ5|K0MXZ5_LACCA YwfO protein OS=Lactobacillus casei W56 GN=ywfO PE=4 SV=1
20.6412	NaN	20.8558	21.2145	21.6991	20.7069	23.4501	23.6085	23.1913	22.7056	22.3889	22.6039	0	25.3875	17	4	K0MY02	K0MY02	>tr|K0MY02|K0MY02_LACCA Large-conductance mechanosensitive channel OS=Lactobacillus casei W56 GN=mscL PE=3 SV=1
25.9557	25.5371	25.7582	25.8307	25.8741	25.8428	25.4632	25.3051	24.7837	24.782	24.8354	24.4809	0	28.5623	109	12	K0MY10	K0MY10	>tr|K0MY10|K0MY10_LACCA Bifunctional protein GlmU OS=Lactobacillus casei W56 GN=glmU PE=3 SV=1
21.8321	22.3866	21.302	21.2748	20.8507	21.5551	NaN	NaN	NaN	21.1027	20.6053	20.7427	0	23.8789	8	6	K0MY30	K0MY30	>tr|K0MY30|K0MY30_LACCA Proline iminopeptidase OS=Lactobacillus casei W56 GN=pip_2 PE=3 SV=1
22.0898	NaN	21.6185	21.8897	21.6633	21.8252	22.7572	22.7644	NaN	23.5827	23.6242	23.9079	0	25.5063	19	4	K0MY36	K0MY36	>tr|K0MY36|K0MY36_LACCA CobB protein OS=Lactobacillus casei W56 GN=cobB PE=4 SV=1
22.2446	22.2629	23.0757	22.3986	22.5759	22.7754	22.6948	23.268	23.5283	24.6784	24.5475	24.5765	0	26.1768	36	8	K0MY45	K0MY45	>tr|K0MY45|K0MY45_LACCA YcsN protein OS=Lactobacillus casei W56 GN=ycsN PE=4 SV=1
21.0181	21.1067	NaN	21.1055	21.0731	21.0134	20.501	20.6452	20.7119	23.6786	23.4203	24.1136	0	24.8678	13	5	K0MYF8	K0MYF8	>tr|K0MYF8|K0MYF8_LACCA UlaG protein OS=Lactobacillus casei W56 GN=ulaG PE=4 SV=1
NaN	21.8759	21.086	21.0068	21.1453	20.9973	21.2288	21.8323	NaN	20.9895	20.8245	20.7816	0	24.2852	9	4	K0MYG3	K0MYG3	>tr|K0MYG3|K0MYG3_LACCA SrlR protein OS=Lactobacillus casei W56 GN=srlR PE=4 SV=1
NaN	19.6859	19.6298	22.4897	22.6155	22.8011	24.6902	24.9952	25.0784	26.6615	26.667	26.7804	0	27.5696	70	9	K0MYM2	K0MYM2	>tr|K0MYM2|K0MYM2_LACCA Uncharacterized protein OS=Lactobacillus casei W56 GN=BN194_29440 PE=3 SV=1
19.0213	19.2259	19.6665	19.4635	19.8991	20.2428	20.3343	21.4342	20.4154	23.5276	23.8498	23.8536	0	24.5633	14	5	K0MYT6	K0MYT6	>tr|K0MYT6|K0MYT6_LACCA Uncharacterized protein OS=Lactobacillus casei W56 GN=BN194_30140 PE=4 SV=1
22.0833	22.9926	22.7254	22.1293	22.7976	21.6583	19.8383	NaN	19.71	19.9799	19.7519	NaN	0	24.7457	12	4	K0MYV7	K0MYV7	>tr|K0MYV7|K0MYV7_LACCA Uncharacterized protein OS=Lactobacillus casei W56 GN=BN194_30390 PE=4 SV=1
25.8358	25.8198	25.6804	25.3913	25.4333	25.501	24.6151	24.399	24.6979	25.2365	25.1368	25.1004	0	28.2909	99	13	K0MYW0	K0MYW0	>tr|K0MYW0|K0MYW0_LACCA Glucosamine-6-phosphate deaminase OS=Lactobacillus casei W56 GN=nagB PE=3 SV=1
24.4806	24.1858	24.1843	23.3598	23.7234	23.2168	23.5233	23.5456	23.7623	20.8021	20.991	21.4481	0	26.6502	36	6	K0MYX0	K0MYX0	>tr|K0MYX0|K0MYX0_LACCA YbdH protein OS=Lactobacillus casei W56 GN=ybdH PE=4 SV=1
NaN	20.0317	20.0139	20.8968	21.3524	21.5363	21.8801	22.0747	21.6667	NaN	19.5298	NaN	0	24.065	9	4	K0MYX4	K0MYX4	>tr|K0MYX4|K0MYX4_LACCA tRNA uridine 5-carboxymethylaminomethyl modification enzyme MnmG OS=Lactobacillus casei W56 GN=mnmG PE=3 SV=1
26.0126	25.1266	25.5915	25.7898	25.9783	25.8598	26.3807	26.4505	25.3978	25.7469	25.7978	24.9312	0	28.9077	73	4	K0N0Z1	K0N0Z1	>tr|K0N0Z1|K0N0Z1_LACCA 30S ribosomal protein S6 OS=Lactobacillus casei W56 GN=rpsF PE=3 SV=1
22.3262	22.2524	22.1348	22.5389	22.8635	22.584	21.0839	21.0907	21.6822	21.6032	21.5764	21.6647	0	25.1386	12	3	K0N116	K0N116	>tr|K0N116|K0N116_LACCA Uncharacterized protein OS=Lactobacillus casei W56 GN=BN194_00400 PE=4 SV=1
22.8045	21.8554	21.8997	22.4878	21.8587	22.1787	23.7047	23.2648	22.3816	21.9378	NaN	NaN	0	25.5246	24	7	K0N170	K0N170	>tr|K0N170|K0N170_LACCA Diaminopimelate epimerase OS=Lactobacillus casei W56 GN=dapF PE=3 SV=1
22.6052	22.6245	22.4368	22.5654	22.6165	22.6276	22.7478	23.0077	22.8835	NaN	NaN	NaN	0	25.4622	15	4	K0N181	K0N181	>tr|K0N181|K0N181_LACCA Uncharacterized protein OS=Lactobacillus casei W56 GN=BN194_01150 PE=4 SV=1
NaN	NaN	19.5972	21.1966	23.0494	23.0098	19.8365	20.0621	20.2843	19.9748	20.0189	NaN	0	24.2526	9	6	K0N190	K0N190	>tr|K0N190|K0N190_LACCA NrdD protein OS=Lactobacillus casei W56 GN=nrdD PE=4 SV=1
22.7835	22.8847	22.7781	22.8351	22.7297	22.6392	21.9826	22.1831	22.1678	21.5297	21.9199	21.8988	0	25.4887	23	6	K0N1B5	K0N1B5	>tr|K0N1B5|K0N1B5_LACCA Chromosomal replication initiator protein DnaA OS=Lactobacillus casei W56 GN=dnaA PE=3 SV=1
25.137	25.0918	25.3437	25.5145	25.3816	25.5413	24.6791	24.8318	25.1005	24.1969	24.0732	24.0492	0	28.1005	126	20	K0N1B8	K0N1B8	>tr|K0N1B8|K0N1B8_LACCA DNA gyrase subunit B OS=Lactobacillus casei W56 GN=gyrB PE=3 SV=1
25.6241	24.3232	24.7995	25.4125	25.522	25.394	26.4835	26.3434	25.7464	25.0807	25.1169	24.9558	0	28.65	63	7	K0N1C2	K0N1C2	>tr|K0N1C2|K0N1C2_LACCA Single-stranded DNA-binding protein OS=Lactobacillus casei W56 GN=ssb PE=3 SV=1
23.8475	24.4295	23.9424	24.7255	24.382	24.3609	24.9265	24.8474	24.9267	22.2235	22.5884	22.7767	0	27.3011	52	8	K0N1E7	K0N1E7	>tr|K0N1E7|K0N1E7_LACCA Uncharacterized protein OS=Lactobacillus casei W56 GN=BN194_01900 PE=4 SV=1
25.5161	25.6208	25.9815	25.5508	25.6553	25.8677	25.212	25.4239	25.7421	24.8518	24.9032	25.0919	0	28.6138	112	15	K0N1F9	K0N1F9	>tr|K0N1F9|K0N1F9_LACCA Spo0J protein OS=Lactobacillus casei W56 GN=spo0J PE=4 SV=1
29.4723	29.108	28.9516	29.0589	28.9945	29.126	28.5432	28.5495	28.6556	29.7701	29.7025	29.6939	0	32.1061	815	23	K0N1G3	K0N1G3	>tr|K0N1G3|K0N1G3_LACCA Inosine-5-monophosphate dehydrogenase OS=Lactobacillus casei W56 GN=guaB PE=3 SV=1
24.6154	25.0416	24.7648	25.2158	25.3686	25.3619	26.3325	26.0679	26.0229	25.8114	25.7375	25.5659	0	28.6906	131	13	K0N1I5	K0N1I5	>tr|K0N1I5|K0N1I5_LACCA Aspartate-semialdehyde dehydrogenase OS=Lactobacillus casei W56 GN=asd PE=3 SV=1
28.0566	28.7064	28.0608	28.3969	28.3955	28.5001	26.7402	26.6224	26.6196	27.8362	27.9532	27.8689	0	30.8917	368	22	K0N1J0	K0N1J0	>tr|K0N1J0|K0N1J0_LACCA Adenylosuccinate synthetase OS=Lactobacillus casei W56 GN=purA PE=3 SV=1
23.526	23.7144	23.4367	23.9382	24.0159	23.9563	22.4832	22.3475	22.8161	21.0393	21.1071	21.354	0	26.3133	31	7	K0N1K5	K0N1K5	>tr|K0N1K5|K0N1K5_LACCA Uncharacterized protein OS=Lactobacillus casei W56 GN=BN194_01360 PE=4 SV=1
27.0725	26.879	26.8162	26.8439	26.7433	26.8793	26.2572	26.083	26.0291	25.3538	25.1709	25.135	0	29.5407	160	12	K0N1L0	K0N1L0	>tr|K0N1L0|K0N1L0_LACCA Uncharacterized protein OS=Lactobacillus casei W56 GN=BN194_01410 PE=3 SV=1
27.712	28.2219	27.9236	28.1624	28.2181	28.2392	29.6862	29.6231	29.6832	30.263	30.28	30.2633	0	32.1289	867	40	K0N1M9	K0N1M9	>tr|K0N1M9|K0N1M9_LACCA Probable phosphoketolase OS=Lactobacillus casei W56 GN=xpkA PE=3 SV=1
25.6326	25.9369	25.8005	25.4033	25.3729	25.499	24.0705	24.2183	24.4487	23.7534	23.8986	23.7158	0	28.1205	105	15	K0N1N0	K0N1N0	>tr|K0N1N0|K0N1N0_LACCA Phosphopentomutase OS=Lactobacillus casei W56 GN=deoB PE=3 SV=1
26.5607	26.3422	26.2526	26.5072	26.3823	26.2112	25.5482	25.4015	25.4209	24.4991	24.3835	24.3321	0	29.006	143	13	K0N1N3	K0N1N3	>tr|K0N1N3|K0N1N3_LACCA Uncharacterized protein OS=Lactobacillus casei W56 GN=BN194_01760 PE=4 SV=1
22.8982	23.6032	23.7167	21.998	22.4162	22.973	21.8858	22.3724	22.2448	NaN	NaN	19.6624	0	25.5695	21	5	K0N1N9	K0N1N9	>tr|K0N1N9|K0N1N9_LACCA Nox_2 protein OS=Lactobacillus casei W56 GN=nox_2 PE=4 SV=1
21.6349	21.6623	21.7833	21.9898	22.3711	22.4588	20.9323	21.164	21.667	22.8844	22.4358	23.0019	0	25.0102	14	3	K0N1P1	K0N1P1	>tr|K0N1P1|K0N1P1_LACCA Uncharacterized protein OS=Lactobacillus casei W56 GN=BN194_02900 PE=4 SV=1
24.3162	24.6078	24.3556	24.4317	24.3552	24.3268	24.6018	24.4426	24.3397	26.9533	27.0372	26.9677	0	28.0956	96	15	K0N1P4	K0N1P4	>tr|K0N1P4|K0N1P4_LACCA N-acetylglucosamine-6-phosphate deacetylase OS=Lactobacillus casei W56 GN=manD PE=3 SV=1
23.5666	24.9534	23.8535	24.8694	24.1057	24.4061	23.7474	23.416	23.73	24.1983	24.6736	25.0785	0	27.3383	84	6	K0N1P6	K0N1P6	>tr|K0N1P6|K0N1P6_LACCA Uncharacterized protein OS=Lactobacillus casei W56 GN=BN194_03000 PE=4 SV=1
NaN	NaN	NaN	24.4033	24.3992	24.1883	27.0456	26.9239	26.6566	27.5831	27.5645	27.6331	0	29.0954	124	6	K0N1Q6	K0N1Q6	>tr|K0N1Q6|K0N1Q6_LACCA Hydroxyethylthiazole kinase OS=Lactobacillus casei W56 GN=thiM PE=3 SV=1
25.4895	25.2633	24.9228	25.4794	24.8834	24.99	23.6853	23.8509	24.0396	24.2888	24.2792	24.204	0	27.8059	22	4	K0N1R2	K0N1R2	>tr|K0N1R2|K0N1R2_LACCA RbsK protein OS=Lactobacillus casei W56 GN=rbsK PE=3 SV=1
26.0152	25.6776	26.1751	25.7043	25.7397	25.6974	25.8617	25.8209	26.0916	24.6781	24.6527	24.6635	0	28.7543	94	14	K0N1S5	K0N1S5	>tr|K0N1S5|K0N1S5_LACCA UDP-N-acetylmuramyl-tripeptide synthetase OS=Lactobacillus casei W56 GN=murE PE=3 SV=1
25.8351	26.2272	25.3381	25.8365	25.5716	25.6635	25.5895	25.4786	25.5223	25.2262	25.1168	24.8692	0	28.589	172	9	K0N1T2	K0N1T2	>tr|K0N1T2|K0N1T2_LACCA Uncharacterized protein OS=Lactobacillus casei W56 GN=BN194_03700 PE=4 SV=1
21.0033	NaN	NaN	21.1077	21.0853	21.4518	21.3927	21.3528	21.4391	22.441	NaN	21.8217	0	24.1942	11	3	K0N1U1	K0N1U1	>tr|K0N1U1|K0N1U1_LACCA Uncharacterized protein OS=Lactobacillus casei W56 GN=BN194_02360 PE=4 SV=1
21.4274	21.6459	21.8154	22.142	21.7624	22.0582	23.3176	23.3437	23.7505	23.5885	23.3173	23.5971	0	25.7193	33	7	K0N1V9	K0N1V9	>tr|K0N1V9|K0N1V9_LACCA Signal peptidase I OS=Lactobacillus casei W56 GN=lepB PE=3 SV=1
24.301	24.1709	23.8931	24.3648	24.3006	24.1041	23.9934	23.8485	23.8675	21.5583	20.9786	21.2877	0	26.9116	42	7	K0N1Y7	K0N1Y7	>tr|K0N1Y7|K0N1Y7_LACCA YxeH protein OS=Lactobacillus casei W56 GN=yxeH PE=4 SV=1
25.2043	26.1984	25.126	25.8456	25.2006	24.9798	24.7507	24.075	24.4528	25.3673	25.1776	25.1606	0	28.1018	88	9	K0N1Z0	K0N1Z0	>tr|K0N1Z0|K0N1Z0_LACCA Purine nucleoside phosphorylase DeoD-type OS=Lactobacillus casei W56 GN=deoD PE=3 SV=1
21.608	23.0229	22.0785	22.0958	21.9226	22.1862	21.6515	21.4028	21.6956	NaN	NaN	NaN	0	24.7292	17	6	K0N204	K0N204	>tr|K0N204|K0N204_LACCA BGAL17 protein OS=Lactobacillus casei W56 GN=BGAL17 PE=3 SV=1
24.6732	25.6512	25.2545	22.0874	22.2167	22.2748	22.818	22.2574	22.3297	19.8856	20.3611	NaN	0	26.6771	33	11	K0N213	K0N213	>tr|K0N213|K0N213_LACCA Peptidase T OS=Lactobacillus casei W56 GN=pepT PE=4 SV=1
19.8202	19.7342	20.271	22.3697	22.6088	22.6017	20.5832	20.673	20.7643	20.413	20.2278	20.4421	0	24.3006	11	2	K0N257	K0N257	>tr|K0N257|K0N257_LACCA Uncharacterized protein OS=Lactobacillus casei W56 GN=BN194_05550 PE=4 SV=1
21.0397	21.3949	21.7995	21.5355	21.9749	22.2289	20.9851	21.7269	21.8323	21.5617	21.7636	21.7309	0	24.6465	14	4	K0N260	K0N260	>tr|K0N260|K0N260_LACCA Uncharacterized protein OS=Lactobacillus casei W56 GN=BN194_05600 PE=4 SV=1
25.1346	25.1037	25.3242	24.8135	24.9293	24.9049	21.8752	22.4366	21.9441	NaN	NaN	NaN	0	27.2819	28	5	K0N281	K0N281	>tr|K0N281|K0N281_LACCA Uncharacterized protein OS=Lactobacillus casei W56 GN=BN194_04410 PE=4 SV=1
24.0463	25.2054	24.3292	24.6681	24.6238	24.8728	23.6316	23.2401	23.6439	25.195	25.1472	25.4753	0	27.4237	65	10	K0N2B8	K0N2B8	>tr|K0N2B8|K0N2B8_LACCA Uncharacterized protein OS=Lactobacillus casei W56 GN=BN194_04910 PE=4 SV=1
23.2088	24.4703	23.9891	24.3976	24.1171	23.7148	24.4393	23.9979	24.3022	23.5931	22.8191	21.3605	0	26.9743	42	5	K0N2C2	K0N2C2	>tr|K0N2C2|K0N2C2_LACCA DhaM protein OS=Lactobacillus casei W56 GN=dhaM PE=4 SV=1
20.7726	20.5895	20.8164	21.1549	21.1595	21.4048	21.4266	21.6018	21.522	20.6957	20.9821	20.8611	0	24.1912	8	4	K0N2C6	K0N2C6	>tr|K0N2C6|K0N2C6_LACCA Uncharacterized protein OS=Lactobacillus casei W56 GN=BN194_05010 PE=4 SV=1
29.204	29.1609	28.8869	29.3303	29.0254	28.9249	28.2542	27.95	27.8927	30.5499	30.2646	30.25	0	32.1421	533	14	K0N2C9	K0N2C9	>tr|K0N2C9|K0N2C9_LACCA Fba_2 protein OS=Lactobacillus casei W56 GN=fba_2 PE=4 SV=1
21.0848	21.3395	21.6301	21.248	20.592	21.9179	20.7722	20.6372	20.7587	NaN	NaN	NaN	0	23.8791	10	5	K0N2D7	K0N2D7	>tr|K0N2D7|K0N2D7_LACCA P100 protein ( 11E_2protein ) OS=Lactobacillus casei W56 GN=11E_2 PE=4 SV=1
27.2445	27.3337	27.3199	26.9708	27.0105	26.9718	26.1123	26.0369	26.2335	24.9529	24.9151	24.941	0	29.7232	261	32	K0N2F5	K0N2F5	>tr|K0N2F5|K0N2F5_LACCA PepN protein OS=Lactobacillus casei W56 GN=pepN PE=4 SV=1
23.7183	23.154	23.3782	22.7793	23.0622	22.9327	22.628	22.6353	22.8382	23.3051	NaN	NaN	0	26.0374	23	5	K0N2G8	K0N2G8	>tr|K0N2G8|K0N2G8_LACCA MetA protein OS=Lactobacillus casei W56 GN=metA PE=4 SV=1
21.9674	21.6457	22.036	21.9586	21.7348	21.6181	23.0585	22.9514	22.8359	23.1762	23.0236	22.228	0	25.4714	19	7	K0N2J7	K0N2J7	>tr|K0N2J7|K0N2J7_LACCA NodI protein OS=Lactobacillus casei W56 GN=nodI PE=3 SV=1
NaN	19.5889	19.8181	19.4316	NaN	19.397	22.1199	21.9422	21.8721	21.7263	20.7352	20.7687	0	23.7837	16	4	K0N2K4;K0MSQ7	K0N2K4	>tr|K0N2K4|K0N2K4_LACCA Uncharacterized protein OS=Lactobacillus casei W56 GN=BN194_06900 PE=3 SV=1
28.1446	28.4338	27.6941	27.7243	27.667	27.58	27.7638	27.2863	27.3733	28.1549	28.3532	28.2004	0	30.8095	610	20	K0N2R3	K0N2R3	>tr|K0N2R3|K0N2R3_LACCA GalE protein OS=Lactobacillus casei W56 GN=galE PE=3 SV=1
25.3403	25.7922	25.0246	25.8502	25.5733	25.6359	24.9855	24.9187	25.0656	26.0978	26.0162	25.3104	0	28.4348	103	9	K0N2T4	K0N2T4	>tr|K0N2T4|K0N2T4_LACCA LacA protein OS=Lactobacillus casei W56 GN=lacA PE=4 SV=1
25.6402	25.7362	26.4217	26.2497	25.6808	25.6016	26.0373	25.8334	25.6175	25.0297	25.1696	NaN	0	29.054	11	3	K0N2T5	K0N2T5	>tr|K0N2T5|K0N2T5_LACCA Uncharacterized protein OS=Lactobacillus casei W56 GN=BN194_07010 PE=4 SV=1
25.0332	25.1537	25.2909	25.1335	25.2301	25.4313	21.8143	21.6296	21.8019	21.1783	21.4829	21.627	0	27.4696	66	17	K0N2T7	K0N2T7	>tr|K0N2T7|K0N2T7_LACCA Uncharacterized protein OS=Lactobacillus casei W56 GN=BN194_07060 PE=4 SV=1
24.2724	25.1049	24.6635	24.7839	24.7588	24.7618	24.1289	24.2142	24.1828	22.6761	22.6401	22.5384	0	27.3686	64	8	K0N2U9	K0N2U9	>tr|K0N2U9|K0N2U9_LACCA ThiD_2 protein OS=Lactobacillus casei W56 GN=thiD_2 PE=4 SV=1
25.521	25.4364	25.9199	26.1787	26.2346	26.3358	25.3736	25.6406	25.7301	24.9401	25.0216	25.1149	0	28.7558	114	13	K0N2V5	K0N2V5	>tr|K0N2V5|K0N2V5_LACCA Uncharacterized protein OS=Lactobacillus casei W56 GN=BN194_07700 PE=4 SV=1
23.2774	23.2664	23.6775	21.9173	22.5407	22.4142	22.785	22.7343	22.6618	22.4656	22.6593	22.5927	0	25.8307	22	7	K0N2W3	K0N2W3	>tr|K0N2W3|K0N2W3_LACCA Uncharacterized protein OS=Lactobacillus casei W56 GN=BN194_07360 PE=4 SV=1
24.3854	24.3718	24.7173	24.4809	24.7829	24.7369	25.1922	25.3189	25.0374	23.488	23.375	23.1725	0	27.7405	95	13	K0N2Y6	K0N2Y6	>tr|K0N2Y6|K0N2Y6_LACCA Uncharacterized protein OS=Lactobacillus casei W56 GN=BN194_07660 PE=4 SV=1
26.2855	25.9579	26.7218	26.5025	26.7443	26.6353	25.7852	25.9183	25.7807	26.0101	25.8883	25.843	0	29.2601	172	16	K0N2Z3	K0N2Z3	>tr|K0N2Z3|K0N2Z3_LACCA Uncharacterized protein OS=Lactobacillus casei W56 GN=BN194_07710 PE=4 SV=1
24.0682	24.8197	24.7689	23.9668	24.3906	24.0882	23.2458	23.6136	23.34	21.1072	21.1596	20.8484	0	26.9605	32	5	K0N2Z8	K0N2Z8	>tr|K0N2Z8|K0N2Z8_LACCA Uncharacterized protein OS=Lactobacillus casei W56 GN=BN194_08200 PE=4 SV=1
24.143	22.7432	23.5358	22.5932	23.3142	22.9748	20.2965	21.153	20.2538	27.4459	26.8812	26.6962	0	27.6246	100	23	K0N307	K0N307	>tr|K0N307|K0N307_LACCA Aldehyde-alcohol dehydrogenase OS=Lactobacillus casei W56 GN=ADH2 PE=3 SV=1
26.7599	26.7954	26.7425	26.7529	26.7738	26.865	26.9426	26.9128	27.0692	26.3435	26.2259	26.2425	0	29.772	246	19	K0N309	K0N309	>tr|K0N309|K0N309_LACCA NrnA protein OS=Lactobacillus casei W56 GN=nrnA PE=4 SV=1
19.6653	19.6284	19.8957	19.8326	19.9008	20.0126	20.6952	20.7823	22.3186	20.0539	20.2255	20.1969	0	23.5197	3	2	K0N322	K0N322	>tr|K0N322|K0N322_LACCA YkuT protein OS=Lactobacillus casei W56 GN=ykuT PE=4 SV=1
28.0346	27.5777	27.821	27.9769	27.8536	27.856	27.5569	27.4317	27.121	28.6907	28.5351	28.3774	0	30.8827	415	21	K0N323	K0N323	>tr|K0N323|K0N323_LACCA CcpA protein OS=Lactobacillus casei W56 GN=ccpA PE=4 SV=1
27.1513	27.6664	26.7823	27.2447	26.8854	26.9752	25.9581	25.6858	25.9198	27.3253	27.2636	27.0928	0	29.8076	300	22	K0N324	K0N324	>tr|K0N324|K0N324_LACCA PepV protein OS=Lactobacillus casei W56 GN=pepV PE=4 SV=1
21.36	21.7619	21.6035	22.1284	22.1608	22.3624	22.4211	22.4575	22.4593	21.9069	21.7408	21.5293	0	25.0165	17	7	K0N329	K0N329	>tr|K0N329|K0N329_LACCA Uncharacterized protein OS=Lactobacillus casei W56 GN=BN194_07910 PE=4 SV=1
22.1968	21.598	22.366	22.3423	22.5138	22.0902	22.0672	21.9769	21.7736	20.935	21.0037	21.2579	0	25.0926	16	6	K0N337	K0N337	>tr|K0N337|K0N337_LACCA Ferredoxin--NADP reductase OS=Lactobacillus casei W56 GN=BN194_08950 PE=3 SV=1
25.7301	25.5683	25.1662	25.2462	25.218	25.3215	25.1245	24.8787	24.8047	25.6083	25.3143	25.2938	0	28.2385	84	7	K0N340	K0N340	>tr|K0N340|K0N340_LACCA Ndk protein OS=Lactobacillus casei W56 GN=ndk PE=3 SV=1
26.2896	26.5222	26.0066	26.0912	26.3123	26.0099	27.676	27.3852	27.2113	27.1205	27.0038	26.8967	0	29.8333	253	14	K0N347	K0N347	>tr|K0N347|K0N347_LACCA DkgB protein OS=Lactobacillus casei W56 GN=dkgB PE=4 SV=1
25.5801	26.1145	25.4499	26.2412	25.9711	25.9902	24.8274	24.8215	24.5136	22.4106	22.0608	22.314	0	28.3511	41	3	K0N348	K0N348	>tr|K0N348|K0N348_LACCA YkuJ protein OS=Lactobacillus casei W56 GN=ykuJ PE=4 SV=1
26.3989	26.7169	26.5966	27.0537	26.8464	26.5554	26.4591	26.4392	26.6679	27.8316	27.667	27.6371	0	29.8165	251	15	K0N352	K0N352	>tr|K0N352|K0N352_LACCA S-adenosylmethionine synthase OS=Lactobacillus casei W56 GN=metK PE=3 SV=1
22.7317	22.3551	22.9371	22.5384	22.5553	22.768	22.0914	22.1383	22.055	23.6369	23.2416	23.649	0	25.7581	27	6	K0N354	K0N354	>tr|K0N354|K0N354_LACCA Uncharacterized protein OS=Lactobacillus casei W56 GN=BN194_08410 PE=4 SV=1
23.9117	23.4799	23.958	24.3995	24.2632	24.1318	23.0551	22.9934	23.4381	25.248	24.83	25.0366	0	27.0878	92	11	K0N356	K0N356	>tr|K0N356|K0N356_LACCA DEAD-box ATP-dependent RNA helicase CshB OS=Lactobacillus casei W56 GN=cshB PE=3 SV=1
22.6876	23.6805	23.199	24.2876	23.1547	23.5478	23.1956	23.9288	22.9811	NaN	21.964	21.163	0	26.2571	27	3	K0N358	K0N358	>tr|K0N358|K0N358_LACCA UPF0297 protein BN194_08510 OS=Lactobacillus casei W56 GN=BN194_08510 PE=3 SV=1
21.931	21.6243	21.9307	22.4067	22.6024	22.7535	21.1181	21.5266	21.4751	NaN	NaN	NaN	0	24.8217	21	9	K0N359	K0N359	>tr|K0N359|K0N359_LACCA Endonuclease MutS2 OS=Lactobacillus casei W56 GN=mutS2 PE=3 SV=1
21.2572	21.9796	22.8915	21.8183	22.1178	22.2481	22.1961	22.3748	22.5649	22.8341	23.1796	22.9968	0	25.2584	20	2	K0N361	K0N361	>tr|K0N361|K0N361_LACCA D-alanine--poly(phosphoribitol) ligase subunit 2 OS=Lactobacillus casei W56 GN=dltC PE=3 SV=1
23.3247	23.1772	23.3422	23.9746	23.8649	23.5884	24.5726	24.5547	24.5019	24.3165	24.0966	24.0275	0	27.1478	53	3	K0N365	K0N365	>tr|K0N365|K0N365_LACCA Uncharacterized protein OS=Lactobacillus casei W56 GN=BN194_08710 PE=4 SV=1
24.1472	24.4658	24.4621	24.35	24.585	24.7477	24.3121	24.3099	24.4736	25.4381	25.5106	25.6414	0	27.6079	48	8	K0N383	K0N383	>tr|K0N383|K0N383_LACCA YutF protein OS=Lactobacillus casei W56 GN=yutF PE=4 SV=1
24.2874	25.0814	24.9293	24.497	24.8589	24.8714	23.3756	23.7132	24.0146	24.2978	24.2278	24.3243	0	27.4416	56	5	K0N387	K0N387	>tr|K0N387|K0N387_LACCA Peptidyl-prolyl cis-trans isomerase OS=Lactobacillus casei W56 GN=BN194_08960 PE=3 SV=1
20.755	20.7892	21.7201	21.0616	21.1696	21.0485	23.456	23.3337	23.5242	21.2754	21.0787	21.2899	0	25.2603	23	8	K0N399	K0N399	>tr|K0N399|K0N399_LACCA LtaS1 protein OS=Lactobacillus casei W56 GN=ltaS1 PE=4 SV=1
26.2308	26.1194	26.2233	26.2085	26.1852	26.2447	26.1702	26.1343	26.2683	23.8795	23.686	23.9073	0	29.0688	173	18	K0N3A9	K0N3A9	>tr|K0N3A9|K0N3A9_LACCA Leucine--tRNA ligase OS=Lactobacillus casei W56 GN=leuS PE=3 SV=1
24.7961	25.5961	25.3745	25.2448	25.0703	24.6008	23.0644	22.8099	23.0749	21.4773	NaN	20.7028	0	27.4611	62	7	K0N3D6	K0N3D6	>tr|K0N3D6|K0N3D6_LACCA Uncharacterized protein OS=Lactobacillus casei W56 GN=BN194_10000 PE=4 SV=1
NaN	21.9818	20.9199	NaN	21.3324	21.5307	23.5017	23.2957	22.1084	23.9663	23.0494	22.5118	0	25.388	11	4	K0N3E1	K0N3E1	>tr|K0N3E1|K0N3E1_LACCA Uncharacterized protein OS=Lactobacillus casei W56 GN=BN194_10050 PE=4 SV=1
21.04	20.7809	22.3016	20.6386	20.9898	20.9082	23.674	23.7196	24.0357	22.0915	22.2408	22.0687	0	25.5459	16	8	K0N3E5	K0N3E5	>tr|K0N3E5|K0N3E5_LACCA Ribonuclease Y OS=Lactobacillus casei W56 GN=rny PE=3 SV=1
27.8178	27.2608	27.2135	27.6799	27.4451	26.8642	27.807	27.6449	27.5176	25.7918	25.4591	25.081	0	30.3692	151	9	K0N3F2	K0N3F2	>tr|K0N3F2|K0N3F2_LACCA Uncharacterized protein OS=Lactobacillus casei W56 GN=BN194_10150 PE=4 SV=1
20.8554	20.8694	21.7621	21.4302	21.794	22.1223	24.908	25.0195	24.4364	24.3036	24.3509	24.1871	0	26.7046	33	5	K0N3G0	K0N3G0	>tr|K0N3G0|K0N3G0_LACCA Cell division protein FtsX OS=Lactobacillus casei W56 GN=ftsX PE=3 SV=1
26.5535	26.3758	26.3445	26.2158	26.1393	26.2263	25.838	25.6616	25.7385	25.8876	25.8176	25.6517	0	29.0897	122	7	K0N3H0	K0N3H0	>tr|K0N3H0|K0N3H0_LACCA Uncharacterized protein OS=Lactobacillus casei W56 GN=BN194_09910 PE=4 SV=1
23.6402	23.6041	24.1108	23.2089	23.6539	23.6702	23.4615	23.6906	23.679	23.6709	23.5344	23.8808	0	26.66	35	4	K0N3H4	K0N3H4	>tr|K0N3H4|K0N3H4_LACCA GMP reductase OS=Lactobacillus casei W56 GN=guaC PE=3 SV=1
28.2984	28.041	28.1552	27.9631	28.0016	27.8973	27.3191	27.451	27.4444	28.43	28.4115	28.3386	0	30.9506	417	25	K0N3H5	K0N3H5	>tr|K0N3H5|K0N3H5_LACCA YthC protein OS=Lactobacillus casei W56 GN=ythC PE=4 SV=1
24.8306	24.9649	25.2276	24.9842	25.4414	25.4756	24.6311	24.8475	24.7248	25.1837	25.1303	25.0544	0	28.0912	105	10	K0N3I2	K0N3I2	>tr|K0N3I2|K0N3I2_LACCA Glycerol-3-phosphate dehydrogenase [NAD(P)+] OS=Lactobacillus casei W56 GN=gpsA PE=3 SV=1
23.1435	22.9874	23.6594	22.9879	23.086	23.2442	23.4423	24.0076	23.9186	23.8769	24.179	24.089	0	26.604	36	16	K0N3J2	K0N3J2	>tr|K0N3J2|K0N3J2_LACCA UvrABC system protein A OS=Lactobacillus casei W56 GN=uvrA PE=3 SV=1
23.7357	23.6374	23.7037	24.0272	24.1536	24.1385	24.1807	23.9648	23.9849	23.9034	23.6348	23.7	0	26.9489	36	4	K0N3J7	K0N3J7	>tr|K0N3J7|K0N3J7_LACCA OhrR protein OS=Lactobacillus casei W56 GN=ohrR PE=4 SV=1
25.5409	25.6758	25.5308	25.9751	26.1586	26.0097	26.3801	26.3896	26.0591	26.8826	26.9835	26.9832	0	29.1632	115	11	K0N3L1	K0N3L1	>tr|K0N3L1|K0N3L1_LACCA Thioredoxin reductase OS=Lactobacillus casei W56 GN=trxB PE=3 SV=1
27.6267	27.4347	26.9832	27.7911	27.2066	27.4526	27.2011	27.1355	27.224	28.8278	28.659	27.7823	0	30.6818	356	12	K0N3M4	K0N3M4	>tr|K0N3M4|K0N3M4_LACCA ATP-dependent Clp protease proteolytic subunit OS=Lactobacillus casei W56 GN=clpP_2 PE=3 SV=1
31.3195	31.59	31.1789	31.6992	31.5148	31.6215	31.8324	31.6192	31.4435	33.0842	33.1192	32.9895	0	34.8417	1368	16	K0N3R3	K0N3R3	>tr|K0N3R3|K0N3R3_LACCA Gap protein OS=Lactobacillus casei W56 GN=gap PE=3 SV=1
25.6099	25.5347	25.7506	26.0501	26.0131	26.0089	25.0628	25.0503	25.3355	23.8134	23.6986	23.8335	0	28.5224	146	24	K0N3S4	K0N3S4	>tr|K0N3S4|K0N3S4_LACCA Ribonuclease R OS=Lactobacillus casei W56 GN=rnr PE=3 SV=1
26.3706	26.3456	26.8833	26.6046	26.8491	26.9338	27.3206	27.5059	27.4112	26.4853	26.5395	26.4638	0	29.9201	246	26	K0N3T6	K0N3T6	>tr|K0N3T6|K0N3T6_LACCA Uncharacterized protein OS=Lactobacillus casei W56 GN=BN194_11260 PE=4 SV=1
NaN	19.8075	19.8667	20.2975	19.9826	19.9721	23.3042	23.5734	23.1135	20.9691	20.8795	20.8286	0	24.8124	12	8	K0N3U9	K0N3U9	>tr|K0N3U9|K0N3U9_LACCA PotD protein OS=Lactobacillus casei W56 GN=potD PE=4 SV=1
22.631	23.3588	22.1757	23.1144	22.6356	22.6068	22.7359	21.9785	21.9341	23.3159	23.0287	22.9391	0	25.654	39	3	K0N3V2	K0N3V2	>tr|K0N3V2|K0N3V2_LACCA Uncharacterized protein OS=Lactobacillus casei W56 GN=BN194_11250 PE=4 SV=1
27.6736	27.8154	27.2256	27.2161	27.1314	27.0384	25.8563	25.6798	25.5681	27.8674	27.6603	27.6511	0	30.08	376	18	K0N3V9	K0N3V9	>tr|K0N3V9|K0N3V9_LACCA Glutamine--fructose-6-phosphate aminotransferase [isomerizing] OS=Lactobacillus casei W56 GN=glmS PE=3 SV=1
22.8688	23.178	23.1777	23.5112	23.6074	23.8297	22.6571	22.4842	22.8438	22.1292	22.0705	22.0516	0	26.0326	29	6	K0N3X0	K0N3X0	>tr|K0N3X0|K0N3X0_LACCA UDP-N-acetylenolpyruvoylglucosamine reductase OS=Lactobacillus casei W56 GN=murB PE=3 SV=1
26.6301	26.6596	26.5766	26.5585	26.5314	26.7152	25.8681	25.9165	26.1509	26.6563	26.6228	26.6713	0	29.4378	214	20	K0N3Y7	K0N3Y7	>tr|K0N3Y7|K0N3Y7_LACCA Phosphoglucosamine mutase OS=Lactobacillus casei W56 GN=glmM PE=3 SV=1
26.8088	26.7529	26.6808	26.7819	26.5896	26.5703	25.3379	25.3698	25.793	26.0274	26.0468	26.1842	0	29.3178	105	5	K0N3Z3	K0N3Z3	>tr|K0N3Z3|K0N3Z3_LACCA Probable transcriptional regulatory protein BN194_11600 OS=Lactobacillus casei W56 GN=BN194_11600 PE=3 SV=1
28.1612	28.2925	28.3313	28.2312	28.219	28.4251	27.4547	27.5233	27.5664	26.7735	26.8405	26.9009	0	30.9455	222	17	K0N3Z6	K0N3Z6	>tr|K0N3Z6|K0N3Z6_LACCA Glutamyl-tRNA(Gln) amidotransferase subunit A OS=Lactobacillus casei W56 GN=gatA PE=3 SV=1
22.4012	22.1056	22.3844	22.2262	22.3441	22.1613	22.5003	22.165	NaN	21.6011	21.7712	21.3498	0	25.2131	14	3	K0N405	K0N405	>tr|K0N405|K0N405_LACCA Uncharacterized protein OS=Lactobacillus casei W56 GN=BN194_12060 PE=4 SV=1
22.8882	23.3042	23.2557	23.7488	23.9292	23.8585	23.8256	24.0689	23.9672	22.81	22.9878	23.1623	0	26.5989	27	4	K0N410	K0N410	>tr|K0N410|K0N410_LACCA Uncharacterized protein OS=Lactobacillus casei W56 GN=BN194_12110 PE=4 SV=1
25.3981	26.1722	25.9059	26.3911	26.3496	26.4993	24.8747	25.0468	25.2237	24.5454	24.2116	23.8034	0	28.7195	112	6	K0N436	K0N436	>tr|K0N436|K0N436_LACCA Aspartyl/glutamyl-tRNA(Asn/Gln) amidotransferase subunit C OS=Lactobacillus casei W56 GN=gatC PE=3 SV=1
24.598	24.3857	23.4846	25.6659	24.3246	22.2318	23.1005	22.3237	19.8222	22.177	22.2157	NaN	0	26.7677	60	4	K0N438	K0N438	>tr|K0N438|K0N438_LACCA CspLA protein OS=Lactobacillus casei W56 GN=cspLA PE=4 SV=1
25.0685	24.9971	24.9934	25.433	25.3033	25.5096	23.1777	23.2567	23.674	23.9929	24.031	24.0498	0	27.735	83	8	K0N441	K0N441	>tr|K0N441|K0N441_LACCA PurK protein OS=Lactobacillus casei W56 GN=purK PE=4 SV=1
20.2183	20.9308	20.8159	20.8143	20.83	21.0599	20.3955	20.7059	21.3756	NaN	NaN	NaN	0	23.5883	6	2	K0N464	K0N464	>tr|K0N464|K0N464_LACCA Uncharacterized protein OS=Lactobacillus casei W56 GN=BN194_12200 PE=4 SV=1
22.1487	22.6055	22.1892	21.9049	22.1651	22.2641	22.578	22.5937	22.1164	22.3274	22.231	21.8953	0	25.2879	18	5	K0N486	K0N486	>tr|K0N486|K0N486_LACCA Deoxyribose-phosphate aldolase OS=Lactobacillus casei W56 GN=deoC PE=3 SV=1
23.6471	23.3254	23.5729	23.794	24.0178	23.7681	24.8099	24.9767	23.8855	23.8762	24.1808	23.4148	0	27.1224	66	8	K0N4B2	K0N4B2	>tr|K0N4B2|K0N4B2_LACCA MviM protein OS=Lactobacillus casei W56 GN=mviM PE=4 SV=1
24.5317	23.8342	23.9952	23.9623	24.0742	23.9765	23.7317	23.6636	23.96	21.6678	NaN	NaN	0	26.8249	52	13	K0N4B3;K0N741	K0N4B3	>tr|K0N4B3|K0N4B3_LACCA YbfG protein OS=Lactobacillus casei W56 GN=ybfG PE=4 SV=1
20.9731	20.7242	21.1582	21.0811	22.1386	22.3839	23.5579	23.7935	23.7734	21.7348	22.1316	21.9472	0	25.569	22	4	K0N4C0	K0N4C0	>tr|K0N4C0|K0N4C0_LACCA GpmB protein OS=Lactobacillus casei W56 GN=gpmB PE=4 SV=1
25.8448	26.1322	25.967	25.821	25.8752	25.9796	24.8351	25.0895	25.2346	26.9336	26.8152	26.8309	0	29.015	119	13	K0N4C6	K0N4C6	>tr|K0N4C6|K0N4C6_LACCA Peptide chain release factor 1 OS=Lactobacillus casei W56 GN=prfA PE=3 SV=1
23.4831	23.5045	23.5717	23.6872	23.7929	23.7859	24.2852	24.2399	24.5502	25.5193	25.3352	25.4242	0	27.1364	67	9	K0N4D3	K0N4D3	>tr|K0N4D3|K0N4D3_LACCA ATP synthase gamma chain OS=Lactobacillus casei W56 GN=atpG PE=3 SV=1
21.6425	22.5258	21.6212	21.914	21.7346	21.5841	22.6108	22.4451	22.2299	NaN	NaN	NaN	0	24.836	10	5	K0N4D8	K0N4D8	>tr|K0N4D8|K0N4D8_LACCA DapE protein OS=Lactobacillus casei W56 GN=dapE PE=4 SV=1
22.5471	22.0209	22.372	22.4725	22.8928	22.3948	24.2216	24.4324	24.6238	24.776	24.679	24.6834	0	26.7491	50	10	K0N4E4	K0N4E4	>tr|K0N4E4|K0N4E4_LACCA OpuCA protein OS=Lactobacillus casei W56 GN=opuCA PE=3 SV=1
23.9499	23.3322	24.1123	24.1341	24.4933	24.3748	22.3623	22.2214	22.5702	20.0854	NaN	20.1241	0	26.6204	37	11	K0N4E5	K0N4E5	>tr|K0N4E5|K0N4E5_LACCA SufB protein OS=Lactobacillus casei W56 GN=sufB PE=4 SV=1
24.1467	23.4601	23.7241	24.8258	24.5684	24.3052	25.2799	25.5886	25.7481	21.582	22.302	NaN	0	27.6432	39	7	K0N4E8	K0N4E8	>tr|K0N4E8|K0N4E8_LACCA Uncharacterized protein OS=Lactobacillus casei W56 GN=BN194_13860 PE=4 SV=1
21.5971	22.0128	22.1849	22.2033	22.9692	22.9807	21.7359	22.0767	22.061	20.987	NaN	NaN	0	25.1577	11	8	K0N4F0	K0N4F0	>tr|K0N4F0|K0N4F0_LACCA GshAB protein OS=Lactobacillus casei W56 GN=gshAB PE=4 SV=1
21.2471	21.9131	22.3446	22.6074	22.6843	22.8898	20.7278	20.8352	21.1188	NaN	NaN	NaN	0	24.7532	12	4	K0N4F5	K0N4F5	>tr|K0N4F5|K0N4F5_LACCA Gpm1 protein OS=Lactobacillus casei W56 GN=gpm1 PE=4 SV=1
23.9569	24.7709	24.2784	24.4998	24.2151	24.1754	23.664	23.4868	24.1537	24.0313	23.9409	23.5099	0	27.0471	44	6	K0N4F8	K0N4F8	>tr|K0N4F8|K0N4F8_LACCA Uncharacterized protein OS=Lactobacillus casei W56 GN=BN194_14010 PE=4 SV=1
20.7525	NaN	21.1136	20.9171	21.1973	21.039	23.5866	24.0642	22.7889	20.3189	NaN	NaN	0	25.2255	13	11	K0N4J2	K0N4J2	>tr|K0N4J2|K0N4J2_LACCA EzrA protein OS=Lactobacillus casei W56 GN=ezrA PE=4 SV=1
17.3867	NaN	19.5024	18.8932	17.073	19.4631	19.0197	17.8496	17.6148	17.6944	18.175	NaN	0	21.468	12	2	K0N4J4	K0N4J4	>tr|K0N4J4|K0N4J4_LACCA Thymidine kinase OS=Lactobacillus casei W56 GN=tdk PE=3 SV=1
26.8448	26.6715	26.8409	26.7505	26.8937	26.888	26.638	26.606	26.6283	26.8024	26.7964	26.6509	0	29.7845	258	32	K0N4J6	K0N4J6	>tr|K0N4J6|K0N4J6_LACCA Valine--tRNA ligase OS=Lactobacillus casei W56 GN=valS PE=3 SV=1
26.0679	26.2062	26.42	25.2753	25.6689	25.6531	25.6261	25.5532	25.8937	25.9543	26.1256	26.2794	0	28.8744	99	9	K0N4J8	K0N4J8	>tr|K0N4J8|K0N4J8_LACCA Uracil phosphoribosyltransferase OS=Lactobacillus casei W56 GN=upp PE=3 SV=1
20.6676	20.8685	21.3691	20.9852	20.9578	21.0119	23.5909	23.7215	24.117	21.0799	21.0441	21.2192	0	25.4547	14	8	K0N4K0	K0N4K0	>tr|K0N4K0|K0N4K0_LACCA Cell shape-determining protein MreC OS=Lactobacillus casei W56 GN=mreC PE=3 SV=1
26.2774	26.4186	26.6862	26.5905	26.7941	26.9292	27.7871	27.9301	28.0382	28.3405	28.333	28.3656	0	30.3962	224	17	K0N4K1	K0N4K1	>tr|K0N4K1|K0N4K1_LACCA ATP synthase subunit alpha OS=Lactobacillus casei W56 GN=atpA PE=3 SV=1
25.6855	25.328	24.9587	25.7876	25.7706	26.0298	25.6889	25.6985	24.9187	24.1228	24.2794	23.8766	0	28.4709	79	6	K0N4K3	K0N4K3	>tr|K0N4K3|K0N4K3_LACCA 50S ribosomal protein L9 OS=Lactobacillus casei W56 GN=rplI PE=3 SV=1
25.823	25.7511	26.0346	25.766	25.8941	25.8136	25.8826	25.9647	26.0197	25.4208	25.4445	25.5077	0	28.852	166	12	K0N4K5	K0N4K5	>tr|K0N4K5|K0N4K5_LACCA Mbl protein OS=Lactobacillus casei W56 GN=mbl PE=4 SV=1
24.9573	25.43	25.5816	26.2422	26.1498	26.1639	25.1911	25.3576	25.4917	23.6608	23.922	23.7197	0	28.488	53	6	K0N4K8	K0N4K8	>tr|K0N4K8|K0N4K8_LACCA GcvH protein OS=Lactobacillus casei W56 GN=gcvH PE=4 SV=1
27.687	27.4787	27.4375	27.2316	27.2026	27.1572	26.8335	27.1077	26.6259	26.4724	26.4776	26.5033	0	30.1552	230	18	K0N4L6	K0N4L6	>tr|K0N4L6|K0N4L6_LACCA Cell division protein FtsZ OS=Lactobacillus casei W56 GN=ftsZ PE=3 SV=1
26.4159	26.3968	26.5403	26.2245	26.423	26.5259	26.0722	26.0506	26.2793	26.8064	26.6975	26.6717	0	29.3908	234	32	K0N4L9	K0N4L9	>tr|K0N4L9|K0N4L9_LACCA Isoleucine--tRNA ligase OS=Lactobacillus casei W56 GN=ileS PE=3 SV=1
19.9611	19.7328	20.0486	20.3022	20.6269	20.7406	19.9672	19.9567	20.1712	NaN	NaN	NaN	0	23.0213	4	4	K0N4M1	K0N4M1	>tr|K0N4M1|K0N4M1_LACCA YrvN protein OS=Lactobacillus casei W56 GN=yrvN PE=4 SV=1
23.197	23.145	23.2058	23.0848	23.3195	23.1943	22.7636	23.2544	23.4241	23.2814	23.1077	22.8311	0	26.1791	39	7	K0N4M3	K0N4M3	>tr|K0N4M3|K0N4M3_LACCA Uncharacterized protein OS=Lactobacillus casei W56 GN=BN194_14860 PE=4 SV=1
26.7836	26.6524	26.8006	26.6241	26.6546	26.7102	26.6438	26.9174	26.9477	21.896	20.6825	21.147	0	29.5139	85	9	K0N4M6	K0N4M6	>tr|K0N4M6|K0N4M6_LACCA Uncharacterized protein OS=Lactobacillus casei W56 GN=BN194_14910 PE=4 SV=1
25.4463	25.57	25.861	25.5086	25.7194	25.7385	25.1159	25.2908	25.6044	23.9141	23.8929	24.0487	0	28.4248	80	10	K0N4N6	K0N4N6	>tr|K0N4N6|K0N4N6_LACCA Peptide deformylase OS=Lactobacillus casei W56 GN=def PE=3 SV=1
22.7153	22.9116	23.448	21.6955	22.7634	22.7468	24.0586	24.1111	24.3539	22.5978	22.7343	22.3527	0	26.3077	30	10	K0N4P1	K0N4P1	>tr|K0N4P1|K0N4P1_LACCA Dihydrolipoyl dehydrogenase OS=Lactobacillus casei W56 GN=pdhD PE=4 SV=1
26.3984	26.4584	25.6219	26.2926	26.2708	26.4195	26.6947	26.0146	25.627	26.2287	26.3207	26.439	0	29.3621	179	4	K0N4Q6	K0N4Q6	>tr|K0N4Q6|K0N4Q6_LACCA 30S ribosomal protein S15 OS=Lactobacillus casei W56 GN=rpsO PE=3 SV=1
22.5796	22.5455	22.3573	23.1841	22.9349	22.851	22.1607	22.069	22.3533	NaN	NaN	NaN	0	25.36	14	3	K0N4Q9	K0N4Q9	>tr|K0N4Q9|K0N4Q9_LACCA YtsP protein OS=Lactobacillus casei W56 GN=ytsP PE=4 SV=1
32.0328	32.1489	31.5829	32.1254	31.743	31.8111	31.9054	31.8568	31.7581	33.5309	33.4792	33.5538	0	35.3214	5173	27	K0N4R1	K0N4R1	>tr|K0N4R1|K0N4R1_LACCA Elongation factor Tu OS=Lactobacillus casei W56 GN=tuf PE=3 SV=1
28.2774	28.015	27.9103	27.8363	27.3709	27.3149	27.2266	27.4093	27.2803	26.2444	26.174	26.1429	0	30.5044	308	15	K0N4R7	K0N4R7	>tr|K0N4R7|K0N4R7_LACCA MreB protein OS=Lactobacillus casei W56 GN=mreB PE=4 SV=1
23.0971	23.2237	23.1733	22.656	22.7831	23.1761	25.0352	25.3039	25.5135	27.3654	27.2765	27.6405	0	28.2985	78	10	K0N4S1	K0N4S1	>tr|K0N4S1|K0N4S1_LACCA FruA_3 protein OS=Lactobacillus casei W56 GN=fruA_3 PE=4 SV=1
24.8457	24.7935	25.0346	24.5576	24.8011	24.7639	25.1276	25.3982	25.6081	23.6662	23.9007	23.7678	0	27.9425	99	10	K0N4T3	K0N4T3	>tr|K0N4T3|K0N4T3_LACCA Cell division protein ftsA OS=Lactobacillus casei W56 GN=ftsA PE=3 SV=1
26.6883	26.6951	26.5902	27.0196	26.8406	26.7913	26.958	27.114	27.2785	26.02	25.9351	25.6142	0	29.7931	181	12	K0N4T8	K0N4T8	>tr|K0N4T8|K0N4T8_LACCA DivIVA protein OS=Lactobacillus casei W56 GN=divIVA PE=4 SV=1
25.5976	25.8692	25.9014	25.4757	25.5976	25.7357	24.922	25.0217	25.231	24.102	24.1016	24.2262	0	28.394	129	16	K0N4U3	K0N4U3	>tr|K0N4U3|K0N4U3_LACCA Uncharacterized protein OS=Lactobacillus casei W56 GN=BN194_14850 PE=4 SV=1
22.0057	22.11	21.8436	21.8024	21.9921	22.6815	21.1102	21.1871	21.4542	NaN	NaN	20.6669	0	24.6587	13	6	K0N4U4	K0N4U4	>tr|K0N4U4|K0N4U4_LACCA Nox protein OS=Lactobacillus casei W56 GN=nox PE=4 SV=1
24.671	24.6234	24.7128	24.993	25.0802	25.0715	24.9208	24.8876	25.0798	24.379	24.305	24.4133	0	27.8107	77	7	K0N4U8	K0N4U8	>tr|K0N4U8|K0N4U8_LACCA IscS1 protein OS=Lactobacillus casei W56 GN=iscS1 PE=4 SV=1
24.6944	24.8715	24.8977	24.2462	24.4594	24.5944	23.168	23.4526	23.665	22.2556	22.4018	22.5079	0	27.1395	56	9	K0N4V1	K0N4V1	>tr|K0N4V1|K0N4V1_LACCA Cytidylate kinase OS=Lactobacillus casei W56 GN=cmk PE=3 SV=1
24.9995	25.7117	25.6941	25.8008	26.0897	26.3692	24.8601	24.4727	25.2373	20.3225	NaN	18.8144	0	28.3351	33	3	K0N4V4	K0N4V4	>tr|K0N4V4|K0N4V4_LACCA Uncharacterized protein OS=Lactobacillus casei W56 GN=BN194_01830 PE=4 SV=1
23.8569	24.4672	24.3378	24.1723	24.3685	24.4189	23.8262	23.9136	23.9762	21.3676	21.4439	21.5549	0	26.9418	50	7	K0N4W0	K0N4W0	>tr|K0N4W0|K0N4W0_LACCA Dihydrofolate reductase OS=Lactobacillus casei W56 GN=folA PE=3 SV=1
24.8056	24.6106	25.1781	24.4411	24.6019	24.5355	25.4983	25.6857	25.7717	25.8316	25.8734	25.9457	0	28.1846	107	14	K0N4W5	K0N4W5	>tr|K0N4W5|K0N4W5_LACCA PdhC protein OS=Lactobacillus casei W56 GN=pdhC PE=3 SV=1
27.6972	27.3164	27.4401	27.4647	27.2333	27.2749	26.7874	26.7729	26.9064	24.451	24.4124	24.4308	0	30.0738	250	20	K0N4W9	K0N4W9	>tr|K0N4W9|K0N4W9_LACCA TypA protein OS=Lactobacillus casei W56 GN=typA PE=4 SV=1
24.7597	24.8898	25.0178	24.6336	24.9266	24.7352	23.5423	23.5911	23.7777	23.3023	23.2101	23.0866	0	27.3915	52	8	K0N4X3	K0N4X3	>tr|K0N4X3|K0N4X3_LACCA Phosphopantetheine adenylyltransferase OS=Lactobacillus casei W56 GN=coaD PE=3 SV=1
26.1056	26.0962	25.5723	26.8169	26.0928	26.2229	26.5592	26.2888	26.2429	26.3623	26.3499	26.2452	0	29.3175	37	3	K0N4X9	K0N4X9	>tr|K0N4X9|K0N4X9_LACCA 30S ribosomal protein S20 OS=Lactobacillus casei W56 GN=rpsT PE=3 SV=1
26.7376	26.636	26.8434	26.4272	26.5738	26.5093	26.2774	26.5774	26.5902	25.9241	25.9373	26.1734	0	29.5044	169	20	K0N4Y1	K0N4Y1	>tr|K0N4Y1|K0N4Y1_LACCA ATP-dependent protease ATPase subunit HslU OS=Lactobacillus casei W56 GN=hslU PE=4 SV=1
23.1822	23.3037	23.0748	23.3378	23.3122	23.6148	22.5557	22.8686	22.7768	NaN	NaN	NaN	0	25.9155	38	8	K0N4Y3	K0N4Y3	>tr|K0N4Y3|K0N4Y3_LACCA Uncharacterized protein OS=Lactobacillus casei W56 GN=BN194_15300 PE=4 SV=1
25.7214	25.8033	25.8054	25.9617	25.8343	25.8858	24.9363	25.0765	25.0479	20.8241	20.8942	20.9764	0	28.351	100	9	K0N4Y4	K0N4Y4	>tr|K0N4Y4|K0N4Y4_LACCA Pyrrolidone-carboxylate peptidase OS=Lactobacillus casei W56 GN=pcp PE=3 SV=1
21.3969	21.9294	21.9782	22.0526	21.6972	21.7314	NaN	NaN	NaN	21.6111	21.6984	21.6878	0	24.3534	13	2	K0N4Y8	K0N4Y8	>tr|K0N4Y8|K0N4Y8_LACCA Uncharacterized protein OS=Lactobacillus casei W56 GN=BN194_16060 PE=4 SV=1
NaN	22.0253	23.0419	22.3907	22.9644	22.9914	21.4689	22.0642	22.0939	22.3852	22.388	22.4248	0	25.4124	16	8	K0N4Z1	K0N4Z1	>tr|K0N4Z1|K0N4Z1_LACCA Noc protein OS=Lactobacillus casei W56 GN=noc PE=4 SV=1
27.5076	27.6261	27.1185	27.8007	27.4737	27.5749	27.326	27.24	27.1947	26.1694	26.0282	25.9083	0	30.3103	349	16	K0N4Z4	K0N4Z4	>tr|K0N4Z4|K0N4Z4_LACCA PpaC protein OS=Lactobacillus casei W56 GN=ppaC PE=4 SV=1
22.6334	21.8268	22.1776	22.1618	22.3298	22.1989	23.4811	23.8005	23.6253	23.0384	23.4496	23.4702	0	25.976	23	6	K0N4Z7	K0N4Z7	>tr|K0N4Z7|K0N4Z7_LACCA Uncharacterized protein OS=Lactobacillus casei W56 GN=BN194_02080 PE=4 SV=1
25.7526	25.6872	25.9364	25.6535	25.6214	25.68	25.3747	25.5972	25.4604	27.1969	27.1116	27.201	0	28.9753	147	25	K0N4Z8	K0N4Z8	>tr|K0N4Z8|K0N4Z8_LACCA Chaperone protein ClpB OS=Lactobacillus casei W56 GN=clpB PE=3 SV=1
24.9278	25.0291	25.3219	24.2213	24.5258	24.7152	22.8641	22.8769	23.2056	NaN	NaN	NaN	0	27.1926	46	7	K0N508	K0N508	>tr|K0N508|K0N508_LACCA YdgI_2 protein OS=Lactobacillus casei W56 GN=ydgI_2 PE=4 SV=1
27.3449	26.9651	26.9576	27.0277	26.9197	26.9753	27.789	27.4875	27.6597	26.2598	26.1991	26.1288	0	30.1683	238	14	K0N513	K0N513	>tr|K0N513|K0N513_LACCA P100 protein ( 11Eprotein ) OS=Lactobacillus casei W56 GN=11E PE=4 SV=1
23.4925	23.9265	23.4033	23.9073	23.6735	23.6991	23.5473	23.6211	23.786	24.384	24.1785	24.3714	0	26.7412	60	10	K0N517	K0N517	>tr|K0N517|K0N517_LACCA YpiA protein OS=Lactobacillus casei W56 GN=ypiA PE=4 SV=1
23.6399	23.7185	23.9363	23.3897	23.5947	23.8835	23.773	23.7394	24.2496	23.7855	23.6819	23.9615	0	26.769	42	6	K0N522	K0N522	>tr|K0N522|K0N522_LACCA Thymidylate synthase OS=Lactobacillus casei W56 GN=thyA PE=3 SV=1
21.0712	21.0754	21.4524	21.3565	21.3382	21.5537	24.4668	24.5188	24.6819	23.7365	23.6944	23.9254	0	26.3887	26	7	K0N527	K0N527	>tr|K0N527|K0N527_LACCA Uncharacterized protein OS=Lactobacillus casei W56 GN=BN194_15850 PE=4 SV=1
24.208	24.2636	24.5099	24.5911	24.8071	24.792	24.0713	24.0308	23.8885	24.2711	24.1143	24.2834	0	27.3605	67	8	K0N535	K0N535	>tr|K0N535|K0N535_LACCA Carbamoyl-phosphate synthase small chain OS=Lactobacillus casei W56 GN=carA PE=3 SV=1
25.3972	24.9401	25.2027	24.2705	24.4924	24.3679	25.0547	24.9651	25.1328	25.6138	25.6601	25.4522	0	28.0505	67	6	K0N542	K0N542	>tr|K0N542|K0N542_LACCA ATP-dependent protease subunit HslV OS=Lactobacillus casei W56 GN=hslV PE=3 SV=1
21.9783	22.0022	23.0893	22.1509	23.0132	22.8742	21.5301	21.7244	21.7899	21.2239	21.1443	21.3786	0	25.2056	11	6	K0N545	K0N545	>tr|K0N545|K0N545_LACCA DNA topoisomerase 4 subunit B OS=Lactobacillus casei W56 GN=parE PE=3 SV=1
20.9323	20.4239	22.178	21.1676	22.0496	22.1585	23.8882	23.9511	24.1874	20.013	19.8874	19.8878	0	25.7347	34	11	K0N547	K0N547	>tr|K0N547|K0N547_LACCA Uncharacterized protein OS=Lactobacillus casei W56 GN=BN194_02430 PE=4 SV=1
24.6693	24.0082	24.5998	24.5486	24.6502	24.3562	23.2163	23.4935	23.0588	23.4758	23.5045	23.4121	0	27.1605	57	8	K0N551	K0N551	>tr|K0N551|K0N551_LACCA Uncharacterized protein OS=Lactobacillus casei W56 GN=BN194_16100 PE=4 SV=1
26.4187	26.2035	26.2439	26.8075	26.7065	26.6393	25.9574	25.7608	26.1162	27.1095	26.7443	26.9293	0	29.4292	196	15	K0N552	K0N552	>tr|K0N552|K0N552_LACCA NrdF protein OS=Lactobacillus casei W56 GN=nrdF PE=4 SV=1
24.7015	24.4783	24.7234	24.4444	24.7766	24.6604	23.3328	23.4416	23.4302	21.8812	21.6876	22.0782	0	27.1468	30	3	K0N555	K0N555	>tr|K0N555|K0N555_LACCA Uncharacterized protein OS=Lactobacillus casei W56 GN=BN194_02480 PE=4 SV=1
23.3187	22.8539	23.3127	23.2003	23.1564	23.2278	24.0118	24.0462	23.9402	23.298	23.0469	22.8824	0	26.5259	35	6	K0N557	K0N557	>tr|K0N557|K0N557_LACCA Ddh protein OS=Lactobacillus casei W56 GN=ddh PE=3 SV=1
25.3377	25.4463	25.5045	25.2139	25.3506	25.2857	24.6775	24.7082	24.7848	23.6902	23.7647	23.3774	0	28.017	77	15	K0N560	K0N560	>tr|K0N560|K0N560_LACCA YjbG protein OS=Lactobacillus casei W56 GN=yjbG PE=4 SV=1
26.3632	26.6183	26.4686	26.5579	26.6668	26.6923	25.2928	25.1848	25.567	27.1753	27.1545	27.2793	0	29.4105	145	11	K0N569	K0N569	>tr|K0N569|K0N569_LACCA Asparagine--tRNA ligase OS=Lactobacillus casei W56 GN=asnS PE=3 SV=1
23.201	22.1207	23.1231	23.0902	22.9444	22.778	NaN	20.8003	21.3418	21.6057	21.042	NaN	0	25.3649	16	5	K0N584	K0N584	>tr|K0N584|K0N584_LACCA TrmK protein OS=Lactobacillus casei W56 GN=trmK PE=4 SV=1
26.3178	26.0801	26.1286	26.418	26.3967	26.263	24.955	24.7566	25.1017	26.2453	26.0137	26.1068	0	28.953	224	35	K0N587	K0N587	>tr|K0N587|K0N587_LACCA Carbamoyl-phosphate synthase (glutamine-hydrolyzing) OS=Lactobacillus casei W56 GN=carB PE=3 SV=1
22.9326	23.1101	23.0795	23.0622	22.73	22.1902	21.5655	21.7748	21.9418	NaN	NaN	NaN	0	25.373	20	3	K0N594	K0N594	>tr|K0N594|K0N594_LACCA Endoribonuclease YbeY OS=Lactobacillus casei W56 GN=ybeY PE=3 SV=1
26.2505	26.1625	26.0512	26.3028	26.2745	26.1069	27.0095	26.7883	26.793	26.7552	26.5915	25.7753	0	29.5488	130	8	K0N597	K0N597	>tr|K0N597|K0N597_LACCA HBN1 protein OS=Lactobacillus casei W56 GN=HBN1 PE=4 SV=1
24.1875	22.9124	22.7571	23.8572	23.2594	23.0453	24.2277	23.5475	NaN	23.0201	22.6176	NaN	0	26.3434	12	6	K0N598	K0N598	>tr|K0N598|K0N598_LACCA Putative pyruvate, phosphate dikinase regulatory protein OS=Lactobacillus casei W56 GN=rp2 PE=3 SV=1
25.204	25.8955	25.3252	25.7263	25.6066	25.7384	24.7652	24.497	24.8432	25.5707	25.2949	25.543	0	28.4056	100	17	K0N5A0	K0N5A0	>tr|K0N5A0|K0N5A0_LACCA Histidine--tRNA ligase OS=Lactobacillus casei W56 GN=hisS PE=3 SV=1
25.9949	26.0523	26.2153	26.7496	26.9222	26.8158	27.2208	26.9567	27.0544	22.9618	23.0019	23.0192	0	29.5768	236	33	K0N5A1	K0N5A1	>tr|K0N5A1|K0N5A1_LACCA Ribonucleoside-diphosphate reductase OS=Lactobacillus casei W56 GN=nrdE2 PE=3 SV=1
23.4457	23.2271	23.239	23.565	23.4064	23.3348	22.3086	22.6652	22.2338	21.4444	21.3276	21.4118	0	25.9641	22	5	K0N5B0	K0N5B0	>tr|K0N5B0|K0N5B0_LACCA Ribosomal protein L11 methyltransferase OS=Lactobacillus casei W56 GN=prmA PE=3 SV=1
20.1061	19.9708	20.7287	21.1981	21.7217	22.2564	20.3394	20.5917	21.6324	NaN	19.8195	19.8328	0	24.0293	14	5	K0N5C0	K0N5C0	>tr|K0N5C0|K0N5C0_LACCA RsmF protein OS=Lactobacillus casei W56 GN=rsmF PE=4 SV=1
24.7555	25.8585	24.8147	25.8047	25.3995	25.3202	25.5804	25.0383	25.5716	26.962	26.8697	27.1826	0	28.6688	96	8	K0N5C6	K0N5C6	>tr|K0N5C6|K0N5C6_LACCA Putative GTP cyclohydrolase 1 type 2 OS=Lactobacillus casei W56 GN=BN194_16900 PE=3 SV=1
29.6818	29.9736	29.4977	30.3622	30.3234	30.3718	30.2511	30.2542	30.0809	31.5575	31.5913	31.5185	0	33.4105	1550	47	K0N5C7	K0N5C7	>tr|K0N5C7|K0N5C7_LACCA Chaperone protein DnaK OS=Lactobacillus casei W56 GN=dnaK PE=2 SV=1
25.8729	25.9522	26.2186	25.8736	26.1567	26.2045	25.7168	25.7557	26.0364	24.0719	23.922	24.0153	0	28.8357	161	22	K0N5D3	K0N5D3	>tr|K0N5D3|K0N5D3_LACCA Glycine--tRNA ligase beta subunit OS=Lactobacillus casei W56 GN=glyS PE=3 SV=1
23.6671	22.9375	24.023	23.6428	24.3151	23.2866	21.4864	21.5924	21.4482	NaN	NaN	NaN	0	26.2411	16	6	K0N5D9	K0N5D9	>tr|K0N5D9|K0N5D9_LACCA Uncharacterized protein OS=Lactobacillus casei W56 GN=BN194_03130 PE=4 SV=1
27.03	27.2327	26.937	27.2725	27.1853	27.199	26.3365	26.1054	26.2696	27.7695	27.6949	27.6642	0	30.006	261	26	K0N5E2	K0N5E2	>tr|K0N5E2|K0N5E2_LACCA Proline--tRNA ligase OS=Lactobacillus casei W56 GN=proS PE=3 SV=1
25.4337	24.378	24.7255	25.4103	25.549	25.0055	24.739	24.5772	24.7262	24.4647	23.6538	23.8586	0	27.9623	54	5	K0N5E5	K0N5E5	>tr|K0N5E5|K0N5E5_LACCA 30S ribosomal protein S21 OS=Lactobacillus casei W56 GN=rpsU PE=3 SV=1
25.9457	25.5665	25.7158	25.8239	25.8501	25.8766	26.747	26.4285	26.3681	27.756	27.7046	27.5627	0	29.504	206	11	K0N5E6	K0N5E6	>tr|K0N5E6|K0N5E6_LACCA Uridylate kinase OS=Lactobacillus casei W56 GN=pyrH PE=3 SV=1
25.5713	25.5731	25.9526	25.7244	25.9562	26.018	25.1222	25.2064	25.5342	24.2173	24.4862	24.4879	0	28.518	129	17	K0N5F3	K0N5F3	>tr|K0N5F3|K0N5F3_LACCA AspS protein OS=Lactobacillus casei W56 GN=aspS PE=3 SV=1
26.4273	26.3578	26.7127	27.0327	27.0412	NaN	27.4465	27.3651	26.8712	26.3935	26.54	26.5011	0	29.8624	104	2	K0N5H1	K0N5H1	>tr|K0N5H1|K0N5H1_LACCA 30S ribosomal protein S16 OS=Lactobacillus casei W56 GN=rpsP PE=3 SV=1
21.5501	22.1976	22.379	22.196	22.02	21.2657	20.5954	20.4657	20.9832	NaN	NaN	NaN	0	24.3762	10	7	K0N5H9	K0N5H9	>tr|K0N5H9|K0N5H9_LACCA Chromosome partition protein Smc OS=Lactobacillus casei W56 GN=smc PE=3 SV=1
21.4772	21.1209	22.6369	22.0782	22.2327	22.4446	20.7388	20.9019	20.6331	NaN	NaN	NaN	0	24.5547	15	4	K0N5I0	K0N5I0	>tr|K0N5I0|K0N5I0_LACCA Uncharacterized protein OS=Lactobacillus casei W56 GN=BN194_17350 PE=4 SV=1
22.8243	22.8958	23.3855	23.2363	23.263	23.2284	24.4997	24.6802	24.6358	23.8479	23.9004	24.1393	0	26.9084	67	9	K0N5I3;K0NA09	K0N5I3	>tr|K0N5I3|K0N5I3_LACCA OppF protein OS=Lactobacillus casei W56 GN=oppF PE=3 SV=1
26.3543	26.0119	25.9664	26.3739	26.0247	25.9436	26.7128	26.5918	26.4679	25.7627	25.7699	25.7178	0	29.25	197	18	K0N5I6	K0N5I6	>tr|K0N5I6|K0N5I6_LACCA Uncharacterized protein OS=Lactobacillus casei W56 GN=BN194_17960 PE=4 SV=1
23.7532	23.8312	24.0263	23.7807	23.8803	24.079	22.5271	22.5214	22.4258	NaN	NaN	NaN	0	26.3388	43	9	K0N5J2	K0N5J2	>tr|K0N5J2|K0N5J2_LACCA Methionyl-tRNA formyltransferase OS=Lactobacillus casei W56 GN=fmt PE=3 SV=1
22.7475	22.5899	22.6487	24.3666	24.4998	24.3269	24.754	24.8624	24.5503	26.0484	26.0249	25.8707	0	27.5997	83	13	K0N5J4	K0N5J4	>tr|K0N5J4|K0N5J4_LACCA Chaperone protein DnaJ OS=Lactobacillus casei W56 GN=dnaJ PE=3 SV=1
24.2471	24.3844	24.7014	22.8446	23.5388	23.3949	22.9523	23.0215	23.1522	21.2621	21.0761	21.4026	0	26.5285	38	8	K0N5J6	K0N5J6	>tr|K0N5J6|K0N5J6_LACCA Guanylate kinase OS=Lactobacillus casei W56 GN=gmk PE=3 SV=1
22.969	21.9066	22.2384	22.5404	22.6712	22.2489	23.241	23.4589	NaN	NaN	21.4571	NaN	0	25.6824	21	2	K0N5K0	K0N5K0	>tr|K0N5K0|K0N5K0_LACCA Bifunctional protein FolD OS=Lactobacillus casei W56 GN=folD PE=3 SV=1
20.7821	20.9933	21.1243	21.3551	21.4878	21.5102	24.3276	24.2545	24.4222	23.912	23.843	23.8716	0	26.2259	34	7	K0N5K4	K0N5K4	>tr|K0N5K4|K0N5K4_LACCA YqhT protein OS=Lactobacillus casei W56 GN=yqhT PE=3 SV=1
26.3364	26.1899	26.3632	26.276	26.4445	26.3382	26.5642	26.5966	26.7054	26.5703	26.2148	26.1899	0	29.4164	247	26	K0N5K7	K0N5K7	>tr|K0N5K7|K0N5K7_LACCA Translation initiation factor IF-2 OS=Lactobacillus casei W56 GN=infB PE=3 SV=1
21.8114	21.3819	21.901	22.2534	21.997	22.0971	25.1519	25.3545	25.6619	23.4942	22.4367	23.2005	0	26.9322	16	4	K0N5L5	K0N5L5	>tr|K0N5L5|K0N5L5_LACCA YqhL protein OS=Lactobacillus casei W56 GN=yqhL PE=4 SV=1
27.0514	27.1265	27.2044	26.5999	26.8076	27.0152	26.0456	26.4247	26.5167	23.7214	23.8818	23.8545	0	29.5821	73	8	K0N5M3	K0N5M3	>tr|K0N5M3|K0N5M3_LACCA Ribosome-recycling factor OS=Lactobacillus casei W56 GN=frr PE=3 SV=1
24.9142	25.0025	25.3432	24.9756	25.1799	25.4779	24.3863	24.6264	24.6255	22.6609	23.0851	23.0183	0	27.7139	61	18	K0N5M4	K0N5M4	>tr|K0N5M4|K0N5M4_LACCA Phenylalanine--tRNA ligase beta subunit OS=Lactobacillus casei W56 GN=pheT PE=3 SV=1
21.779	NaN	22.1086	22.0417	22.101	22.6529	21.8022	22.1049	22.1548	20.7516	21.0942	NaN	0	24.8485	18	3	K0N5M8	K0N5M8	>tr|K0N5M8|K0N5M8_LACCA YsgA protein OS=Lactobacillus casei W56 GN=ysgA PE=4 SV=1
28.5216	28.7903	28.6888	28.5353	28.739	28.7431	29.1268	29.1063	29.303	30.979	31.0675	31.1098	0	32.393	802	28	K0N5N2	K0N5N2	>tr|K0N5N2|K0N5N2_LACCA 6-phosphogluconate dehydrogenase, decarboxylating OS=Lactobacillus casei W56 GN=gnd PE=3 SV=1
24.3277	24.2394	23.9926	24.3596	24.4769	24.3575	24.3776	24.2968	24.3249	23.5038	23.5536	23.1651	0	27.2293	51	5	K0N5N6	K0N5N6	>tr|K0N5N6|K0N5N6_LACCA Ribosomal silencing factor RsfS OS=Lactobacillus casei W56 GN=yqeL PE=3 SV=1
24.5827	25.1245	24.8979	24.5774	24.8025	24.9249	25.6371	26.0619	26.1355	21.3379	21.9552	22.0242	0	28.0907	49	7	K0N5N7	K0N5N7	>tr|K0N5N7|K0N5N7_LACCA MhqA_3 protein OS=Lactobacillus casei W56 GN=mhqA_3 PE=4 SV=1
24.2942	24.4732	24.4256	23.6244	23.8538	23.8153	23.8166	23.7901	23.9141	22.1588	22.0487	22.1057	0	26.8341	45	7	K0N5N9	K0N5N9	>tr|K0N5N9|K0N5N9_LACCA LevE_3 protein OS=Lactobacillus casei W56 GN=levE_3 PE=4 SV=1
26.7676	26.7629	25.4896	25.3898	26.0242	26.4083	26.5371	26.1325	26.3648	26.5149	27.0883	26.915	0	29.3793	68	4	K0N5P1	K0N5P1	>tr|K0N5P1|K0N5P1_LACCA 50S ribosomal protein L35 OS=Lactobacillus casei W56 GN=rpmI PE=3 SV=1
27.7789	27.6133	27.9283	27.3666	27.458	27.3255	27.2089	27.2694	27.2769	27.061	27.0307	26.9756	0	30.4477	338	32	K0N5P5	K0N5P5	>tr|K0N5P5|K0N5P5_LACCA Threonine--tRNA ligase OS=Lactobacillus casei W56 GN=thrS PE=3 SV=1
23.8364	24.0208	24.0003	22.8234	22.5884	22.4487	22.3359	22.4121	22.3751	NaN	NaN	NaN	0	25.9046	32	9	K0N5Q0	K0N5Q0	>tr|K0N5Q0|K0N5Q0_LACCA Sph protein OS=Lactobacillus casei W56 GN=sph PE=4 SV=1
24.3117	25.0177	24.3823	25.193	24.7245	24.6962	24.7821	24.6069	24.6614	25.7929	25.8912	25.8081	0	27.932	136	13	K0N5Q3	K0N5Q3	>tr|K0N5Q3|K0N5Q3_LACCA DhaK_2 protein OS=Lactobacillus casei W56 GN=dhaK_2 PE=4 SV=1
23.684	23.9019	24.4152	23.7156	23.9461	24.1753	25.9269	25.9263	25.8813	25.9889	26.003	26.068	0	28.1366	101	16	K0N5Q8	K0N5Q8	>tr|K0N5Q8|K0N5Q8_LACCA Foldase protein PrsA OS=Lactobacillus casei W56 GN=prsA PE=3 SV=1
23.3701	22.9824	23.5721	23.0615	23.2676	23.541	21.9725	22.0032	22.2419	23.3327	23.5432	23.3923	0	26.0832	46	9	K0N5R8	K0N5R8	>tr|K0N5R8|K0N5R8_LACCA Signal recognition particle receptor FtsY OS=Lactobacillus casei W56 GN=ftsY PE=3 SV=1
19.6667	20.4083	20.6261	20.7326	20.9633	21.1405	21.5746	22.9523	23.0112	20.7163	20.7532	20.9248	0	24.5793	11	4	K0N5S7	K0N5S7	>tr|K0N5S7|K0N5S7_LACCA RecG protein OS=Lactobacillus casei W56 GN=recG PE=4 SV=1
28.1454	27.8187	28.1943	27.8266	28.0179	27.9828	16.6759	18.0274	17.2747	NaN	NaN	NaN	0	30.1847	145	12	K0N5S8	K0N5S8	>tr|K0N5S8|K0N5S8_LACCA Phosphoribosylaminoimidazole-succinocarboxamide synthase OS=Lactobacillus casei W56 GN=purC PE=3 SV=1
24.6565	24.2626	24.4553	24.1745	24.5022	24.4313	23.8004	23.7718	23.9651	24.2501	24.4745	24.0393	0	27.2584	25	4	K0N5T1	K0N5T1	>tr|K0N5T1|K0N5T1_LACCA Ribulose-phosphate 3-epimerase OS=Lactobacillus casei W56 GN=rpe PE=3 SV=1
29.0115	28.6671	28.6443	28.7788	28.9055	28.9701	28.2354	28.2533	28.0517	27.439	27.5039	27.488	0	31.5922	815	29	K0N5T2	K0N5T2	>tr|K0N5T2|K0N5T2_LACCA Phosphoenolpyruvate-protein phosphotransferase OS=Lactobacillus casei W56 GN=ptsI PE=3 SV=1
23.569	23.8141	23.7533	24.2191	24.2673	24.3953	22.7705	23.8728	23.5311	23.3744	23.0732	NaN	0	26.6787	36	4	K0N5T7	K0N5T7	>tr|K0N5T7|K0N5T7_LACCA DNA-directed RNA polymerase subunit omega OS=Lactobacillus casei W56 GN=rpoZ PE=3 SV=1
25.7752	25.723	25.7784	25.8525	25.9574	25.8298	25.7493	25.9935	25.7262	27.9396	27.9034	27.8618	0	29.4981	209	15	K0N5T8	K0N5T8	>tr|K0N5T8|K0N5T8_LACCA Uncharacterized protein OS=Lactobacillus casei W56 GN=BN194_19460 PE=4 SV=1
23.7046	23.5295	23.9849	23.7038	23.6664	23.8429	21.2418	21.1345	21.5376	NaN	NaN	NaN	0	26.0957	31	6	K0N5U0	K0N5U0	>tr|K0N5U0|K0N5U0_LACCA Uncharacterized protein OS=Lactobacillus casei W56 GN=BN194_19510 PE=4 SV=1
21.0039	21.2328	21.4248	21.598	21.5053	22.0694	20.9236	20.9213	21.161	NaN	NaN	NaN	0	24.1871	7	5	K0N5U4	K0N5U4	>tr|K0N5U4|K0N5U4_LACCA Exodeoxyribonuclease 7 large subunit OS=Lactobacillus casei W56 GN=xseA PE=3 SV=1
21.9517	21.8381	22.3514	22.3164	22.7045	23.0228	23.9345	24.2614	24.1698	NaN	NaN	21.7983	0	26.0988	23	5	K0N5W5	K0N5W5	>tr|K0N5W5|K0N5W5_LACCA Uncharacterized protein OS=Lactobacillus casei W56 GN=BN194_19810 PE=4 SV=1
20.1493	NaN	20.6156	20.5873	20.4708	20.54	22.2603	22.5387	21.6927	21.253	21.4394	21.3929	0	24.2226	7	4	K0N5W7	K0N5W7	>tr|K0N5W7|K0N5W7_LACCA YrrL protein OS=Lactobacillus casei W56 GN=yrrL PE=4 SV=1
25.8549	25.902	25.9603	25.8145	26.0373	25.9751	23.5103	23.9733	24.403	21.4881	20.8464	21.2514	0	28.2805	85	18	K0N5X0	K0N5X0	>tr|K0N5X0|K0N5X0_LACCA Nicotinate phosphoribosyltransferase OS=Lactobacillus casei W56 GN=pncB PE=3 SV=1
25.6057	25.2344	25.3122	25.2207	25.192	24.8617	24.9942	24.9571	25.0831	24.8798	24.2765	24.2418	0	28.084	74	11	K0N5X3	K0N5X3	>tr|K0N5X3|K0N5X3_LACCA ArlR protein OS=Lactobacillus casei W56 GN=arlR PE=4 SV=1
24.6579	23.8259	24.9255	24.4074	24.6486	24.5471	23.4194	23.2055	23.3134	22.3574	NaN	20.2594	0	27.0375	63	13	K0N5X4	K0N5X4	>tr|K0N5X4|K0N5X4_LACCA YuxL protein OS=Lactobacillus casei W56 GN=yuxL PE=4 SV=1
26.899	26.6806	25.8742	27.0825	27.2255	27.4482	27.2683	27.3541	27.4937	26.4809	26.7685	26.7199	0	30.0428	133	6	K0N5Y4	K0N5Y4	>tr|K0N5Y4|K0N5Y4_LACCA 50S ribosomal protein L20 OS=Lactobacillus casei W56 GN=rplT PE=3 SV=1
24.0772	24.3311	24.7894	24.5404	25.0503	24.7751	21.2085	21.3774	21.6631	NaN	NaN	NaN	0	26.9505	43	8	K0N5Z4	K0N5Z4	>tr|K0N5Z4|K0N5Z4_LACCA Uncharacterized protein OS=Lactobacillus casei W56 GN=BN194_20160 PE=4 SV=1
25.1255	25.1542	25.3032	24.8987	25.07	25.0191	24.8983	24.9309	25.1395	24.854	24.7184	24.7416	0	28.0087	94	11	K0N600	K0N600	>tr|K0N600|K0N600_LACCA UDP-N-acetylmuramate--L-alanine ligase OS=Lactobacillus casei W56 GN=murC PE=3 SV=1
21.9935	NaN	21.9143	21.284	21.7273	21.5136	21.1206	20.9251	20.9389	NaN	NaN	20.6734	0	24.3442	15	6	K0N606	K0N606	>tr|K0N606|K0N606_LACCA tRNA (guanine-N(7)-)-methyltransferase OS=Lactobacillus casei W56 GN=trmB PE=3 SV=1
26.8421	27.0917	26.6406	25.9776	25.8691	25.9719	25.9449	25.6628	25.8487	25.5683	25.532	25.5452	0	29.1953	182	20	K0N607	K0N607	>tr|K0N607|K0N607_LACCA CitF protein OS=Lactobacillus casei W56 GN=citF PE=4 SV=1
23.7217	24.7163	24.1043	24.5394	24.5667	24.5272	24.0486	23.7652	23.926	23.2365	23.4242	23.47	0	27.1635	48	7	K0N623	K0N623	>tr|K0N623|K0N623_LACCA Dihydroorotate dehydrogenase OS=Lactobacillus casei W56 GN=pyrDA PE=3 SV=1
22.8147	22.3715	22.2816	22.8648	22.64	22.6621	23.4344	23.1399	23.697	25.5791	25.3501	25.4251	0	26.6652	34	6	K0N627	K0N627	>tr|K0N627|K0N627_LACCA YhfI protein OS=Lactobacillus casei W56 GN=yhfI PE=4 SV=1
21.3716	21.0615	22.0426	21.9353	22.2601	22.4723	22.9947	22.7969	22.1971	21.2764	21.4089	21.1145	0	25.3944	19	4	K0N630	K0N630	>tr|K0N630|K0N630_LACCA BceR_2 protein OS=Lactobacillus casei W56 GN=bceR_2 PE=4 SV=1
28.491	28.3876	28.4455	27.9676	28.1682	28.108	20.0048	20.287	20.502	NaN	20.2811	20.8992	0	30.4433	286	18	K0N634	K0N634	>tr|K0N634|K0N634_LACCA Bifunctional purine biosynthesis protein PurH OS=Lactobacillus casei W56 GN=purH PE=3 SV=1
25.5836	25.6852	25.9862	25.8602	26.0173	26.1101	25.6616	26.1145	26.1362	27.7832	27.8904	28.052	0	29.3772	232	19	K0N644	K0N644	>tr|K0N644|K0N644_LACCA ClpE protein OS=Lactobacillus casei W56 GN=clpE PE=4 SV=1
23.0377	22.9652	23.1126	24.6825	24.6173	24.5098	25.7923	25.6796	25.8059	26.3982	26.5252	26.3184	0	28.1824	121	24	K0N658	K0N658	>tr|K0N658|K0N658_LACCA 5-methyltetrahydropteroyltriglutamate--homocysteine methyltransferase OS=Lactobacillus casei W56 GN=metE PE=3 SV=1
22.3037	22.2339	22.61	22.8204	23.1343	23.2323	22.6693	22.3427	22.3802	21.8751	21.7428	22.004	0	25.6036	16	9	K0N662	K0N662	>tr|K0N662|K0N662_LACCA TreA protein OS=Lactobacillus casei W56 GN=treA PE=4 SV=1
23.2634	23.6786	23.6574	23.3339	23.5922	22.9511	21.959	21.6997	22.0895	20.891	21.4253	20.964	0	25.9334	21	8	K0N666	K0N666	>tr|K0N666|K0N666_LACCA Glutamate dehydrogenase OS=Lactobacillus casei W56 GN=gdh PE=3 SV=1
18.8573	NaN	19.2917	19.5754	19.2306	19.7207	23.368	23.0473	23.6625	20.8618	21.0059	20.995	0	24.7269	12	4	K0N670	K0N670	>tr|K0N670|K0N670_LACCA Uncharacterized protein OS=Lactobacillus casei W56 GN=BN194_19800 PE=4 SV=1
25.3052	25.7753	25.7412	25.5245	25.6244	25.5239	23.1396	23.2781	23.8408	23.172	21.7821	21.7588	0	28.0794	56	6	K0N671	K0N671	>tr|K0N671|K0N671_LACCA YlbE protein OS=Lactobacillus casei W56 GN=ylbE PE=4 SV=1
23.0789	22.3231	22.4242	22.2405	22.8872	22.5538	22.4616	22.517	22.1277	21.2788	NaN	NaN	0	25.4327	17	4	K0N677	K0N677	>tr|K0N677|K0N677_LACCA Pyrroline-5-carboxylate reductase OS=Lactobacillus casei W56 GN=proC PE=3 SV=1
24.1904	24.8526	24.0537	24.2917	24.0341	23.6688	22.2484	21.9322	21.9601	23.2512	22.8256	23.0201	0	26.603	68	12	K0N678	K0N678	>tr|K0N678|K0N678_LACCA PepDB protein OS=Lactobacillus casei W56 GN=pepDB PE=4 SV=1
25.6741	25.0345	25.3555	25.4958	25.5347	25.2357	25.6873	25.4539	25.3793	24.2014	24.1421	24.0556	0	28.4454	147	11	K0N682	K0N682	>tr|K0N682|K0N682_LACCA Proline iminopeptidase OS=Lactobacillus casei W56 GN=fpaP_3 PE=3 SV=1
23.8868	24.2488	24.108	24.4626	24.6401	24.6803	24.6553	24.7621	24.8294	24.0166	24.0697	23.9356	0	27.5039	94	14	K0N684	K0N684	>tr|K0N684|K0N684_LACCA Phosphoenolpyruvate carboxykinase (ATP) OS=Lactobacillus casei W56 GN=BN194_20000 PE=4 SV=1
24.9997	24.7055	24.1361	24.7253	24.4083	23.854	24.6193	24.863	24.5644	21.1628	21.0491	21.1777	0	27.4147	67	6	K0N687	K0N687	>tr|K0N687|K0N687_LACCA YwnB_2 protein OS=Lactobacillus casei W56 GN=ywnB_2 PE=4 SV=1
22.1208	21.6972	21.8792	22.0466	22.2086	21.9425	21.9162	22.3608	22.3768	21.5722	21.4475	21.8395	0	25.0592	14	6	K0N695	K0N695	>tr|K0N695|K0N695_LACCA AlsS protein OS=Lactobacillus casei W56 GN=alsS PE=3 SV=1
26.9372	27.1281	27.1999	26.7799	27.0678	27.1465	26.7816	26.9338	27.0034	28.0456	28.0882	28.1613	0	30.1533	199	13	K0N699;K0MWW4	K0N699;K0MWW4	>tr|K0N699|K0N699_LACCA Glucose-1-phosphate thymidylyltransferase OS=Lactobacillus casei W56 GN=rmlA PE=3 SV=1;>tr|K0MWW4|K0MWW4_LACCA Glucose-1-phosphate thymidylyltransferase OS=Lactobacillus casei W56 GN=rmlA_2 PE=3 SV=1
26.6435	26.6477	26.7872	26.7261	26.9422	26.9662	26.8225	26.7924	26.644	29.5367	29.4343	29.3415	0	30.5319	221	17	K0N6A8	K0N6A8	>tr|K0N6A8|K0N6A8_LACCA Tagatose 1,6-diphosphate aldolase OS=Lactobacillus casei W56 GN=lacD2 PE=3 SV=1
24.5387	24.5219	24.7861	24.3031	24.7362	24.6556	23.5858	23.9683	23.5729	20.8374	20.8125	21.7034	0	27.1804	61	10	K0N6A9	K0N6A9	>tr|K0N6A9|K0N6A9_LACCA Tyrosine--tRNA ligase OS=Lactobacillus casei W56 GN=tyrS PE=4 SV=1
23.9958	23.8831	24.1216	24.2765	24.1755	24.1699	22.7299	23.0848	22.79	NaN	NaN	NaN	0	26.62	40	10	K0N6C6	K0N6C6	>tr|K0N6C6|K0N6C6_LACCA OppD_2 protein OS=Lactobacillus casei W56 GN=oppD_2 PE=3 SV=1
24.3943	24.223	24.6852	24.1812	24.471	24.2865	24.0011	24.1928	23.8936	21.6185	21.6451	21.6561	0	27.1178	54	9	K0N6C9	K0N6C9	>tr|K0N6C9|K0N6C9_LACCA Uncharacterized protein OS=Lactobacillus casei W56 GN=BN194_07730 PE=3 SV=1
21.0756	21.2418	22.2143	22.3411	22.8545	22.7097	23.6667	23.4918	24.581	24.6046	24.7865	25.0331	0	26.7071	24	6	K0N6D0	K0N6D0	>tr|K0N6D0|K0N6D0_LACCA Uncharacterized protein OS=Lactobacillus casei W56 GN=BN194_20650 PE=4 SV=1
27.164	26.9677	27.0167	26.8606	26.8867	26.7802	26.321	26.1368	26.4442	22.6897	22.4523	23.0497	0	29.5243	275	21	K0N6H7	K0N6H7	>tr|K0N6H7|K0N6H7_LACCA YjbG_2 protein OS=Lactobacillus casei W56 GN=yjbG_2 PE=4 SV=1
22.4102	22.2046	22.2043	22.1654	22.4411	22.2584	22.2142	22.3005	22.3386	21.3622	NaN	NaN	0	25.176	9	4	K0N6I0	K0N6I0	>tr|K0N6I0|K0N6I0_LACCA Proline iminopeptidase OS=Lactobacillus casei W56 GN=fpaP PE=3 SV=1
24.8269	25.7843	25.7146	25.6906	25.3713	25.7142	24.8874	24.7914	25.6222	23.2603	23.9171	24.2007	0	28.1974	24	5	K0N6I4	K0N6I4	>tr|K0N6I4|K0N6I4_LACCA Uncharacterized protein OS=Lactobacillus casei W56 GN=BN194_08230 PE=4 SV=1
21.446	24.0561	22.3649	23.4824	23.0197	22.8915	24.4278	23.7224	23.9728	24.7534	25.8119	26.649	0	26.9942	49	8	K0N6J0	K0N6J0	>tr|K0N6J0|K0N6J0_LACCA S-ribosylhomocysteine lyase OS=Lactobacillus casei W56 GN=luxS PE=3 SV=1
NaN	NaN	21.6192	21.6501	22.2734	21.5158	22.1316	21.9299	NaN	23.276	22.8042	22.5853	0	24.7646	8	6	K0N6J4	K0N6J4	>tr|K0N6J4|K0N6J4_LACCA Queuine tRNA-ribosyltransferase OS=Lactobacillus casei W56 GN=tgt PE=3 SV=1
27.0938	26.9451	27.0948	26.9184	26.9542	26.9427	26.2621	26.2559	26.2578	25.7708	25.695	25.7849	0	29.7269	294	32	K0N6K2	K0N6K2	>tr|K0N6K2|K0N6K2_LACCA Alanine--tRNA ligase OS=Lactobacillus casei W56 GN=alaS PE=3 SV=1
24.7052	25.3298	24.5213	25.1039	24.4613	24.484	23.7486	23.4836	23.508	23.8818	22.9926	22.9878	0	27.2957	40	2	K0N6K6	K0N6K6	>tr|K0N6K6|K0N6K6_LACCA UPF0473 protein BN194_08530 OS=Lactobacillus casei W56 GN=BN194_08530 PE=3 SV=1
22.042	22.1195	22.5192	22.1656	22.4412	22.3275	21.9292	22.0638	22.4407	23.346	23.6552	23.4401	0	25.4797	25	4	K0N6L8	K0N6L8	>tr|K0N6L8|K0N6L8_LACCA NiaR protein OS=Lactobacillus casei W56 GN=niaR PE=4 SV=1
23.0785	22.8403	23.2867	24.0953	24.3188	24.1502	23.7065	23.8727	23.7053	23.8026	23.8712	23.5318	0	26.797	54	9	K0N6M0	K0N6M0	>tr|K0N6M0|K0N6M0_LACCA Uncharacterized protein OS=Lactobacillus casei W56 GN=BN194_22460 PE=4 SV=1
23.4664	23.3675	23.799	23.959	24.131	23.8886	25.0579	25.1409	25.1914	NaN	NaN	NaN	0	27.3594	68	10	K0N6M5	K0N6M5	>tr|K0N6M5|K0N6M5_LACCA AccC protein OS=Lactobacillus casei W56 GN=accC PE=4 SV=1
23.7901	23.5358	23.5841	22.7708	23.0058	23.0391	23.9267	24.2058	24.0959	24.7627	24.6477	24.5005	0	26.805	39	7	K0N6M8	K0N6M8	>tr|K0N6M8|K0N6M8_LACCA Uncharacterized protein OS=Lactobacillus casei W56 GN=BN194_21200 PE=4 SV=1
25.1301	24.54	24.5274	24.2333	24.7369	24.8956	25.8968	26.0034	25.598	22.3924	22.5381	22.0593	0	28.4225	93	5	K0N6N3	K0N6N3	>tr|K0N6N3|K0N6N3_LACCA FabG protein OS=Lactobacillus casei W56 GN=fabG PE=4 SV=1
22.023	21.9712	22.6669	21.9851	22.6704	22.7902	23.3099	23.3489	22.5599	25.0619	25.0696	25.1582	0	26.2814	39	9	K0N6Q3	K0N6Q3	>tr|K0N6Q3|K0N6Q3_LACCA Uncharacterized protein OS=Lactobacillus casei W56 GN=BN194_22710 PE=4 SV=1
21.9406	22.0772	22.1971	22.1142	22.2685	22.2498	21.7937	22.2643	21.8681	21.9395	21.8509	21.8073	0	25.0351	14	2	K0N6Q4	K0N6Q4	>tr|K0N6Q4|K0N6Q4_LACCA Uncharacterized protein OS=Lactobacillus casei W56 GN=BN194_09330 PE=4 SV=1
26.7067	27.4968	26.4506	27.2211	26.6894	26.3678	26.58	26.0511	26.368	26.2089	25.9817	25.9801	0	29.5802	180	11	K0N6Q5	K0N6Q5	>tr|K0N6Q5|K0N6Q5_LACCA Uncharacterized protein OS=Lactobacillus casei W56 GN=BN194_21350 PE=4 SV=1
26.0138	25.8113	25.9038	25.565	25.5874	25.5716	24.2717	24.1123	24.0845	21.5002	21.7663	20.9416	0	28.1764	112	13	K0N6R1	K0N6R1	>tr|K0N6R1|K0N6R1_LACCA Uncharacterized protein OS=Lactobacillus casei W56 GN=BN194_21400 PE=4 SV=1
20.5005	20.5337	21.0119	20.7238	20.6491	20.5476	23.8022	23.1854	24.0719	22.036	21.8329	21.9787	0	25.6929	15	5	K0N6R7	K0N6R7	>tr|K0N6R7|K0N6R7_LACCA Uncharacterized protein OS=Lactobacillus casei W56 GN=BN194_21450 PE=4 SV=1
21.8737	22.2152	22.2828	21.8532	22.1547	22.7368	23.0616	23.1116	23.7111	22.2915	22.4678	22.5399	0	25.6246	23	6	K0N6S2	K0N6S2	>tr|K0N6S2|K0N6S2_LACCA Uncharacterized protein OS=Lactobacillus casei W56 GN=BN194_21500 PE=4 SV=1
26.7493	26.7782	27.0925	27.2743	27.2985	27.4153	26.9938	27.1039	27.0731	27.1274	27.1949	27.2159	0	30.101	233	18	K0N6S3	K0N6S3	>tr|K0N6S3|K0N6S3_LACCA DNA polymerase III subunit beta OS=Lactobacillus casei W56 GN=dnaN PE=4 SV=1
26.074	25.7473	26.1716	25.8838	25.9143	25.9082	25.2389	25.4747	25.5834	27.027	26.9457	26.9167	0	29.0055	190	22	K0N6S7	K0N6S7	>tr|K0N6S7|K0N6S7_LACCA DNA gyrase subunit A OS=Lactobacillus casei W56 GN=gyrA PE=3 SV=1
24.9528	25.1146	25.3544	24.8815	25.1268	25.2235	24.4083	24.6728	24.582	22.4996	22.3982	22.7845	0	27.774	69	7	K0N6S8	K0N6S8	>tr|K0N6S8|K0N6S8_LACCA ApbE_3 protein OS=Lactobacillus casei W56 GN=apbE_3 PE=4 SV=1
23.7463	25.2876	24.0576	24.7244	24.6661	24.5069	25.1424	24.6984	25.0664	25.8276	25.2448	25.1415	0	28.1076	83	3	K0N6T2	K0N6T2	>tr|K0N6T2|K0N6T2_LACCA 30S ribosomal protein S18 OS=Lactobacillus casei W56 GN=rpsR PE=3 SV=1
24.8586	24.8516	25.3352	24.8766	25.2222	24.9298	24.6971	24.6398	23.8976	24.5841	24.7175	24.137	0	27.8427	75	6	K0N6T6	K0N6T6	>tr|K0N6T6|K0N6T6_LACCA Glutathione peroxidase OS=Lactobacillus casei W56 GN=gpo PE=3 SV=1
24.7727	25.5245	24.8873	25.1337	25.0386	25.2446	23.7358	23.3871	23.3156	25.0955	25.1612	25.1905	0	27.6976	90	10	K0N6U0	K0N6U0	>tr|K0N6U0|K0N6U0_LACCA UPF0210 protein BN194_09830 OS=Lactobacillus casei W56 GN=BN194_09830 PE=3 SV=1
21.2497	22.1104	22.6043	22.3147	22.4635	22.7085	22.868	23.08	22.7099	19.9949	20.0559	19.9628	0	25.33	17	3	K0N6U3	K0N6U3	>tr|K0N6U3|K0N6U3_LACCA LytR_3 protein OS=Lactobacillus casei W56 GN=lytR_3 PE=4 SV=1
25.8298	25.6488	25.7311	25.3303	25.6102	25.5297	24.9784	24.7788	24.8402	23.7095	23.9012	23.5171	0	28.251	78	9	K0N6V0	K0N6V0	>tr|K0N6V0|K0N6V0_LACCA YwcC protein OS=Lactobacillus casei W56 GN=ywcC PE=4 SV=1
22.145	22.3386	22.6054	22.6551	22.7425	22.7066	22.0557	22.0541	22.2183	21.0741	21.0754	21.2057	0	25.2614	21	5	K0N6W4	K0N6W4	>tr|K0N6W4|K0N6W4_LACCA Acetate kinase OS=Lactobacillus casei W56 GN=ackA_2 PE=3 SV=1
22.6999	23.0216	23.0731	22.9758	23.0522	23.2318	23.0099	23.2855	23.6316	25.4079	25.096	25.31	0	26.6385	76	7	K0N6W9	K0N6W9	>tr|K0N6W9|K0N6W9_LACCA Peptide chain release factor 2 OS=Lactobacillus casei W56 GN=prfB PE=3 SV=1
25.1664	24.9609	25.1257	25.3671	25.3607	25.1534	25.5138	25.4427	25.612	26.6433	26.505	26.3342	0	28.5196	151	11	K0N6Y3	K0N6Y3	>tr|K0N6Y3|K0N6Y3_LACCA HPr kinase/phosphorylase OS=Lactobacillus casei W56 GN=hprK PE=3 SV=1
25.1747	24.9851	25.3347	25.1189	25.5224	25.5024	25.6428	25.5934	25.4329	24.3679	24.3925	24.1392	0	28.2753	69	6	K0N6Y5	K0N6Y5	>tr|K0N6Y5|K0N6Y5_LACCA Uncharacterized protein OS=Lactobacillus casei W56 GN=BN194_23460 PE=4 SV=1
28.206	27.8995	28.1698	28.1048	28.2766	28.0512	27.8854	27.8622	27.274	29.2756	29.3085	29.0925	0	31.2638	340	12	K0N6Y7	K0N6Y7	>tr|K0N6Y7|K0N6Y7_LACCA Uncharacterized protein OS=Lactobacillus casei W56 GN=BN194_23510 PE=4 SV=1
26.1026	25.9967	26.1956	26.1645	26.2028	26.1653	26.4688	26.3884	26.6642	26.1679	26.0868	26.4273	0	29.2778	208	13	K0N6Z0	K0N6Z0	>tr|K0N6Z0|K0N6Z0_LACCA Uncharacterized protein OS=Lactobacillus casei W56 GN=BN194_10430 PE=4 SV=1
22.1584	22.3101	22.6711	22.8994	22.8542	23.1349	22.0168	22.4015	22.4867	22.004	22.0867	21.9656	0	25.5072	19	7	K0N6Z4	K0N6Z4	>tr|K0N6Z4|K0N6Z4_LACCA Putative gluconeogenesis factor OS=Lactobacillus casei W56 GN=yjiF PE=3 SV=1
28.3142	28.9258	28.4239	29.3224	29.2753	29.4906	29.0615	29.1944	29.2122	31.7164	31.7196	31.6611	0	32.821	2113	6	K0N700	K0N700	>tr|K0N700|K0N700_LACCA 10 kDa chaperonin OS=Lactobacillus casei W56 GN=groS PE=3 SV=1
23.4904	23.5907	23.8555	24.0658	24.2843	24.2196	23.8479	23.6196	24.2419	21.2955	21.1883	21.23	0	26.7575	51	9	K0N709	K0N709	>tr|K0N709|K0N709_LACCA Uncharacterized protein OS=Lactobacillus casei W56 GN=BN194_23910 PE=4 SV=1
25.4218	25.3688	25.665	24.7246	25.2408	25.41	24.7209	24.9081	24.9149	24.1053	24.1716	24.1498	0	28.0849	84	7	K0N712	K0N712	>tr|K0N712|K0N712_LACCA Elongation factor P OS=Lactobacillus casei W56 GN=efp_2 PE=3 SV=1
24.0235	23.8624	23.6801	24.4626	24.2649	24.4656	25.2168	25.3148	24.5346	26.8733	26.9628	26.4019	0	28.1326	71	8	K0N715	K0N715	>tr|K0N715|K0N715_LACCA Uncharacterized protein OS=Lactobacillus casei W56 GN=BN194_24010 PE=4 SV=1
27.8885	27.7781	27.3971	28.1609	27.8467	27.6923	27.997	27.9949	28.0475	27.7486	27.3136	27.5048	0	30.8903	182	6	K0N724	K0N724	>tr|K0N724|K0N724_LACCA 50S ribosomal protein L11 OS=Lactobacillus casei W56 GN=rplK PE=3 SV=1
24.6836	24.5408	24.8672	24.6789	24.7685	24.9157	23.8126	24.3109	24.0581	24.7829	24.7	24.9049	0	27.7085	94	7	K0N730	K0N730	>tr|K0N730|K0N730_LACCA Transcription termination/antitermination protein NusG OS=Lactobacillus casei W56 GN=nusG PE=3 SV=1
29.0633	30.0214	28.7817	30.1298	29.6579	29.8177	30.3687	29.8424	30.077	30.3845	30.2756	30.4392	0	32.8542	564	17	K0N736	K0N736	>tr|K0N736|K0N736_LACCA Triosephosphate isomerase OS=Lactobacillus casei W56 GN=tpiA PE=3 SV=1
21.1497	20.729	21.4205	21.126	21.2919	21.8535	23.6644	23.8298	23.8188	22.4201	22.9295	22.4347	0	25.5561	17	3	K0N752	K0N752	>tr|K0N752|K0N752_LACCA YhaI protein OS=Lactobacillus casei W56 GN=yhaI PE=4 SV=1
22.4266	22.0515	22.4361	22.3755	23.1187	22.8489	21.7554	22.3787	21.4838	NaN	NaN	NaN	0	25.1992	20	3	K0N758	K0N758	>tr|K0N758|K0N758_LACCA Uracil-DNA glycosylase OS=Lactobacillus casei W56 GN=ung PE=3 SV=1
24.6208	24.1718	23.8535	24.4682	23.9238	24.23	23.1473	23.0757	21.9186	21.409	21.2208	21.0448	0	26.7082	26	3	K0N764	K0N764	>tr|K0N764|K0N764_LACCA Uncharacterized protein OS=Lactobacillus casei W56 GN=BN194_24860 PE=4 SV=1
26.1199	26.3998	26.5841	26.4109	26.142	26.339	28.9325	28.7769	29.0718	28.062	27.9923	27.7517	0	30.6284	55	13	K0N765	K0N765	>tr|K0N765|K0N765_LACCA Spermidine/putrescine import ATP-binding protein PotA OS=Lactobacillus casei W56 GN=potA_2 PE=3 SV=1
27.6135	27.5272	27.3684	27.3472	27.1803	27.051	26.5561	26.3122	26.5882	24.4936	24.5261	24.9082	0	29.9448	278	24	K0N779	K0N779	>tr|K0N779|K0N779_LACCA Uncharacterized protein OS=Lactobacillus casei W56 GN=BN194_11580 PE=4 SV=1
21.2864	21.7749	21.5768	21.6352	21.9836	23.168	21.179	21.3347	21.2966	20.4601	20.5431	NaN	0	24.6474	6	2	K0N787	K0N787	>tr|K0N787|K0N787_LACCA Uncharacterized protein OS=Lactobacillus casei W56 GN=BN194_01370 PE=4 SV=1
23.4409	22.5458	22.3815	22.5266	23.2369	23.2225	24.8257	24.8492	24.2278	21.92	21.978	21.8744	0	26.7414	37	8	K0N788	K0N788	>tr|K0N788|K0N788_LACCA Uncharacterized protein OS=Lactobacillus casei W56 GN=BN194_22500 PE=4 SV=1
25.0044	25.1571	25.0676	25.0549	25.2597	25.3321	24.6758	24.8686	24.9427	24.3574	24.3255	24.337	0	27.9719	100	12	K0N791	K0N791	>tr|K0N791|K0N791_LACCA YtxK protein OS=Lactobacillus casei W56 GN=ytxK PE=4 SV=1
25.1456	23.7755	23.6528	25.0601	24.2995	24.4248	25.2247	25.2852	25.0481	22.6126	23.872	23.3247	0	28.248	97	3	K0N799	K0N799	>tr|K0N799|K0N799_LACCA Bkr4 protein OS=Lactobacillus casei W56 GN=bkr4 PE=4 SV=1
23.5899	23.9798	23.4824	23.1047	23.2164	23.1007	22.6922	22.9175	23.2836	22.4804	23.0039	23.2393	0	26.2316	18	8	K0N7A4	K0N7A4	>tr|K0N7A4|K0N7A4_LACCA Mco protein OS=Lactobacillus casei W56 GN=mco PE=4 SV=1
24.594	24.5129	24.9335	24.6932	24.7991	24.8867	22.178	22.4237	22.3546	NaN	NaN	NaN	0	27.0906	61	17	K0N7A9	K0N7A9	>tr|K0N7A9|K0N7A9_LACCA DNA ligase OS=Lactobacillus casei W56 GN=ligA PE=3 SV=1
23.0657	23.0188	23.1914	22.4837	22.8704	22.9214	22.3164	21.7702	21.9747	21.0778	20.9517	20.8192	0	25.5908	25	7	K0N7B0	K0N7B0	>tr|K0N7B0|K0N7B0_LACCA 3-oxoacyl-[acyl-carrier-protein] synthase 3 OS=Lactobacillus casei W56 GN=fabH PE=3 SV=1
24.9041	24.6343	24.743	24.1625	24.077	23.981	25.7499	25.6553	25.8986	22.875	22.9206	22.8966	0	27.8982	96	17	K0N7B1	K0N7B1	>tr|K0N7B1|K0N7B1_LACCA Acetate kinase OS=Lactobacillus casei W56 GN=ackA PE=3 SV=1
22.166	22.1308	23.1586	22.9529	23.2074	23.3135	22.2966	22.8406	23.3979	21.9064	21.9082	21.9407	0	25.7801	30	4	K0N7B3	K0N7B3	>tr|K0N7B3|K0N7B3_LACCA Uncharacterized protein OS=Lactobacillus casei W56 GN=BN194_11980 PE=4 SV=1
20.9157	20.9163	21.4628	20.3543	20.8407	20.999	23.719	23.9203	22.7705	20.9114	20.8788	21.138	0	25.3033	14	8	K0N7C1	K0N7C1	>tr|K0N7C1|K0N7C1_LACCA DppE protein OS=Lactobacillus casei W56 GN=dppE PE=4 SV=1
21.8426	22.1233	21.6324	23.4076	23.2911	23.269	22.9705	22.9905	23.1513	NaN	NaN	NaN	0	25.6669	19	4	K0N7D4	K0N7D4	>tr|K0N7D4|K0N7D4_LACCA Uncharacterized protein OS=Lactobacillus casei W56 GN=BN194_01870 PE=4 SV=1
25.3115	25.5465	25.7521	25.4447	25.5968	25.7505	25.4834	25.5195	25.8636	23.7551	23.9834	24.0298	0	28.4537	102	16	K0N7D5	K0N7D5	>tr|K0N7D5|K0N7D5_LACCA PepS protein OS=Lactobacillus casei W56 GN=pepS PE=4 SV=1
25.124	25.1106	25.1899	24.9696	24.8736	25.0161	24.5996	24.3462	24.3404	24.1406	23.9058	23.9363	0	27.7764	78	9	K0N7E0	K0N7E0	>tr|K0N7E0|K0N7E0_LACCA Methionine aminopeptidase OS=Lactobacillus casei W56 GN=map PE=3 SV=1
27.8239	27.4552	27.6319	25.7086	25.7137	25.6822	25.9033	25.9332	25.9448	25.3801	25.2788	25.1609	0	29.57	220	22	K0N7E3	K0N7E3	>tr|K0N7E3|K0N7E3_LACCA UTP--glucose-1-phosphate uridylyltransferase OS=Lactobacillus casei W56 GN=cap4C PE=3 SV=1
27.8757	27.5137	27.9464	27.7939	27.917	28.1663	27.9299	27.9704	28.0472	29.3003	29.3068	29.3928	0	31.2563	325	19	K0N7E5	K0N7E5	>tr|K0N7E5|K0N7E5_LACCA DNA-directed RNA polymerase subunit alpha OS=Lactobacillus casei W56 GN=rpoA PE=3 SV=1
27.2531	27.1438	27.0774	27.1372	27.2299	27.3247	27.0137	27.151	27.3377	27.934	27.8102	27.776	0	30.3104	286	11	K0N7F0	K0N7F0	>tr|K0N7F0|K0N7F0_LACCA Adenylate kinase OS=Lactobacillus casei W56 GN=adk PE=3 SV=1
27.3214	27.4414	27.0215	27.6449	27.2795	27.2619	27.8179	27.5	27.414	26.637	26.5475	26.7108	0	30.3109	120	6	K0N7F4	K0N7F4	>tr|K0N7F4|K0N7F4_LACCA 50S ribosomal protein L18 OS=Lactobacillus casei W56 GN=rplR PE=3 SV=1
NaN	18.0507	18.281	NaN	17.8314	18.522	NaN	17.449	17.9656	21.5926	22.4889	22.0171	0	22.5913	7	3	K0N7F5	K0N7F5	>tr|K0N7F5|K0N7F5_LACCA Homoserine dehydrogenase OS=Lactobacillus casei W56 GN=hom PE=3 SV=1
26.8359	26.5906	26.7242	27.2163	27.2485	27.2021	27.3214	27.3188	27.3382	27.0285	26.9394	26.8908	0	30.1625	204	17	K0N7F7	K0N7F7	>tr|K0N7F7|K0N7F7_LACCA Ribosome-binding ATPase YchF OS=Lactobacillus casei W56 GN=engD PE=3 SV=1
25.33	25.6554	25.6606	25.314	25.4704	25.4692	25.0134	24.7054	24.7095	25.4748	25.5013	25.4652	0	28.3063	102	13	K0N7F8	K0N7F8	>tr|K0N7F8|K0N7F8_LACCA PatA_2 protein OS=Lactobacillus casei W56 GN=patA_2 PE=3 SV=1
26.9478	26.0833	26.4765	27.238	27.1355	27.2804	27.4659	27.2785	27.0193	25.769	25.6337	25.6365	0	30.0303	223	8	K0N7F9	K0N7F9	>tr|K0N7F9|K0N7F9_LACCA 50S ribosomal protein L24 OS=Lactobacillus casei W56 GN=rplX PE=3 SV=1
25.3003	25.3566	25.6611	25.2741	25.4373	25.4712	24.5134	24.8403	24.9609	24.8989	24.8717	24.9811	0	28.178	83	10	K0N7G4	K0N7G4	>tr|K0N7G4|K0N7G4_LACCA VanR protein OS=Lactobacillus casei W56 GN=vanR PE=4 SV=1
26.5792	26.5422	26.6713	26.8202	26.7519	27.0339	26.517	26.6705	27.1196	26.0647	25.9684	26.2828	0	29.7353	188	9	K0N7G5	K0N7G5	>tr|K0N7G5|K0N7G5_LACCA 30S ribosomal protein S3 OS=Lactobacillus casei W56 GN=rpsC PE=3 SV=1
28.5881	28.3765	28.3646	28.9216	28.6904	28.6378	29.1192	29.0011	29.01	27.9301	27.8694	27.935	0	31.6905	299	10	K0N7H0	K0N7H0	>tr|K0N7H0|K0N7H0_LACCA 50S ribosomal protein L4 OS=Lactobacillus casei W56 GN=rplD PE=3 SV=1
24.2943	24.1677	23.8889	24.6439	24.5359	24.3709	23.465	23.5175	23.1794	22.5088	22.4226	22.4482	0	26.9289	39	6	K0N7H2	K0N7H2	>tr|K0N7H2|K0N7H2_LACCA Uncharacterized protein OS=Lactobacillus casei W56 GN=BN194_02170 PE=4 SV=1
29.5053	29.0163	28.7869	29.4539	29.1579	29.0195	29.1533	28.6331	28.3909	28.4313	28.2336	28.1091	0	31.9778	669	30	K0N7I6;K0N4A6	K0N7I6	>tr|K0N7I6|K0N7I6_LACCA Glucose-6-phosphate isomerase OS=Lactobacillus casei W56 GN=pgi PE=3 SV=1
24.9692	24.9235	25.3682	24.7525	25.0861	24.9038	26.7938	26.9388	26.8802	25.8085	25.7827	25.8833	0	28.9203	158	18	K0N7I8	K0N7I8	>tr|K0N7I8|K0N7I8_LACCA ATP-dependent zinc metalloprotease FtsH OS=Lactobacillus casei W56 GN=ftsH PE=3 SV=1
30.9557	30.9606	30.815	31.0111	31.0792	31.0308	30.9475	30.7186	30.6103	31.9016	31.9666	31.6882	0	34.0329	635	18	K0N7J5	K0N7J5	>tr|K0N7J5|K0N7J5_LACCA L-lactate dehydrogenase OS=Lactobacillus casei W56 GN=ldh PE=3 SV=1
22.4576	22.6895	22.8724	23.0666	23.1331	NaN	23.4065	23.5011	23.7456	24.0044	23.8911	24.1169	0	26.2044	18	2	K0N7J7	K0N7J7	>tr|K0N7J7|K0N7J7_LACCA Uncharacterized protein OS=Lactobacillus casei W56 GN=BN194_26610 PE=4 SV=1
23.1395	23.0624	23.3629	22.5272	22.8853	22.8463	21.078	21.0948	21.3287	NaN	NaN	NaN	0	25.5261	25	7	K0N7J8	K0N7J8	>tr|K0N7J8|K0N7J8_LACCA Uncharacterized protein OS=Lactobacillus casei W56 GN=BN194_23650 PE=4 SV=1
30.3616	30.4325	30.2894	31.0725	30.9678	30.9123	30.9861	30.9971	30.8358	34.1313	33.9176	33.8618	0	34.8723	4325	37	K0N7K7	K0N7K7	>tr|K0N7K7|K0N7K7_LACCA 60 kDa chaperonin OS=Lactobacillus casei W56 GN=groL PE=3 SV=1
21.7796	21.9233	22.4533	22.6019	22.7899	22.8166	23.2322	23.1359	23.6182	22.0301	21.6778	22.0612	0	25.7675	20	5	K0N7L2	K0N7L2	>tr|K0N7L2|K0N7L2_LACCA Uncharacterized protein OS=Lactobacillus casei W56 GN=BN194_02420 PE=4 SV=1
21.95	22.2889	NaN	21.8789	21.7271	22.6821	21.3967	21.0935	21.326	NaN	NaN	20.0851	0	24.6069	14	7	K0N7L3	K0N7L3	>tr|K0N7L3|K0N7L3_LACCA tRNA N6-adenosine threonylcarbamoyltransferase OS=Lactobacillus casei W56 GN=tsaD PE=3 SV=1
25.7972	25.0941	25.1623	25.9714	25.5434	25.287	25.9038	25.5352	25.1897	26.9039	26.6712	26.4217	0	28.7637	257	5	K0N7L4	K0N7L4	>tr|K0N7L4|K0N7L4_LACCA Probable DNA-directed RNA polymerase subunit delta OS=Lactobacillus casei W56 GN=rpoE PE=3 SV=1
22.3547	22.7668	22.428	22.4579	22.7623	22.7686	22.3596	22.0917	22.6156	24.2616	24.2332	24.5241	0	25.9136	31	6	K0N7L6	K0N7L6	>tr|K0N7L6|K0N7L6_LACCA AnsA protein OS=Lactobacillus casei W56 GN=ansA PE=3 SV=1
19.952	19.8835	19.9801	19.819	19.9055	19.4578	21.9899	20.7724	21.9652	20.6595	NaN	20.4987	0	23.6128	7	3	K0N7L7	K0N7L7	>tr|K0N7L7|K0N7L7_LACCA Uncharacterized protein OS=Lactobacillus casei W56 GN=BN194_02470 PE=4 SV=1
23.0577	23.0937	23.3158	23.3144	23.5978	23.5456	23.3176	23.5781	23.4935	24.4013	24.498	24.1749	0	26.5256	36	8	K0N7L9	K0N7L9	>tr|K0N7L9|K0N7L9_LACCA Thymidylate kinase OS=Lactobacillus casei W56 GN=tmk PE=3 SV=1
NaN	19.6737	19.9034	20.3053	20.9246	20.4986	20.3778	20.5844	20.1134	20.4231	20.7813	20.58	0	23.2314	8	2	K0N7M1	K0N7M1	>tr|K0N7M1|K0N7M1_LACCA tRNA-specific adenosine deaminase OS=Lactobacillus casei W56 GN=tadA PE=3 SV=1
24.9801	24.9496	25.1957	25.1691	25.4497	25.515	25.234	25.2832	25.4088	26.6115	26.5468	26.5911	0	28.5159	114	11	K0N7M3	K0N7M3	>tr|K0N7M3|K0N7M3_LACCA YkwC protein OS=Lactobacillus casei W56 GN=ykwC PE=4 SV=1
28.8221	28.635	28.3464	28.8017	28.7653	28.7876	29.262	29.0733	28.9501	27.9416	27.7155	27.6184	0	31.7338	347	12	K0N7M7	K0N7M7	>tr|K0N7M7|K0N7M7_LACCA 50S ribosomal protein L1 OS=Lactobacillus casei W56 GN=rplA PE=3 SV=1
26.1762	25.8555	26.2386	25.7541	25.8797	25.8116	24.5548	24.3615	24.4264	24.6285	24.4327	24.5053	0	28.5025	87	11	K0N7M9	K0N7M9	>tr|K0N7M9|K0N7M9_LACCA PurR_2 protein OS=Lactobacillus casei W56 GN=purR_2 PE=4 SV=1
30.8244	30.8157	30.9749	30.8744	31.0059	31.0572	29.9463	29.934	30.0301	32.1929	32.1691	32.262	0	33.995	1183	29	K0N7P0	K0N7P0	>tr|K0N7P0|K0N7P0_LACCA Tagatose 1,6-diphosphate aldolase OS=Lactobacillus casei W56 GN=lacD2_2 PE=3 SV=1
19.4356	19.7118	19.3891	19.6328	19.3905	19.3856	19.6339	19.7088	NaN	22.2158	20.3943	20.3403	0	22.7701	3	3	K0N7Q1	K0N7Q1	>tr|K0N7Q1|K0N7Q1_LACCA Uncharacterized protein OS=Lactobacillus casei W56 GN=BN194_24500 PE=4 SV=1
23.6476	23.5043	23.6593	23.3911	23.451	23.4511	22.8622	22.9426	23.0771	NaN	NaN	NaN	0	26.1306	28	6	K0N7Q6	K0N7Q6	>tr|K0N7Q6|K0N7Q6_LACCA Uncharacterized protein OS=Lactobacillus casei W56 GN=BN194_27210 PE=4 SV=1
22.1132	22.9463	22.4398	22.4229	22.4017	22.7536	21.1693	21.2675	21.8694	NaN	NaN	NaN	0	24.9572	14	2	K0N7R2	K0N7R2	>tr|K0N7R2|K0N7R2_LACCA YjdJ protein OS=Lactobacillus casei W56 GN=yjdJ PE=4 SV=1
24.3992	24.7894	24.5356	24.438	24.8942	24.6203	23.1682	22.6116	22.6914	NaN	NaN	NaN	0	26.9663	55	4	K0N7R3	K0N7R3	>tr|K0N7R3|K0N7R3_LACCA YcnE protein OS=Lactobacillus casei W56 GN=ycnE PE=4 SV=1
22.4293	21.9953	23.1589	21.7935	22.9869	22.4361	21.1424	21.4907	21.7507	21.7311	22.2602	22.2143	0	25.277	13	5	K0N7R7	K0N7R7	>tr|K0N7R7|K0N7R7_LACCA 2,3-bisphosphoglycerate-dependent phosphoglycerate mutase OS=Lactobacillus casei W56 GN=gpmA1 PE=3 SV=1
24.2863	24.658	24.7031	24.0538	24.4022	24.4306	22.217	21.8292	22.2274	NaN	NaN	NaN	0	26.7448	55	12	K0N7S0	K0N7S0	>tr|K0N7S0|K0N7S0_LACCA Uncharacterized protein OS=Lactobacillus casei W56 GN=BN194_13380 PE=4 SV=1
NaN	NaN	19.6926	NaN	19.425	19.672	21.5456	21.9692	21.2315	21.1282	21.3518	22.3647	0	23.6873	10	4	K0N7S2	K0N7S2	>tr|K0N7S2|K0N7S2_LACCA Uncharacterized protein OS=Lactobacillus casei W56 GN=BN194_13430 PE=3 SV=1
24.6732	24.5529	24.8321	24.597	24.8256	24.8708	24.5613	24.5636	24.6643	24.8983	24.8898	24.96	0	27.7369	81	11	K0N7S4	K0N7S4	>tr|K0N7S4|K0N7S4_LACCA TrpS protein OS=Lactobacillus casei W56 GN=trpS PE=3 SV=1
21.5088	21.2189	21.6862	21.3544	21.85	21.5229	23.4923	23.144	23.4573	23.6049	23.4985	23.1732	0	25.6155	28	4	K0N7S9	K0N7S9	>tr|K0N7S9|K0N7S9_LACCA ATP synthase subunit b OS=Lactobacillus casei W56 GN=atpF PE=3 SV=1
23.5414	23.0785	22.1396	23.0196	23.3445	23.3372	20.7724	21.0763	21.0188	19.4468	19.6653	NaN	0	25.4788	17	4	K0N7T4	K0N7T4	>tr|K0N7T4|K0N7T4_LACCA Uncharacterized protein OS=Lactobacillus casei W56 GN=BN194_13680 PE=4 SV=1
23.5804	23.2703	23.5959	23.3688	23.2935	23.5249	21.9474	21.7951	22.2663	21.4054	21.6327	21.7463	0	26.0017	25	5	K0N7U0	K0N7U0	>tr|K0N7U0|K0N7U0_LACCA SufD protein OS=Lactobacillus casei W56 GN=sufD PE=4 SV=1
25.6266	25.4181	25.2086	25.4579	25.2002	25.2119	24.7827	24.5476	24.6572	24.5937	24.3402	24.4438	0	28.137	98	11	K0N7U2	K0N7U2	>tr|K0N7U2|K0N7U2_LACCA Pmi protein OS=Lactobacillus casei W56 GN=pmi PE=3 SV=1
24.0825	23.4598	24.318	22.759	23.5641	23.4862	25.5412	25.2464	25.3657	20.2547	21.0432	20.4526	0	27.3432	62	6	K0N7U7	K0N7U7	>tr|K0N7U7|K0N7U7_LACCA LevE protein OS=Lactobacillus casei W56 GN=levE PE=4 SV=1
25.7307	25.8654	25.7033	25.563	25.5612	25.513	25.7729	25.5785	25.5258	25.5418	25.3318	25.5634	0	28.6363	117	16	K0N7U8	K0N7U8	>tr|K0N7U8|K0N7U8_LACCA YghZ protein OS=Lactobacillus casei W56 GN=yghZ PE=4 SV=1
21.3794	21.3563	22.2396	21.3226	21.8592	21.9827	19.4846	19.6274	19.5437	NaN	NaN	NaN	0	24.0969	17	4	K0N7W0	K0N7W0	>tr|K0N7W0|K0N7W0_LACCA GpmA2_2 protein OS=Lactobacillus casei W56 GN=gpmA2_2 PE=4 SV=1
24.2263	24.4978	24.5347	24.2584	24.1978	24.3454	24.032	24.2043	24.5537	23.3519	23.6691	23.8696	0	27.2192	61	11	K0N7Z7	K0N7Z7	>tr|K0N7Z7|K0N7Z7_LACCA Probable tRNA sulfurtransferase OS=Lactobacillus casei W56 GN=thiI PE=3 SV=1
22.6119	22.0365	22.7202	23.0838	22.9924	23.3033	21.7361	22.0049	22.0188	21.2086	20.9584	21.0317	0	25.4632	20	3	K0N802	K0N802	>tr|K0N802|K0N802_LACCA Uncharacterized protein OS=Lactobacillus casei W56 GN=BN194_14530 PE=4 SV=1
NaN	22.4783	22.9573	22.211	22.5057	22.1873	22.189	22.2106	22.4825	20.3919	20.0849	NaN	0	25.0913	15	2	K0N805	K0N805	>tr|K0N805|K0N805_LACCA MinC protein OS=Lactobacillus casei W56 GN=minC PE=4 SV=1
22.5916	22.488	22.9655	23.0577	23.1361	23.2348	23.8625	23.8943	24.3218	23.9304	24.0583	23.9946	0	26.4635	51	9	K0N814	K0N814	>tr|K0N814|K0N814_LACCA Ribosomal RNA small subunit methyltransferase H OS=Lactobacillus casei W56 GN=rsmH PE=3 SV=1
28.1942	27.7986	27.814	28.1906	28.0816	28.1633	28.3695	28.2341	28.2279	26.9301	26.8715	26.8968	0	31.0312	360	9	K0N828	K0N828	>tr|K0N828|K0N828_LACCA 50S ribosomal protein L13 OS=Lactobacillus casei W56 GN=rplM PE=3 SV=1
22.9779	23.0371	22.4995	23.6332	23.1352	23.0061	22.5563	22.4445	NaN	22.5322	NaN	NaN	0	25.6846	11	3	K0N833	K0N833	>tr|K0N833|K0N833_LACCA Uncharacterized protein OS=Lactobacillus casei W56 GN=BN194_25900 PE=4 SV=1
27.0302	26.6451	25.7586	27.5735	26.2958	26.43	26.48	26.3285	26.2691	26.0711	25.7377	25.3076	0	29.528	136	5	K0N841	K0N841	>tr|K0N841|K0N841_LACCA 50S ribosomal protein L17 OS=Lactobacillus casei W56 GN=rplQ PE=3 SV=1
25.334	25.3914	25.5235	25.0756	25.2839	25.4345	25.4334	25.5718	25.4885	22.6074	22.5608	22.6596	0	28.2101	87	14	K0N844	K0N844	>tr|K0N844|K0N844_LACCA tRNA-specific 2-thiouridylase MnmA OS=Lactobacillus casei W56 GN=mnmA PE=3 SV=1
24.8528	24.1874	24.8352	24.5714	24.405	23.8796	24.3063	24.6408	24.5616	24.0798	23.7692	23.1947	0	27.4301	41	4	K0N847	K0N847	>tr|K0N847|K0N847_LACCA Translation initiation factor IF-1 OS=Lactobacillus casei W56 GN=infA PE=3 SV=1
27.623	27.9039	27.9282	28.0482	28.2805	28.335	28.063	28.2898	28.3015	27.9028	27.8819	27.7852	0	31.0691	191	9	K0N853	K0N853	>tr|K0N853|K0N853_LACCA 30S ribosomal protein S5 OS=Lactobacillus casei W56 GN=rpsE PE=3 SV=1
24.0744	23.8666	22.9597	24.2517	23.776	NaN	23.9647	24.1484	NaN	22.9136	23.1882	NaN	0	26.6874	27	3	K0N856	K0N856	>tr|K0N856|K0N856_LACCA UPF0356 protein BN194_15030 OS=Lactobacillus casei W56 GN=BN194_15030 PE=3 SV=1
28.4822	28.6091	28.7428	28.798	28.8963	29.0713	29.1593	29.2425	29.3182	28.3732	28.5124	28.525	0	31.8655	393	7	K0N859	K0N859	>tr|K0N859|K0N859_LACCA 50S ribosomal protein L5 OS=Lactobacillus casei W56 GN=rplE PE=3 SV=1
24.9237	24.5589	24.938	24.3637	24.4981	24.4076	26.1852	26.1944	26.2069	25.994	25.6828	25.8484	0	28.4459	116	13	K0N860	K0N860	>tr|K0N860|K0N860_LACCA PdhA protein OS=Lactobacillus casei W56 GN=pdhA PE=4 SV=1
26.0657	24.958	24.6234	26.0073	25.535	25.5193	26.3878	25.7474	24.7192	24.9395	24.871	24.4715	0	28.621	84	5	K0N863	K0N863	>tr|K0N863|K0N863_LACCA 50S ribosomal protein L16 OS=Lactobacillus casei W56 GN=rplP PE=3 SV=1
26.6919	27.1967	27.1906	27.6694	27.8103	27.7646	27.8938	27.9834	28.1074	26.6123	26.9056	27.2764	0	30.6969	225	11	K0N869	K0N869	>tr|K0N869|K0N869_LACCA 50S ribosomal protein L23 OS=Lactobacillus casei W56 GN=rplW PE=3 SV=1
29.7815	29.5861	29.2433	29.9364	29.4801	29.5482	29.4397	29.3025	29.2663	29.8846	29.7517	29.5895	0	32.5956	980	30	K0N884	K0N884	>tr|K0N884|K0N884_LACCA Trigger factor OS=Lactobacillus casei W56 GN=tig PE=3 SV=1
22.5314	22.611	22.1252	22.2263	21.3541	21.5304	20.4525	20.593	NaN	20.913	21.0858	NaN	0	24.5989	16	2	K0N885	K0N885	>tr|K0N885|K0N885_LACCA Uncharacterized protein OS=Lactobacillus casei W56 GN=BN194_04820 PE=4 SV=1
26.0934	26.1498	26.2218	26.1474	26.1605	26.0378	25.8947	25.9481	25.9242	25.5953	25.6217	25.5701	0	28.9905	151	20	K0N887	K0N887	>tr|K0N887|K0N887_LACCA ClpB_2 protein OS=Lactobacillus casei W56 GN=clpB_2 PE=4 SV=1
23.5008	23.747	23.8193	23.5818	23.7936	23.7123	23.6273	23.7021	23.7508	25.7126	25.7721	25.8512	0	27.1705	62	9	K0N893	K0N893	>tr|K0N893|K0N893_LACCA 33 kDa chaperonin OS=Lactobacillus casei W56 GN=hslO PE=3 SV=1
21.6279	21.5514	21.9319	21.797	22.7569	22.6919	23.7021	23.8246	23.7336	24.8285	24.9945	24.9235	0	26.4509	35	3	K0N8A1	K0N8A1	>tr|K0N8A1|K0N8A1_LACCA YqjQ protein OS=Lactobacillus casei W56 GN=yqjQ PE=3 SV=1
25.953	26.4875	26.3295	26.2706	26.4232	26.4102	26.2197	26.3206	26.3577	26.9644	26.8499	26.7112	0	29.3665	151	10	K0N8A3	K0N8A3	>tr|K0N8A3|K0N8A3_LACCA Uncharacterized protein OS=Lactobacillus casei W56 GN=BN194_04970 PE=4 SV=1
22.1664	22.0135	21.8705	21.8639	21.9091	21.7522	20.275	NaN	NaN	21.7058	21.5985	21.5637	0	24.3922	7	5	K0N8A4	K0N8A4	>tr|K0N8A4|K0N8A4_LACCA Nicotinate phosphoribosyltransferase OS=Lactobacillus casei W56 GN=pncB_2 PE=3 SV=1
24.6608	24.2723	24.3943	24.6649	24.8111	24.9576	23.948	23.3689	22.7638	23.4113	22.6128	22.8593	0	27.2	83	7	K0N8A7	K0N8A7	>tr|K0N8A7|K0N8A7_LACCA YabR protein OS=Lactobacillus casei W56 GN=yabR PE=4 SV=1
23.9045	22.6158	23.2191	23.6455	23.3843	23.3608	21.9643	21.7047	21.8931	21.998	21.7899	21.5469	0	25.9284	44	8	K0N8A9	K0N8A9	>tr|K0N8A9|K0N8A9_LACCA UshA protein OS=Lactobacillus casei W56 GN=ushA PE=3 SV=1
22.0699	22.2375	22.6203	22.3759	22.9231	22.4882	21.5669	21.6844	22.0914	NaN	19.7037	NaN	0	25.1185	17	6	K0N8B2	K0N8B2	>tr|K0N8B2|K0N8B2_LACCA NrnA_2 protein OS=Lactobacillus casei W56 GN=nrnA_2 PE=4 SV=1
21.4241	21.6123	22.0924	21.9968	22.3835	22.3702	22.0292	22.2775	22.2993	21.7561	21.8928	21.9412	0	24.9587	30	4	K0N8B3	K0N8B3	>tr|K0N8B3|K0N8B3_LACCA Peptidyl-tRNA hydrolase OS=Lactobacillus casei W56 GN=pth PE=3 SV=1
31.5322	31.359	31.403	31.4886	31.4883	31.4101	30.4174	30.2909	30.3752	30.7614	30.6271	30.6262	0	34.1052	1662	35	K0N8B6	K0N8B6	>tr|K0N8B6|K0N8B6_LACCA Pyruvate kinase OS=Lactobacillus casei W56 GN=pyk PE=3 SV=1
23.2818	23.4415	23.2863	23.7659	23.6226	23.8382	23.9133	24.0021	24.3125	23.0729	23.3127	23.3582	0	26.7117	65	8	K0N8C2	K0N8C2	>tr|K0N8C2|K0N8C2_LACCA Uncharacterized protein OS=Lactobacillus casei W56 GN=BN194_29310 PE=4 SV=1
25.5432	25.3423	26.0203	26.0416	26.1198	26.1146	24.4241	24.6381	24.5687	24.9887	25.13	25.2298	0	28.5271	163	20	K0N8C7	K0N8C7	>tr|K0N8C7|K0N8C7_LACCA DEAD-box ATP-dependent RNA helicase CshA OS=Lactobacillus casei W56 GN=cshA PE=3 SV=1
25.8859	25.4358	25.3658	25.9552	25.8721	25.7363	27.1719	26.9206	26.8572	28.1416	28.1887	28.1914	0	29.7234	165	15	K0N8D9	K0N8D9	>tr|K0N8D9|K0N8D9_LACCA HtrA protein OS=Lactobacillus casei W56 GN=htrA PE=4 SV=1
23.999	23.8474	24.1703	24.1984	24.226	24.2075	26.5155	26.6426	26.5995	23.7685	24.1843	24.3319	0	28.367	86	14	K0N8E1	K0N8E1	>tr|K0N8E1|K0N8E1_LACCA GTPase Der OS=Lactobacillus casei W56 GN=der PE=3 SV=1
24.1379	23.8131	24.2206	24.1047	24.3964	24.3595	24.0077	24.209	24.2178	25.0719	25.238	25.2578	0	27.3497	106	12	K0N8E4	K0N8E4	>tr|K0N8E4|K0N8E4_LACCA YycF_2 protein OS=Lactobacillus casei W56 GN=yycF_2 PE=4 SV=1
31.0585	30.7571	30.5573	30.4821	30.2292	30.2297	30.6506	30.502	30.3926	30.6043	30.6854	30.5951	0	33.6591	1110	17	K0N8E6	K0N8E6	>tr|K0N8E6|K0N8E6_LACCA Cysteine synthase OS=Lactobacillus casei W56 GN=cysK PE=3 SV=1
24.5232	25.7693	24.6899	24.893	24.8072	24.6351	25.7395	25.4096	25.3967	23.7514	23.6895	23.9092	0	28.1462	90	11	K0N8E8	K0N8E8	>tr|K0N8E8|K0N8E8_LACCA Uncharacterized protein OS=Lactobacillus casei W56 GN=BN194_15780 PE=4 SV=1
25.0827	24.8165	25.3828	25.268	25.4489	25.4704	24.6634	24.6982	24.9652	24.9956	24.9139	25.1926	0	28.1095	74	9	K0N8F3	K0N8F3	>tr|K0N8F3|K0N8F3_LACCA Uncharacterized protein OS=Lactobacillus casei W56 GN=BN194_15830 PE=4 SV=1
20.929	20.9208	21.0808	21.4011	21.2846	22.5688	20.7166	21.0841	21.1495	20.533	20.6142	20.2132	0	24.2624	9	3	K0N8F9	K0N8F9	>tr|K0N8F9|K0N8F9_LACCA Uncharacterized protein OS=Lactobacillus casei W56 GN=BN194_27050 PE=4 SV=1
20.933	20.5297	20.7308	21.249	20.9598	20.6592	24.3112	23.9836	23.3236	21.6489	21.5137	21.6419	0	25.5266	36	3	K0N8G4	K0N8G4	>tr|K0N8G4|K0N8G4_LACCA SorA_4 protein OS=Lactobacillus casei W56 GN=sorA_4 PE=4 SV=1
23.2166	22.7588	23.7861	23.5918	23.4895	23.8651	24.8817	25.334	25.2848	21.4246	21.5691	21.371	0	27.1146	45	13	K0N8H4	K0N8H4	>tr|K0N8H4|K0N8H4_LACCA Uncharacterized protein OS=Lactobacillus casei W56 GN=BN194_29810 PE=4 SV=1
23.712	23.6643	23.8935	23.9096	23.7907	23.9809	25.3514	25.3833	25.4377	25.1725	24.9894	25.1797	0	27.6278	62	11	K0N8I1	K0N8I1	>tr|K0N8I1|K0N8I1_LACCA GlnH_2 protein OS=Lactobacillus casei W56 GN=glnH_2 PE=4 SV=1
23.3016	23.61	22.8058	23.2585	22.1314	22.8913	24.7906	24.753	25.009	23.9105	24.2336	24.1275	0	26.8889	32	6	K0N8I3	K0N8I3	>tr|K0N8I3|K0N8I3_LACCA YpuA protein OS=Lactobacillus casei W56 GN=ypuA PE=4 SV=1
27.0097	26.6691	26.6178	25.8823	25.8591	25.7596	27.5906	27.358	27.3499	21.3227	22.0196	21.2068	0	29.6719	265	28	K0N8I5	K0N8I5	>tr|K0N8I5|K0N8I5_LACCA PflB protein OS=Lactobacillus casei W56 GN=pflB PE=4 SV=1
23.0771	23.3784	23.5465	22.8448	23.1036	23.6393	21.4646	21.1432	21.0748	NaN	21.2977	20.8227	0	25.667	19	4	K0N8I9	K0N8I9	>tr|K0N8I9|K0N8I9_LACCA Maa protein OS=Lactobacillus casei W56 GN=maa PE=4 SV=1
22.9711	23.2656	23.5881	23.3838	23.4605	23.5407	24.2282	24.3583	24.3617	24.497	24.5378	24.6486	0	26.8912	45	7	K0N8J7	K0N8J7	>tr|K0N8J7|K0N8J7_LACCA LemA protein OS=Lactobacillus casei W56 GN=lemA PE=4 SV=1
24.4473	24.2563	24.5178	24.7025	24.9127	24.9466	24.9519	24.7963	24.9584	25.1943	25.1072	25.1154	0	27.7877	92	13	K0N8K3	K0N8K3	>tr|K0N8K3|K0N8K3_LACCA GarB protein OS=Lactobacillus casei W56 GN=garB PE=4 SV=1
24.9771	24.5861	25.0577	25.367	25.3259	25.123	25.0083	25.032	25.2444	25.051	24.4171	24.6685	0	28.089	94	13	K0N8L5	K0N8L5	>tr|K0N8L5|K0N8L5_LACCA Uncharacterized protein OS=Lactobacillus casei W56 GN=BN194_16330 PE=4 SV=1
21.3772	21.3518	22.0427	21.3344	22.072	22.2761	19.6682	19.9222	20.5472	NaN	NaN	NaN	0	24.2568	9	5	K0N8M1	K0N8M1	>tr|K0N8M1|K0N8M1_LACCA UvrA_3 protein OS=Lactobacillus casei W56 GN=uvrA_3 PE=4 SV=1
23.4033	23.2863	23.8782	22.9442	23.3336	23.3037	23.0348	23.7416	23.3856	23.1032	23.4554	23.3247	0	26.4452	42	7	K0N8M7	K0N8M7	>tr|K0N8M7|K0N8M7_LACCA Orotidine 5-phosphate decarboxylase OS=Lactobacillus casei W56 GN=pyrF PE=3 SV=1
22.3564	23.4192	22.5682	22.0598	22.0583	22.1131	22.5513	23.0655	NaN	22.5797	NaN	NaN	0	25.5045	14	2	K0N8N0	K0N8N0	>tr|K0N8N0|K0N8N0_LACCA MtlF protein OS=Lactobacillus casei W56 GN=mtlF PE=4 SV=1
24.0729	23.9232	23.9183	24.0518	23.7423	23.8666	23.7768	24.1759	24.2005	20.4111	20.6119	20.6478	0	26.822	68	9	K0N8N2	K0N8N2	>tr|K0N8N2|K0N8N2_LACCA Aspartate carbamoyltransferase OS=Lactobacillus casei W56 GN=pyrB PE=3 SV=1
23.729	23.2824	23.2918	23.6488	23.9565	23.7649	23.4032	23.6405	23.6671	22.2248	22.0443	NaN	0	26.5743	44	9	K0N8P0	K0N8P0	>tr|K0N8P0|K0N8P0_LACCA Protein RecA OS=Lactobacillus casei W56 GN=recA_2 PE=3 SV=1
28.5357	28.58	28.5141	28.1805	28.1011	28.0737	27.0219	26.9599	27.0522	25.5565	25.5857	25.6936	0	30.8457	435	38	K0N8Q0	K0N8Q0	>tr|K0N8Q0|K0N8Q0_LACCA PepO_2 protein OS=Lactobacillus casei W56 GN=pepO_2 PE=4 SV=1
21.4018	20.9935	21.6674	NaN	21.75	21.8566	21.6412	22.0309	22.1341	22.7822	23.6985	23.0152	0	25.0879	13	3	K0N8R5	K0N8R5	>tr|K0N8R5|K0N8R5_LACCA Uncharacterized protein OS=Lactobacillus casei W56 GN=BN194_06870 PE=4 SV=1
20.9523	21.5001	21.2694	20.9799	20.9801	21.115	NaN	20.767	20.9919	NaN	21.0252	21.3542	0	23.8961	8	4	K0N8S2	K0N8S2	>tr|K0N8S2|K0N8S2_LACCA Mvd1 protein OS=Lactobacillus casei W56 GN=mvd1 PE=4 SV=1
25.892	25.9892	25.8247	25.5325	25.5252	25.4724	25.0492	24.7828	25.3293	24.5414	24.4301	24.4656	0	28.3971	155	17	K0N8T1	K0N8T1	>tr|K0N8T1|K0N8T1_LACCA Agl protein OS=Lactobacillus casei W56 GN=agl PE=4 SV=1
27.5115	27.7297	27.1098	27.2543	27.4153	27.4874	26.0781	26.4511	25.8813	NaN	21.9987	22.948	0	29.7976	209	15	K0N8U9	K0N8U9	>tr|K0N8U9|K0N8U9_LACCA YfeX protein OS=Lactobacillus casei W56 GN=yfeX PE=4 SV=1
22.3199	23.3519	22.3829	23.4721	23.3635	23.4061	23.7361	23.5911	23.5655	25.0354	25.0737	25.1607	0	26.6846	62	6	K0N8V3	K0N8V3	>tr|K0N8V3|K0N8V3_LACCA Uncharacterized protein OS=Lactobacillus casei W56 GN=BN194_28350 PE=4 SV=1
25.8411	25.4591	25.8066	25.4093	25.2609	25.1379	23.5204	24.4563	23.52	19.4964	19.9987	19.9355	0	27.9178	90	20	K0N8V6	K0N8V6	>tr|K0N8V6|K0N8V6_LACCA YkpA protein OS=Lactobacillus casei W56 GN=ykpA PE=4 SV=1
23.4826	23.4065	23.6343	22.7354	22.4345	22.6306	22.9701	22.6404	22.7735	22.7031	22.5578	22.5463	0	25.9724	20	4	K0N8X1	K0N8X1	>tr|K0N8X1|K0N8X1_LACCA Galactose-1-phosphate uridylyltransferase OS=Lactobacillus casei W56 GN=galT PE=3 SV=1
22.4988	22.3451	22.5429	23.6866	22.3701	22.7355	22.0263	21.9039	NaN	23.4411	22.5166	22.1906	0	25.6021	12	7	K0N8Y0	K0N8Y0	>tr|K0N8Y0|K0N8Y0_LACCA RelA protein OS=Lactobacillus casei W56 GN=relA PE=3 SV=1
24.4594	24.4725	24.5179	25.241	25.3857	25.2215	25.5258	25.5059	25.515	27.7715	27.4937	27.573	0	28.885	122	13	K0N8Y4	K0N8Y4	>tr|K0N8Y4|K0N8Y4_LACCA Tagatose-6-phosphate kinase OS=Lactobacillus casei W56 GN=lacC PE=3 SV=1
24.5307	24.8539	24.7114	24.6697	24.8641	24.9858	24.6786	24.8658	24.7307	24.4586	24.8681	24.6175	0	27.6481	46	6	K0N902	K0N902	>tr|K0N902|K0N902_LACCA Adenine phosphoribosyltransferase OS=Lactobacillus casei W56 GN=apt PE=3 SV=1
24.2247	24.233	24.5543	24.3391	24.2757	24.3905	24.2641	24.388	24.4878	22.5301	22.3676	22.2571	0	27.1744	47	7	K0N910	K0N910	>tr|K0N910|K0N910_LACCA Uncharacterized protein OS=Lactobacillus casei W56 GN=BN194_07670 PE=4 SV=1
21.5723	21.3637	22.2499	22.4929	22.7485	22.913	21.6965	22.3513	22.305	21.9167	22.3548	22.4456	0	25.2474	23	6	K0N915	K0N915	>tr|K0N915|K0N915_LACCA Heat-inducible transcription repressor HrcA OS=Lactobacillus casei W56 GN=hrcA PE=3 SV=1
26.5422	26.3017	26.2296	26.4481	26.171	26.1568	25.8909	25.7706	25.8214	26.7545	26.5495	26.6058	0	29.2802	187	13	K0N927	K0N927	>tr|K0N927|K0N927_LACCA Transcription termination/antitermination protein NusA OS=Lactobacillus casei W56 GN=nusA PE=3 SV=1
23.2887	23.7275	23.5803	24.1796	24.2077	24.1214	24.6937	24.6298	24.6238	25.1139	25.2711	25.1835	0	27.3912	48	5	K0N932	K0N932	>tr|K0N932|K0N932_LACCA Uncharacterized protein OS=Lactobacillus casei W56 GN=BN194_29450 PE=4 SV=1
28.4768	28.5634	28.6642	29.0927	28.903	28.84	29.1285	29.011	29.0749	29.5885	29.3582	29.4766	0	32.0067	451	14	K0N936	K0N936	>tr|K0N936|K0N936_LACCA 30S ribosomal protein S2 OS=Lactobacillus casei W56 GN=rpsB PE=3 SV=1
21.7732	22.6397	22.6217	22.2969	22.5473	22.6079	23.2134	23.4476	23.8268	23.9755	23.9968	24.1448	0	26.0641	34	5	K0N948	K0N948	>tr|K0N948|K0N948_LACCA YcaC protein OS=Lactobacillus casei W56 GN=ycaC PE=4 SV=1
22.5628	22.6789	22.2577	21.8579	21.8126	22.0247	21.3641	21.4624	21.7121	NaN	NaN	NaN	0	24.8301	9	7	K0N949	K0N949	>tr|K0N949|K0N949_LACCA MleA protein OS=Lactobacillus casei W56 GN=mleA PE=3 SV=1
22.8208	22.0021	23.5256	22.886	23.7671	23.5509	25.9643	26.1214	25.6532	24.457	24.2751	24.3658	0	27.7602	30	5	K0N954	K0N954	>tr|K0N954|K0N954_LACCA ManZ_9 protein OS=Lactobacillus casei W56 GN=manZ_9 PE=4 SV=1
25.1122	25.0485	25.1054	25.621	25.53	25.5592	24.6078	24.6173	25.0063	23.1378	23.3746	24.2487	0	28.0953	75	7	K0N957	K0N957	>tr|K0N957|K0N957_LACCA Uncharacterized protein OS=Lactobacillus casei W56 GN=BN194_08220 PE=4 SV=1
24.7576	24.3719	24.7602	24.8218	25.1662	25.0096	24.4221	24.4791	24.5985	26.0387	25.9015	25.8188	0	27.9412	82	11	K0N965	K0N965	>tr|K0N965|K0N965_LACCA S-adenosylmethionine:tRNA ribosyltransferase-isomerase OS=Lactobacillus casei W56 GN=queA PE=3 SV=1
25.5635	25.7081	25.6208	25.3772	25.3554	25.2766	24.5657	24.5961	24.7802	24.8634	24.766	24.8872	0	28.2326	109	15	K0N966	K0N966	>tr|K0N966|K0N966_LACCA Glucose-6-phosphate 1-dehydrogenase OS=Lactobacillus casei W56 GN=zwf PE=3 SV=1
22.2922	22.1326	22.5309	23.3502	23.1479	22.8151	22.4898	22.444	22.2767	22.3803	22.0337	22.1144	0	25.5709	15	2	K0N968	K0N968	>tr|K0N968|K0N968_LACCA Uncharacterized protein OS=Lactobacillus casei W56 GN=BN194_29850 PE=4 SV=1
24.4075	23.9523	24.0724	24.2914	24.0496	24.032	25.3449	25.3576	25.4598	25.0901	24.7678	24.8368	0	27.8536	94	8	K0N971	K0N971	>tr|K0N971|K0N971_LACCA GlnQ_4 protein OS=Lactobacillus casei W56 GN=glnQ_4 PE=3 SV=1
23.4522	23.539	23.656	22.8397	23.0326	23.3019	19.7953	21.262	NaN	20.1989	NaN	NaN	0	25.6676	23	8	K0N972	K0N972	>tr|K0N972|K0N972_LACCA Putative Holliday junction resolvase OS=Lactobacillus casei W56 GN=BN194_08520 PE=3 SV=1
NaN	20.6005	20.7023	NaN	21.4694	22.3306	20.4233	20.8563	20.4827	20.3186	20.3346	20.1375	0	23.9176	5	2	K0N973	K0N973	>tr|K0N973|K0N973_LACCA UPF0122 protein BN194_17830 OS=Lactobacillus casei W56 GN=BN194_17830 PE=3 SV=1
25.6467	27.0049	26.6603	26.7069	26.4146	26.4554	26.2752	26.237	26.2787	21.3746	21.1758	21.2176	0	29.2478	78	6	K0N975	K0N975	>tr|K0N975|K0N975_LACCA Thioredoxin OS=Lactobacillus casei W56 GN=trxA_2 PE=3 SV=1
20.3077	20.2743	20.6779	NaN	19.8386	20.3566	22.9037	22.6835	21.7152	24.7871	24.5306	24.1427	0	25.4564	21	7	K0N979	K0N979	>tr|K0N979|K0N979_LACCA Uncharacterized protein OS=Lactobacillus casei W56 GN=BN194_30000 PE=4 SV=1
23.4939	23.5877	23.2096	22.6201	22.929	23.4654	22.3156	22.2494	22.9135	NaN	NaN	NaN	0	25.7918	15	4	K0N981	K0N981	>tr|K0N981|K0N981_LACCA YkuL protein OS=Lactobacillus casei W56 GN=ykuL PE=4 SV=1
25.0029	24.9444	25.529	25.1906	25.3502	25.5571	26.7446	27.046	27.1995	25.2389	25.4656	25.6004	0	29.0208	88	5	K0N983	K0N983	>tr|K0N983|K0N983_LACCA OppA protein OS=Lactobacillus casei W56 GN=oppA PE=4 SV=1
25.8659	26.2089	25.8553	26.4047	26.1765	26.3986	26.6289	26.9317	27.0073	27.1652	27.4835	27.3474	0	29.5421	99	7	K0N984	K0N984	>tr|K0N984|K0N984_LACCA Uncharacterized protein OS=Lactobacillus casei W56 GN=BN194_08720 PE=4 SV=1
22.0187	22.6553	23.1491	22.5684	23.109	22.7742	22.2248	22.4152	23.1364	22.3359	22.5214	23.1639	0	25.6973	26	3	K0N988	K0N988	>tr|K0N988|K0N988_LACCA Acyl carrier protein OS=Lactobacillus casei W56 GN=acpP PE=3 SV=1
23.9011	23.0131	23.6036	24.3011	23.691	24.1276	23.8379	24.3108	24.4042	20.7057	NaN	20.5476	0	26.8519	54	12	K0N992	K0N992	>tr|K0N992|K0N992_LACCA Glyr1 protein OS=Lactobacillus casei W56 GN=glyr1 PE=4 SV=1
22.0048	NaN	21.3368	21.8993	21.8233	21.6505	21.6481	21.2999	20.8106	22.1722	21.8661	NaN	0	24.5702	27	3	K0N9A2	K0N9A2	>tr|K0N9A2|K0N9A2_LACCA IspA protein OS=Lactobacillus casei W56 GN=ispA PE=3 SV=1
24.3136	24.2994	24.738	24.7205	24.8244	NaN	25.5322	25.85	25.7965	25.5475	25.6846	22.3383	0	28.0662	25	3	K0N9A7	K0N9A7	>tr|K0N9A7|K0N9A7_LACCA YqhY protein OS=Lactobacillus casei W56 GN=yqhY PE=4 SV=1
24.8302	25.0102	24.9711	25.1483	25.1055	25.4102	25.2282	25.3513	25.5494	25.3433	25.4367	25.5604	0	28.1902	74	8	K0N9B7	K0N9B7	>tr|K0N9B7|K0N9B7_LACCA YnbB protein OS=Lactobacillus casei W56 GN=ynbB PE=4 SV=1
24.4112	23.6479	22.6379	24.0252	23.8716	23.3817	21.8532	22.1923	21.975	21.202	20.9891	20.7392	0	26.1709	25	3	K0N9C1	K0N9C1	>tr|K0N9C1|K0N9C1_LACCA YneR protein OS=Lactobacillus casei W56 GN=yneR PE=4 SV=1
25.2541	25.2098	25.2537	24.3718	24.6839	24.6699	25.1161	25.1444	25.0375	25.6776	25.673	25.8062	0	28.1138	121	21	K0N9C8	K0N9C8	>tr|K0N9C8|K0N9C8_LACCA Mannitol-1-phosphate 5-dehydrogenase OS=Lactobacillus casei W56 GN=mtlD_3 PE=3 SV=1
23.67	23.5984	23.2201	24.2209	24.1244	23.895	24.7859	24.5037	24.9024	22.4664	22.3334	22.758	0	27.0111	42	6	K0N9D5	K0N9D5	>tr|K0N9D5|K0N9D5_LACCA Uncharacterized protein OS=Lactobacillus casei W56 GN=BN194_18680 PE=4 SV=1
23.285	22.5494	23.2054	22.9112	22.831	23.1539	24.2464	24.1658	24.0178	22.6045	22.8008	22.5114	0	26.4587	37	6	K0N9E0	K0N9E0	>tr|K0N9E0|K0N9E0_LACCA Uncharacterized protein OS=Lactobacillus casei W56 GN=BN194_18780 PE=4 SV=1
22.3271	22.4638	22.9708	22.9057	23.3906	23.4144	23.1242	23.1726	23.1852	21.8698	21.8866	22.0728	0	25.9147	30	5	K0N9E4	K0N9E4	>tr|K0N9E4|K0N9E4_LACCA YhaA protein OS=Lactobacillus casei W56 GN=yhaA PE=4 SV=1
22.061	21.952	22.297	22.1589	22.7415	22.6053	23.442	23.7677	23.9473	22.5198	22.5464	22.864	0	25.8345	29	6	K0N9E5	K0N9E5	>tr|K0N9E5|K0N9E5_LACCA DnaI protein OS=Lactobacillus casei W56 GN=dnaI PE=4 SV=1
24.7394	24.5083	25.0044	24.5598	24.5185	24.4825	22.4345	22.4432	22.5892	22.3675	23.0085	NaN	0	27.1241	51	18	K0N9E7	K0N9E7	>tr|K0N9E7|K0N9E7_LACCA PolA protein OS=Lactobacillus casei W56 GN=polA PE=3 SV=1
25.6962	25.8567	25.8777	25.8505	26.0587	26.0902	25.4787	25.5794	25.7225	21.995	22.0553	22.3426	0	28.5739	65	6	K0N9F1	K0N9F1	>tr|K0N9F1|K0N9F1_LACCA YtpP protein OS=Lactobacillus casei W56 GN=ytpP PE=4 SV=1
22.0309	22.8688	24.1911	22.8723	23.1321	23.7893	22.37	23.0775	22.4407	20.9909	20.5896	NaN	0	25.9537	20	4	K0N9F7	K0N9F7	>tr|K0N9F7|K0N9F7_LACCA UPF0342 protein yheA OS=Lactobacillus casei W56 GN=yheA PE=3 SV=1
22.87	22.099	21.7891	23.0557	22.0052	22.7918	21.2294	21.1219	NaN	21.7709	21.1157	21.1571	0	25.0606	15	3	K0N9F9	K0N9F9	>tr|K0N9F9|K0N9F9_LACCA UPF0237 protein BN194_09820 OS=Lactobacillus casei W56 GN=BN194_09820 PE=3 SV=1
22.8261	22.5912	22.6417	22.1026	22.2078	22.2062	22.7676	22.7445	23.0002	22.8919	22.8627	22.8241	0	25.5776	37	4	K0N9G5	K0N9G5	>tr|K0N9G5|K0N9G5_LACCA YjbM protein OS=Lactobacillus casei W56 GN=yjbM PE=4 SV=1
29.8409	30.0308	29.257	29.4989	29.206	29.1707	28.6244	28.4297	28.6102	28.7533	28.8516	28.6834	0	32.2312	1430	4	K0N9I2	K0N9I2	>tr|K0N9I2|K0N9I2_LACCA PtsH protein OS=Lactobacillus casei W56 GN=ptsH PE=4 SV=1
22.7981	22.3371	22.5426	22.3904	22.4393	22.5523	23.8118	23.8417	23.6079	21.471	21.3227	21.518	0	25.9633	28	6	K0N9I3	K0N9I3	>tr|K0N9I3|K0N9I3_LACCA Putative competence-damage inducible protein OS=Lactobacillus casei W56 GN=cinA PE=3 SV=1
23.8769	23.6899	23.6653	23.9789	24.143	23.8172	23.4414	23.3054	23.6513	24.4956	24.0796	24.2627	0	26.6475	27	8	K0N9I7	K0N9I7	>tr|K0N9I7|K0N9I7_LACCA Peptide chain release factor 3 OS=Lactobacillus casei W56 GN=prfC PE=3 SV=1
24.3663	24.2736	24.7034	25.0416	25.1235	25.0539	25.9353	25.8879	25.9444	25.911	25.8579	25.8221	0	28.3948	161	27	K0N9J2	K0N9J2	>tr|K0N9J2|K0N9J2_LACCA Protein translocase subunit SecA OS=Lactobacillus casei W56 GN=secA PE=3 SV=1
23.645	23.7006	23.8505	24.0285	24.3749	24.2973	23.9682	24.3604	23.9914	20.8993	20.7866	21.1541	0	26.8802	41	6	K0N9J6	K0N9J6	>tr|K0N9J6|K0N9J6_LACCA PhoP protein OS=Lactobacillus casei W56 GN=phoP PE=4 SV=1
25.382	24.938	24.5162	24.8055	24.4483	24.0739	23.928	23.5217	23.4359	21.4663	21.6224	21.9054	0	27.2904	52	11	K0N9K3	K0N9K3	>tr|K0N9K3|K0N9K3_LACCA HmgCS1 protein OS=Lactobacillus casei W56 GN=hmgCS1 PE=4 SV=1
28.0501	28.0091	28.0507	27.7909	27.8688	27.8671	28.0252	27.6941	27.8775	28.4721	28.2856	28.3687	0	31.0098	439	25	K0N9K8	K0N9K8	>tr|K0N9K8|K0N9K8_LACCA PgcA protein OS=Lactobacillus casei W56 GN=pgcA PE=3 SV=1
20.1613	NaN	20.1307	19.861	NaN	NaN	23.2124	23.6557	21.9347	20.887	20.9813	21.0002	0	24.6281	9	6	K0N9L1	K0N9L1	>tr|K0N9L1|K0N9L1_LACCA PhnC protein OS=Lactobacillus casei W56 GN=phnC PE=3 SV=1
23.5019	23.3857	23.7105	23.9341	23.9937	24.012	23.8536	23.8624	23.8703	24.7159	24.6814	24.6244	0	26.9493	59	8	K0N9L7	K0N9L7	>tr|K0N9L7|K0N9L7_LACCA Nucleotide-binding protein BN194_10470 OS=Lactobacillus casei W56 GN=BN194_10470 PE=3 SV=1
23.6876	23.4435	23.9444	23.3789	23.675	23.5348	23.2363	23.6753	23.3233	23.711	23.8157	23.7125	0	26.5879	41	6	K0N9L8	K0N9L8	>tr|K0N9L8|K0N9L8_LACCA YvoA_2 protein OS=Lactobacillus casei W56 GN=yvoA_2 PE=4 SV=1
26.2616	26.422	26.4971	26.3729	26.5754	26.6216	26.1754	25.9988	25.9982	27.2681	27.1888	27.192	0	29.5325	288	23	K0N9N4	K0N9N4	>tr|K0N9N4|K0N9N4_LACCA Serine--tRNA ligase OS=Lactobacillus casei W56 GN=serS PE=3 SV=1
23.6159	24.3347	24.5103	22.984	23.8142	23.8355	22.9678	23.3113	23.6874	20.8985	21.0331	21.3071	0	26.5199	20	3	K0N9Q5	K0N9Q5	>tr|K0N9Q5|K0N9Q5_LACCA Citrate lyase acyl carrier protein OS=Lactobacillus casei W56 GN=citD PE=3 SV=1
30.9655	31.0032	30.9441	31.249	31.289	31.2718	31.9007	31.8703	31.7682	33.6193	33.5796	33.4334	0	34.9452	3086	33	K0N9R1	K0N9R1	>tr|K0N9R1|K0N9R1_LACCA Phosphoglycerate kinase OS=Lactobacillus casei W56 GN=pgk PE=3 SV=1
26.0306	26.1021	26.0017	25.9773	26.0458	26.1434	25.8818	25.9905	25.9383	25.6122	25.5332	25.5682	0	28.9775	132	13	K0N9U2	K0N9U2	>tr|K0N9U2|K0N9U2_LACCA YwpJ protein OS=Lactobacillus casei W56 GN=ywpJ PE=4 SV=1
20.3221	NaN	20.5253	20.6569	20.8996	21.5435	NaN	20.0724	NaN	20.3074	20.268	20.1551	0	23.5129	4	3	K0N9V9	K0N9V9	>tr|K0N9V9|K0N9V9_LACCA Pantothenate kinase OS=Lactobacillus casei W56 GN=coaA PE=3 SV=1
25.337	24.9837	25.0187	25.2815	25.1183	25.1172	24.7277	24.525	24.9503	24.5587	24.3126	24.6684	0	27.9979	106	20	K0N9W3	K0N9W3	>tr|K0N9W3|K0N9W3_LACCA DNA helicase OS=Lactobacillus casei W56 GN=helD PE=4 SV=1
23.5033	23.2947	23.2355	23.0964	22.9696	22.74	23.8101	23.6394	23.692	26.576	26.3421	26.1999	0	27.2613	80	10	K0N9X1	K0N9X1	>tr|K0N9X1|K0N9X1_LACCA BceA_2 protein OS=Lactobacillus casei W56 GN=bceA_2 PE=4 SV=1
26.6587	26.8986	26.7932	26.676	26.7849	26.7834	26.3808	26.2492	26.8181	25.9756	25.889	25.8598	0	29.6181	135	13	K0N9X8;K0N6D6	K0N9X8;K0N6D6	>tr|K0N9X8|K0N9X8_LACCA SpsK protein OS=Lactobacillus casei W56 GN=spsK PE=4 SV=1;>tr|K0N6D6|K0N6D6_LACCA SpsK_2 protein OS=Lactobacillus casei W56 GN=spsK_2 PE=4 SV=1
22.2131	22.5714	23.0913	22.0773	22.5302	22.7202	25.2082	25.3932	25.6549	23.9666	24.0906	24.3272	0	27.224	49	12	K0N9Y4	K0N9Y4	>tr|K0N9Y4|K0N9Y4_LACCA GlnH protein OS=Lactobacillus casei W56 GN=glnH PE=4 SV=1
23.4682	24.2176	23.7122	24.4822	24.2345	24.3194	24.4472	24.4026	23.9954	23.548	24.0119	23.9214	0	27.1113	48	4	K0N9Y6	K0N9Y6	>tr|K0N9Y6|K0N9Y6_LACCA Uncharacterized protein OS=Lactobacillus casei W56 GN=BN194_11770 PE=4 SV=1
21.9398	NaN	22.3074	22.2622	22.7172	22.6999	22.6337	22.9182	NaN	21.3651	21.5897	NaN	0	25.3467	13	4	K0N9Y7	K0N9Y7	>tr|K0N9Y7|K0N9Y7_LACCA Gmk_2 protein OS=Lactobacillus casei W56 GN=gmk_2 PE=4 SV=1
24.0026	23.9553	24.32	24.045	23.9832	24.1885	22.5138	23.0288	22.8119	22.1996	22.1974	22.0494	0	26.6438	46	13	K0N9Z6	K0N9Z6	>tr|K0N9Z6|K0N9Z6_LACCA DNA helicase OS=Lactobacillus casei W56 GN=pcrA PE=4 SV=1
25.4582	25.3852	25.6092	26.2426	26.3357	26.2624	26.5635	27.0431	26.4391	28.6608	28.6093	28.543	0	29.8843	310	33	K0N9Z7	K0N9Z7	>tr|K0N9Z7|K0N9Z7_LACCA ClpC protein OS=Lactobacillus casei W56 GN=clpC PE=4 SV=1
27.9639	27.6197	27.8945	27.8151	27.938	27.7732	26.8695	26.8924	26.8884	25.9071	25.9258	25.8919	0	30.481	330	25	K0NA01	K0NA01	>tr|K0NA01|K0NA01_LACCA Aspartyl/glutamyl-tRNA(Asn/Gln) amidotransferase subunit B OS=Lactobacillus casei W56 GN=gatB PE=3 SV=1
22.2821	21.8338	22.1673	21.2814	21.6278	21.416	22.1682	22.6097	22.8131	20.8583	20.7701	20.8344	0	24.9971	11	4	K0NA10	K0NA10	>tr|K0NA10|K0NA10_LACCA QmcA protein OS=Lactobacillus casei W56 GN=qmcA PE=4 SV=1
22.215	21.877	22.5201	22.9805	23.186	23.2009	21.2506	21.4556	21.6384	NaN	NaN	NaN	0	25.1742	23	9	K0NA13	K0NA13	>tr|K0NA13|K0NA13_LACCA YfmL protein OS=Lactobacillus casei W56 GN=yfmL PE=3 SV=1
23.2226	23.4017	22.9007	23.3131	22.9423	23.0721	22.8717	22.7941	NaN	22.146	22.111	22.1553	0	25.9376	12	2	K0NA19	K0NA19	>tr|K0NA19|K0NA19_LACCA YkuN_2 protein OS=Lactobacillus casei W56 GN=ykuN_2 PE=4 SV=1
24.1995	23.942	24.3145	23.0514	23.128	22.9046	23.839	23.6304	23.8059	23.1571	23.0949	23.3074	0	26.6958	43	9	K0NA23	K0NA23	>tr|K0NA23|K0NA23_LACCA Mvk protein OS=Lactobacillus casei W56 GN=mvk PE=4 SV=1
23.272	23.1028	22.4374	24.0318	23.7493	23.2775	23.5866	23.4924	22.9993	NaN	NaN	22.7989	0	26.29	53	3	K0NA35	K0NA35	>tr|K0NA35|K0NA35_LACCA AccB protein OS=Lactobacillus casei W56 GN=accB PE=4 SV=1
25.5915	25.5573	25.0474	25.9226	25.6871	25.6606	25.8193	26.1826	26.0004	21.7294	22.3112	21.6474	0	28.5889	72	12	K0NA38	K0NA38	>tr|K0NA38|K0NA38_LACCA FabK protein OS=Lactobacillus casei W56 GN=fabK PE=4 SV=1
28.2641	27.6126	27.9883	27.5611	27.5911	27.4849	26.138	26.2149	26.2818	24.2867	24.3205	24.3088	0	30.2343	240	16	K0NA41	K0NA41	>tr|K0NA41|K0NA41_LACCA Adenylosuccinate lyase OS=Lactobacillus casei W56 GN=purB PE=3 SV=1
20.0455	19.9865	20.249	20.6154	20.7573	20.7858	23.4919	23.3352	23.4696	21.6256	21.4628	21.6749	0	25.0023	14	6	K0NA48	K0NA48	>tr|K0NA48|K0NA48_LACCA Uncharacterized protein OS=Lactobacillus casei W56 GN=BN194_22780 PE=4 SV=1
21.1046	NaN	21.4387	22.3426	21.3061	21.263	22.7969	22.4662	NaN	21.8896	21.6279	NaN	0	24.8323	8	4	K0NA57	K0NA57	>tr|K0NA57|K0NA57_LACCA Uncharacterized protein OS=Lactobacillus casei W56 GN=BN194_22880 PE=4 SV=1
22.5027	21.9698	22.4323	22.2168	22.5924	22.2283	22.3294	22.1151	22.0724	NaN	NaN	20.6107	0	25.1186	12	5	K0NA73	K0NA73	>tr|K0NA73|K0NA73_LACCA Pdp protein OS=Lactobacillus casei W56 GN=pdp PE=4 SV=1
23.2148	23.3023	23.2068	23.68	23.7741	24.1231	22.1699	22.2356	22.2454	24.2601	24.0976	23.9382	0	26.3843	40	5	K0NA78	K0NA78	>tr|K0NA78|K0NA78_LACCA Uncharacterized protein OS=Lactobacillus casei W56 GN=BN194_23630 PE=4 SV=1
23.1434	22.6456	23.6367	22.8916	23.0938	22.8341	21.8971	22.1656	22.1381	21.3987	21.3647	NaN	0	25.701	25	9	K0NA88	K0NA88	>tr|K0NA88|K0NA88_LACCA YdiF protein OS=Lactobacillus casei W56 GN=ydiF PE=3 SV=1
25.5321	25.8063	25.4932	26.3712	25.8478	26.1848	25.9507	26.3556	25.9028	27.273	27.0275	25.8823	0	29.2871	75	5	K0NA95	K0NA95	>tr|K0NA95|K0NA95_LACCA Nucleoid-associated protein BN194_23980 OS=Lactobacillus casei W56 GN=BN194_23980 PE=3 SV=1
22.3189	22.1494	22.3885	22.9393	22.7751	22.748	22.5472	22.4899	22.2535	22.3191	22.5357	21.8829	0	25.5824	22	3	K0NA96	K0NA96	>tr|K0NA96|K0NA96_LACCA GuaD protein OS=Lactobacillus casei W56 GN=guaD PE=4 SV=1
28.0081	28.8318	28.4825	29.0925	29.2632	29.2037	28.7245	29.0444	29.0935	29.6737	28.388	26.7171	0	31.8747	307	8	K0NA98	K0NA98	>tr|K0NA98|K0NA98_LACCA 50S ribosomal protein L7/L12 OS=Lactobacillus casei W56 GN=rplL PE=3 SV=1
22.7952	23.0206	23.0093	22.6719	22.8381	22.8109	22.7328	22.6869	23.1849	23.1295	22.8483	22.7792	0	25.8029	38	10	K0NAA2	K0NAA2	>tr|K0NAA2|K0NAA2_LACCA Uncharacterized protein OS=Lactobacillus casei W56 GN=BN194_24180 PE=4 SV=1
21.8565	21.979	22.5497	22.091	22.2384	22.8715	24.7894	25.0917	25.1368	23.194	23.1228	23.4085	0	26.6914	41	9	K0NAA7	K0NAA7	>tr|K0NAA7|K0NAA7_LACCA YjlD protein OS=Lactobacillus casei W56 GN=yjlD PE=4 SV=1
23.9828	24.8241	24.4412	24.2887	24.3568	24.6111	23.8481	24.1703	24.4021	23.8864	24.0639	24.0978	0	27.2542	40	12	K0NAB2	K0NAB2	>tr|K0NAB2|K0NAB2_LACCA Cysteine--tRNA ligase OS=Lactobacillus casei W56 GN=cysS PE=3 SV=1
26.8696	26.8338	26.9752	26.8755	26.866	26.8403	27.5455	27.5823	27.6154	28.7772	28.7506	28.6576	0	30.5094	290	21	K0NAB3	K0NAB3	>tr|K0NAB3|K0NAB3_LACCA ATP synthase subunit beta OS=Lactobacillus casei W56 GN=atpD PE=3 SV=1
25.5144	25.6385	25.6891	25.4367	25.4826	25.5078	23.8428	24.1557	24.1706	22.6833	22.71	22.798	0	28.0457	72	8	K0NAC0	K0NAC0	>tr|K0NAC0|K0NAC0_LACCA Uncharacterized protein OS=Lactobacillus casei W56 GN=BN194_13770 PE=3 SV=1
28.7746	28.8268	28.8839	28.7322	28.8464	28.8928	28.4684	28.278	28.5028	27.8758	27.8422	27.8572	0	31.6102	473	26	K0NAC2	K0NAC2	>tr|K0NAC2|K0NAC2_LACCA PepC_2 protein OS=Lactobacillus casei W56 GN=pepC_2 PE=4 SV=1
24.4889	24.4013	24.4897	24.1724	24.2621	24.2438	26.3789	26.5602	26.1509	26.0967	25.838	24.6565	0	28.4827	115	9	K0NAC5	K0NAC5	>tr|K0NAC5|K0NAC5_LACCA Universal stress protein OS=Lactobacillus casei W56 GN=BN194_13870 PE=3 SV=1
22.5152	22.8709	22.9322	22.8728	23.5134	23.6383	23.2375	23.9589	23.2999	21.4911	21.5885	21.4344	0	26.1344	26	6	K0NAC7	K0NAC7	>tr|K0NAC7|K0NAC7_LACCA YueI protein OS=Lactobacillus casei W56 GN=yueI PE=4 SV=1
25.2598	25.0283	24.9298	24.0114	23.9538	24.3919	20.5994	21.157	21.0238	21.4373	21.5532	21.5286	0	26.8894	30	6	K0NAC8	K0NAC8	>tr|K0NAC8|K0NAC8_LACCA Uncharacterized protein OS=Lactobacillus casei W56 GN=BN194_24780 PE=4 SV=1
20.1241	20.2105	20.3744	20.87	20.9786	21.081	25.152	25.2468	25.3964	18.3349	NaN	18.6827	0	26.5902	33	13	K0NAD1	K0NAD1	>tr|K0NAD1|K0NAD1_LACCA DppE_3 protein OS=Lactobacillus casei W56 GN=dppE_3 PE=4 SV=1
23.6523	23.7441	23.9976	22.7727	22.8783	23.0143	23.5509	22.9374	23.3657	19.8736	20.3827	20.1163	0	26.1675	47	11	K0NAF3	K0NAF3	>tr|K0NAF3|K0NAF3_LACCA Uncharacterized protein OS=Lactobacillus casei W56 GN=BN194_14470 PE=4 SV=1
22.9929	23.3419	23.4594	22.1936	22.2277	22.1068	21.5057	21.8123	22.0251	NaN	NaN	NaN	0	25.2841	14	8	K0NAG4	K0NAG4	>tr|K0NAG4|K0NAG4_LACCA YqiG protein OS=Lactobacillus casei W56 GN=yqiG PE=3 SV=1
24.9995	24.6599	24.4957	24.6209	24.2337	24.218	24.6477	24.5142	24.0926	25.0115	24.9212	24.6809	0	27.5954	113	13	K0NAG5	K0NAG5	>tr|K0NAG5|K0NAG5_LACCA UDP-N-acetylmuramoylalanine--D-glutamate ligase OS=Lactobacillus casei W56 GN=murD PE=3 SV=1
22.0443	21.8357	22.8958	22.4115	22.8645	22.8177	23.2945	23.4534	23.4651	21.1689	21.3794	21.1416	0	25.7378	19	7	K0NAH3	K0NAH3	>tr|K0NAH3|K0NAH3_LACCA UvrA_2 protein OS=Lactobacillus casei W56 GN=uvrA_2 PE=3 SV=1
23.3462	23.3506	23.9183	23.6263	23.7607	23.6389	22.2268	22.0941	22.8731	25.0196	24.8755	24.9616	0	26.5855	57	10	K0NAH6	K0NAH6	>tr|K0NAH6|K0NAH6_LACCA Ribonuclease J OS=Lactobacillus casei W56 GN=rnjA PE=3 SV=1
24.545	24.49	24.9513	24.7839	25.1213	24.9536	25.0834	25.3047	24.8586	24.2431	24.5188	24.5247	0	27.9263	72	10	K0NAI1	K0NAI1	>tr|K0NAI1|K0NAI1_LACCA Uncharacterized protein OS=Lactobacillus casei W56 GN=BN194_25680 PE=4 SV=1
26.0129	25.2222	25.533	23.6389	24.2733	24.2602	21.7469	21.6965	21.9836	20.1418	NaN	20.3071	0	27.3394	82	30	K0NAI2	K0NAI2	>tr|K0NAI2|K0NAI2_LACCA Pyruvate carboxylase OS=Lactobacillus casei W56 GN=pyc PE=4 SV=1
23.3681	23.4604	23.642	23.5933	23.6348	23.6419	23.5741	23.5943	23.1994	24.8522	25.0705	24.9997	0	26.8189	43	5	K0NAJ6	K0NAJ6	>tr|K0NAJ6|K0NAJ6_LACCA Tagatose-6-phosphate kinase OS=Lactobacillus casei W56 GN=fruK PE=3 SV=1
22.2892	22.032	22.4122	23.1007	23.2626	22.8464	21.717	21.6672	21.2314	24.9557	25.1147	25.225	0	26.207	29	12	K0NAK0	K0NAK0	>tr|K0NAK0|K0NAK0_LACCA Ribonuclease Z OS=Lactobacillus casei W56 GN=rnz PE=3 SV=1
26.7565	27.0729	26.917	26.8544	27.137	27.5008	27.2443	27.494	27.9528	27.4537	27.5195	27.6328	0	30.3094	65	5	K0NAK3	K0NAK3	>tr|K0NAK3|K0NAK3_LACCA 30S ribosomal protein S13 OS=Lactobacillus casei W56 GN=rpsM PE=3 SV=1
27.9949	27.7613	27.3725	27.2951	27.053	27.0395	27.3056	27.2248	27.3712	29.0186	29.044	28.9389	0	30.7769	577	14	K0NAK6	K0NAK6	>tr|K0NAK6|K0NAK6_LACCA ATP-dependent 6-phosphofructokinase OS=Lactobacillus casei W56 GN=pfkA PE=3 SV=1
27.9979	27.9236	27.9024	28.3393	28.3231	28.4528	28.5682	28.6086	28.7829	27.8171	27.808	27.8665	0	31.2745	168	9	K0NAK7	K0NAK7	>tr|K0NAK7|K0NAK7_LACCA 50S ribosomal protein L15 OS=Lactobacillus casei W56 GN=rplO PE=3 SV=1
23.3013	21.9825	22.3227	22.5818	22.432	22.9389	23.5122	23.6578	22.2491	22.9819	22.8644	22.7522	0	25.8558	25	5	K0NAL0	K0NAL0	>tr|K0NAL0|K0NAL0_LACCA RibT protein OS=Lactobacillus casei W56 GN=ribT PE=4 SV=1
28.4119	28.2196	28.2254	28.5199	28.4065	28.5646	28.733	28.5335	28.502	27.9853	27.8637	27.8932	0	31.4191	224	9	K0NAL1	K0NAL1	>tr|K0NAL1|K0NAL1_LACCA 30S ribosomal protein S8 OS=Lactobacillus casei W56 GN=rpsH PE=3 SV=1
25.8365	25.7579	24.854	25.9189	25.3163	25.4704	26.1617	25.8459	25.7578	26.0316	25.9178	25.7858	0	28.7813	112	4	K0NAL6	K0NAL6	>tr|K0NAL6|K0NAL6_LACCA 30S ribosomal protein S17 OS=Lactobacillus casei W56 GN=rpsQ PE=3 SV=1
29.9296	29.8421	29.8855	30.022	29.985	29.8901	30.1563	30.0895	30.1509	31.3414	31.1677	31.1197	0	33.2378	956	22	K0NAL9	K0NAL9	>tr|K0NAL9|K0NAL9_LACCA YpfD protein OS=Lactobacillus casei W56 GN=ypfD PE=4 SV=1
24.9212	24.9374	24.8815	24.9558	25.3236	25.1483	25.349	25.2277	25.3484	24.3947	24.1642	24.4145	0	28.0967	148	5	K0NAM1	K0NAM1	>tr|K0NAM1|K0NAM1_LACCA 30S ribosomal protein S19 OS=Lactobacillus casei W56 GN=rpsS PE=3 SV=1
22.2477	21.6575	22.5972	22.4503	22.4091	22.2277	23.8305	23.4669	23.7448	21.5944	21.3282	21.8462	0	25.814	13	6	K0NAM4	K0NAM4	>tr|K0NAM4|K0NAM4_LACCA CCA-adding enzyme OS=Lactobacillus casei W56 GN=cca PE=3 SV=1
27.9404	27.9024	27.5076	28.0749	27.9804	28.2035	28.3961	28.3903	28.3937	27.1324	27.2934	27.3082	0	30.9887	121	7	K0NAM5	K0NAM5	>tr|K0NAM5|K0NAM5_LACCA 30S ribosomal protein S10 OS=Lactobacillus casei W56 GN=rpsJ PE=3 SV=1
28.5751	28.7309	28.869	28.8224	29.0258	29.0249	29.047	29.1491	29.2713	28.4495	28.5772	28.3979	0	31.9481	271	14	K0NAM9	K0NAM9	>tr|K0NAM9|K0NAM9_LACCA 30S ribosomal protein S7 OS=Lactobacillus casei W56 GN=rpsG PE=3 SV=1
22.7958	22.9247	22.9188	23.2728	23.2893	23.1504	22.2676	22.3015	21.7977	22.5515	22.3432	22.3727	0	25.8234	32	4	K0NAN2	K0NAN2	>tr|K0NAN2|K0NAN2_LACCA UPF0346 protein BN194_15870 OS=Lactobacillus casei W56 GN=BN194_15870 PE=3 SV=1
28.5384	28.2478	28.5426	28.5561	28.6414	28.6269	28.3864	28.3875	28.4329	28.0167	28.0219	28.085	0	31.4653	684	58	K0NAN3	K0NAN3	>tr|K0NAN3|K0NAN3_LACCA DNA-directed RNA polymerase subunit beta OS=Lactobacillus casei W56 GN=rpoC PE=3 SV=1
25.8233	26.3315	25.8995	26.0482	25.9313	26.0069	25.0642	24.6031	24.9164	24.983	24.8891	24.7104	0	28.5854	128	19	K0NAN7	K0NAN7	>tr|K0NAN7|K0NAN7_LACCA Lysine--tRNA ligase OS=Lactobacillus casei W56 GN=lysS PE=3 SV=1
24.6409	23.6527	24.9207	25.0017	25.3637	25.2095	23.1112	23.329	23.4738	25.2212	24.3333	25.2263	0	27.5968	33	12	K0NAP0	K0NAP0	>tr|K0NAP0|K0NAP0_LACCA DNA topoisomerase 1 OS=Lactobacillus casei W56 GN=topA PE=3 SV=1
24.6454	24.2116	24.8943	24.0768	24.5322	24.4591	25.8018	26.0684	25.7615	25.2069	25.0429	25.2498	0	28.1726	91	14	K0NAP4	K0NAP4	>tr|K0NAP4|K0NAP4_LACCA Uncharacterized protein OS=Lactobacillus casei W56 GN=BN194_16020 PE=4 SV=1
21.6748	21.4286	22.0776	21.7175	21.8465	22.1612	20.6825	20.925	20.9947	22.0317	21.983	21.8241	0	24.6291	21	6	K0NAP8	K0NAP8	>tr|K0NAP8|K0NAP8_LACCA ParC protein OS=Lactobacillus casei W56 GN=parC PE=4 SV=1
19.7314	19.5694	20.2012	19.7144	NaN	20.375	20.0455	19.925	19.8182	NaN	20.123	19.9139	0	22.8804	13	2	K0NAQ3	K0NAQ3	>tr|K0NAQ3|K0NAQ3_LACCA Uncharacterized protein OS=Lactobacillus casei W56 GN=BN194_26580 PE=4 SV=1
23.6979	23.2707	23.6312	23.3549	23.4021	23.461	22.6877	22.563	22.7785	24.1567	23.7192	23.8714	0	26.3995	42	8	K0NAR1	K0NAR1	>tr|K0NAR1|K0NAR1_LACCA Alanine racemase OS=Lactobacillus casei W56 GN=alr PE=3 SV=1
23.1815	23.1011	22.9647	22.8943	23.246	23.2782	22.8874	22.8706	23.1962	22.5364	22.4461	22.4124	0	25.9929	40	9	K0NAR9	K0NAR9	>tr|K0NAR9|K0NAR9_LACCA UDP-N-acetylglucosamine 1-carboxyvinyltransferase OS=Lactobacillus casei W56 GN=murA2 PE=3 SV=1
24.1612	23.9725	23.7247	23.9076	23.78	23.8457	23.8948	23.6769	23.6565	23.4367	22.9666	23.2305	0	26.7877	71	6	K0NAS6	K0NAS6	>tr|K0NAS6|K0NAS6_LACCA Dihydroorotase OS=Lactobacillus casei W56 GN=pyrC PE=3 SV=1
27.2651	27.3253	27.4696	27.2201	27.4484	27.3684	26.2206	25.9498	26.0474	27.9481	28.0048	27.8431	0	30.2304	244	21	K0NAT0	K0NAT0	>tr|K0NAT0|K0NAT0_LACCA Formate--tetrahydrofolate ligase OS=Lactobacillus casei W56 GN=fhs PE=3 SV=1
26.3251	25.9822	26.076	25.6855	25.4885	25.5873	25.2528	25.2062	25.2207	25.931	26.0594	25.7835	0	28.7349	118	13	K0NAT2	K0NAT2	>tr|K0NAT2|K0NAT2_LACCA Ribose-phosphate pyrophosphokinase OS=Lactobacillus casei W56 GN=prs1 PE=3 SV=1
NaN	20.8038	21.2236	20.9387	21.0809	21.4265	21.776	21.7031	22.0485	21.5031	21.3112	21.4169	0	24.3371	9	3	K0NAT7	K0NAT7	>tr|K0NAT7|K0NAT7_LACCA Nac protein OS=Lactobacillus casei W56 GN=nac PE=4 SV=1
22.6935	21.6874	22.2294	22.2789	22.0058	21.9367	NaN	20.6775	NaN	NaN	21.7517	21.7303	0	24.7824	10	5	K0NAU0	K0NAU0	>tr|K0NAU0|K0NAU0_LACCA YpsC protein OS=Lactobacillus casei W56 GN=ypsC PE=4 SV=1
21.3447	21.5717	21.9226	21.364	21.5212	21.8148	22.597	22.8457	22.924	NaN	NaN	21.6853	0	25.0473	13	7	K0NAU3	K0NAU3	>tr|K0NAU3|K0NAU3_LACCA PonA protein OS=Lactobacillus casei W56 GN=ponA PE=4 SV=1
27.7531	27.4845	27.757	28.0409	27.9254	27.9555	27.6061	27.5552	27.524	28.3067	28.2478	28.2096	0	30.8531	472	33	K0NAU5	K0NAU5	>tr|K0NAU5|K0NAU5_LACCA Methionine--tRNA ligase OS=Lactobacillus casei W56 GN=metG PE=3 SV=1
25.9629	25.8579	25.9974	25.7228	25.7894	25.8073	24.8935	24.9093	24.9333	25.2506	25.3208	25.1104	0	28.5776	111	9	K0NAU6	K0NAU6	>tr|K0NAU6|K0NAU6_LACCA AspC protein OS=Lactobacillus casei W56 GN=aspC PE=3 SV=1
22.0559	21.5755	21.9158	22.009	22.4009	22.2947	21.8044	22.139	22.086	22.1016	22.1083	22.2523	0.0065543	24.9009	10	5	K0NAV4	K0NAV4	>tr|K0NAV4|K0NAV4_LACCA Uncharacterized protein OS=Lactobacillus casei W56 GN=BN194_27280 PE=4 SV=1
24.6127	24.3853	24.4182	25.6736	25.4492	25.4592	24.9137	24.9424	25.2131	25.6621	25.639	25.5275	0	28.1907	90	10	K0NAV6	K0NAV6	>tr|K0NAV6|K0NAV6_LACCA RNA polymerase sigma factor SigA OS=Lactobacillus casei W56 GN=rpoD PE=3 SV=1
22.9326	22.0144	23.0015	21.5268	21.7376	21.9209	21.3955	21.535	21.625	21.7502	21.7478	21.7512	0	25.013	8	4	K0NAW2	K0NAW2	>tr|K0NAW2|K0NAW2_LACCA PhoH protein OS=Lactobacillus casei W56 GN=phoH PE=4 SV=1
22.0058	22.8617	22.8575	23.0701	23.4743	23.3558	21.9214	21.6216	21.7307	NaN	NaN	NaN	0	25.4698	13	2	K0NAX5	K0NAX5	>tr|K0NAX5|K0NAX5_LACCA Uncharacterized protein OS=Lactobacillus casei W56 GN=BN194_27530 PE=4 SV=1
23.89	24.3177	23.5707	23.4252	23.3391	23.4974	22.3012	22.2355	22.3609	NaN	NaN	NaN	0	26.1471	25	4	K0NAY8	K0NAY8	>tr|K0NAY8|K0NAY8_LACCA Uncharacterized protein OS=Lactobacillus casei W56 GN=BN194_17420 PE=4 SV=1
26.7701	26.6065	26.3862	26.9362	26.99	26.9721	26.4537	26.6244	26.3653	28.535	28.4604	27.8796	0	30.121	222	12	K0NAZ2	K0NAZ2	>tr|K0NAZ2|K0NAZ2_LACCA Protein GrpE OS=Lactobacillus casei W56 GN=grpE PE=3 SV=1
23.1674	23.05	22.7265	23.1213	23.1404	23.5086	23.47	23.8973	22.9542	21.5315	21.4739	21.5979	0	26.1766	19	3	K0NAZ6	K0NAZ6	>tr|K0NAZ6|K0NAZ6_LACCA YlxR protein OS=Lactobacillus casei W56 GN=ylxR PE=4 SV=1
29.6466	29.455	29.0333	29.8028	29.4781	29.4486	30.0339	29.877	29.6309	31.6595	31.4617	31.2464	0	33.0561	927	22	K0NB01	K0NB01	>tr|K0NB01|K0NB01_LACCA Elongation factor Ts OS=Lactobacillus casei W56 GN=tsf PE=3 SV=1
26.9542	26.9733	27.226	27.1261	27.5013	27.4254	27.7045	27.5269	27.6995	26.0688	26.0548	26.1387	0	30.2884	152	7	K0NB12	K0NB12	>tr|K0NB12|K0NB12_LACCA 50S ribosomal protein L19 OS=Lactobacillus casei W56 GN=rplS PE=3 SV=1
25.1175	25.2	25.4997	25.7208	25.8307	26.0004	25.3811	25.8022	26.0168	25.8592	26.0092	26.078	0	28.6711	145	21	K0NB27	K0NB27	>tr|K0NB27|K0NB27_LACCA Signal recognition particle protein OS=Lactobacillus casei W56 GN=ffh PE=3 SV=1
23.0785	22.9939	NaN	22.7601	22.6834	22.8219	22.4333	22.8881	22.9624	22.543	NaN	NaN	0	25.6242	17	4	K0NB31	K0NB31	>tr|K0NB31|K0NB31_LACCA Ribonuclease 3 OS=Lactobacillus casei W56 GN=rnc PE=3 SV=1
23.4285	23.1952	23.3332	23.3228	23.3397	23.3247	24.6038	24.484	24.523	24.88	24.7014	24.764	0	27.0005	47	6	K0NB35	K0NB35	>tr|K0NB35|K0NB35_LACCA OppD protein OS=Lactobacillus casei W56 GN=oppD PE=3 SV=1
22.6666	23.0069	22.8459	23.112	23.1665	23.443	20.3978	20.5714	20.7841	19.063	19.3972	19.0971	0	25.3388	12	2	K0NB49	K0NB49	>tr|K0NB49|K0NB49_LACCA N utilization substance protein B homolog OS=Lactobacillus casei W56 GN=nusB PE=3 SV=1
26.5872	26.4215	26.9044	27.0334	27.1908	27.3153	27.2919	27.2485	27.3017	24.8634	24.8245	24.8989	0	29.8767	50	3	K0NB51	K0NB51	>tr|K0NB51|K0NB51_LACCA 50S ribosomal protein L27 OS=Lactobacillus casei W56 GN=rpmA PE=3 SV=1
24.9327	24.723	24.8886	25.2904	25.4241	25.1831	26.0042	25.9229	25.9913	27.324	27.3851	27.1325	0	28.9304	111	15	K0NB57	K0NB57	>tr|K0NB57|K0NB57_LACCA GlcK protein OS=Lactobacillus casei W56 GN=glcK PE=4 SV=1
27.3885	27.4655	27.4346	27.4605	27.5654	27.5847	26.769	26.9469	26.8642	25.6798	25.7723	25.7005	0	30.1955	160	13	K0NB62	K0NB62	>tr|K0NB62|K0NB62_LACCA Transcription elongation factor GreA OS=Lactobacillus casei W56 GN=greA PE=3 SV=1
21.5257	21.4145	21.8894	21.3805	21.4501	21.319	23.8014	24.0394	24.0034	24.4689	24.4909	24.4631	0	26.2289	31	5	K0NB63	K0NB63	>tr|K0NB63|K0NB63_LACCA SorB_2 protein OS=Lactobacillus casei W56 GN=sorB_2 PE=4 SV=1
23.0292	23.5793	23.7094	23.3424	23.6613	23.6573	22.8851	23.095	23.7178	21.6946	21.8554	21.9548	0	26.2182	44	8	K0NB64	K0NB64	>tr|K0NB64|K0NB64_LACCA Phenylalanine--tRNA ligase alpha subunit OS=Lactobacillus casei W56 GN=pheS PE=3 SV=1
23.0426	23.3035	23.2075	23.8701	23.5976	23.885	23.93	24.1716	23.1837	21.2389	21.5905	21.5798	0	26.5263	25	3	K0NB65	K0NB65	>tr|K0NB65|K0NB65_LACCA AcyP protein OS=Lactobacillus casei W56 GN=acyP PE=3 SV=1
23.3209	23.1045	22.8234	23.0967	22.9171	22.7765	22.7513	22.7174	22.8331	24.1658	24.1734	23.8644	0	26.1724	40	6	K0NB69	K0NB69	>tr|K0NB69|K0NB69_LACCA Uncharacterized protein OS=Lactobacillus casei W56 GN=BN194_18720 PE=4 SV=1
25.6298	25.8852	26.213	26.1816	26.4493	26.6078	26.5331	26.7265	27.0039	26.1994	26.3211	26.3631	0	29.3818	87	7	K0NB73	K0NB73	>tr|K0NB73|K0NB73_LACCA Translation initiation factor IF-3 OS=Lactobacillus casei W56 GN=infC PE=3 SV=1
21.8508	20.4327	21.099	20.6157	20.5397	20.508	22.6056	22.5693	22.5135	22.335	23.1689	22.4424	0	25.0117	12	5	K0NB79	K0NB79	>tr|K0NB79|K0NB79_LACCA ZosA_2 protein OS=Lactobacillus casei W56 GN=zosA_2 PE=3 SV=1
25.5394	25.7854	25.7535	25.723	26.0008	26.2521	24.8995	24.9851	25.3374	21.7951	21.8378	21.9829	0	28.4362	70	7	K0NB80	K0NB80	>tr|K0NB80|K0NB80_LACCA YtpR protein OS=Lactobacillus casei W56 GN=ytpR PE=4 SV=1
22.8023	22.9418	23.4007	23.161	23.3086	23.6011	22.2336	22.6138	22.696	NaN	NaN	NaN	0	25.9455	25	6	K0NB84	K0NB84	>tr|K0NB84|K0NB84_LACCA YhaM protein OS=Lactobacillus casei W56 GN=yhaM PE=4 SV=1
26.1983	26.2584	26.4453	26.28	26.3915	26.424	26.3103	26.4153	26.3771	25.6654	25.6347	25.8294	0	29.28	155	23	K0NB86	K0NB86	>tr|K0NB86|K0NB86_LACCA Arginine--tRNA ligase OS=Lactobacillus casei W56 GN=argS PE=3 SV=1
23.2594	23.8657	23.7947	24.288	24.0604	24.2713	23.3641	23.6944	23.7218	23.8777	23.8211	23.9424	0	26.8836	49	6	K0NB89	K0NB89	>tr|K0NB89|K0NB89_LACCA Adapter protein MecA OS=Lactobacillus casei W56 GN=mecA PE=3 SV=1
26.3436	26.4614	26.5308	26.1143	26.5492	26.4021	27.3045	27.1873	27.3306	26.2038	25.9903	26.0233	0	29.717	186	17	K0NB94	K0NB94	>tr|K0NB94|K0NB94_LACCA IolS protein OS=Lactobacillus casei W56 GN=iolS PE=4 SV=1
26.7737	26.4148	27.0553	26.5573	26.9106	26.7739	22.7605	20.9434	20.6053	22.0981	22.0523	22.7813	0	29.0548	78	9	K0NB96	K0NB96	>tr|K0NB96|K0NB96_LACCA N5-carboxyaminoimidazole ribonucleotide synthase OS=Lactobacillus casei W56 GN=purK_2 PE=3 SV=1
26.6577	26.7575	26.9275	26.6572	26.805	26.9538	26.1167	26.1566	26.5883	25.2478	25.1981	25.3408	0	29.4753	31	2	K0NB98	K0NB98	>tr|K0NB98|K0NB98_LACCA Uncharacterized protein OS=Lactobacillus casei W56 GN=BN194_19420 PE=4 SV=1
NaN	23.0888	23.4907	22.654	23.0471	22.9252	23.5923	23.8593	23.5728	23.2907	23.0814	22.9728	0	26.2055	21	3	K0NBA0	K0NBA0	>tr|K0NBA0|K0NBA0_LACCA Uncharacterized protein OS=Lactobacillus casei W56 GN=BN194_19470 PE=4 SV=1
25.1349	24.7109	25.0485	23.9862	24.1525	24.1178	26.4527	26.3516	26.3828	22.9595	22.9906	22.8681	0	28.3356	119	17	K0NBB6	K0NBB6	>tr|K0NBB6|K0NBB6_LACCA Pox5 protein OS=Lactobacillus casei W56 GN=pox5 PE=3 SV=1
21.1565	20.9173	21.1825	20.7448	21.4231	20.9477	23.8427	24.0909	24.1776	21.6366	21.3251	21.6362	0	25.6291	17	8	K0NBC5	K0NBC5	>tr|K0NBC5|K0NBC5_LACCA Uncharacterized protein OS=Lactobacillus casei W56 GN=BN194_19820 PE=3 SV=1
26.2369	26.0046	25.812	25.2684	25.1835	25.1394	25.0686	25.0339	24.7033	22.9906	23.2167	23.1893	0	28.34	123	13	K0NBF4	K0NBF4	>tr|K0NBF4|K0NBF4_LACCA CitE protein OS=Lactobacillus casei W56 GN=citE PE=4 SV=1
23.18	23.7595	23.8077	23.4401	23.6338	23.5826	22.9527	23.1086	23.1036	23.0679	23.3525	23.4267	0	26.3433	48	6	K0NBH5	K0NBH5	>tr|K0NBH5|K0NBH5_LACCA Uncharacterized protein OS=Lactobacillus casei W56 GN=BN194_20720 PE=4 SV=1
26.7763	26.4592	26.7327	26.6079	26.667	26.5629	26.4145	26.3622	26.1886	27.4544	27.5943	27.3735	0	29.7471	248	22	K0NBJ2	K0NBJ2	>tr|K0NBJ2|K0NBJ2_LACCA GMP synthase [glutamine-hydrolyzing] OS=Lactobacillus casei W56 GN=guaA PE=3 SV=1
18.7193	18.8185	19.4817	18.7389	19.0098	19.128	20.0494	21.4214	20.1044	22.8922	22.9538	22.8683	0	23.9355	19	3	K0NBK2	K0NBK2	>tr|K0NBK2|K0NBK2_LACCA Uncharacterized protein OS=Lactobacillus casei W56 GN=BN194_21220 PE=4 SV=1
19.2886	19.2206	19.3576	19.336	19.1379	19.1736	22.8957	23.0031	23.1038	22.2194	20.7792	20.9292	0	24.5225	12	2	K0NBL1	K0NBL1	>tr|K0NBL1|K0NBL1_LACCA Uncharacterized protein OS=Lactobacillus casei W56 GN=BN194_21420 PE=3 SV=1
NaN	23.1566	23.3534	23.3402	23.9431	22.8984	21.9404	21.9063	22.4504	20.5214	NaN	NaN	0	25.7228	10	3	K0NBL8	K0NBL8	>tr|K0NBL8|K0NBL8_LACCA Uncharacterized protein OS=Lactobacillus casei W56 GN=BN194_21520 PE=3 SV=1
24.9487	25.1195	24.9935	24.3698	24.5617	24.6274	25.5684	25.5773	25.7335	24.9712	25.025	24.854	0	28.1439	89	12	K0NBM4	K0NBM4	>tr|K0NBM4|K0NBM4_LACCA Branched-chain-amino-acid aminotransferase OS=Lactobacillus casei W56 GN=ilvE PE=3 SV=1
24.4287	24.2011	24.5266	24.6339	24.6679	24.8347	24.8702	24.7553	24.8983	24.9602	25.5809	25.5081	0	27.7448	42	2	K0NBN4	K0NBN4	>tr|K0NBN4|K0NBN4_LACCA dTDP-glucose 4,6-dehydratase OS=Lactobacillus casei W56 GN=rmlB_2 PE=3 SV=1
22.5951	22.9983	22.8616	22.3931	22.2555	22.3451	21.8515	21.8183	22.6498	NaN	19.8377	20.478	0	25.1608	27	5	K0NBP6	K0NBP6	>tr|K0NBP6|K0NBP6_LACCA GpmB_2 protein OS=Lactobacillus casei W56 GN=gpmB_2 PE=4 SV=1
23.0486	22.3715	23.7881	22.0033	22.1066	22.1034	23.5442	23.9612	23.9612	21.8094	21.821	21.7767	0	26.0624	30	9	K0NBQ1	K0NBQ1	>tr|K0NBQ1|K0NBQ1_LACCA DppE_4 protein OS=Lactobacillus casei W56 GN=dppE_4 PE=4 SV=1
26.2574	26.2944	26.4879	26.1311	26.3378	26.3296	27.4184	27.4628	27.7203	21.3061	21.0989	21.809	0	29.6287	125	5	K0NBS8	K0NBS8	>tr|K0NBS8|K0NBS8_LACCA 3-hydroxyacyl-[acyl-carrier-protein] dehydratase FabZ OS=Lactobacillus casei W56 GN=fabZ PE=4 SV=1
25.4414	25.1852	24.8756	25.0484	24.8827	24.8785	25.3769	25.1727	24.7051	NaN	NaN	NaN	0	27.921	64	5	K0NBT1	K0NBT1	>tr|K0NBT1|K0NBT1_LACCA Malonyl CoA-acyl carrier protein transacylase OS=Lactobacillus casei W56 GN=fabD PE=3 SV=1
25.2873	24.3758	24.6225	24.8258	24.7102	24.0071	26.2383	25.7413	25.6883	NaN	20.3024	NaN	0	28.0529	50	2	K0NBT3	K0NBT3	>tr|K0NBT3|K0NBT3_LACCA FabZ_2 protein OS=Lactobacillus casei W56 GN=fabZ_2 PE=4 SV=1
22.2442	22.1714	22.6737	22.3841	22.5536	22.4186	22.5778	22.8319	22.7785	23.9509	24.1681	23.3091	0	25.8147	25	6	K0NBT5	K0NBT5	>tr|K0NBT5|K0NBT5_LACCA Uncharacterized protein OS=Lactobacillus casei W56 GN=BN194_22670 PE=4 SV=1
26.854	26.6781	26.4123	25.8319	25.4449	25.6812	24.2562	24.1649	24.4553	22.3998	21.1391	22.2964	0	28.6236	130	9	K0NBU7	K0NBU7	>tr|K0NBU7|K0NBU7_LACCA Uncharacterized protein OS=Lactobacillus casei W56 GN=BN194_22870 PE=4 SV=1
23.7019	24.0396	23.8328	23.3935	23.6549	23.8455	23.2452	23.5369	23.2396	24.1883	24.1576	23.9449	0	26.7	48	4	K0NBV1	K0NBV1	>tr|K0NBV1|K0NBV1_LACCA Uncharacterized protein OS=Lactobacillus casei W56 GN=BN194_22970 PE=4 SV=1
23.6448	23.717	23.301	24.5089	24.193	23.9326	21.3268	21.5152	21.1468	21.2264	20.6595	20.9606	0	26.3334	23	4	K0NBX6	K0NBX6	>tr|K0NBX6|K0NBX6_LACCA Ptp3 protein OS=Lactobacillus casei W56 GN=ptp3 PE=4 SV=1
23.4373	23.2544	23.5394	23.5711	23.5652	23.7887	21.0789	21.3231	21.0516	NaN	NaN	NaN	0	25.8566	22	10	K0NBY9	K0NBY9	>tr|K0NBY9|K0NBY9_LACCA DNA mismatch repair protein MutS OS=Lactobacillus casei W56 GN=mutS PE=3 SV=1
25.9126	25.5279	26.0893	25.7095	26.1378	26.0029	25.9347	26.0526	25.9284	24.858	25.1137	25.0244	0	28.8615	146	11	K0NBZ5	K0NBZ5	>tr|K0NBZ5|K0NBZ5_LACCA Redox-sensing transcriptional repressor Rex OS=Lactobacillus casei W56 GN=rex_2 PE=3 SV=1
22.2776	21.7428	22.6519	22.1087	22.6777	22.3203	22.0665	22.7013	22.438	22.0002	21.5734	21.6088	0	25.5483	18	7	K0NBZ8	K0NBZ8	>tr|K0NBZ8|K0NBZ8_LACCA YdiC_3 protein OS=Lactobacillus casei W56 GN=ydiC_3 PE=4 SV=1
21.6173	22.149	22.1222	21.6206	21.7772	22.3036	21.468	21.9342	NaN	22.4237	22.5776	NaN	0	25.1358	20	2	K0NC03	K0NC03	>tr|K0NC03|K0NC03_LACCA Recombination protein RecR OS=Lactobacillus casei W56 GN=recR PE=3 SV=1
22.714	22.5697	22.925	23.0762	23.0402	23.127	22.6473	22.7288	22.634	NaN	21.873	21.6413	0	25.6706	19	3	K0NC08	K0NC08	>tr|K0NC08|K0NC08_LACCA YbxB protein OS=Lactobacillus casei W56 GN=ybxB PE=4 SV=1
24.0081	23.8002	24.3178	24.0947	24.1007	24.3503	25.9924	26.0789	26.293	27.0578	27.0084	27.1013	0	28.5163	77	9	K0NC29	K0NC29	>tr|K0NC29|K0NC29_LACCA Uncharacterized protein OS=Lactobacillus casei W56 GN=BN194_24320 PE=4 SV=1
23.362	23.4061	23.7976	23.4517	23.7298	23.9136	23.9365	24.1279	24.3304	22.9827	22.982	23.3402	0	26.7345	38	8	K0NC34	K0NC34	>tr|K0NC34|K0NC34_LACCA YacO protein OS=Lactobacillus casei W56 GN=yacO PE=4 SV=1
26.7195	26.5985	26.7858	26.4383	26.5189	26.6547	25.7632	25.7587	25.8819	24.2205	24.3711	24.2321	0	29.0051	107	18	K0NC38	K0NC38	>tr|K0NC38|K0NC38_LACCA Glutamate--tRNA ligase OS=Lactobacillus casei W56 GN=gltX PE=3 SV=1
19.9126	NaN	20.2777	19.9545	NaN	NaN	21.4076	22.8329	21.3394	20.8486	20.8987	20.8431	0	23.9212	5	5	K0NC47	K0NC47	>tr|K0NC47|K0NC47_LACCA Uncharacterized protein OS=Lactobacillus casei W56 GN=BN194_24620 PE=4 SV=1
25.2436	25.0267	25.2786	23.728	24.273	23.752	21.0364	20.8855	20.9008	NaN	NaN	NaN	0	26.8875	37	14	K0NC50	K0NC50	>tr|K0NC50|K0NC50_LACCA PepC protein OS=Lactobacillus casei W56 GN=pepC PE=4 SV=1
22.5492	23.6081	23.1261	20.446	21.1739	20.8363	23.2876	22.825	22.1179	25.8626	25.5605	25.6309	0	26.5705	47	11	K0NCA1	K0NCA1	>tr|K0NCA1|K0NCA1_LACCA YdhF protein OS=Lactobacillus casei W56 GN=ydhF PE=4 SV=1
NaN	NaN	21.8601	22.3133	22.6556	22.4194	22.471	22.3595	22.5454	23.0575	22.7763	23.3978	0	25.3194	16	3	K0NCC8	K0NCC8	>tr|K0NCC8|K0NCC8_LACCA Uncharacterized protein OS=Lactobacillus casei W56 GN=BN194_25520 PE=4 SV=1
26.5024	26.4622	26.3774	26.8997	26.972	27.1163	27.359	26.9038	26.7769	26.6486	26.7352	26.6449	0	29.9154	117	6	K0NCJ0	K0NCJ0	>tr|K0NCJ0|K0NCJ0_LACCA 30S ribosomal protein S11 OS=Lactobacillus casei W56 GN=rpsK PE=3 SV=1
NaN	NaN	21.9901	NaN	21.3535	22.0871	23.2358	23.1162	23.2977	23.4773	23.3717	23.4566	0	25.3645	13	3	K0NCJ6	K0NCJ6	>tr|K0NCJ6|K0NCJ6_LACCA Protein translocase subunit SecY OS=Lactobacillus casei W56 GN=secY PE=3 SV=1
27.578	27.2528	27.3181	27.9189	27.949	27.6017	28.2383	27.947	27.446	26.6928	26.3871	25.9662	0	30.6317	272	6	K0NCK5	K0NCK5	>tr|K0NCK5|K0NCK5_LACCA 50S ribosomal protein L6 OS=Lactobacillus casei W56 GN=rplF PE=3 SV=1
26.8142	26.2287	25.851	26.9054	26.6777	26.4182	26.8952	26.6984	26.5521	25.7199	25.5306	25.2379	0	29.4778	155	5	K0NCL3	K0NCL3	>tr|K0NCL3|K0NCL3_LACCA 50S ribosomal protein L14 OS=Lactobacillus casei W56 GN=rplN PE=3 SV=1
28.1561	27.1419	27.5334	28.1624	27.7981	27.8775	28.3876	28.1776	27.8721	27.2815	27.428	27.2189	0	30.9713	158	7	K0NCM1	K0NCM1	>tr|K0NCM1|K0NCM1_LACCA 50S ribosomal protein L22 OS=Lactobacillus casei W56 GN=rplV PE=3 SV=1
28.5854	27.9393	27.7689	28.5443	28.0598	28.307	28.5832	28.4645	28.3456	27.5178	27.6661	27.5023	0	31.2602	418	10	K0NCN1	K0NCN1	>tr|K0NCN1|K0NCN1_LACCA 50S ribosomal protein L3 OS=Lactobacillus casei W56 GN=rplC PE=3 SV=1
30.3635	29.9168	29.6942	30.1901	29.8551	29.8018	29.9435	29.8998	29.7743	31.1322	31.0127	31.0544	0	33.2092	2644	41	K0NCN8	K0NCN8	>tr|K0NCN8|K0NCN8_LACCA Elongation factor G OS=Lactobacillus casei W56 GN=fusA PE=3 SV=1
22.8128	24.0298	23.5269	23.541	23.966	24.0831	21.4404	21.7563	20.9884	20.1804	20.5085	20.827	0	26.0301	27	6	K0NCR2	K0NCR2	>tr|K0NCR2|K0NCR2_LACCA Hpt protein OS=Lactobacillus casei W56 GN=hpt PE=4 SV=1
21.7095	22.0221	21.7856	22.7191	23.2056	23.4057	23.4348	22.2147	22.5488	22.8234	NaN	NaN	0	26.2495	35	3	K0NCR8	K0NCR8	>tr|K0NCR8|K0NCR8_LACCA YabO protein OS=Lactobacillus casei W56 GN=yabO PE=4 SV=1
23.0525	22.6421	23.2671	22.9554	23.0586	22.9109	21.9106	21.7593	21.7917	21.2451	21.1831	21.2672	0	25.6034	20	7	K0NCU5	K0NCU5	>tr|K0NCU5|K0NCU5_LACCA UDP-N-acetylmuramoyl-tripeptide--D-alanyl-D-alanine ligase OS=Lactobacillus casei W56 GN=murF PE=3 SV=1
26.3681	26.0684	26.359	26.577	26.8848	26.7879	27.1914	26.9291	26.576	25.6129	24.9124	25.232	0	29.6349	155	5	K0NCV4	K0NCV4	>tr|K0NCV4|K0NCV4_LACCA 50S ribosomal protein L31 type B OS=Lactobacillus casei W56 GN=rpmE2 PE=3 SV=1
21.6232	21.4475	21.6156	21.8252	22.1261	21.6262	21.7406	21.4979	21.5926	22.8189	22.465	22.4083	0	24.9576	10	3	K0NCV9	K0NCV9	>tr|K0NCV9|K0NCV9_LACCA Uncharacterized protein OS=Lactobacillus casei W56 GN=BN194_26820 PE=4 SV=1
22.6014	23.0674	22.7875	23.1601	23.2012	23.6795	21.8987	22.2963	22.4495	21.1625	21.3797	21.3477	0	25.7485	19	7	K0NCX3	K0NCX3	>tr|K0NCX3|K0NCX3_LACCA Ribosomal RNA small subunit methyltransferase A OS=Lactobacillus casei W56 GN=rsmA PE=3 SV=1
24.3135	24.9334	24.713	23.9006	24.245	24.5193	24.463	24.7292	24.7971	23.5138	23.8612	24.0092	0	27.4126	65	11	K0NCY0	K0NCY0	>tr|K0NCY0|K0NCY0_LACCA LacX protein OS=Lactobacillus casei W56 GN=lacX PE=4 SV=1
25.9749	26.188	25.8391	26.0422	25.872	25.8333	25.5654	25.5082	25.4942	24.2465	23.9708	24.1387	0	28.6525	107	12	K0NCZ6	K0NCZ6	>tr|K0NCZ6|K0NCZ6_LACCA Uncharacterized protein OS=Lactobacillus casei W56 GN=BN194_27170 PE=3 SV=1
19.921	20.0036	20.2128	21.5812	21.1969	21.3964	21.2779	21.74	21.4622	20.3569	20.3599	20.5695	0	24.0241	16	4	K0ND10	K0ND10	>tr|K0ND10|K0ND10_LACCA Polyphosphate kinase OS=Lactobacillus casei W56 GN=ppk PE=3 SV=1
24.0373	23.7602	24.2264	22.94	23.179	23.2053	23.9084	23.844	24.0726	24.0439	24.2653	24.1665	0	26.7788	61	6	K0NDD5	K0NDD5	>tr|K0NDD5|K0NDD5_LACCA YidA protein OS=Lactobacillus casei W56 GN=yidA PE=4 SV=1
26.2837	25.9554	26.4453	25.9763	26.2154	26.0508	27.2535	27.5251	27.475	21.4315	21.4238	21.4581	0	29.5577	139	13	K0NDL4	K0NDL4	>tr|K0NDL4|K0NDL4_LACCA ManX_5 protein OS=Lactobacillus casei W56 GN=manX_5 PE=4 SV=1
20.3924	NaN	20.9744	21.1503	21.5114	20.8303	23.3097	23.2824	21.7412	22.1817	21.5324	21.5881	0	24.9616	13	4	K0NDN0	K0NDN0	>tr|K0NDN0|K0NDN0_LACCA GlnH_3 protein OS=Lactobacillus casei W56 GN=glnH_3 PE=4 SV=1
22.8322	22.5869	22.6563	22.801	22.7788	22.7372	21.744	21.9375	21.6915	23.0257	22.9207	22.8577	0	25.648	28	6	K0NDP4	K0NDP4	>tr|K0NDP4|K0NDP4_LACCA Uncharacterized protein OS=Lactobacillus casei W56 GN=BN194_30170 PE=4 SV=1
25.4626	25.2693	25.1294	24.7844	24.9105	24.8062	23.6187	23.5371	23.8272	24.2506	24.3879	24.3453	0	27.6784	75	11	K0NDQ5	K0NDQ5	>tr|K0NDQ5|K0NDQ5_LACCA Prs1_2 protein OS=Lactobacillus casei W56 GN=prs1_2 PE=4 SV=1
NaN	21.0407	21.9891	21.9797	22.0229	21.6061	22.6511	22.5266	22.7209	20.6087	20.4606	20.5867	0	24.8291	14	3	K0NDS2	K0NDS2	>tr|K0NDS2|K0NDS2_LACCA Ribonuclease P protein component OS=Lactobacillus casei W56 GN=rnpA PE=3 SV=1

## Sheet: Imputed
30_1	30_2	30_3	35_1	35_2	35_3	40_1	40_2	40_3	45_1	45_2	45_3	Q-value	Intensity	MS/MS Count	Razor + unique peptides	t-test p value35_5	t-test Difference35_5	Protein IDs	Majority protein IDs	Fasta headers
23.3336	22.8274	22.681	22.8058	22.4936	22.4658	22.7997	22.6432	22.7262	20.0157	22.4199	20.1542	0	25.66	14	3	0.187067	-0.358957	K0MRL5	K0MRL5	>tr|K0MRL5|K0MRL5_LACCA YaaA protein OS=Lactobacillus casei W56 GN=yaaA PE=4 SV=1
21.743	21.9562	21.3766	21.6106	21.5855	21.3725	25.2061	25.2701	23.8194	23.5537	23.4764	23.6592	0	26.6763	33	6	0.413337	-0.169055	K0MRM8	K0MRM8	>tr|K0MRM8|K0MRM8_LACCA Uncharacterized protein OS=Lactobacillus casei W56 GN=BN194_00240 PE=4 SV=1
22.7285	22.8581	22.8043	23.1051	23.0891	23.4066	23.8445	23.9994	24.0399	24.5808	24.6058	24.7102	0	26.6326	57	10	0.0214117	0.403287	K0MRW2	K0MRW2	>tr|K0MRW2|K0MRW2_LACCA DnaC protein OS=Lactobacillus casei W56 GN=dnaC PE=4 SV=1
27.4838	27.4836	27.4808	27.8277	27.8223	27.9475	27.4171	27.5658	27.4985	26.7622	26.7643	26.9459	0	30.5419	354	17	0.000721759	0.383096	K0MRY4	K0MRY4	>tr|K0MRY4|K0MRY4_LACCA D-alanine--D-alanine ligase OS=Lactobacillus casei W56 GN=ddl PE=3 SV=1
19.5733	20.7837	21.451	21.3767	21.2835	21.2059	22.9981	22.9145	23.0743	21.7367	21.629	21.5232	0	24.9754	18	3	0.281624	0.686028	K0MS25	K0MS25	>tr|K0MS25|K0MS25_LACCA Uncharacterized protein OS=Lactobacillus casei W56 GN=BN194_01790 PE=4 SV=1
23.3287	23.1753	23.5518	23.4487	23.7773	23.8485	24.5629	24.4463	24.5116	23.0564	23.0712	23.1019	0	26.8684	43	9	0.108149	0.339581	K0MS33	K0MS33	>tr|K0MS33|K0MS33_LACCA Uncharacterized protein OS=Lactobacillus casei W56 GN=BN194_01890 PE=3 SV=1
23.1082	23.2197	23.1531	23.5118	23.9194	23.983	24.4757	24.6588	24.8466	23.0973	23.2441	23.5231	0	26.9087	36	10	0.0130117	0.644395	K0MS41	K0MS41	>tr|K0MS41|K0MS41_LACCA Steap4 protein OS=Lactobacillus casei W56 GN=Steap4 PE=4 SV=1
23.6586	23.6401	23.6427	23.791	24.0706	24.2334	23.7889	23.7462	24.0292	23.3167	22.9106	23.3675	0	26.7655	47	7	0.0409795	0.384536	K0MS45	K0MS45	>tr|K0MS45|K0MS45_LACCA Soj protein OS=Lactobacillus casei W56 GN=soj PE=4 SV=1
23.9078	23.7605	24.567	23.7993	24.0647	24.0068	24.87	24.7512	25.3023	22.7469	22.9856	23.2291	0	27.3103	54	15	0.665507	-0.121485	K0MS53	K0MS53	>tr|K0MS53|K0MS53_LACCA DacA protein OS=Lactobacillus casei W56 GN=dacA PE=3 SV=1
23.368	23.1323	23.2497	22.8896	22.5021	22.9714	22.3173	22.623	22.303	24.5466	24.6435	24.5039	0	26.1918	39	10	0.0445522	-0.462296	K0MS76	K0MS76	>tr|K0MS76|K0MS76_LACCA GntK protein OS=Lactobacillus casei W56 GN=gntK PE=3 SV=1
22.2604	22.2158	22.3521	22.8043	22.5868	22.7294	23.3297	23.4747	23.5425	23.2148	23.2438	23.2591	0	25.9429	38	7	0.00463902	0.430686	K0MS94	K0MS94	>tr|K0MS94|K0MS94_LACCA LytR protein OS=Lactobacillus casei W56 GN=lytR PE=4 SV=1
24.6985	25.465	24.0067	25.299	24.5847	24.6631	23.9689	23.3367	23.4041	23.8622	23.8311	23.7871	0	27.2509	60	8	0.805857	0.125519	K0MSB5	K0MSB5	>tr|K0MSB5|K0MSB5_LACCA Deoxyribose-phosphate aldolase OS=Lactobacillus casei W56 GN=deoC_2 PE=3 SV=1
26.2197	25.2444	25.5922	25.8424	25.0561	25.1871	24.8897	25.4307	26.1172	25.9592	26.1593	26.7049	0	28.8222	66	2	0.436845	-0.323556	K0MSD4	K0MSD4	>tr|K0MSD4|K0MSD4_LACCA Uncharacterized protein OS=Lactobacillus casei W56 GN=BN194_02890 PE=4 SV=1
25.9105	26.0819	26.0659	25.8261	25.8779	26.017	26.0251	26.0421	26.2854	25.7175	25.6826	25.6444	0	28.9349	129	14	0.227649	-0.112417	K0MSD9	K0MSD9	>tr|K0MSD9|K0MSD9_LACCA AgaS protein OS=Lactobacillus casei W56 GN=agaS PE=4 SV=1
21.8714	22.0893	22.4508	21.9811	22.1033	22.0404	24.055	24.2702	24.5214	23.243	23.1133	23.112	0	26.3424	36	6	0.609311	-0.0955556	K0MSE1	K0MSE1	>tr|K0MSE1|K0MSE1_LACCA ManZ protein OS=Lactobacillus casei W56 GN=manZ PE=4 SV=1
21.188	21.1183	21.2947	22.9567	23.1259	19.8509	24.2423	24.4145	24.1935	23.2176	20.0818	22.6846	0	26.1862	16	8	0.506122	0.777502	K0MSF6	K0MSF6	>tr|K0MSF6|K0MSF6_LACCA RbsB protein OS=Lactobacillus casei W56 GN=rbsB PE=4 SV=1
28.2029	28.3301	28.2527	27.6555	27.7573	27.9499	27.5385	27.4515	27.5704	28.0228	27.9945	28.2277	0	30.9621	398	18	0.00722814	-0.474298	K0MSP8	K0MSP8	>tr|K0MSP8|K0MSP8_LACCA Npr protein OS=Lactobacillus casei W56 GN=npr PE=4 SV=1
23.4045	23.7346	24.0297	22.8472	23.1736	23.2064	23.5012	23.9623	24.0783	24.9223	24.7924	24.7848	0	26.7367	33	8	0.038948	-0.64719	K0MSS8	K0MSS8	>tr|K0MSS8|K0MSS8_LACCA ThiF3 protein OS=Lactobacillus casei W56 GN=thiF3 PE=4 SV=1
20.6006	19.6035	21.0158	20.4756	20.5734	20.6685	23.5807	23.7006	23.9105	22.9152	23.4012	23.5122	0	25.7049	26	9	0.71483	0.16585	K0MT56	K0MT56	>tr|K0MT56|K0MT56_LACCA YfiB protein OS=Lactobacillus casei W56 GN=yfiB PE=4 SV=1
19.5785	19.6086	20.2182	20.0933	20.5122	20.6269	21.5642	22.4998	22.7848	23.49	23.8255	24.0026	0	24.9785	13	6	0.0823704	0.609023	K0MT60	K0MT60	>tr|K0MT60|K0MT60_LACCA BglP protein OS=Lactobacillus casei W56 GN=bglP PE=4 SV=1
26.039	27.4787	25.6317	27.0694	26.3827	25.5615	24.7189	24.8041	24.0358	23.4354	24.1935	23.3608	0	28.7682	71	5	0.952215	-0.0452652	K0MT67	K0MT67	>tr|K0MT67|K0MT67_LACCA Csp protein OS=Lactobacillus casei W56 GN=csp PE=4 SV=1
21.9232	21.9204	22.1353	22.6013	22.4988	22.7804	21.3285	21.7312	21.7096	22.729	22.6001	22.5749	0	25.1439	24	6	0.00432244	0.633899	K0MT72	K0MT72	>tr|K0MT72|K0MT72_LACCA YeaE protein OS=Lactobacillus casei W56 GN=yeaE PE=4 SV=1
22.5153	22.5709	23.0196	22.8506	23.1657	23.3799	22.5983	23.4798	22.7584	24.0597	24.1275	24.0186	0	26.16	29	4	0.12429	0.430121	K0MT82	K0MT82	>tr|K0MT82|K0MT82_LACCA UPF0145 protein BN194_07140 OS=Lactobacillus casei W56 GN=BN194_07140 PE=3 SV=1
27.7883	27.4071	27.0438	26.7095	26.4951	26.4635	27.6742	27.3229	26.962	27.022	26.8953	26.8848	0	30.1962	274	11	0.0199058	-0.857033	K0MTA3	K0MTA3	>tr|K0MTA3|K0MTA3_LACCA Galactokinase OS=Lactobacillus casei W56 GN=galK PE=3 SV=1
25.1805	25.3145	25.5508	24.2783	24.9989	25.1125	24.732	24.5256	24.7085	20.8015	20.9003	20.677	0	27.8003	44	9	0.122633	-0.552001	K0MTA8	K0MTA8	>tr|K0MTA8|K0MTA8_LACCA Uncharacterized protein OS=Lactobacillus casei W56 GN=BN194_07390 PE=4 SV=1
25.1517	25.8577	24.9781	25.8202	25.7981	25.8117	24.8031	24.7151	24.8297	26.2409	26.1042	25.895	0	28.452	112	9	0.148426	0.480865	K0MTB7	K0MTB7	>tr|K0MTB7|K0MTB7_LACCA LacB protein OS=Lactobacillus casei W56 GN=lacB PE=4 SV=1
24.617	24.693	25.0215	24.5792	25.0038	25.0618	25.38	25.52	25.6532	25.0776	25.1164	25.0544	0	28.0843	93	10	0.622799	0.104473	K0MTE1	K0MTE1	>tr|K0MTE1|K0MTE1_LACCA YhfP protein OS=Lactobacillus casei W56 GN=yhfP PE=4 SV=1
26.7077	26.4953	26.4544	26.3454	26.1314	26.1497	25.8517	25.7786	25.7389	24.6497	24.4094	24.3772	0	29.033	108	9	0.0299564	-0.343653	K0MTJ5	K0MTJ5	>tr|K0MTJ5|K0MTJ5_LACCA Tpx protein OS=Lactobacillus casei W56 GN=tpx PE=4 SV=1
22.9155	22.9707	23.5413	22.8236	23.2082	23.2842	22.5852	22.9246	23.0722	23.362	23.2193	23.6581	0	26.0802	25	2	0.886973	-0.0371946	K0MTK3	K0MTK3	>tr|K0MTK3|K0MTK3_LACCA Uncharacterized protein OS=Lactobacillus casei W56 GN=BN194_08190 PE=4 SV=1
19.4112	20.6945	19.7822	19.9799	19.3865	20.073	22.5591	20.9089	22.6	20.2153	19.9529	20.0752	0	23.8765	7	5	0.749909	-0.149488	K0MTK6	K0MTK6	>tr|K0MTK6|K0MTK6_LACCA Uncharacterized protein OS=Lactobacillus casei W56 GN=BN194_08240 PE=4 SV=1
23.7781	23.5553	23.8037	23.2805	23.503	23.7655	25.443	25.247	25.273	26.0408	25.9896	26.2032	0	27.7567	43	5	0.289829	-0.196035	K0MTL6	K0MTL6	>tr|K0MTL6|K0MTL6_LACCA YrbF protein OS=Lactobacillus casei W56 GN=yrbF PE=4 SV=1
22.2131	21.8033	22.8329	21.5983	22.1144	22.6576	21.4783	21.8483	21.8674	20.1172	20.1391	20.2388	0	24.9569	23	6	0.72796	-0.159676	K0MTM0	K0MTM0	>tr|K0MTM0|K0MTM0_LACCA YtoI protein OS=Lactobacillus casei W56 GN=ytoI PE=4 SV=1
20.6705	20.1166	20.2096	20.4712	20.6235	20.5802	21.6546	21.4278	20.6969	19.4829	21.0024	19.6326	0	23.6246	10	2	0.270974	0.226084	K0MTM6	K0MTM6	>tr|K0MTM6|K0MTM6_LACCA Cell division protein ZapA OS=Lactobacillus casei W56 GN=BN194_08540 PE=4 SV=1
25.6839	25.5105	25.4871	25.1278	25.338	25.4053	24.9886	24.9357	25.0811	23.9665	24.0394	24.1181	0	28.2671	97	12	0.0603838	-0.270126	K0MTN0	K0MTN0	>tr|K0MTN0|K0MTN0_LACCA D-alanine--poly(phosphoribitol) ligase subunit 1 OS=Lactobacillus casei W56 GN=dltA PE=3 SV=1
23.9957	24.0533	24.0158	24.0894	24.048	24.0675	23.9723	24.1112	24.0373	23.0133	23.1211	23.1512	0	26.905	56	9	0.0869795	0.0467141	K0MTN4	K0MTN4	>tr|K0MTN4|K0MTN4_LACCA Glutamate racemase OS=Lactobacillus casei W56 GN=murI PE=3 SV=1
23.4458	23.4992	23.1937	23.4696	23.6026	23.6635	23.4512	23.0831	23.6256	22.0192	21.9047	22.5094	0	26.3617	36	7	0.145381	0.199011	K0MTP0	K0MTP0	>tr|K0MTP0|K0MTP0_LACCA PepQ protein OS=Lactobacillus casei W56 GN=pepQ PE=4 SV=1
22.9588	22.1942	22.4258	23.3795	23.4302	23.3284	21.2236	21.5069	21.4233	20.7083	20.5941	21.0951	0	25.51	18	5	0.0201616	0.853113	K0MTP3	K0MTP3	>tr|K0MTP3|K0MTP3_LACCA BirA protein OS=Lactobacillus casei W56 GN=birA PE=4 SV=1
22.2817	22.6857	23.3402	22.6197	23.0673	23.0722	22.2301	22.3713	22.7397	22.365	22.3425	22.7849	0	25.7674	23	5	0.68338	0.15052	K0MTQ0	K0MTQ0	>tr|K0MTQ0|K0MTQ0_LACCA YunD protein OS=Lactobacillus casei W56 GN=yunD PE=4 SV=1
23.2915	23.0249	22.7637	22.7938	22.6565	22.4465	22.5478	22.3519	21.8981	23.0622	22.6003	22.8098	0	25.7585	36	5	0.0970903	-0.394457	K0MTQ3	K0MTQ3	>tr|K0MTQ3|K0MTQ3_LACCA YutG protein OS=Lactobacillus casei W56 GN=yutG PE=4 SV=1
23.4809	23.0897	23.4931	24.3641	24.4928	24.2832	23.839	24.0861	23.8378	23.7862	23.7494	23.5707	0	26.9184	71	10	0.00215674	1.02547	K0MTQ9	K0MTQ9	>tr|K0MTQ9|K0MTQ9_LACCA Uncharacterized protein OS=Lactobacillus casei W56 GN=BN194_09040 PE=4 SV=1
23.0893	23.068	23.2587	22.4036	23.286	22.5427	21.6538	21.8587	22.1182	20.7051	19.5558	21.1528	0	25.5247	18	6	0.23223	-0.394574	K0MTR3	K0MTR3	>tr|K0MTR3|K0MTR3_LACCA PatA protein OS=Lactobacillus casei W56 GN=patA PE=3 SV=1
25.5167	25.4478	25.7185	25.559	25.8375	25.9231	25.6616	25.7496	25.952	25.4345	25.563	25.6352	0	28.7252	121	13	0.195497	0.212188	K0MTW3	K0MTW3	>tr|K0MTW3|K0MTW3_LACCA PatB_2 protein OS=Lactobacillus casei W56 GN=patB_2 PE=4 SV=1
23.6689	24.1874	23.6968	23.6723	23.6937	23.5453	23.6595	22.7986	23.2264	23.1438	23.1393	22.883	0	26.7352	27	4	0.287738	-0.213923	K0MTX4	K0MTX4	>tr|K0MTX4|K0MTX4_LACCA Uncharacterized protein OS=Lactobacillus casei W56 GN=BN194_09940 PE=4 SV=1
22.5282	23.1111	23.1087	22.1733	22.8176	22.8086	21.7032	22.0412	22.3683	22.9593	23.0403	23.2587	0	25.6451	28	5	0.334275	-0.316184	K0MTX9	K0MTX9	>tr|K0MTX9|K0MTX9_LACCA Putative tRNA (cytidine(34)-2-O)-methyltransferase OS=Lactobacillus casei W56 GN=BN194_09990 PE=3 SV=1
23.6193	23.4916	23.6856	23.3871	23.6193	23.6933	25.6972	25.7211	25.6577	25.0704	24.8262	24.8345	0	27.8203	99	9	0.780775	-0.0322704	K0MTZ2	K0MTZ2	>tr|K0MTZ2|K0MTZ2_LACCA FtsE protein OS=Lactobacillus casei W56 GN=ftsE PE=3 SV=1
24.2637	24.2526	24.4874	23.6317	23.85	23.9625	24.8028	24.8492	25.0446	24.8634	24.735	24.952	0	27.4966	81	8	0.0136426	-0.519844	K0MTZ9	K0MTZ9	>tr|K0MTZ9|K0MTZ9_LACCA Phosphate-specific transport system accessory protein PhoU OS=Lactobacillus casei W56 GN=phoU PE=3 SV=1
22.6029	22.1797	22.4946	22.6292	22.8793	22.9555	24.2264	24.1047	24.5544	22.3041	22.0234	21.9612	0	26.3291	40	17	0.069559	0.395592	K0MU09	K0MU09	>tr|K0MU09|K0MU09_LACCA UvrABC system protein B OS=Lactobacillus casei W56 GN=uvrB PE=3 SV=1
31.1576	31.234	30.9321	31.4944	31.2259	31.1301	31.6003	31.4798	31.5526	33.4322	33.3736	33.3371	0	34.844	3975	29	0.283262	0.175581	K0MU67	K0MU67	>tr|K0MU67|K0MU67_LACCA Enolase OS=Lactobacillus casei W56 GN=eno PE=3 SV=1
24.0585	24.1861	24.2984	23.9737	23.8739	23.9511	24.8813	24.8261	24.8344	23.1482	22.8576	23.0137	0	27.2546	46	8	0.0304381	-0.248135	K0MU90	K0MU90	>tr|K0MU90|K0MU90_LACCA PotA protein OS=Lactobacillus casei W56 GN=potA PE=3 SV=1
26.6811	26.7743	26.6324	26.9703	26.8985	26.9997	26.8078	26.5742	26.8112	27.6234	27.4757	27.5953	0	29.9195	239	15	0.00713628	0.260218	K0MU95	K0MU95	>tr|K0MU95|K0MU95_LACCA Pta protein OS=Lactobacillus casei W56 GN=pta PE=4 SV=1
23.4671	23.1191	23.4554	22.928	22.9071	22.8192	22.8245	23.2613	22.5038	22.3577	22.1049	22.0168	0	26.0109	30	4	0.0176814	-0.462454	K0MUE5	K0MUE5	>tr|K0MUE5|K0MUE5_LACCA YclJ protein OS=Lactobacillus casei W56 GN=yclJ PE=4 SV=1
19.6422	19.1968	19.4032	19.3077	19.5496	19.4936	21.4937	21.8797	22.1198	19.3095	19.3846	19.4628	0	23.5469	7	3	0.818679	0.0362301	K0MUH2	K0MUH2	>tr|K0MUH2|K0MUH2_LACCA YerH protein OS=Lactobacillus casei W56 GN=yerH PE=4 SV=1
26.5648	26.2525	26.513	26.3459	26.3681	26.1173	25.2772	25.2207	25.4109	24.6893	24.6891	24.7036	0	28.9429	133	9	0.255753	-0.166323	K0MUM1	K0MUM1	>tr|K0MUM1|K0MUM1_LACCA Uncharacterized protein OS=Lactobacillus casei W56 GN=BN194_12190 PE=4 SV=1
27.7112	27.7881	27.7918	27.3106	27.4176	27.4968	25.6542	25.6343	25.9858	27.3287	27.1066	27.1432	0	30.1564	177	8	0.00407302	-0.355373	K0MUR6	K0MUR6	>tr|K0MUR6|K0MUR6_LACCA Xanthine phosphoribosyltransferase OS=Lactobacillus casei W56 GN=xpt PE=3 SV=1
26.6655	27.0163	26.8473	26.5161	26.6536	26.6878	26.0412	25.9817	26.0985	26.5096	26.2417	26.3609	0	29.4931	214	13	0.12124	-0.223836	K0MV12	K0MV12	>tr|K0MV12|K0MV12_LACCA Serine hydroxymethyltransferase OS=Lactobacillus casei W56 GN=glyA PE=3 SV=1
21.6958	20.543	19.7871	21.5782	22.4152	19.8559	22.5183	22.8075	23.014	23.2453	23.6367	23.7101	0	25.5039	26	4	0.551411	0.607791	K0MV16	K0MV16	>tr|K0MV16|K0MV16_LACCA ATP synthase subunit delta OS=Lactobacillus casei W56 GN=atpH PE=3 SV=1
21.047	21.9325	21.9639	22.1561	21.9928	22.4853	25.5489	25.5876	25.1389	24.2661	24.2235	23.9078	0	27.141	48	8	0.16642	0.563592	K0MV23	K0MV23	>tr|K0MV23|K0MV23_LACCA Lipoprotein OS=Lactobacillus casei W56 GN=metQ_2 PE=3 SV=1
22.246	23.0469	22.5834	22.4801	22.5886	22.6278	21.582	21.492	21.7534	22.0601	22.0596	22.0213	0	25.2419	21	4	0.812373	-0.0599085	K0MV25	K0MV25	>tr|K0MV25|K0MV25_LACCA Cysteine desulfurase OS=Lactobacillus casei W56 GN=csd PE=4 SV=1
22.4218	22.1	23.8085	22.4475	22.7278	22.1192	21.2989	21.4536	21.487	21.3997	21.5937	21.4259	0	25.3385	13	4	0.566171	-0.345257	K0MV29	K0MV29	>tr|K0MV29|K0MV29_LACCA Uncharacterized protein OS=Lactobacillus casei W56 GN=BN194_13840 PE=4 SV=1
29.2438	28.5326	28.6837	29.0859	29.033	28.9416	29.2886	29.0564	29.0145	28.6993	28.509	28.4672	0	31.9927	591	20	0.415167	0.200141	K0MV63	K0MV63	>tr|K0MV63|K0MV63_LACCA 30S ribosomal protein S4 OS=Lactobacillus casei W56 GN=rpsD PE=3 SV=1
23.7882	22.7075	23.0386	23.8468	24.597	23.9695	24.3774	24.895	25.1398	22.042	22.6612	22.5436	0	27.0879	24	7	0.0720967	0.959665	K0MV70	K0MV70	>tr|K0MV70|K0MV70_LACCA Site-determining protein OS=Lactobacillus casei W56 GN=minD PE=3 SV=1
24.7864	25.0841	24.8574	24.9466	24.8117	24.9219	24.1668	24.265	24.3707	24.6293	24.6047	24.5616	0	27.6443	55	5	0.880146	-0.0158882	K0MV90	K0MV90	>tr|K0MV90|K0MV90_LACCA 5-methylthioadenosine/S-adenosylhomocysteine nucleosidase 1 OS=Lactobacillus casei W56 GN=mtnN PE=4 SV=1
22.1105	22.2121	22.2107	22.0855	21.9803	21.9589	21.8318	21.8935	22.5561	21.4758	21.281	19.5757	0	24.9191	22	3	0.0303161	-0.169563	K0MV99	K0MV99	>tr|K0MV99|K0MV99_LACCA Uncharacterized protein OS=Lactobacillus casei W56 GN=BN194_14990 PE=4 SV=1
24.971	25.1494	25.367	24.3299	24.7026	24.8371	26.3966	26.4345	26.5725	26.0457	26.0444	26.0686	0	28.697	131	12	0.0469765	-0.539296	K0MVA7	K0MVA7	>tr|K0MVA7|K0MVA7_LACCA PdhB protein OS=Lactobacillus casei W56 GN=pdhB PE=4 SV=1
23.8799	24.3715	24.0975	24.0659	24.3127	24.3359	24.3438	24.6159	24.6584	23.5024	23.3865	23.1058	0	27.2358	52	9	0.50447	0.121895	K0MVB0	K0MVB0	>tr|K0MVB0|K0MVB0_LACCA Uncharacterized protein OS=Lactobacillus casei W56 GN=BN194_15140 PE=4 SV=1
20.5181	22.7747	23.1311	19.6479	23.4134	22.8078	23.0638	23.2164	23.341	23.7578	23.8372	23.5522	0	25.9417	12	4	0.903046	-0.184921	K0MVC2	K0MVC2	>tr|K0MVC2|K0MVC2_LACCA Uncharacterized protein OS=Lactobacillus casei W56 GN=BN194_15290 PE=4 SV=1
24.9888	25.1008	25.2156	25.1106	25.1958	25.3593	24.9981	25.1755	25.3436	24.4842	24.4975	24.5991	0	28.0772	103	18	0.287551	0.120156	K0MVC6	K0MVC6	>tr|K0MVC6|K0MVC6_LACCA ATP-dependent Clp protease ATP-binding subunit ClpX OS=Lactobacillus casei W56 GN=clpX PE=3 SV=1
22.117	21.8832	22.0288	21.2649	21.3331	21.653	23.2375	23.4804	23.394	23.5767	23.5844	23.7275	0	25.6571	35	6	0.0125977	-0.592673	K0MVD0	K0MVD0	>tr|K0MVD0|K0MVD0_LACCA GlnQ_2 protein OS=Lactobacillus casei W56 GN=glnQ_2 PE=3 SV=1
23.8869	23.7419	24.0211	23.3987	23.6388	23.8013	23.4406	23.6536	23.1547	22.2788	21.9774	22.6547	0	26.5745	42	10	0.129726	-0.270345	K0MVD3	K0MVD3	>tr|K0MVD3|K0MVD3_LACCA GTPase Obg OS=Lactobacillus casei W56 GN=obg PE=3 SV=1
31.2409	30.9631	30.634	31.0526	30.525	30.7243	30.8466	30.7991	30.6035	31.2647	31.4066	31.0248	0	33.8826	2198	11	0.48635	-0.178724	K0MVF4	K0MVF4	>tr|K0MVF4|K0MVF4_LACCA Hup protein OS=Lactobacillus casei W56 GN=hup PE=3 SV=1
22.3154	21.7679	22.8136	21.8678	21.5311	22.5335	21.294	21.4959	21.9929	20.9332	21.226	21.1556	0	24.9172	14	7	0.488453	-0.321479	K0MVF8	K0MVF8	>tr|K0MVF8|K0MVF8_LACCA YfmR protein OS=Lactobacillus casei W56 GN=yfmR PE=3 SV=1
22.0095	21.9483	22.5418	22.6652	22.8994	23.11	23.1031	23.4198	23.563	22.6483	22.7058	23.1728	0	25.8695	27	7	0.0335704	0.725049	K0MVH2	K0MVH2	>tr|K0MVH2|K0MVH2_LACCA Ribosome biogenesis GTPase A OS=Lactobacillus casei W56 GN=rbgA PE=3 SV=1
22.1347	22.0366	22.5031	22.4992	22.6294	22.5137	22.097	21.8837	22.6757	20.3639	21.1138	20.3102	0	25.2998	18	9	0.0945125	0.322659	K0MVK5	K0MVK5	>tr|K0MVK5|K0MVK5_LACCA YloA protein OS=Lactobacillus casei W56 GN=yloA PE=4 SV=1
23.0835	23.6973	23.4306	23.9262	24.181	24.3327	23.482	23.7549	23.661	21.165	21.5207	21.4396	0	26.6411	45	7	0.0254162	0.742854	K0MVL3	K0MVL3	>tr|K0MVL3|K0MVL3_LACCA Dihydroorotate dehydrogenase OS=Lactobacillus casei W56 GN=pyrD PE=3 SV=1
24.4148	24.8474	25.3226	23.9244	23.851	23.7805	23.8048	23.8714	24.3222	19.4248	19.4984	20.4714	0	27.1386	49	11	0.0190409	-1.00962	K0MVN0	K0MVN0	>tr|K0MVN0|K0MVN0_LACCA Lipoate--protein ligase OS=Lactobacillus casei W56 GN=lplJ PE=4 SV=1
25.0757	25.5413	25.3893	25.4867	25.6715	25.7029	26.9105	27.0613	27.0242	27.9974	27.8694	27.701	0	29.5521	105	6	0.135612	0.2849	K0MVN5	K0MVN5	>tr|K0MVN5|K0MVN5_LACCA Cell cycle protein GpsB OS=Lactobacillus casei W56 GN=gpsB PE=3 SV=1
22.6059	22.6275	23.2315	22.5974	22.8953	22.9273	21.3	21.7082	21.802	22.3349	22.4384	21.6206	0	25.4434	18	5	0.951374	-0.0149492	K0MVR2	K0MVR2	>tr|K0MVR2|K0MVR2_LACCA YqeY protein OS=Lactobacillus casei W56 GN=yqeY PE=4 SV=1
21.9389	21.5763	21.02	21.2124	19.8203	21.7798	24.8666	24.7191	20.8882	22.9838	24.3331	22.9982	0	26.3496	15	2	0.420647	-0.574244	K0MVS9	K0MVS9	>tr|K0MVS9|K0MVS9_LACCA Uncharacterized protein OS=Lactobacillus casei W56 GN=BN194_17290 PE=4 SV=1
23.671	23.7871	23.8042	23.6611	23.9531	24.1182	25.3917	25.445	25.244	24.2397	24.148	24.1363	0	27.501	41	5	0.325741	0.156717	K0MVV7	K0MVV7	>tr|K0MVV7|K0MVV7_LACCA Ribosome-binding factor A OS=Lactobacillus casei W56 GN=rbfA PE=3 SV=1
20.6481	20.1922	20.8332	22.0513	20.5013	20.3777	19.9406	20.8208	20.0643	20.1879	20.2392	20.3993	0	23.5518	13	2	0.503877	0.418973	K0MVX1	K0MVX1	>tr|K0MVX1|K0MVX1_LACCA Isoprenyl transferase OS=Lactobacillus casei W56 GN=uppS PE=3 SV=1
21.4273	21.2611	21.7768	21.7692	21.99	22.609	23.9405	23.9767	23.4551	24.3277	24.0328	24.0584	0	26.2901	34	5	0.0969172	0.634369	K0MVY5	K0MVY5	>tr|K0MVY5|K0MVY5_LACCA UPF0154 protein BN194_17740 OS=Lactobacillus casei W56 GN=BN194_17740 PE=3 SV=1
22.5095	22.5	23.043	22.1412	23.0338	23.0904	22.8285	23.1624	23.3133	21.3165	21.4181	21.4096	0	25.7292	23	6	0.851635	0.0709953	K0MVZ6	K0MVZ6	>tr|K0MVZ6|K0MVZ6_LACCA Ribosome maturation factor RimM OS=Lactobacillus casei W56 GN=rimM PE=3 SV=1
20.9044	21.1255	21.612	21.3218	21.4888	22.0743	23.7871	23.8739	23.8246	22.9337	22.9398	22.358	0	25.8899	19	2	0.251547	0.414363	K0MW34	K0MW34	>tr|K0MW34|K0MW34_LACCA OppC protein OS=Lactobacillus casei W56 GN=oppC PE=3 SV=1
24.0227	23.8987	24.4506	24.5288	24.8461	24.9589	25.2616	25.6007	25.5749	26.1211	26.1143	26.2128	0	28.1565	84	8	0.0362521	0.653922	K0MW37	K0MW37	>tr|K0MW37|K0MW37_LACCA Phosphate acyltransferase OS=Lactobacillus casei W56 GN=plsX PE=3 SV=1
21.365	21.2832	22.1821	21.3541	21.5019	21.5395	21.1526	21.4603	21.2951	20.1751	21.0247	20.1677	0	24.3679	5	3	0.6462	-0.144946	K0MW49	K0MW49	>tr|K0MW49|K0MW49_LACCA CoaBC protein OS=Lactobacillus casei W56 GN=coaBC PE=4 SV=1
23.8932	23.1815	22.4536	23.5996	22.9631	22.8682	23.2903	23.0847	23.0436	23.5309	23.6315	23.5619	0	26.367	106	4	0.948777	-0.0324599	K0MW57	K0MW57	>tr|K0MW57|K0MW57_LACCA Elongation factor P OS=Lactobacillus casei W56 GN=efp PE=3 SV=1
24.8802	24.4734	23.4669	24.8043	24.2354	24.0582	24.3748	23.9843	23.9539	24.0855	23.6281	23.3879	0	27.4006	92	3	0.85553	0.0925147	K0MW61	K0MW61	>tr|K0MW61|K0MW61_LACCA 50S ribosomal protein L21 OS=Lactobacillus casei W56 GN=rplU PE=3 SV=1
27.9291	27.6034	27.8	26.6013	26.6362	26.6546	27.9846	27.7996	27.4671	30.3599	30.3507	30.2699	0	31.3602	474	28	0.0002813	-1.1468	K0MW64	K0MW64	>tr|K0MW64|K0MW64_LACCA Glutamine synthetase OS=Lactobacillus casei W56 GN=glnA_2 PE=3 SV=1
23.1295	23.5995	23.5094	21.7555	22.9815	23.0636	21.2672	21.5875	21.7543	21.1885	20.9444	21.3259	0	25.5679	26	7	0.143125	-0.812596	K0MW74	K0MW74	>tr|K0MW74|K0MW74_LACCA Uncharacterized protein OS=Lactobacillus casei W56 GN=BN194_18490 PE=4 SV=1
23.0212	22.9148	23.447	23.4505	23.4369	23.7418	23.2131	23.2581	23.5145	22.65	22.6068	22.5769	0	26.2819	39	7	0.0947617	0.415419	K0MW90	K0MW90	>tr|K0MW90|K0MW90_LACCA YqeH protein OS=Lactobacillus casei W56 GN=yqeH PE=4 SV=1
18.2615	17.6793	18.776	18.3574	19.6564	19.3782	19.701	20.0104	20.1021	20.0295	20.0954	20.4669	0	21.9664	12	2	0.152966	0.891714	K0MW99	K0MW99	>tr|K0MW99|K0MW99_LACCA Uncharacterized protein OS=Lactobacillus casei W56 GN=BN194_18890 PE=4 SV=1
23.3352	24.2778	23.546	24.3658	24.106	23.9132	23.4396	23.2407	23.4344	23.468	23.4927	23.3142	0	26.705	31	5	0.263341	0.408655	K0MWA8	K0MWA8	>tr|K0MWA8|K0MWA8_LACCA Hit protein OS=Lactobacillus casei W56 GN=hit PE=4 SV=1
28.3417	28.24	28.1177	28.2432	28.3514	28.4225	20.1412	19.9043	20.2475	17.2328	19.3754	19.5076	0	30.473	177	16	0.271734	0.105875	K0MWC4	K0MWC4	>tr|K0MWC4|K0MWC4_LACCA Phosphoribosylamine--glycine ligase OS=Lactobacillus casei W56 GN=purD PE=3 SV=1
23.3429	23.985	23.7235	22.6156	23.086	23.0981	22.0955	22.3822	22.5141	21.2946	21.2159	21.4377	0	25.8585	28	7	0.0374985	-0.750576	K0MWF1	K0MWF1	>tr|K0MWF1|K0MWF1_LACCA DapE_2 protein OS=Lactobacillus casei W56 GN=dapE_2 PE=4 SV=1
27.3741	27.2323	27.0736	27.3882	27.2263	27.1395	25.8679	25.582	25.8326	24.6824	24.7241	24.679	0	29.813	184	13	0.838481	0.0246499	K0MWF6	K0MWF6	>tr|K0MWF6|K0MWF6_LACCA NH(3)-dependent NAD(+) synthetase OS=Lactobacillus casei W56 GN=nadE PE=3 SV=1
26.1531	25.9405	26.0979	25.6881	25.7384	25.7245	25.6003	25.5982	25.701	27.5493	27.5874	27.6825	0	29.224	183	14	0.00607969	-0.346836	K0MWF9	K0MWF9	>tr|K0MWF9|K0MWF9_LACCA N-acetylglucosamine-6-phosphate deacetylase OS=Lactobacillus casei W56 GN=nagA PE=3 SV=1
24.9537	25.0872	25.08	24.9918	25.0786	25.1894	25.0033	25.0477	25.2779	22.903	23.1565	23.1691	0	27.911	79	10	0.553904	0.0463034	K0MWH5	K0MWH5	>tr|K0MWH5|K0MWH5_LACCA AldB protein OS=Lactobacillus casei W56 GN=aldB PE=4 SV=1
22.5823	23.1539	23.268	23.1768	23.3399	23.8671	22.7805	22.7177	22.6787	20.5595	20.3972	18.5105	0	25.9122	20	4	0.196828	0.459862	K0MWI0	K0MWI0	>tr|K0MWI0|K0MWI0_LACCA Uncharacterized protein OS=Lactobacillus casei W56 GN=BN194_20190 PE=4 SV=1
24.9946	25.1392	25.3804	24.4756	24.7947	24.862	24.8889	25.0408	25.4452	23.7711	23.8166	23.8309	0	27.9436	87	17	0.0482996	-0.460651	K0MWI8	K0MWI8	>tr|K0MWI8|K0MWI8_LACCA PycB protein OS=Lactobacillus casei W56 GN=pycB PE=4 SV=1
23.8738	23.6928	24.2602	23.4703	23.3907	23.6794	22.4565	22.7185	22.6512	20.3351	18.4242	18.0249	0	26.2362	26	4	0.0848908	-0.428789	K0MWL1	K0MWL1	>tr|K0MWL1|K0MWL1_LACCA OppF_2 protein OS=Lactobacillus casei W56 GN=oppF_2 PE=3 SV=1
27.3695	27.1812	27.5961	27.1792	27.2393	27.2529	24.4891	24.4066	24.4909	18.3368	22.6164	19.0216	0	29.6682	174	19	0.263898	-0.158479	K0MWL6	K0MWL6	>tr|K0MWL6|K0MWL6_LACCA OppA_2 protein OS=Lactobacillus casei W56 GN=oppA_2 PE=4 SV=1
27.6616	27.9205	27.5555	27.7458	27.7003	27.7225	27.9994	27.7873	27.6477	28.7718	28.8221	28.8213	0	30.8547	544	20	0.929253	0.01032	K0MWS0	K0MWS0	>tr|K0MWS0|K0MWS0_LACCA dTDP-glucose 4,6-dehydratase OS=Lactobacillus casei W56 GN=rmlB PE=3 SV=1
23.3685	23.325	23.5312	22.9663	22.7845	22.8792	25.6487	25.7109	25.673	24.4532	24.5526	24.5566	0	27.59	87	10	0.00289559	-0.531587	K0MWS9	K0MWS9	>tr|K0MWS9|K0MWS9_LACCA GlnQ_3 protein OS=Lactobacillus casei W56 GN=glnQ_3 PE=3 SV=1
21.7789	21.7597	22.8568	22.3608	21.3641	21.3474	24.469	24.3512	24.1037	21.6333	21.6203	21.4351	0	26.1285	23	5	0.422141	-0.441025	K0MWT4	K0MWT4	>tr|K0MWT4|K0MWT4_LACCA SpeE1 protein OS=Lactobacillus casei W56 GN=speE1 PE=4 SV=1
24.7042	24.3988	24.5894	24.2831	24.4924	24.2604	24.1947	24.1094	24.0898	24.1648	23.7007	23.0731	0	27.2845	74	3	0.131488	-0.218828	K0MWU0	K0MWU0	>tr|K0MWU0|K0MWU0_LACCA CadC protein OS=Lactobacillus casei W56 GN=cadC PE=4 SV=1
21.3337	21.8943	21.4805	21.5969	21.639	21.6717	22.6037	22.735	22.8722	22.4054	22.223	22.6921	0	25.0518	18	5	0.714805	0.0663961	K0MWU4	K0MWU4	>tr|K0MWU4|K0MWU4_LACCA GlgD protein OS=Lactobacillus casei W56 GN=glgD PE=4 SV=1
21.1839	21.1798	21.3218	19.653	21.1591	21.3071	21.0156	21.2001	22.0684	21.8599	23.2826	18.0241	0.0065421	24.3215	3	3	0.380755	-0.522084	K0MWV4	K0MWV4	>tr|K0MWV4|K0MWV4_LACCA YwqE protein OS=Lactobacillus casei W56 GN=ywqE PE=4 SV=1
21.3956	20.8732	21.1733	20.7858	20.9818	20.9112	22.7534	22.4815	22.3146	19.7916	19.748	20.5802	0	24.5994	8	2	0.191005	-0.254457	K0MWX1	K0MWX1	>tr|K0MWX1|K0MWX1_LACCA Uncharacterized protein OS=Lactobacillus casei W56 GN=BN194_21890 PE=4 SV=1
21.5286	20.7519	22.3588	22.1932	22.6815	22.3591	20.4183	20.6602	20.4341	19.543	17.9345	18.4761	0	24.5993	16	4	0.149524	0.864817	K0MX17	K0MX17	>tr|K0MX17|K0MX17_LACCA HsdM protein OS=Lactobacillus casei W56 GN=hsdM PE=4 SV=1
27.4441	26.8482	26.4833	27.222	26.7091	26.6931	26.9878	26.9543	26.9562	25.3173	25.1681	25.3389	0	29.9017	328	11	0.885679	-0.0504704	K0MX40	K0MX40	>tr|K0MX40|K0MX40_LACCA 3-oxoacyl-[acyl-carrier-protein] synthase 2 OS=Lactobacillus casei W56 GN=fabF PE=3 SV=1
28.7464	28.5092	28.0835	28.3129	28.6174	28.3876	28.7432	28.5926	28.876	25.4757	25.243	25.3669	0	31.329	237	6	0.975203	-0.00709279	K0MX45	K0MX45	>tr|K0MX45|K0MX45_LACCA Acyl carrier protein OS=Lactobacillus casei W56 GN=acpP_2 PE=3 SV=1
24.2932	24.5468	23.587	24.0807	23.99	24.2411	23.6944	23.4158	23.2519	22.1299	22.8435	22.0356	0	26.9398	51	7	0.903089	-0.0384312	K0MX50	K0MX50	>tr|K0MX50|K0MX50_LACCA BdhA protein OS=Lactobacillus casei W56 GN=bdhA PE=4 SV=1
28.8994	29.5366	28.6109	29.3248	28.9457	28.6891	28.2921	27.8737	28.0218	29.9954	30.019	30.0009	0	31.9675	647	13	0.933949	-0.0291061	K0MX58	K0MX58	>tr|K0MX58|K0MX58_LACCA 2,3-bisphosphoglycerate-dependent phosphoglycerate mutase OS=Lactobacillus casei W56 GN=gpmA2 PE=3 SV=1
24.613	24.565	24.8924	25.3385	25.209	25.3014	23.5475	23.7721	23.9959	21.98	21.8147	21.9789	0	27.544	73	14	0.0055626	0.592838	K0MX90	K0MX90	>tr|K0MX90|K0MX90_LACCA AsnB protein OS=Lactobacillus casei W56 GN=asnB PE=4 SV=1
21.4606	22.0254	21.6259	21.7534	21.7852	22.1072	19.6778	21.7707	21.6233	17.8409	18.9397	21.8424	0	24.5336	8	4	0.428451	0.177951	K0MXB1	K0MXB1	>tr|K0MXB1|K0MXB1_LACCA Adenosine deaminase OS=Lactobacillus casei W56 GN=add PE=3 SV=1
23.809	23.6046	23.394	23.1973	23.7378	22.9219	24.3744	23.8509	23.6741	21.3178	21.8873	18.2168	0	26.4429	27	4	0.302424	-0.316865	K0MXB4	K0MXB4	>tr|K0MXB4|K0MXB4_LACCA Uncharacterized protein OS=Lactobacillus casei W56 GN=BN194_23540 PE=4 SV=1
21.8887	20.807	21.3163	22.4535	21.9215	20.8995	21.4396	21.5065	21.7353	21.2335	21.8802	22.9265	0	24.8775	14	3	0.488828	0.420879	K0MXC2	K0MXC2	>tr|K0MXC2|K0MXC2_LACCA Uncharacterized protein OS=Lactobacillus casei W56 GN=BN194_23740 PE=4 SV=1
21.1013	20.9639	20.8215	21.4747	21.5867	22.1511	21.2442	21.7236	20.2863	21.8392	22.1294	21.8282	0	24.3896	14	3	0.0259206	0.775297	K0MXC7	K0MXC7	>tr|K0MXC7|K0MXC7_LACCA GmuB protein OS=Lactobacillus casei W56 GN=gmuB PE=4 SV=1
22.8241	20.783	23.2928	22.4282	22.938	22.5695	23.8838	23.9955	21.3704	20.3182	20.6998	18.5927	0	25.964	22	2	0.682885	0.345269	K0MXC9	K0MXC9	>tr|K0MXC9|K0MXC9_LACCA FolT protein OS=Lactobacillus casei W56 GN=folT PE=4 SV=1
19.9751	23.7406	23.9607	23.933	24.2608	24.1053	24.2573	24.6969	24.9556	24.9841	24.8168	24.7752	0	27.2155	26	4	0.300483	1.54092	K0MXD1	K0MXD1	>tr|K0MXD1|K0MXD1_LACCA YaaQ protein OS=Lactobacillus casei W56 GN=yaaQ PE=4 SV=1
21.1396	20.8235	21.2841	21.4315	21.8473	21.5114	22.2937	21.7081	21.5856	18.8589	17.9337	19.0237	0	24.397	5	4	0.0508455	0.514326	K0MXD3	K0MXD3	>tr|K0MXD3|K0MXD3_LACCA DnaX protein OS=Lactobacillus casei W56 GN=dnaX PE=4 SV=1
28.022	27.9677	27.9689	28.2675	28.2837	28.3188	28.4792	28.615	28.8168	29.0004	28.9168	28.3432	0	31.4738	781	12	0.000203769	0.30379	K0MXD8	K0MXD8	>tr|K0MXD8|K0MXD8_LACCA 50S ribosomal protein L10 OS=Lactobacillus casei W56 GN=rplJ PE=3 SV=1
25.9162	26.2027	26.5337	25.3459	25.6583	25.8154	25.8208	25.9612	25.8894	22.7743	23.017	22.9757	0	28.7347	116	16	0.0535973	-0.610989	K0MXE0	K0MXE0	>tr|K0MXE0|K0MXE0_LACCA SsdA protein OS=Lactobacillus casei W56 GN=ssdA PE=3 SV=1
22.6508	22.9837	24.2197	22.8587	24.1968	24.0648	24.435	25.143	24.9228	21.637	21.6746	21.1867	0	26.9895	16	6	0.545399	0.422023	K0MXE6	K0MXE6	>tr|K0MXE6|K0MXE6_LACCA Ntd protein OS=Lactobacillus casei W56 GN=ntd PE=4 SV=1
21.0145	21.5602	21.5087	21.7982	22.0214	22.5956	22.258	22.8346	21.9393	23.0295	22.8117	23.2178	0	25.1626	24	3	0.0575691	0.777233	K0MXG3	K0MXG3	>tr|K0MXG3|K0MXG3_LACCA Dut protein OS=Lactobacillus casei W56 GN=dut PE=4 SV=1
23.6895	23.825	23.8964	22.8514	23.0501	23.1915	25.5421	25.5049	25.8886	22.5067	22.6113	22.3891	0	27.4213	63	12	0.00262488	-0.772594	K0MXH5	K0MXH5	>tr|K0MXH5|K0MXH5_LACCA Haox protein OS=Lactobacillus casei W56 GN=haox PE=4 SV=1
21.8617	23.5941	22.852	23.7272	23.2112	22.7474	23.2163	23.2856	23.2539	20.259	20.8512	19.6439	0	25.9554	23	6	0.469933	0.459317	K0N2Q1;K0MXJ1	K0N2Q1;K0MXJ1	>tr|K0N2Q1|K0N2Q1_LACCA Uncharacterized protein OS=Lactobacillus casei W56 GN=BN194_06460 PE=4 SV=1;>tr|K0MXJ1|K0MXJ1_LACCA Uncharacterized protein OS=Lactobacillus casei W56 GN=BN194_24990 PE=4 SV=1
21.817	23.591	23.3988	24.2604	23.3519	22.8185	23.4626	23.6016	24.009	23.6292	23.0871	21.8939	0	26.3359	23	4	0.483782	0.541306	K0MXR4	K0MXR4	>tr|K0MXR4|K0MXR4_LACCA Uncharacterized protein OS=Lactobacillus casei W56 GN=BN194_25890 PE=4 SV=1
26.7918	26.9409	27.2388	27.3852	27.1227	27.4593	27.4421	27.2472	27.7651	25.656	25.8787	26.0698	0	30.1317	60	2	0.116873	0.331904	K0MXS6	K0MXS6	>tr|K0MXS6|K0MXS6_LACCA 50S ribosomal protein L30 OS=Lactobacillus casei W56 GN=rpmD PE=3 SV=1
25.0996	24.9277	25.5881	25.6324	26.0201	25.725	25.797	25.4379	25.6225	24.4962	24.5544	24.6378	0	28.5402	53	4	0.0628687	0.587346	K0MXS9	K0MXS9	>tr|K0MXS9|K0MXS9_LACCA 30S ribosomal protein S14 type Z OS=Lactobacillus casei W56 GN=rpsZ PE=3 SV=1
27.0385	27.1881	27.6474	27.8996	27.9466	28.0767	28.0464	28.11	28.2157	25.8678	25.7544	24.6717	0	30.662	80	5	0.0231374	0.682968	K0MXT6	K0MXT6	>tr|K0MXT6|K0MXT6_LACCA 50S ribosomal protein L29 OS=Lactobacillus casei W56 GN=rpmC PE=3 SV=1
28.9123	28.6634	28.9142	29.183	29.4401	29.3997	29.6655	29.4763	29.3969	28.4711	28.3161	28.2924	0	32.1953	420	15	0.0114301	0.510954	K0MXU1	K0MXU1	>tr|K0MXU1|K0MXU1_LACCA 50S ribosomal protein L2 OS=Lactobacillus casei W56 GN=rplB PE=3 SV=1
27.3705	27.9953	28.0098	27.9812	28.1794	28.4247	28.4825	28.612	28.5565	27.9353	27.9085	28.0607	0	31.1799	160	8	0.177468	0.40325	K0MXV0	K0MXV0	>tr|K0MXV0|K0MXV0_LACCA 30S ribosomal protein S12 OS=Lactobacillus casei W56 GN=rpsL PE=3 SV=1
28.2514	27.9416	28.0482	28.2075	28.2227	28.2272	27.9599	27.9263	28.0861	27.5739	27.4867	27.5598	0	31.0671	581	56	0.20228	0.138728	K0MXV4	K0MXV4	>tr|K0MXV4|K0MXV4_LACCA DNA-directed RNA polymerase subunit beta OS=Lactobacillus casei W56 GN=rpoB PE=3 SV=1
22.6772	22.6533	22.7577	22.801	23.0519	22.7708	22.5325	22.0497	22.8711	20.7591	20.7277	21.219	0	25.7546	34	6	0.131928	0.178511	K0MXV9	K0MXV9	>tr|K0MXV9|K0MXV9_LACCA tRNA-dihydrouridine synthase OS=Lactobacillus casei W56 GN=dus1 PE=3 SV=1
25.9666	26.1294	26.2755	25.8381	25.885	26.1417	25.8169	25.9694	26.393	26.8995	27.1007	27.3318	0	29.2239	187	22	0.263213	-0.168907	K0MXZ1	K0MXZ1	>tr|K0MXZ1|K0MXZ1_LACCA CTP synthase OS=Lactobacillus casei W56 GN=pyrG PE=3 SV=1
23.5084	23.7457	23.5192	23.9041	23.963	23.8933	23.1238	23.0047	23.0679	24.8874	24.9412	24.7841	0	26.7922	59	10	0.0149092	0.328997	K0MXZ5	K0MXZ5	>tr|K0MXZ5|K0MXZ5_LACCA YwfO protein OS=Lactobacillus casei W56 GN=ywfO PE=4 SV=1
20.6412	21.2049	20.8558	21.2145	21.6991	20.7069	23.4501	23.6085	23.1913	22.7056	22.3889	22.6039	0	25.3875	17	4	0.406249	0.306213	K0MY02	K0MY02	>tr|K0MY02|K0MY02_LACCA Large-conductance mechanosensitive channel OS=Lactobacillus casei W56 GN=mscL PE=3 SV=1
25.9557	25.5371	25.7582	25.8307	25.8741	25.8428	25.4632	25.3051	24.7837	24.782	24.8354	24.4809	0	28.5623	109	12	0.461882	0.0988356	K0MY10	K0MY10	>tr|K0MY10|K0MY10_LACCA Bifunctional protein GlmU OS=Lactobacillus casei W56 GN=glmU PE=3 SV=1
21.8321	22.3866	21.302	21.2748	20.8507	21.5551	19.6828	20.3675	20.3846	21.1027	20.6053	20.7427	0	23.8789	8	6	0.176473	-0.613359	K0MY30	K0MY30	>tr|K0MY30|K0MY30_LACCA Proline iminopeptidase OS=Lactobacillus casei W56 GN=pip_2 PE=3 SV=1
22.0898	20.003	21.6185	21.8897	21.6633	21.8252	22.7572	22.7644	21.024	23.5827	23.6242	23.9079	0	25.5063	19	4	0.431255	0.555631	K0MY36	K0MY36	>tr|K0MY36|K0MY36_LACCA CobB protein OS=Lactobacillus casei W56 GN=cobB PE=4 SV=1
22.2446	22.2629	23.0757	22.3986	22.5759	22.7754	22.6948	23.268	23.5283	24.6784	24.5475	24.5765	0	26.1768	36	8	0.859672	0.0555795	K0MY45	K0MY45	>tr|K0MY45|K0MY45_LACCA YcsN protein OS=Lactobacillus casei W56 GN=ycsN PE=4 SV=1
21.0181	21.1067	20.6872	21.1055	21.0731	21.0134	20.501	20.6452	20.7119	23.6786	23.4203	24.1136	0	24.8678	13	5	0.386406	0.126723	K0MYF8	K0MYF8	>tr|K0MYF8|K0MYF8_LACCA UlaG protein OS=Lactobacillus casei W56 GN=ulaG PE=4 SV=1
20.3578	21.8759	21.086	21.0068	21.1453	20.9973	21.2288	21.8323	20.8999	20.9895	20.8245	20.7816	0	24.2852	9	4	0.903808	-0.0567493	K0MYG3	K0MYG3	>tr|K0MYG3|K0MYG3_LACCA SrlR protein OS=Lactobacillus casei W56 GN=srlR PE=4 SV=1
19.2911	19.6859	19.6298	22.4897	22.6155	22.8011	24.6902	24.9952	25.0784	26.6615	26.667	26.7804	0	27.5696	70	9	3.49823e-05	3.09986	K0MYM2	K0MYM2	>tr|K0MYM2|K0MYM2_LACCA Uncharacterized protein OS=Lactobacillus casei W56 GN=BN194_29440 PE=3 SV=1
19.0213	19.2259	19.6665	19.4635	19.8991	20.2428	20.3343	21.4342	20.4154	23.5276	23.8498	23.8536	0	24.5633	14	5	0.128593	0.563956	K0MYT6	K0MYT6	>tr|K0MYT6|K0MYT6_LACCA Uncharacterized protein OS=Lactobacillus casei W56 GN=BN194_30140 PE=4 SV=1
22.0833	22.9926	22.7254	22.1293	22.7976	21.6583	19.8383	20.22	19.71	19.9799	19.7519	19.0138	0	24.7457	12	4	0.395843	-0.405395	K0MYV7	K0MYV7	>tr|K0MYV7|K0MYV7_LACCA Uncharacterized protein OS=Lactobacillus casei W56 GN=BN194_30390 PE=4 SV=1
25.8358	25.8198	25.6804	25.3913	25.4333	25.501	24.6151	24.399	24.6979	25.2365	25.1368	25.1004	0	28.2909	99	13	0.00460244	-0.336781	K0MYW0	K0MYW0	>tr|K0MYW0|K0MYW0_LACCA Glucosamine-6-phosphate deaminase OS=Lactobacillus casei W56 GN=nagB PE=3 SV=1
24.4806	24.1858	24.1843	23.3598	23.7234	23.2168	23.5233	23.5456	23.7623	20.8021	20.991	21.4481	0	26.6502	36	6	0.00917012	-0.850215	K0MYX0	K0MYX0	>tr|K0MYX0|K0MYX0_LACCA YbdH protein OS=Lactobacillus casei W56 GN=ybdH PE=4 SV=1
18.345	20.0317	20.0139	20.8968	21.3524	21.5363	21.8801	22.0747	21.6667	17.8401	19.5298	19.1967	0	24.065	9	4	0.038241	1.79829	K0MYX4	K0MYX4	>tr|K0MYX4|K0MYX4_LACCA tRNA uridine 5-carboxymethylaminomethyl modification enzyme MnmG OS=Lactobacillus casei W56 GN=mnmG PE=3 SV=1
26.0126	25.1266	25.5915	25.7898	25.9783	25.8598	26.3807	26.4505	25.3978	25.7469	25.7978	24.9312	0	28.9077	73	4	0.316841	0.299114	K0N0Z1	K0N0Z1	>tr|K0N0Z1|K0N0Z1_LACCA 30S ribosomal protein S6 OS=Lactobacillus casei W56 GN=rpsF PE=3 SV=1
22.3262	22.2524	22.1348	22.5389	22.8635	22.584	21.0839	21.0907	21.6822	21.6032	21.5764	21.6647	0	25.1386	12	3	0.0215066	0.424327	K0N116	K0N116	>tr|K0N116|K0N116_LACCA Uncharacterized protein OS=Lactobacillus casei W56 GN=BN194_00400 PE=4 SV=1
22.8045	21.8554	21.8997	22.4878	21.8587	22.1787	23.7047	23.2648	22.3816	21.9378	20.5115	18.6325	0	25.5246	24	7	0.97588	-0.0115363	K0N170	K0N170	>tr|K0N170|K0N170_LACCA Diaminopimelate epimerase OS=Lactobacillus casei W56 GN=dapF PE=3 SV=1
22.6052	22.6245	22.4368	22.5654	22.6165	22.6276	22.7478	23.0077	22.8835	20.4508	18.3895	21.3605	0	25.4622	15	4	0.488598	0.0476875	K0N181	K0N181	>tr|K0N181|K0N181_LACCA Uncharacterized protein OS=Lactobacillus casei W56 GN=BN194_01150 PE=4 SV=1
19.2127	20.3835	19.5972	21.1966	23.0494	23.0098	19.8365	20.0621	20.2843	19.9748	20.0189	19.4784	0	24.2526	9	6	0.0186069	2.68744	K0N190	K0N190	>tr|K0N190|K0N190_LACCA NrdD protein OS=Lactobacillus casei W56 GN=nrdD PE=4 SV=1
22.7835	22.8847	22.7781	22.8351	22.7297	22.6392	21.9826	22.1831	22.1678	21.5297	21.9199	21.8988	0	25.4887	23	6	0.290458	-0.0807737	K0N1B5	K0N1B5	>tr|K0N1B5|K0N1B5_LACCA Chromosomal replication initiator protein DnaA OS=Lactobacillus casei W56 GN=dnaA PE=3 SV=1
25.137	25.0918	25.3437	25.5145	25.3816	25.5413	24.6791	24.8318	25.1005	24.1969	24.0732	24.0492	0	28.1005	126	20	0.0349914	0.288264	K0N1B8	K0N1B8	>tr|K0N1B8|K0N1B8_LACCA DNA gyrase subunit B OS=Lactobacillus casei W56 GN=gyrB PE=3 SV=1
25.6241	24.3232	24.7995	25.4125	25.522	25.394	26.4835	26.3434	25.7464	25.0807	25.1169	24.9558	0	28.65	63	7	0.239701	0.527267	K0N1C2	K0N1C2	>tr|K0N1C2|K0N1C2_LACCA Single-stranded DNA-binding protein OS=Lactobacillus casei W56 GN=ssb PE=3 SV=1
23.8475	24.4295	23.9424	24.7255	24.382	24.3609	24.9265	24.8474	24.9267	22.2235	22.5884	22.7767	0	27.3011	52	8	0.125589	0.416341	K0N1E7	K0N1E7	>tr|K0N1E7|K0N1E7_LACCA Uncharacterized protein OS=Lactobacillus casei W56 GN=BN194_01900 PE=4 SV=1
25.5161	25.6208	25.9815	25.5508	25.6553	25.8677	25.212	25.4239	25.7421	24.8518	24.9032	25.0919	0	28.6138	112	15	0.933981	-0.0149008	K0N1F9	K0N1F9	>tr|K0N1F9|K0N1F9_LACCA Spo0J protein OS=Lactobacillus casei W56 GN=spo0J PE=4 SV=1
29.4723	29.108	28.9516	29.0589	28.9945	29.126	28.5432	28.5495	28.6556	29.7701	29.7025	29.6939	0	32.1061	815	23	0.500605	-0.1175	K0N1G3	K0N1G3	>tr|K0N1G3|K0N1G3_LACCA Inosine-5-monophosphate dehydrogenase OS=Lactobacillus casei W56 GN=guaB PE=3 SV=1
24.6154	25.0416	24.7648	25.2158	25.3686	25.3619	26.3325	26.0679	26.0229	25.8114	25.7375	25.5659	0	28.6906	131	13	0.0194469	0.508153	K0N1I5	K0N1I5	>tr|K0N1I5|K0N1I5_LACCA Aspartate-semialdehyde dehydrogenase OS=Lactobacillus casei W56 GN=asd PE=3 SV=1
28.0566	28.7064	28.0608	28.3969	28.3955	28.5001	26.7402	26.6224	26.6196	27.8362	27.9532	27.8689	0	30.8917	368	22	0.51427	0.156281	K0N1J0	K0N1J0	>tr|K0N1J0|K0N1J0_LACCA Adenylosuccinate synthetase OS=Lactobacillus casei W56 GN=purA PE=3 SV=1
23.526	23.7144	23.4367	23.9382	24.0159	23.9563	22.4832	22.3475	22.8161	21.0393	21.1071	21.354	0	26.3133	31	7	0.00847052	0.411118	K0N1K5	K0N1K5	>tr|K0N1K5|K0N1K5_LACCA Uncharacterized protein OS=Lactobacillus casei W56 GN=BN194_01360 PE=4 SV=1
27.0725	26.879	26.8162	26.8439	26.7433	26.8793	26.2572	26.083	26.0291	25.3538	25.1709	25.135	0	29.5407	160	12	0.313941	-0.100405	K0N1L0	K0N1L0	>tr|K0N1L0|K0N1L0_LACCA Uncharacterized protein OS=Lactobacillus casei W56 GN=BN194_01410 PE=3 SV=1
27.712	28.2219	27.9236	28.1624	28.2181	28.2392	29.6862	29.6231	29.6832	30.263	30.28	30.2633	0	32.1289	867	40	0.164784	0.254079	K0N1M9	K0N1M9	>tr|K0N1M9|K0N1M9_LACCA Probable phosphoketolase OS=Lactobacillus casei W56 GN=xpkA PE=3 SV=1
25.6326	25.9369	25.8005	25.4033	25.3729	25.499	24.0705	24.2183	24.4487	23.7534	23.8986	23.7158	0	28.1205	105	15	0.0189948	-0.364932	K0N1N0	K0N1N0	>tr|K0N1N0|K0N1N0_LACCA Phosphopentomutase OS=Lactobacillus casei W56 GN=deoB PE=3 SV=1
26.5607	26.3422	26.2526	26.5072	26.3823	26.2112	25.5482	25.4015	25.4209	24.4991	24.3835	24.3321	0	29.006	143	13	0.891054	-0.0183016	K0N1N3	K0N1N3	>tr|K0N1N3|K0N1N3_LACCA Uncharacterized protein OS=Lactobacillus casei W56 GN=BN194_01760 PE=4 SV=1
22.8982	23.6032	23.7167	21.998	22.4162	22.973	21.8858	22.3724	22.2448	18.3017	18.1281	19.6624	0	25.5695	21	5	0.068542	-0.943619	K0N1N9	K0N1N9	>tr|K0N1N9|K0N1N9_LACCA Nox_2 protein OS=Lactobacillus casei W56 GN=nox_2 PE=4 SV=1
21.6349	21.6623	21.7833	21.9898	22.3711	22.4588	20.9323	21.164	21.667	22.8844	22.4358	23.0019	0	25.0102	14	3	0.0184853	0.579713	K0N1P1	K0N1P1	>tr|K0N1P1|K0N1P1_LACCA Uncharacterized protein OS=Lactobacillus casei W56 GN=BN194_02900 PE=4 SV=1
24.3162	24.6078	24.3556	24.4317	24.3552	24.3268	24.6018	24.4426	24.3397	26.9533	27.0372	26.9677	0	28.0956	96	15	0.597403	-0.0553061	K0N1P4	K0N1P4	>tr|K0N1P4|K0N1P4_LACCA N-acetylglucosamine-6-phosphate deacetylase OS=Lactobacillus casei W56 GN=manD PE=3 SV=1
23.5666	24.9534	23.8535	24.8694	24.1057	24.4061	23.7474	23.416	23.73	24.1983	24.6736	25.0785	0	27.3383	84	6	0.520518	0.335908	K0N1P6	K0N1P6	>tr|K0N1P6|K0N1P6_LACCA Uncharacterized protein OS=Lactobacillus casei W56 GN=BN194_03000 PE=4 SV=1
20.1516	19.3228	21.3249	24.4033	24.3992	24.1883	27.0456	26.9239	26.6566	27.5831	27.5645	27.6331	0	29.0954	124	6	0.0022575	4.06379	K0N1Q6	K0N1Q6	>tr|K0N1Q6|K0N1Q6_LACCA Hydroxyethylthiazole kinase OS=Lactobacillus casei W56 GN=thiM PE=3 SV=1
25.4895	25.2633	24.9228	25.4794	24.8834	24.99	23.6853	23.8509	24.0396	24.2888	24.2792	24.204	0	27.8059	22	4	0.685067	-0.107601	K0N1R2	K0N1R2	>tr|K0N1R2|K0N1R2_LACCA RbsK protein OS=Lactobacillus casei W56 GN=rbsK PE=3 SV=1
26.0152	25.6776	26.1751	25.7043	25.7397	25.6974	25.8617	25.8209	26.0916	24.6781	24.6527	24.6635	0	28.7543	94	14	0.175411	-0.242116	K0N1S5	K0N1S5	>tr|K0N1S5|K0N1S5_LACCA UDP-N-acetylmuramyl-tripeptide synthetase OS=Lactobacillus casei W56 GN=murE PE=3 SV=1
25.8351	26.2272	25.3381	25.8365	25.5716	25.6635	25.5895	25.4786	25.5223	25.2262	25.1168	24.8692	0	28.589	172	9	0.704352	-0.109563	K0N1T2	K0N1T2	>tr|K0N1T2|K0N1T2_LACCA Uncharacterized protein OS=Lactobacillus casei W56 GN=BN194_03700 PE=4 SV=1
21.0033	18.3821	20.167	21.1077	21.0853	21.4518	21.3927	21.3528	21.4391	22.441	18.5071	21.8217	0	24.1942	11	3	0.156051	1.36414	K0N1U1	K0N1U1	>tr|K0N1U1|K0N1U1_LACCA Uncharacterized protein OS=Lactobacillus casei W56 GN=BN194_02360 PE=4 SV=1
21.4274	21.6459	21.8154	22.142	21.7624	22.0582	23.3176	23.3437	23.7505	23.5885	23.3173	23.5971	0	25.7193	33	7	0.0900231	0.357987	K0N1V9	K0N1V9	>tr|K0N1V9|K0N1V9_LACCA Signal peptidase I OS=Lactobacillus casei W56 GN=lepB PE=3 SV=1
24.301	24.1709	23.8931	24.3648	24.3006	24.1041	23.9934	23.8485	23.8675	21.5583	20.9786	21.2877	0	26.9116	42	7	0.40078	0.134864	K0N1Y7	K0N1Y7	>tr|K0N1Y7|K0N1Y7_LACCA YxeH protein OS=Lactobacillus casei W56 GN=yxeH PE=4 SV=1
25.2043	26.1984	25.126	25.8456	25.2006	24.9798	24.7507	24.075	24.4528	25.3673	25.1776	25.1606	0	28.1018	88	9	0.717738	-0.167632	K0N1Z0	K0N1Z0	>tr|K0N1Z0|K0N1Z0_LACCA Purine nucleoside phosphorylase DeoD-type OS=Lactobacillus casei W56 GN=deoD PE=3 SV=1
21.608	23.0229	22.0785	22.0958	21.9226	22.1862	21.6515	21.4028	21.6956	18.0369	18.9417	21.7688	0	24.7292	17	6	0.711174	-0.168271	K0N204	K0N204	>tr|K0N204|K0N204_LACCA BGAL17 protein OS=Lactobacillus casei W56 GN=BGAL17 PE=3 SV=1
24.6732	25.6512	25.2545	22.0874	22.2167	22.2748	22.818	22.2574	22.3297	19.8856	20.3611	20.4522	0	26.6771	33	11	0.000488437	-3.00001	K0N213	K0N213	>tr|K0N213|K0N213_LACCA Peptidase T OS=Lactobacillus casei W56 GN=pepT PE=4 SV=1
19.8202	19.7342	20.271	22.3697	22.6088	22.6017	20.5832	20.673	20.7643	20.413	20.2278	20.4421	0	24.3006	11	2	0.000149217	2.58495	K0N257	K0N257	>tr|K0N257|K0N257_LACCA Uncharacterized protein OS=Lactobacillus casei W56 GN=BN194_05550 PE=4 SV=1
21.0397	21.3949	21.7995	21.5355	21.9749	22.2289	20.9851	21.7269	21.8323	21.5617	21.7636	21.7309	0	24.6465	14	4	0.168265	0.501731	K0N260	K0N260	>tr|K0N260|K0N260_LACCA Uncharacterized protein OS=Lactobacillus casei W56 GN=BN194_05600 PE=4 SV=1
25.1346	25.1037	25.3242	24.8135	24.9293	24.9049	21.8752	22.4366	21.9441	18.4208	19.5672	20.4793	0	27.2819	28	5	0.0169702	-0.30491	K0N281	K0N281	>tr|K0N281|K0N281_LACCA Uncharacterized protein OS=Lactobacillus casei W56 GN=BN194_04410 PE=4 SV=1
24.0463	25.2054	24.3292	24.6681	24.6238	24.8728	23.6316	23.2401	23.6439	25.195	25.1472	25.4753	0	27.4237	65	10	0.61487	0.194612	K0N2B8	K0N2B8	>tr|K0N2B8|K0N2B8_LACCA Uncharacterized protein OS=Lactobacillus casei W56 GN=BN194_04910 PE=4 SV=1
23.2088	24.4703	23.9891	24.3976	24.1171	23.7148	24.4393	23.9979	24.3022	23.5931	22.8191	21.3605	0	26.9743	42	5	0.677321	0.187091	K0N2C2	K0N2C2	>tr|K0N2C2|K0N2C2_LACCA DhaM protein OS=Lactobacillus casei W56 GN=dhaM PE=4 SV=1
20.7726	20.5895	20.8164	21.1549	21.1595	21.4048	21.4266	21.6018	21.522	20.6957	20.9821	20.8611	0	24.1912	8	4	0.00891147	0.513549	K0N2C6	K0N2C6	>tr|K0N2C6|K0N2C6_LACCA Uncharacterized protein OS=Lactobacillus casei W56 GN=BN194_05010 PE=4 SV=1
29.204	29.1609	28.8869	29.3303	29.0254	28.9249	28.2542	27.95	27.8927	30.5499	30.2646	30.25	0	32.1421	533	14	0.954262	0.00959524	K0N2C9	K0N2C9	>tr|K0N2C9|K0N2C9_LACCA Fba_2 protein OS=Lactobacillus casei W56 GN=fba_2 PE=4 SV=1
21.0848	21.3395	21.6301	21.248	20.592	21.9179	20.7722	20.6372	20.7587	18.861	18.9318	18.3422	0	23.8791	10	5	0.823089	-0.0987854	K0N2D7	K0N2D7	>tr|K0N2D7|K0N2D7_LACCA P100 protein ( 11E_2protein ) OS=Lactobacillus casei W56 GN=11E_2 PE=4 SV=1
27.2445	27.3337	27.3199	26.9708	27.0105	26.9718	26.1123	26.0369	26.2335	24.9529	24.9151	24.941	0	29.7232	261	32	0.000506957	-0.31499	K0N2F5	K0N2F5	>tr|K0N2F5|K0N2F5_LACCA PepN protein OS=Lactobacillus casei W56 GN=pepN PE=4 SV=1
23.7183	23.154	23.3782	22.7793	23.0622	22.9327	22.628	22.6353	22.8382	23.3051	19.1162	19.779	0	26.0374	23	5	0.0549541	-0.49209	K0N2G8	K0N2G8	>tr|K0N2G8|K0N2G8_LACCA MetA protein OS=Lactobacillus casei W56 GN=metA PE=4 SV=1
21.9674	21.6457	22.036	21.9586	21.7348	21.6181	23.0585	22.9514	22.8359	23.1762	23.0236	22.228	0	25.4714	19	7	0.511391	-0.112574	K0N2J7	K0N2J7	>tr|K0N2J7|K0N2J7_LACCA NodI protein OS=Lactobacillus casei W56 GN=nodI PE=3 SV=1
20.1238	19.5889	19.8181	19.4316	19.8252	19.397	22.1199	21.9422	21.8721	21.7263	20.7352	20.7687	0	23.7837	16	4	0.230855	-0.29233	K0N2K4;K0MSQ7	K0N2K4	>tr|K0N2K4|K0N2K4_LACCA Uncharacterized protein OS=Lactobacillus casei W56 GN=BN194_06900 PE=3 SV=1
28.1446	28.4338	27.6941	27.7243	27.667	27.58	27.7638	27.2863	27.3733	28.1549	28.3532	28.2004	0	30.8095	610	20	0.119081	-0.433731	K0N2R3	K0N2R3	>tr|K0N2R3|K0N2R3_LACCA GalE protein OS=Lactobacillus casei W56 GN=galE PE=3 SV=1
25.3403	25.7922	25.0246	25.8502	25.5733	25.6359	24.9855	24.9187	25.0656	26.0978	26.0162	25.3104	0	28.4348	103	9	0.274969	0.300766	K0N2T4	K0N2T4	>tr|K0N2T4|K0N2T4_LACCA LacA protein OS=Lactobacillus casei W56 GN=lacA PE=4 SV=1
25.6402	25.7362	26.4217	26.2497	25.6808	25.6016	26.0373	25.8334	25.6175	25.0297	25.1696	19.2322	0	29.054	11	3	0.795165	-0.0887121	K0N2T5	K0N2T5	>tr|K0N2T5|K0N2T5_LACCA Uncharacterized protein OS=Lactobacillus casei W56 GN=BN194_07010 PE=4 SV=1
25.0332	25.1537	25.2909	25.1335	25.2301	25.4313	21.8143	21.6296	21.8019	21.1783	21.4829	21.627	0	27.4696	66	17	0.410019	0.105728	K0N2T7	K0N2T7	>tr|K0N2T7|K0N2T7_LACCA Uncharacterized protein OS=Lactobacillus casei W56 GN=BN194_07060 PE=4 SV=1
24.2724	25.1049	24.6635	24.7839	24.7588	24.7618	24.1289	24.2142	24.1828	22.6761	22.6401	22.5384	0	27.3686	64	8	0.733354	0.0878951	K0N2U9	K0N2U9	>tr|K0N2U9|K0N2U9_LACCA ThiD_2 protein OS=Lactobacillus casei W56 GN=thiD_2 PE=4 SV=1
25.521	25.4364	25.9199	26.1787	26.2346	26.3358	25.3736	25.6406	25.7301	24.9401	25.0216	25.1149	0	28.7558	114	13	0.0161369	0.623946	K0N2V5	K0N2V5	>tr|K0N2V5|K0N2V5_LACCA Uncharacterized protein OS=Lactobacillus casei W56 GN=BN194_07700 PE=4 SV=1
23.2774	23.2664	23.6775	21.9173	22.5407	22.4142	22.785	22.7343	22.6618	22.4656	22.6593	22.5927	0	25.8307	22	7	0.00875489	-1.11637	K0N2W3	K0N2W3	>tr|K0N2W3|K0N2W3_LACCA Uncharacterized protein OS=Lactobacillus casei W56 GN=BN194_07360 PE=4 SV=1
24.3854	24.3718	24.7173	24.4809	24.7829	24.7369	25.1922	25.3189	25.0374	23.488	23.375	23.1725	0	27.7405	95	13	0.298593	0.175387	K0N2Y6	K0N2Y6	>tr|K0N2Y6|K0N2Y6_LACCA Uncharacterized protein OS=Lactobacillus casei W56 GN=BN194_07660 PE=4 SV=1
26.2855	25.9579	26.7218	26.5025	26.7443	26.6353	25.7852	25.9183	25.7807	26.0101	25.8883	25.843	0	29.2601	172	16	0.258174	0.305656	K0N2Z3	K0N2Z3	>tr|K0N2Z3|K0N2Z3_LACCA Uncharacterized protein OS=Lactobacillus casei W56 GN=BN194_07710 PE=4 SV=1
24.0682	24.8197	24.7689	23.9668	24.3906	24.0882	23.2458	23.6136	23.34	21.1072	21.1596	20.8484	0	26.9605	32	5	0.213656	-0.403684	K0N2Z8	K0N2Z8	>tr|K0N2Z8|K0N2Z8_LACCA Uncharacterized protein OS=Lactobacillus casei W56 GN=BN194_08200 PE=4 SV=1
24.143	22.7432	23.5358	22.5932	23.3142	22.9748	20.2965	21.153	20.2538	27.4459	26.8812	26.6962	0	27.6246	100	23	0.323016	-0.513248	K0N307	K0N307	>tr|K0N307|K0N307_LACCA Aldehyde-alcohol dehydrogenase OS=Lactobacillus casei W56 GN=ADH2 PE=3 SV=1
26.7599	26.7954	26.7425	26.7529	26.7738	26.865	26.9426	26.9128	27.0692	26.3435	26.2259	26.2425	0	29.772	246	19	0.453903	0.0313021	K0N309	K0N309	>tr|K0N309|K0N309_LACCA NrnA protein OS=Lactobacillus casei W56 GN=nrnA PE=4 SV=1
19.6653	19.6284	19.8957	19.8326	19.9008	20.0126	20.6952	20.7823	22.3186	20.0539	20.2255	20.1969	0	23.5197	3	2	0.133392	0.18556	K0N322	K0N322	>tr|K0N322|K0N322_LACCA YkuT protein OS=Lactobacillus casei W56 GN=ykuT PE=4 SV=1
28.0346	27.5777	27.821	27.9769	27.8536	27.856	27.5569	27.4317	27.121	28.6907	28.5351	28.3774	0	30.8827	415	21	0.574159	0.0843983	K0N323	K0N323	>tr|K0N323|K0N323_LACCA CcpA protein OS=Lactobacillus casei W56 GN=ccpA PE=4 SV=1
27.1513	27.6664	26.7823	27.2447	26.8854	26.9752	25.9581	25.6858	25.9198	27.3253	27.2636	27.0928	0	29.8076	300	22	0.585208	-0.164904	K0N324	K0N324	>tr|K0N324|K0N324_LACCA PepV protein OS=Lactobacillus casei W56 GN=pepV PE=4 SV=1
21.36	21.7619	21.6035	22.1284	22.1608	22.3624	22.4211	22.4575	22.4593	21.9069	21.7408	21.5293	0	25.0165	17	7	0.00962637	0.642059	K0N329	K0N329	>tr|K0N329|K0N329_LACCA Uncharacterized protein OS=Lactobacillus casei W56 GN=BN194_07910 PE=4 SV=1
22.1968	21.598	22.366	22.3423	22.5138	22.0902	22.0672	21.9769	21.7736	20.935	21.0037	21.2579	0	25.0926	16	6	0.376556	0.261855	K0N337	K0N337	>tr|K0N337|K0N337_LACCA Ferredoxin--NADP reductase OS=Lactobacillus casei W56 GN=BN194_08950 PE=3 SV=1
25.7301	25.5683	25.1662	25.2462	25.218	25.3215	25.1245	24.8787	24.8047	25.6083	25.3143	25.2938	0	28.2385	84	7	0.254985	-0.226339	K0N340	K0N340	>tr|K0N340|K0N340_LACCA Ndk protein OS=Lactobacillus casei W56 GN=ndk PE=3 SV=1
26.2896	26.5222	26.0066	26.0912	26.3123	26.0099	27.676	27.3852	27.2113	27.1205	27.0038	26.8967	0	29.8333	253	14	0.481855	-0.135023	K0N347	K0N347	>tr|K0N347|K0N347_LACCA DkgB protein OS=Lactobacillus casei W56 GN=dkgB PE=4 SV=1
25.5801	26.1145	25.4499	26.2412	25.9711	25.9902	24.8274	24.8215	24.5136	22.4106	22.0608	22.314	0	28.3511	41	3	0.186045	0.352679	K0N348	K0N348	>tr|K0N348|K0N348_LACCA YkuJ protein OS=Lactobacillus casei W56 GN=ykuJ PE=4 SV=1
26.3989	26.7169	26.5966	27.0537	26.8464	26.5554	26.4591	26.4392	26.6679	27.8316	27.667	27.6371	0	29.8165	251	15	0.222573	0.247698	K0N352	K0N352	>tr|K0N352|K0N352_LACCA S-adenosylmethionine synthase OS=Lactobacillus casei W56 GN=metK PE=3 SV=1
22.7317	22.3551	22.9371	22.5384	22.5553	22.768	22.0914	22.1383	22.055	23.6369	23.2416	23.649	0	25.7581	27	6	0.785366	-0.0540867	K0N354	K0N354	>tr|K0N354|K0N354_LACCA Uncharacterized protein OS=Lactobacillus casei W56 GN=BN194_08410 PE=4 SV=1
23.9117	23.4799	23.958	24.3995	24.2632	24.1318	23.0551	22.9934	23.4381	25.248	24.83	25.0366	0	27.0878	92	11	0.0477842	0.481637	K0N356	K0N356	>tr|K0N356|K0N356_LACCA DEAD-box ATP-dependent RNA helicase CshB OS=Lactobacillus casei W56 GN=cshB PE=3 SV=1
22.6876	23.6805	23.199	24.2876	23.1547	23.5478	23.1956	23.9288	22.9811	19.4945	21.964	21.163	0	26.2571	27	3	0.340438	0.474351	K0N358	K0N358	>tr|K0N358|K0N358_LACCA UPF0297 protein BN194_08510 OS=Lactobacillus casei W56 GN=BN194_08510 PE=3 SV=1
21.931	21.6243	21.9307	22.4067	22.6024	22.7535	21.1181	21.5266	21.4751	18.8509	18.5472	20.3776	0	24.8217	21	9	0.00609564	0.758848	K0N359	K0N359	>tr|K0N359|K0N359_LACCA Endonuclease MutS2 OS=Lactobacillus casei W56 GN=mutS2 PE=3 SV=1
21.2572	21.9796	22.8915	21.8183	22.1178	22.2481	22.1961	22.3748	22.5649	22.8341	23.1796	22.9968	0	25.2584	20	2	0.971453	0.0186437	K0N361	K0N361	>tr|K0N361|K0N361_LACCA D-alanine--poly(phosphoribitol) ligase subunit 2 OS=Lactobacillus casei W56 GN=dltC PE=3 SV=1
23.3247	23.1772	23.3422	23.9746	23.8649	23.5884	24.5726	24.5547	24.5019	24.3165	24.0966	24.0275	0	27.1478	53	3	0.0138984	0.527918	K0N365	K0N365	>tr|K0N365|K0N365_LACCA Uncharacterized protein OS=Lactobacillus casei W56 GN=BN194_08710 PE=4 SV=1
24.1472	24.4658	24.4621	24.35	24.585	24.7477	24.3121	24.3099	24.4736	25.4381	25.5106	25.6414	0	27.6079	48	8	0.265228	0.202481	K0N383	K0N383	>tr|K0N383|K0N383_LACCA YutF protein OS=Lactobacillus casei W56 GN=yutF PE=4 SV=1
24.2874	25.0814	24.9293	24.497	24.8589	24.8714	23.3756	23.7132	24.0146	24.2978	24.2278	24.3243	0	27.4416	56	5	0.93525	-0.0235647	K0N387	K0N387	>tr|K0N387|K0N387_LACCA Peptidyl-prolyl cis-trans isomerase OS=Lactobacillus casei W56 GN=BN194_08960 PE=3 SV=1
20.755	20.7892	21.7201	21.0616	21.1696	21.0485	23.456	23.3337	23.5242	21.2754	21.0787	21.2899	0	25.2603	23	8	0.987894	0.00514094	K0N399	K0N399	>tr|K0N399|K0N399_LACCA LtaS1 protein OS=Lactobacillus casei W56 GN=ltaS1 PE=4 SV=1
26.2308	26.1194	26.2233	26.2085	26.1852	26.2447	26.1702	26.1343	26.2683	23.8795	23.686	23.9073	0	29.0688	173	18	0.616828	0.021616	K0N3A9	K0N3A9	>tr|K0N3A9|K0N3A9_LACCA Leucine--tRNA ligase OS=Lactobacillus casei W56 GN=leuS PE=3 SV=1
24.7961	25.5961	25.3745	25.2448	25.0703	24.6008	23.0644	22.8099	23.0749	21.4773	21.2984	20.7028	0	27.4611	62	7	0.407067	-0.283569	K0N3D6	K0N3D6	>tr|K0N3D6|K0N3D6_LACCA Uncharacterized protein OS=Lactobacillus casei W56 GN=BN194_10000 PE=4 SV=1
19.5867	21.9818	20.9199	20.7293	21.3324	21.5307	23.5017	23.2957	22.1084	23.9663	23.0494	22.5118	0	25.388	11	4	0.642245	0.368029	K0N3E1	K0N3E1	>tr|K0N3E1|K0N3E1_LACCA Uncharacterized protein OS=Lactobacillus casei W56 GN=BN194_10050 PE=4 SV=1
21.04	20.7809	22.3016	20.6386	20.9898	20.9082	23.674	23.7196	24.0357	22.0915	22.2408	22.0687	0	25.5459	16	8	0.333972	-0.528622	K0N3E5	K0N3E5	>tr|K0N3E5|K0N3E5_LACCA Ribonuclease Y OS=Lactobacillus casei W56 GN=rny PE=3 SV=1
27.8178	27.2608	27.2135	27.6799	27.4451	26.8642	27.807	27.6449	27.5176	25.7918	25.4591	25.081	0	30.3692	151	9	0.76147	-0.100918	K0N3F2	K0N3F2	>tr|K0N3F2|K0N3F2_LACCA Uncharacterized protein OS=Lactobacillus casei W56 GN=BN194_10150 PE=4 SV=1
20.8554	20.8694	21.7621	21.4302	21.794	22.1223	24.908	25.0195	24.4364	24.3036	24.3509	24.1871	0	26.7046	33	5	0.160598	0.619851	K0N3G0	K0N3G0	>tr|K0N3G0|K0N3G0_LACCA Cell division protein FtsX OS=Lactobacillus casei W56 GN=ftsX PE=3 SV=1
26.5535	26.3758	26.3445	26.2158	26.1393	26.2263	25.838	25.6616	25.7385	25.8876	25.8176	25.6517	0	29.0897	122	7	0.0308532	-0.230765	K0N3H0	K0N3H0	>tr|K0N3H0|K0N3H0_LACCA Uncharacterized protein OS=Lactobacillus casei W56 GN=BN194_09910 PE=4 SV=1
23.6402	23.6041	24.1108	23.2089	23.6539	23.6702	23.4615	23.6906	23.679	23.6709	23.5344	23.8808	0	26.66	35	4	0.285467	-0.274021	K0N3H4	K0N3H4	>tr|K0N3H4|K0N3H4_LACCA GMP reductase OS=Lactobacillus casei W56 GN=guaC PE=3 SV=1
28.2984	28.041	28.1552	27.9631	28.0016	27.8973	27.3191	27.451	27.4444	28.43	28.4115	28.3386	0	30.9506	417	25	0.0586965	-0.210846	K0N3H5	K0N3H5	>tr|K0N3H5|K0N3H5_LACCA YthC protein OS=Lactobacillus casei W56 GN=ythC PE=4 SV=1
24.8306	24.9649	25.2276	24.9842	25.4414	25.4756	24.6311	24.8475	24.7248	25.1837	25.1303	25.0544	0	28.0912	105	10	0.210972	0.29269	K0N3I2	K0N3I2	>tr|K0N3I2|K0N3I2_LACCA Glycerol-3-phosphate dehydrogenase [NAD(P)+] OS=Lactobacillus casei W56 GN=gpsA PE=3 SV=1
23.1435	22.9874	23.6594	22.9879	23.086	23.2442	23.4423	24.0076	23.9186	23.8769	24.179	24.089	0	26.604	36	16	0.507249	-0.157368	K0N3J2	K0N3J2	>tr|K0N3J2|K0N3J2_LACCA UvrABC system protein A OS=Lactobacillus casei W56 GN=uvrA PE=3 SV=1
23.7357	23.6374	23.7037	24.0272	24.1536	24.1385	24.1807	23.9648	23.9849	23.9034	23.6348	23.7	0	26.9489	36	4	0.00109401	0.41418	K0N3J7	K0N3J7	>tr|K0N3J7|K0N3J7_LACCA OhrR protein OS=Lactobacillus casei W56 GN=ohrR PE=4 SV=1
25.5409	25.6758	25.5308	25.9751	26.1586	26.0097	26.3801	26.3896	26.0591	26.8826	26.9835	26.9832	0	29.1632	115	11	0.00313511	0.465288	K0N3L1	K0N3L1	>tr|K0N3L1|K0N3L1_LACCA Thioredoxin reductase OS=Lactobacillus casei W56 GN=trxB PE=3 SV=1
27.6267	27.4347	26.9832	27.7911	27.2066	27.4526	27.2011	27.1355	27.224	28.8278	28.659	27.7823	0	30.6818	356	12	0.624039	0.135268	K0N3M4	K0N3M4	>tr|K0N3M4|K0N3M4_LACCA ATP-dependent Clp protease proteolytic subunit OS=Lactobacillus casei W56 GN=clpP_2 PE=3 SV=1
31.3195	31.59	31.1789	31.6992	31.5148	31.6215	31.8324	31.6192	31.4435	33.0842	33.1192	32.9895	0	34.8417	1368	16	0.132121	0.249046	K0N3R3	K0N3R3	>tr|K0N3R3|K0N3R3_LACCA Gap protein OS=Lactobacillus casei W56 GN=gap PE=3 SV=1
25.6099	25.5347	25.7506	26.0501	26.0131	26.0089	25.0628	25.0503	25.3355	23.8134	23.6986	23.8335	0	28.5224	146	24	0.00371853	0.392298	K0N3S4	K0N3S4	>tr|K0N3S4|K0N3S4_LACCA Ribonuclease R OS=Lactobacillus casei W56 GN=rnr PE=3 SV=1
26.3706	26.3456	26.8833	26.6046	26.8491	26.9338	27.3206	27.5059	27.4112	26.4853	26.5395	26.4638	0	29.9201	246	26	0.261598	0.262644	K0N3T6	K0N3T6	>tr|K0N3T6|K0N3T6_LACCA Uncharacterized protein OS=Lactobacillus casei W56 GN=BN194_11260 PE=4 SV=1
19.9173	19.8075	19.8667	20.2975	19.9826	19.9721	23.3042	23.5734	23.1135	20.9691	20.8795	20.8286	0	24.8124	12	8	0.119172	0.220217	K0N3U9	K0N3U9	>tr|K0N3U9|K0N3U9_LACCA PotD protein OS=Lactobacillus casei W56 GN=potD PE=4 SV=1
22.631	23.3588	22.1757	23.1144	22.6356	22.6068	22.7359	21.9785	21.9341	23.3159	23.0287	22.9391	0	25.654	39	3	0.875482	0.0637627	K0N3V2	K0N3V2	>tr|K0N3V2|K0N3V2_LACCA Uncharacterized protein OS=Lactobacillus casei W56 GN=BN194_11250 PE=4 SV=1
27.6736	27.8154	27.2256	27.2161	27.1314	27.0384	25.8563	25.6798	25.5681	27.8674	27.6603	27.6511	0	30.08	376	18	0.0748437	-0.442883	K0N3V9	K0N3V9	>tr|K0N3V9|K0N3V9_LACCA Glutamine--fructose-6-phosphate aminotransferase [isomerizing] OS=Lactobacillus casei W56 GN=glmS PE=3 SV=1
22.8688	23.178	23.1777	23.5112	23.6074	23.8297	22.6571	22.4842	22.8438	22.1292	22.0705	22.0516	0	26.0326	29	6	0.0146821	0.574595	K0N3X0	K0N3X0	>tr|K0N3X0|K0N3X0_LACCA UDP-N-acetylenolpyruvoylglucosamine reductase OS=Lactobacillus casei W56 GN=murB PE=3 SV=1
26.6301	26.6596	26.5766	26.5585	26.5314	26.7152	25.8681	25.9165	26.1509	26.6563	26.6228	26.6713	0	29.4378	214	20	0.759379	-0.0204048	K0N3Y7	K0N3Y7	>tr|K0N3Y7|K0N3Y7_LACCA Phosphoglucosamine mutase OS=Lactobacillus casei W56 GN=glmM PE=3 SV=1
26.8088	26.7529	26.6808	26.7819	26.5896	26.5703	25.3379	25.3698	25.793	26.0274	26.0468	26.1842	0	29.3178	105	5	0.26319	-0.100226	K0N3Z3	K0N3Z3	>tr|K0N3Z3|K0N3Z3_LACCA Probable transcriptional regulatory protein BN194_11600 OS=Lactobacillus casei W56 GN=BN194_11600 PE=3 SV=1
28.1612	28.2925	28.3313	28.2312	28.219	28.4251	27.4547	27.5233	27.5664	26.7735	26.8405	26.9009	0	30.9455	222	17	0.739462	0.0300528	K0N3Z6	K0N3Z6	>tr|K0N3Z6|K0N3Z6_LACCA Glutamyl-tRNA(Gln) amidotransferase subunit A OS=Lactobacillus casei W56 GN=gatA PE=3 SV=1
22.4012	22.1056	22.3844	22.2262	22.3441	22.1613	22.5003	22.165	21.1604	21.6011	21.7712	21.3498	0	25.2131	14	3	0.653316	-0.0532061	K0N405	K0N405	>tr|K0N405|K0N405_LACCA Uncharacterized protein OS=Lactobacillus casei W56 GN=BN194_12060 PE=4 SV=1
22.8882	23.3042	23.2557	23.7488	23.9292	23.8585	23.8256	24.0689	23.9672	22.81	22.9878	23.1623	0	26.5989	27	4	0.00791745	0.696134	K0N410	K0N410	>tr|K0N410|K0N410_LACCA Uncharacterized protein OS=Lactobacillus casei W56 GN=BN194_12110 PE=4 SV=1
25.3981	26.1722	25.9059	26.3911	26.3496	26.4993	24.8747	25.0468	25.2237	24.5454	24.2116	23.8034	0	28.7195	112	6	0.0639427	0.587938	K0N436	K0N436	>tr|K0N436|K0N436_LACCA Aspartyl/glutamyl-tRNA(Asn/Gln) amidotransferase subunit C OS=Lactobacillus casei W56 GN=gatC PE=3 SV=1
24.598	24.3857	23.4846	25.6659	24.3246	22.2318	23.1005	22.3237	19.8222	22.177	22.2157	19.0849	0	26.7677	60	4	0.941834	-0.0819931	K0N438	K0N438	>tr|K0N438|K0N438_LACCA CspLA protein OS=Lactobacillus casei W56 GN=cspLA PE=4 SV=1
25.0685	24.9971	24.9934	25.433	25.3033	25.5096	23.1777	23.2567	23.674	23.9929	24.031	24.0498	0	27.735	83	8	0.00367604	0.395664	K0N441	K0N441	>tr|K0N441|K0N441_LACCA PurK protein OS=Lactobacillus casei W56 GN=purK PE=4 SV=1
20.2183	20.9308	20.8159	20.8143	20.83	21.0599	20.3955	20.7059	21.3756	19.0377	19.4003	18.9711	0	23.5883	6	2	0.353044	0.246361	K0N464	K0N464	>tr|K0N464|K0N464_LACCA Uncharacterized protein OS=Lactobacillus casei W56 GN=BN194_12200 PE=4 SV=1
22.1487	22.6055	22.1892	21.9049	22.1651	22.2641	22.578	22.5937	22.1164	22.3274	22.231	21.8953	0	25.2879	18	5	0.32476	-0.203088	K0N486	K0N486	>tr|K0N486|K0N486_LACCA Deoxyribose-phosphate aldolase OS=Lactobacillus casei W56 GN=deoC PE=3 SV=1
23.6471	23.3254	23.5729	23.794	24.0178	23.7681	24.8099	24.9767	23.8855	23.8762	24.1808	23.4148	0	27.1224	66	8	0.0514594	0.344821	K0N4B2	K0N4B2	>tr|K0N4B2|K0N4B2_LACCA MviM protein OS=Lactobacillus casei W56 GN=mviM PE=4 SV=1
24.5317	23.8342	23.9952	23.9623	24.0742	23.9765	23.7317	23.6636	23.96	21.6678	21.7101	19.9426	0	26.8249	52	13	0.615984	-0.116071	K0N4B3;K0N741	K0N4B3	>tr|K0N4B3|K0N4B3_LACCA YbfG protein OS=Lactobacillus casei W56 GN=ybfG PE=4 SV=1
20.9731	20.7242	21.1582	21.0811	22.1386	22.3839	23.5579	23.7935	23.7734	21.7348	22.1316	21.9472	0	25.569	22	4	0.0940984	0.916054	K0N4C0	K0N4C0	>tr|K0N4C0|K0N4C0_LACCA GpmB protein OS=Lactobacillus casei W56 GN=gpmB PE=4 SV=1
25.8448	26.1322	25.967	25.821	25.8752	25.9796	24.8351	25.0895	25.2346	26.9336	26.8152	26.8309	0	29.015	119	13	0.401594	-0.0894235	K0N4C6	K0N4C6	>tr|K0N4C6|K0N4C6_LACCA Peptide chain release factor 1 OS=Lactobacillus casei W56 GN=prfA PE=3 SV=1
23.4831	23.5045	23.5717	23.6872	23.7929	23.7859	24.2852	24.2399	24.5502	25.5193	25.3352	25.4242	0	27.1364	67	9	0.00555648	0.235577	K0N4D3	K0N4D3	>tr|K0N4D3|K0N4D3_LACCA ATP synthase gamma chain OS=Lactobacillus casei W56 GN=atpG PE=3 SV=1
21.6425	22.5258	21.6212	21.914	21.7346	21.5841	22.6108	22.4451	22.2299	18.4614	20.3824	19.1903	0	24.836	10	5	0.585019	-0.185606	K0N4D8	K0N4D8	>tr|K0N4D8|K0N4D8_LACCA DapE protein OS=Lactobacillus casei W56 GN=dapE PE=4 SV=1
22.5471	22.0209	22.372	22.4725	22.8928	22.3948	24.2216	24.4324	24.6238	24.776	24.679	24.6834	0	26.7491	50	10	0.279556	0.273389	K0N4E4	K0N4E4	>tr|K0N4E4|K0N4E4_LACCA OpuCA protein OS=Lactobacillus casei W56 GN=opuCA PE=3 SV=1
23.9499	23.3322	24.1123	24.1341	24.4933	24.3748	22.3623	22.2214	22.5702	20.0854	20.4096	20.1241	0	26.6204	37	11	0.108369	0.535926	K0N4E5	K0N4E5	>tr|K0N4E5|K0N4E5_LACCA SufB protein OS=Lactobacillus casei W56 GN=sufB PE=4 SV=1
24.1467	23.4601	23.7241	24.8258	24.5684	24.3052	25.2799	25.5886	25.7481	21.582	22.302	20.587	0	27.6432	39	7	0.0343042	0.789496	K0N4E8	K0N4E8	>tr|K0N4E8|K0N4E8_LACCA Uncharacterized protein OS=Lactobacillus casei W56 GN=BN194_13860 PE=4 SV=1
21.5971	22.0128	22.1849	22.2033	22.9692	22.9807	21.7359	22.0767	22.061	20.987	18.2545	18.3274	0	25.1577	11	8	0.0647173	0.786125	K0N4F0	K0N4F0	>tr|K0N4F0|K0N4F0_LACCA GshAB protein OS=Lactobacillus casei W56 GN=gshAB PE=4 SV=1
21.2471	21.9131	22.3446	22.6074	22.6843	22.8898	20.7278	20.8352	21.1188	21.2478	19.7035	19.4218	0	24.7532	12	4	0.0539622	0.892227	K0N4F5	K0N4F5	>tr|K0N4F5|K0N4F5_LACCA Gpm1 protein OS=Lactobacillus casei W56 GN=gpm1 PE=4 SV=1
23.9569	24.7709	24.2784	24.4998	24.2151	24.1754	23.664	23.4868	24.1537	24.0313	23.9409	23.5099	0	27.0471	44	6	0.88804	-0.0386632	K0N4F8	K0N4F8	>tr|K0N4F8|K0N4F8_LACCA Uncharacterized protein OS=Lactobacillus casei W56 GN=BN194_14010 PE=4 SV=1
20.7525	19.245	21.1136	20.9171	21.1973	21.039	23.5866	24.0642	22.7889	20.3189	19.152	18.9846	0	25.2255	13	11	0.304145	0.680787	K0N4J2	K0N4J2	>tr|K0N4J2|K0N4J2_LACCA EzrA protein OS=Lactobacillus casei W56 GN=ezrA PE=4 SV=1
17.3867	20.1785	19.5024	18.8932	17.073	19.4631	19.0197	17.8496	17.6148	17.6944	18.175	18.823	0	21.468	12	2	0.64779	-0.546092	K0N4J4	K0N4J4	>tr|K0N4J4|K0N4J4_LACCA Thymidine kinase OS=Lactobacillus casei W56 GN=tdk PE=3 SV=1
26.8448	26.6715	26.8409	26.7505	26.8937	26.888	26.638	26.606	26.6283	26.8024	26.7964	26.6509	0	29.7845	258	32	0.474037	0.0582898	K0N4J6	K0N4J6	>tr|K0N4J6|K0N4J6_LACCA Valine--tRNA ligase OS=Lactobacillus casei W56 GN=valS PE=3 SV=1
26.0679	26.2062	26.42	25.2753	25.6689	25.6531	25.6261	25.5532	25.8937	25.9543	26.1256	26.2794	0	28.8744	99	9	0.0131485	-0.698922	K0N4J8	K0N4J8	>tr|K0N4J8|K0N4J8_LACCA Uracil phosphoribosyltransferase OS=Lactobacillus casei W56 GN=upp PE=3 SV=1
20.6676	20.8685	21.3691	20.9852	20.9578	21.0119	23.5909	23.7215	24.117	21.0799	21.0441	21.2192	0	25.4547	14	8	0.940721	0.0165532	K0N4K0	K0N4K0	>tr|K0N4K0|K0N4K0_LACCA Cell shape-determining protein MreC OS=Lactobacillus casei W56 GN=mreC PE=3 SV=1
26.2774	26.4186	26.6862	26.5905	26.7941	26.9292	27.7871	27.9301	28.0382	28.3405	28.333	28.3656	0	30.3962	224	17	0.115835	0.310549	K0N4K1	K0N4K1	>tr|K0N4K1|K0N4K1_LACCA ATP synthase subunit alpha OS=Lactobacillus casei W56 GN=atpA PE=3 SV=1
25.6855	25.328	24.9587	25.7876	25.7706	26.0298	25.6889	25.6985	24.9187	24.1228	24.2794	23.8766	0	28.4709	79	6	0.0756622	0.538575	K0N4K3	K0N4K3	>tr|K0N4K3|K0N4K3_LACCA 50S ribosomal protein L9 OS=Lactobacillus casei W56 GN=rplI PE=3 SV=1
25.823	25.7511	26.0346	25.766	25.8941	25.8136	25.8826	25.9647	26.0197	25.4208	25.4445	25.5077	0	28.852	166	12	0.653508	-0.044995	K0N4K5	K0N4K5	>tr|K0N4K5|K0N4K5_LACCA Mbl protein OS=Lactobacillus casei W56 GN=mbl PE=4 SV=1
24.9573	25.43	25.5816	26.2422	26.1498	26.1639	25.1911	25.3576	25.4917	23.6608	23.922	23.7197	0	28.488	53	6	0.0105394	0.862373	K0N4K8	K0N4K8	>tr|K0N4K8|K0N4K8_LACCA GcvH protein OS=Lactobacillus casei W56 GN=gcvH PE=4 SV=1
27.687	27.4787	27.4375	27.2316	27.2026	27.1572	26.8335	27.1077	26.6259	26.4724	26.4776	26.5033	0	30.1552	230	18	0.0136281	-0.337283	K0N4L6	K0N4L6	>tr|K0N4L6|K0N4L6_LACCA Cell division protein FtsZ OS=Lactobacillus casei W56 GN=ftsZ PE=3 SV=1
26.4159	26.3968	26.5403	26.2245	26.423	26.5259	26.0722	26.0506	26.2793	26.8064	26.6975	26.6717	0	29.3908	234	32	0.578876	-0.0598787	K0N4L9	K0N4L9	>tr|K0N4L9|K0N4L9_LACCA Isoleucine--tRNA ligase OS=Lactobacillus casei W56 GN=ileS PE=3 SV=1
19.9611	19.7328	20.0486	20.3022	20.6269	20.7406	19.9672	19.9567	20.1712	19.3254	20.3072	20.1177	0	23.0213	4	4	0.0164675	0.642344	K0N4M1	K0N4M1	>tr|K0N4M1|K0N4M1_LACCA YrvN protein OS=Lactobacillus casei W56 GN=yrvN PE=4 SV=1
23.197	23.145	23.2058	23.0848	23.3195	23.1943	22.7636	23.2544	23.4241	23.2814	23.1077	22.8311	0	26.1791	39	7	0.821954	0.0169144	K0N4M3	K0N4M3	>tr|K0N4M3|K0N4M3_LACCA Uncharacterized protein OS=Lactobacillus casei W56 GN=BN194_14860 PE=4 SV=1
26.7836	26.6524	26.8006	26.6241	26.6546	26.7102	26.6438	26.9174	26.9477	21.896	20.6825	21.147	0	29.5139	85	9	0.195398	-0.0825691	K0N4M6	K0N4M6	>tr|K0N4M6|K0N4M6_LACCA Uncharacterized protein OS=Lactobacillus casei W56 GN=BN194_14910 PE=4 SV=1
25.4463	25.57	25.861	25.5086	25.7194	25.7385	25.1159	25.2908	25.6044	23.9141	23.8929	24.0487	0	28.4248	80	10	0.845948	0.029693	K0N4N6	K0N4N6	>tr|K0N4N6|K0N4N6_LACCA Peptide deformylase OS=Lactobacillus casei W56 GN=def PE=3 SV=1
22.7153	22.9116	23.448	21.6955	22.7634	22.7468	24.0586	24.1111	24.3539	22.5978	22.7343	22.3527	0	26.3077	30	10	0.208202	-0.623074	K0N4P1	K0N4P1	>tr|K0N4P1|K0N4P1_LACCA Dihydrolipoyl dehydrogenase OS=Lactobacillus casei W56 GN=pdhD PE=4 SV=1
26.3984	26.4584	25.6219	26.2926	26.2708	26.4195	26.6947	26.0146	25.627	26.2287	26.3207	26.439	0	29.3621	179	4	0.571892	0.168072	K0N4Q6	K0N4Q6	>tr|K0N4Q6|K0N4Q6_LACCA 30S ribosomal protein S15 OS=Lactobacillus casei W56 GN=rpsO PE=3 SV=1
22.5796	22.5455	22.3573	23.1841	22.9349	22.851	22.1607	22.069	22.3533	21.6648	19.0035	18.6549	0	25.36	14	3	0.0151277	0.495817	K0N4Q9	K0N4Q9	>tr|K0N4Q9|K0N4Q9_LACCA YtsP protein OS=Lactobacillus casei W56 GN=ytsP PE=4 SV=1
32.0328	32.1489	31.5829	32.1254	31.743	31.8111	31.9054	31.8568	31.7581	33.5309	33.4792	33.5538	0	35.3214	5173	27	0.898504	-0.0283833	K0N4R1	K0N4R1	>tr|K0N4R1|K0N4R1_LACCA Elongation factor Tu OS=Lactobacillus casei W56 GN=tuf PE=3 SV=1
28.2774	28.015	27.9103	27.8363	27.3709	27.3149	27.2266	27.4093	27.2803	26.2444	26.174	26.1429	0	30.5044	308	15	0.0474275	-0.560188	K0N4R7	K0N4R7	>tr|K0N4R7|K0N4R7_LACCA MreB protein OS=Lactobacillus casei W56 GN=mreB PE=4 SV=1
23.0971	23.2237	23.1733	22.656	22.7831	23.1761	25.0352	25.3039	25.5135	27.3654	27.2765	27.6405	0	28.2985	78	10	0.142546	-0.292963	K0N4S1	K0N4S1	>tr|K0N4S1|K0N4S1_LACCA FruA_3 protein OS=Lactobacillus casei W56 GN=fruA_3 PE=4 SV=1
24.8457	24.7935	25.0346	24.5576	24.8011	24.7639	25.1276	25.3982	25.6081	23.6662	23.9007	23.7678	0	27.9425	99	10	0.155988	-0.183779	K0N4T3	K0N4T3	>tr|K0N4T3|K0N4T3_LACCA Cell division protein ftsA OS=Lactobacillus casei W56 GN=ftsA PE=3 SV=1
26.6883	26.6951	26.5902	27.0196	26.8406	26.7913	26.958	27.114	27.2785	26.02	25.9351	25.6142	0	29.7931	181	12	0.042932	0.225943	K0N4T8	K0N4T8	>tr|K0N4T8|K0N4T8_LACCA DivIVA protein OS=Lactobacillus casei W56 GN=divIVA PE=4 SV=1
25.5976	25.8692	25.9014	25.4757	25.5976	25.7357	24.922	25.0217	25.231	24.102	24.1016	24.2262	0	28.394	129	16	0.201733	-0.186421	K0N4U3	K0N4U3	>tr|K0N4U3|K0N4U3_LACCA Uncharacterized protein OS=Lactobacillus casei W56 GN=BN194_14850 PE=4 SV=1
22.0057	22.11	21.8436	21.8024	21.9921	22.6815	21.1102	21.1871	21.4542	20.3201	18.8886	20.6669	0	24.6587	13	6	0.569217	0.172237	K0N4U4	K0N4U4	>tr|K0N4U4|K0N4U4_LACCA Nox protein OS=Lactobacillus casei W56 GN=nox PE=4 SV=1
24.671	24.6234	24.7128	24.993	25.0802	25.0715	24.9208	24.8876	25.0798	24.379	24.305	24.4133	0	27.8107	77	7	0.000560805	0.379185	K0N4U8	K0N4U8	>tr|K0N4U8|K0N4U8_LACCA IscS1 protein OS=Lactobacillus casei W56 GN=iscS1 PE=4 SV=1
24.6944	24.8715	24.8977	24.2462	24.4594	24.5944	23.168	23.4526	23.665	22.2556	22.4018	22.5079	0	27.1395	56	9	0.0317269	-0.387912	K0N4V1	K0N4V1	>tr|K0N4V1|K0N4V1_LACCA Cytidylate kinase OS=Lactobacillus casei W56 GN=cmk PE=3 SV=1
24.9995	25.7117	25.6941	25.8008	26.0897	26.3692	24.8601	24.4727	25.2373	20.3225	19.8685	18.8144	0	28.3351	33	3	0.096941	0.618109	K0N4V4	K0N4V4	>tr|K0N4V4|K0N4V4_LACCA Uncharacterized protein OS=Lactobacillus casei W56 GN=BN194_01830 PE=4 SV=1
23.8569	24.4672	24.3378	24.1723	24.3685	24.4189	23.8262	23.9136	23.9762	21.3676	21.4439	21.5549	0	26.9418	50	7	0.646105	0.0992928	K0N4W0	K0N4W0	>tr|K0N4W0|K0N4W0_LACCA Dihydrofolate reductase OS=Lactobacillus casei W56 GN=folA PE=3 SV=1
24.8056	24.6106	25.1781	24.4411	24.6019	24.5355	25.4983	25.6857	25.7717	25.8316	25.8734	25.9457	0	28.1846	107	14	0.121755	-0.338611	K0N4W5	K0N4W5	>tr|K0N4W5|K0N4W5_LACCA PdhC protein OS=Lactobacillus casei W56 GN=pdhC PE=3 SV=1
27.6972	27.3164	27.4401	27.4647	27.2333	27.2749	26.7874	26.7729	26.9064	24.451	24.4124	24.4308	0	30.0738	250	20	0.294219	-0.160255	K0N4W9	K0N4W9	>tr|K0N4W9|K0N4W9_LACCA TypA protein OS=Lactobacillus casei W56 GN=typA PE=4 SV=1
24.7597	24.8898	25.0178	24.6336	24.9266	24.7352	23.5423	23.5911	23.7777	23.3023	23.2101	23.0866	0	27.3915	52	8	0.336749	-0.124003	K0N4X3	K0N4X3	>tr|K0N4X3|K0N4X3_LACCA Phosphopantetheine adenylyltransferase OS=Lactobacillus casei W56 GN=coaD PE=3 SV=1
26.1056	26.0962	25.5723	26.8169	26.0928	26.2229	26.5592	26.2888	26.2429	26.3623	26.3499	26.2452	0	29.3175	37	3	0.186199	0.452837	K0N4X9	K0N4X9	>tr|K0N4X9|K0N4X9_LACCA 30S ribosomal protein S20 OS=Lactobacillus casei W56 GN=rpsT PE=3 SV=1
26.7376	26.636	26.8434	26.4272	26.5738	26.5093	26.2774	26.5774	26.5902	25.9241	25.9373	26.1734	0	29.5044	169	20	0.0325388	-0.235623	K0N4Y1	K0N4Y1	>tr|K0N4Y1|K0N4Y1_LACCA ATP-dependent protease ATPase subunit HslU OS=Lactobacillus casei W56 GN=hslU PE=4 SV=1
23.1822	23.3037	23.0748	23.3378	23.3122	23.6148	22.5557	22.8686	22.7768	20.3477	19.1097	20.5743	0	25.9155	38	8	0.116002	0.234689	K0N4Y3	K0N4Y3	>tr|K0N4Y3|K0N4Y3_LACCA Uncharacterized protein OS=Lactobacillus casei W56 GN=BN194_15300 PE=4 SV=1
25.7214	25.8033	25.8054	25.9617	25.8343	25.8858	24.9363	25.0765	25.0479	20.8241	20.8942	20.9764	0	28.351	100	9	0.0641936	0.117198	K0N4Y4	K0N4Y4	>tr|K0N4Y4|K0N4Y4_LACCA Pyrrolidone-carboxylate peptidase OS=Lactobacillus casei W56 GN=pcp PE=3 SV=1
21.3969	21.9294	21.9782	22.0526	21.6972	21.7314	20.7455	20.3181	19.4573	21.6111	21.6984	21.6878	0	24.3534	13	2	0.800169	0.0589377	K0N4Y8	K0N4Y8	>tr|K0N4Y8|K0N4Y8_LACCA Uncharacterized protein OS=Lactobacillus casei W56 GN=BN194_16060 PE=4 SV=1
19.759	22.0253	23.0419	22.3907	22.9644	22.9914	21.4689	22.0642	22.0939	22.3852	22.388	22.4248	0	25.4124	16	8	0.301465	1.17342	K0N4Z1	K0N4Z1	>tr|K0N4Z1|K0N4Z1_LACCA Noc protein OS=Lactobacillus casei W56 GN=noc PE=4 SV=1
27.5076	27.6261	27.1185	27.8007	27.4737	27.5749	27.326	27.24	27.1947	26.1694	26.0282	25.9083	0	30.3103	349	16	0.333746	0.199037	K0N4Z4	K0N4Z4	>tr|K0N4Z4|K0N4Z4_LACCA PpaC protein OS=Lactobacillus casei W56 GN=ppaC PE=4 SV=1
22.6334	21.8268	22.1776	22.1618	22.3298	22.1989	23.4811	23.8005	23.6253	23.0384	23.4496	23.4702	0	25.976	23	6	0.945031	0.0175362	K0N4Z7	K0N4Z7	>tr|K0N4Z7|K0N4Z7_LACCA Uncharacterized protein OS=Lactobacillus casei W56 GN=BN194_02080 PE=4 SV=1
25.7526	25.6872	25.9364	25.6535	25.6214	25.68	25.3747	25.5972	25.4604	27.1969	27.1116	27.201	0	28.9753	147	25	0.140183	-0.140447	K0N4Z8	K0N4Z8	>tr|K0N4Z8|K0N4Z8_LACCA Chaperone protein ClpB OS=Lactobacillus casei W56 GN=clpB PE=3 SV=1
24.9278	25.0291	25.3219	24.2213	24.5258	24.7152	22.8641	22.8769	23.2056	18.165	20.5183	19.5151	0	27.1926	46	7	0.0312979	-0.605504	K0N508	K0N508	>tr|K0N508|K0N508_LACCA YdgI_2 protein OS=Lactobacillus casei W56 GN=ydgI_2 PE=4 SV=1
27.3449	26.9651	26.9576	27.0277	26.9197	26.9753	27.789	27.4875	27.6597	26.2598	26.1991	26.1288	0	30.1683	238	14	0.43171	-0.114952	K0N513	K0N513	>tr|K0N513|K0N513_LACCA P100 protein ( 11Eprotein ) OS=Lactobacillus casei W56 GN=11E PE=4 SV=1
23.4925	23.9265	23.4033	23.9073	23.6735	23.6991	23.5473	23.6211	23.786	24.384	24.1785	24.3714	0	26.7412	60	10	0.439246	0.15252	K0N517	K0N517	>tr|K0N517|K0N517_LACCA YpiA protein OS=Lactobacillus casei W56 GN=ypiA PE=4 SV=1
23.6399	23.7185	23.9363	23.3897	23.5947	23.8835	23.773	23.7394	24.2496	23.7855	23.6819	23.9615	0	26.769	42	6	0.446025	-0.14223	K0N522	K0N522	>tr|K0N522|K0N522_LACCA Thymidylate synthase OS=Lactobacillus casei W56 GN=thyA PE=3 SV=1
21.0712	21.0754	21.4524	21.3565	21.3382	21.5537	24.4668	24.5188	24.6819	23.7365	23.6944	23.9254	0	26.3887	26	7	0.207098	0.216484	K0N527	K0N527	>tr|K0N527|K0N527_LACCA Uncharacterized protein OS=Lactobacillus casei W56 GN=BN194_15850 PE=4 SV=1
24.208	24.2636	24.5099	24.5911	24.8071	24.792	24.0713	24.0308	23.8885	24.2711	24.1143	24.2834	0	27.3605	67	8	0.0254996	0.402885	K0N535	K0N535	>tr|K0N535|K0N535_LACCA Carbamoyl-phosphate synthase small chain OS=Lactobacillus casei W56 GN=carA PE=3 SV=1
25.3972	24.9401	25.2027	24.2705	24.4924	24.3679	25.0547	24.9651	25.1328	25.6138	25.6601	25.4522	0	28.0505	67	6	0.00548192	-0.803081	K0N542	K0N542	>tr|K0N542|K0N542_LACCA ATP-dependent protease subunit HslV OS=Lactobacillus casei W56 GN=hslV PE=3 SV=1
21.9783	22.0022	23.0893	22.1509	23.0132	22.8742	21.5301	21.7244	21.7899	21.2239	21.1443	21.3786	0	25.2056	11	6	0.515938	0.322808	K0N545	K0N545	>tr|K0N545|K0N545_LACCA DNA topoisomerase 4 subunit B OS=Lactobacillus casei W56 GN=parE PE=3 SV=1
20.9323	20.4239	22.178	21.1676	22.0496	22.1585	23.8882	23.9511	24.1874	20.013	19.8874	19.8878	0	25.7347	34	11	0.369931	0.613874	K0N547	K0N547	>tr|K0N547|K0N547_LACCA Uncharacterized protein OS=Lactobacillus casei W56 GN=BN194_02430 PE=4 SV=1
24.6693	24.0082	24.5998	24.5486	24.6502	24.3562	23.2163	23.4935	23.0588	23.4758	23.5045	23.4121	0	27.1605	57	8	0.704115	0.0925357	K0N551	K0N551	>tr|K0N551|K0N551_LACCA Uncharacterized protein OS=Lactobacillus casei W56 GN=BN194_16100 PE=4 SV=1
26.4187	26.2035	26.2439	26.8075	26.7065	26.6393	25.9574	25.7608	26.1162	27.1095	26.7443	26.9293	0	29.4292	196	15	0.00640936	0.429045	K0N552	K0N552	>tr|K0N552|K0N552_LACCA NrdF protein OS=Lactobacillus casei W56 GN=nrdF PE=4 SV=1
24.7015	24.4783	24.7234	24.4444	24.7766	24.6604	23.3328	23.4416	23.4302	21.8812	21.6876	22.0782	0	27.1468	30	3	0.956333	-0.00727844	K0N555	K0N555	>tr|K0N555|K0N555_LACCA Uncharacterized protein OS=Lactobacillus casei W56 GN=BN194_02480 PE=4 SV=1
23.3187	22.8539	23.3127	23.2003	23.1564	23.2278	24.0118	24.0462	23.9402	23.298	23.0469	22.8824	0	26.5259	35	6	0.841699	0.0330976	K0N557	K0N557	>tr|K0N557|K0N557_LACCA Ddh protein OS=Lactobacillus casei W56 GN=ddh PE=3 SV=1
25.3377	25.4463	25.5045	25.2139	25.3506	25.2857	24.6775	24.7082	24.7848	23.6902	23.7647	23.3774	0	28.017	77	15	0.0806974	-0.146095	K0N560	K0N560	>tr|K0N560|K0N560_LACCA YjbG protein OS=Lactobacillus casei W56 GN=yjbG PE=4 SV=1
26.3632	26.6183	26.4686	26.5579	26.6668	26.6923	25.2928	25.1848	25.567	27.1753	27.1545	27.2793	0	29.4105	145	11	0.140126	0.15563	K0N569	K0N569	>tr|K0N569|K0N569_LACCA Asparagine--tRNA ligase OS=Lactobacillus casei W56 GN=asnS PE=3 SV=1
23.201	22.1207	23.1231	23.0902	22.9444	22.778	20.5972	20.8003	21.3418	21.6057	21.042	19.8867	0	25.3649	16	5	0.750191	0.122574	K0N584	K0N584	>tr|K0N584|K0N584_LACCA TrmK protein OS=Lactobacillus casei W56 GN=trmK PE=4 SV=1
26.3178	26.0801	26.1286	26.418	26.3967	26.263	24.955	24.7566	25.1017	26.2453	26.0137	26.1068	0	28.953	224	35	0.102931	0.183753	K0N587	K0N587	>tr|K0N587|K0N587_LACCA Carbamoyl-phosphate synthase (glutamine-hydrolyzing) OS=Lactobacillus casei W56 GN=carB PE=3 SV=1
22.9326	23.1101	23.0795	23.0622	22.73	22.1902	21.5655	21.7748	21.9418	19.6325	18.2396	20.073	0	25.373	20	3	0.217643	-0.379938	K0N594	K0N594	>tr|K0N594|K0N594_LACCA Endoribonuclease YbeY OS=Lactobacillus casei W56 GN=ybeY PE=3 SV=1
26.2505	26.1625	26.0512	26.3028	26.2745	26.1069	27.0095	26.7883	26.793	26.7552	26.5915	25.7753	0	29.5488	130	8	0.43215	0.0733363	K0N597	K0N597	>tr|K0N597|K0N597_LACCA HBN1 protein OS=Lactobacillus casei W56 GN=HBN1 PE=4 SV=1
24.1875	22.9124	22.7571	23.8572	23.2594	23.0453	24.2277	23.5475	19.0346	23.0201	22.6176	20.6678	0	26.3434	12	6	0.852903	0.101663	K0N598	K0N598	>tr|K0N598|K0N598_LACCA Putative pyruvate, phosphate dikinase regulatory protein OS=Lactobacillus casei W56 GN=rp2 PE=3 SV=1
25.204	25.8955	25.3252	25.7263	25.6066	25.7384	24.7652	24.497	24.8432	25.5707	25.2949	25.543	0	28.4056	100	17	0.377429	0.215501	K0N5A0	K0N5A0	>tr|K0N5A0|K0N5A0_LACCA Histidine--tRNA ligase OS=Lactobacillus casei W56 GN=hisS PE=3 SV=1
25.9949	26.0523	26.2153	26.7496	26.9222	26.8158	27.2208	26.9567	27.0544	22.9618	23.0019	23.0192	0	29.5768	236	33	0.00086582	0.741698	K0N5A1	K0N5A1	>tr|K0N5A1|K0N5A1_LACCA Ribonucleoside-diphosphate reductase OS=Lactobacillus casei W56 GN=nrdE2 PE=3 SV=1
23.4457	23.2271	23.239	23.565	23.4064	23.3348	22.3086	22.6652	22.2338	21.4444	21.3276	21.4118	0	25.9641	22	5	0.25199	0.131481	K0N5B0	K0N5B0	>tr|K0N5B0|K0N5B0_LACCA Ribosomal protein L11 methyltransferase OS=Lactobacillus casei W56 GN=prmA PE=3 SV=1
20.1061	19.9708	20.7287	21.1981	21.7217	22.2564	20.3394	20.5917	21.6324	19.0739	19.8195	19.8328	0	24.0293	14	5	0.0192745	1.45685	K0N5C0	K0N5C0	>tr|K0N5C0|K0N5C0_LACCA RsmF protein OS=Lactobacillus casei W56 GN=rsmF PE=4 SV=1
24.7555	25.8585	24.8147	25.8047	25.3995	25.3202	25.5804	25.0383	25.5716	26.962	26.8697	27.1826	0	28.6688	96	8	0.400166	0.365294	K0N5C6	K0N5C6	>tr|K0N5C6|K0N5C6_LACCA Putative GTP cyclohydrolase 1 type 2 OS=Lactobacillus casei W56 GN=BN194_16900 PE=3 SV=1
29.6818	29.9736	29.4977	30.3622	30.3234	30.3718	30.2511	30.2542	30.0809	31.5575	31.5913	31.5185	0	33.4105	1550	47	0.0103763	0.634761	K0N5C7	K0N5C7	>tr|K0N5C7|K0N5C7_LACCA Chaperone protein DnaK OS=Lactobacillus casei W56 GN=dnaK PE=2 SV=1
25.8729	25.9522	26.2186	25.8736	26.1567	26.2045	25.7168	25.7557	26.0364	24.0719	23.922	24.0153	0	28.8357	161	22	0.687087	0.0636927	K0N5D3	K0N5D3	>tr|K0N5D3|K0N5D3_LACCA Glycine--tRNA ligase beta subunit OS=Lactobacillus casei W56 GN=glyS PE=3 SV=1
23.6671	22.9375	24.023	23.6428	24.3151	23.2866	21.4864	21.5924	21.4482	20.2439	19.3432	19.9911	0	26.2411	16	6	0.664084	0.205644	K0N5D9	K0N5D9	>tr|K0N5D9|K0N5D9_LACCA Uncharacterized protein OS=Lactobacillus casei W56 GN=BN194_03130 PE=4 SV=1
27.03	27.2327	26.937	27.2725	27.1853	27.199	26.3365	26.1054	26.2696	27.7695	27.6949	27.6642	0	30.006	261	26	0.170864	0.152362	K0N5E2	K0N5E2	>tr|K0N5E2|K0N5E2_LACCA Proline--tRNA ligase OS=Lactobacillus casei W56 GN=proS PE=3 SV=1
25.4337	24.378	24.7255	25.4103	25.549	25.0055	24.739	24.5772	24.7262	24.4647	23.6538	23.8586	0	27.9623	54	5	0.246488	0.475836	K0N5E5	K0N5E5	>tr|K0N5E5|K0N5E5_LACCA 30S ribosomal protein S21 OS=Lactobacillus casei W56 GN=rpsU PE=3 SV=1
25.9457	25.5665	25.7158	25.8239	25.8501	25.8766	26.747	26.4285	26.3681	27.756	27.7046	27.5627	0	29.504	206	11	0.38883	0.107527	K0N5E6	K0N5E6	>tr|K0N5E6|K0N5E6_LACCA Uridylate kinase OS=Lactobacillus casei W56 GN=pyrH PE=3 SV=1
25.5713	25.5731	25.9526	25.7244	25.9562	26.018	25.1222	25.2064	25.5342	24.2173	24.4862	24.4879	0	28.518	129	17	0.26579	0.200481	K0N5F3	K0N5F3	>tr|K0N5F3|K0N5F3_LACCA AspS protein OS=Lactobacillus casei W56 GN=aspS PE=3 SV=1
26.4273	26.3578	26.7127	27.0327	27.0412	20.7539	27.4465	27.3651	26.8712	26.3935	26.54	26.5011	0	29.8624	104	2	0.499153	-1.55664	K0N5H1	K0N5H1	>tr|K0N5H1|K0N5H1_LACCA 30S ribosomal protein S16 OS=Lactobacillus casei W56 GN=rpsP PE=3 SV=1
21.5501	22.1976	22.379	22.196	22.02	21.2657	20.5954	20.4657	20.9832	18.9235	18.9023	18.2353	0	24.3762	10	7	0.602102	-0.215007	K0N5H9	K0N5H9	>tr|K0N5H9|K0N5H9_LACCA Chromosome partition protein Smc OS=Lactobacillus casei W56 GN=smc PE=3 SV=1
21.4772	21.1209	22.6369	22.0782	22.2327	22.4446	20.7388	20.9019	20.6331	18.8072	18.7393	18.4879	0	24.5547	15	4	0.341425	0.506809	K0N5I0	K0N5I0	>tr|K0N5I0|K0N5I0_LACCA Uncharacterized protein OS=Lactobacillus casei W56 GN=BN194_17350 PE=4 SV=1
22.8243	22.8958	23.3855	23.2363	23.263	23.2284	24.4997	24.6802	24.6358	23.8479	23.9004	24.1393	0	26.9084	67	9	0.30557	0.207385	K0N5I3;K0NA09	K0N5I3	>tr|K0N5I3|K0N5I3_LACCA OppF protein OS=Lactobacillus casei W56 GN=oppF PE=3 SV=1
26.3543	26.0119	25.9664	26.3739	26.0247	25.9436	26.7128	26.5918	26.4679	25.7627	25.7699	25.7178	0	29.25	197	18	0.986578	0.00322215	K0N5I6	K0N5I6	>tr|K0N5I6|K0N5I6_LACCA Uncharacterized protein OS=Lactobacillus casei W56 GN=BN194_17960 PE=4 SV=1
23.7532	23.8312	24.0263	23.7807	23.8803	24.079	22.5271	22.5214	22.4258	19.7996	20.045	20.5	0	26.3388	43	9	0.736883	0.0430559	K0N5J2	K0N5J2	>tr|K0N5J2|K0N5J2_LACCA Methionyl-tRNA formyltransferase OS=Lactobacillus casei W56 GN=fmt PE=3 SV=1
22.7475	22.5899	22.6487	24.3666	24.4998	24.3269	24.754	24.8624	24.5503	26.0484	26.0249	25.8707	0	27.5997	83	13	1.53809e-05	1.73573	K0N5J4	K0N5J4	>tr|K0N5J4|K0N5J4_LACCA Chaperone protein DnaJ OS=Lactobacillus casei W56 GN=dnaJ PE=3 SV=1
24.2471	24.3844	24.7014	22.8446	23.5388	23.3949	22.9523	23.0215	23.1522	21.2621	21.0761	21.4026	0	26.5285	38	8	0.00912997	-1.18484	K0N5J6	K0N5J6	>tr|K0N5J6|K0N5J6_LACCA Guanylate kinase OS=Lactobacillus casei W56 GN=gmk PE=3 SV=1
22.969	21.9066	22.2384	22.5404	22.6712	22.2489	23.241	23.4589	19.9022	19.0312	21.4571	20.2906	0	25.6824	21	2	0.749489	0.115531	K0N5K0	K0N5K0	>tr|K0N5K0|K0N5K0_LACCA Bifunctional protein FolD OS=Lactobacillus casei W56 GN=folD PE=3 SV=1
20.7821	20.9933	21.1243	21.3551	21.4878	21.5102	24.3276	24.2545	24.4222	23.912	23.843	23.8716	0	26.2259	34	7	0.0119556	0.484473	K0N5K4	K0N5K4	>tr|K0N5K4|K0N5K4_LACCA YqhT protein OS=Lactobacillus casei W56 GN=yqhT PE=3 SV=1
26.3364	26.1899	26.3632	26.276	26.4445	26.3382	26.5642	26.5966	26.7054	26.5703	26.2148	26.1899	0	29.4164	247	26	0.482297	0.0564232	K0N5K7	K0N5K7	>tr|K0N5K7|K0N5K7_LACCA Translation initiation factor IF-2 OS=Lactobacillus casei W56 GN=infB PE=3 SV=1
21.8114	21.3819	21.901	22.2534	21.997	22.0971	25.1519	25.3545	25.6619	23.4942	22.4367	23.2005	0	26.9322	16	4	0.0773421	0.417706	K0N5L5	K0N5L5	>tr|K0N5L5|K0N5L5_LACCA YqhL protein OS=Lactobacillus casei W56 GN=yqhL PE=4 SV=1
27.0514	27.1265	27.2044	26.5999	26.8076	27.0152	26.0456	26.4247	26.5167	23.7214	23.8818	23.8545	0	29.5821	73	8	0.0664992	-0.319903	K0N5M3	K0N5M3	>tr|K0N5M3|K0N5M3_LACCA Ribosome-recycling factor OS=Lactobacillus casei W56 GN=frr PE=3 SV=1
24.9142	25.0025	25.3432	24.9756	25.1799	25.4779	24.3863	24.6264	24.6255	22.6609	23.0851	23.0183	0	27.7139	61	18	0.559713	0.124463	K0N5M4	K0N5M4	>tr|K0N5M4|K0N5M4_LACCA Phenylalanine--tRNA ligase beta subunit OS=Lactobacillus casei W56 GN=pheT PE=3 SV=1
21.779	20.1508	22.1086	22.0417	22.101	22.6529	21.8022	22.1049	22.1548	20.7516	21.0942	20.7357	0	24.8485	18	3	0.221782	0.919041	K0N5M8	K0N5M8	>tr|K0N5M8|K0N5M8_LACCA YsgA protein OS=Lactobacillus casei W56 GN=ysgA PE=4 SV=1
28.5216	28.7903	28.6888	28.5353	28.739	28.7431	29.1268	29.1063	29.303	30.979	31.0675	31.1098	0	32.393	802	28	0.959801	0.00558345	K0N5N2	K0N5N2	>tr|K0N5N2|K0N5N2_LACCA 6-phosphogluconate dehydrogenase, decarboxylating OS=Lactobacillus casei W56 GN=gnd PE=3 SV=1
24.3277	24.2394	23.9926	24.3596	24.4769	24.3575	24.3776	24.2968	24.3249	23.5038	23.5536	23.1651	0	27.2293	51	5	0.121277	0.211425	K0N5N6	K0N5N6	>tr|K0N5N6|K0N5N6_LACCA Ribosomal silencing factor RsfS OS=Lactobacillus casei W56 GN=yqeL PE=3 SV=1
24.5827	25.1245	24.8979	24.5774	24.8025	24.9249	25.6371	26.0619	26.1355	21.3379	21.9552	22.0242	0	28.0907	49	7	0.621193	-0.100075	K0N5N7	K0N5N7	>tr|K0N5N7|K0N5N7_LACCA MhqA_3 protein OS=Lactobacillus casei W56 GN=mhqA_3 PE=4 SV=1
24.2942	24.4732	24.4256	23.6244	23.8538	23.8153	23.8166	23.7901	23.9141	22.1588	22.0487	22.1057	0	26.8341	45	7	0.00204955	-0.633164	K0N5N9	K0N5N9	>tr|K0N5N9|K0N5N9_LACCA LevE_3 protein OS=Lactobacillus casei W56 GN=levE_3 PE=4 SV=1
26.7676	26.7629	25.4896	25.3898	26.0242	26.4083	26.5371	26.1325	26.3648	26.5149	27.0883	26.915	0	29.3793	68	4	0.48432	-0.399288	K0N5P1	K0N5P1	>tr|K0N5P1|K0N5P1_LACCA 50S ribosomal protein L35 OS=Lactobacillus casei W56 GN=rpmI PE=3 SV=1
27.7789	27.6133	27.9283	27.3666	27.458	27.3255	27.2089	27.2694	27.2769	27.061	27.0307	26.9756	0	30.4477	338	32	0.0169753	-0.390125	K0N5P5	K0N5P5	>tr|K0N5P5|K0N5P5_LACCA Threonine--tRNA ligase OS=Lactobacillus casei W56 GN=thrS PE=3 SV=1
23.8364	24.0208	24.0003	22.8234	22.5884	22.4487	22.3359	22.4121	22.3751	20.4578	18.5698	18.9181	0	25.9046	32	9	0.000424021	-1.33236	K0N5Q0	K0N5Q0	>tr|K0N5Q0|K0N5Q0_LACCA Sph protein OS=Lactobacillus casei W56 GN=sph PE=4 SV=1
24.3117	25.0177	24.3823	25.193	24.7245	24.6962	24.7821	24.6069	24.6614	25.7929	25.8912	25.8081	0	27.932	136	13	0.337672	0.300673	K0N5Q3	K0N5Q3	>tr|K0N5Q3|K0N5Q3_LACCA DhaK_2 protein OS=Lactobacillus casei W56 GN=dhaK_2 PE=4 SV=1
23.684	23.9019	24.4152	23.7156	23.9461	24.1753	25.9269	25.9263	25.8813	25.9889	26.003	26.068	0	28.1366	101	16	0.840127	-0.0546977	K0N5Q8	K0N5Q8	>tr|K0N5Q8|K0N5Q8_LACCA Foldase protein PrsA OS=Lactobacillus casei W56 GN=prsA PE=3 SV=1
23.3701	22.9824	23.5721	23.0615	23.2676	23.541	21.9725	22.0032	22.2419	23.3327	23.5432	23.3923	0	26.0832	46	9	0.938651	-0.0181732	K0N5R8	K0N5R8	>tr|K0N5R8|K0N5R8_LACCA Signal recognition particle receptor FtsY OS=Lactobacillus casei W56 GN=ftsY PE=3 SV=1
19.6667	20.4083	20.6261	20.7326	20.9633	21.1405	21.5746	22.9523	23.0112	20.7163	20.7532	20.9248	0	24.5793	11	4	0.085685	0.711772	K0N5S7	K0N5S7	>tr|K0N5S7|K0N5S7_LACCA RecG protein OS=Lactobacillus casei W56 GN=recG PE=4 SV=1
28.1454	27.8187	28.1943	27.8266	28.0179	27.9828	16.6759	18.0274	17.2747	18.1499	20.5055	19.0059	0	30.1847	145	12	0.449298	-0.110378	K0N5S8	K0N5S8	>tr|K0N5S8|K0N5S8_LACCA Phosphoribosylaminoimidazole-succinocarboxamide synthase OS=Lactobacillus casei W56 GN=purC PE=3 SV=1
24.6565	24.2626	24.4553	24.1745	24.5022	24.4313	23.8004	23.7718	23.9651	24.2501	24.4745	24.0393	0	27.2584	25	4	0.588499	-0.0887712	K0N5T1	K0N5T1	>tr|K0N5T1|K0N5T1_LACCA Ribulose-phosphate 3-epimerase OS=Lactobacillus casei W56 GN=rpe PE=3 SV=1
29.0115	28.6671	28.6443	28.7788	28.9055	28.9701	28.2354	28.2533	28.0517	27.439	27.5039	27.488	0	31.5922	815	29	0.447802	0.110471	K0N5T2	K0N5T2	>tr|K0N5T2|K0N5T2_LACCA Phosphoenolpyruvate-protein phosphotransferase OS=Lactobacillus casei W56 GN=ptsI PE=3 SV=1
23.569	23.8141	23.7533	24.2191	24.2673	24.3953	22.7705	23.8728	23.5311	23.3744	23.0732	20.2879	0	26.6787	36	4	0.00301545	0.581792	K0N5T7	K0N5T7	>tr|K0N5T7|K0N5T7_LACCA DNA-directed RNA polymerase subunit omega OS=Lactobacillus casei W56 GN=rpoZ PE=3 SV=1
25.7752	25.723	25.7784	25.8525	25.9574	25.8298	25.7493	25.9935	25.7262	27.9396	27.9034	27.8618	0	29.4981	209	15	0.0487356	0.12104	K0N5T8	K0N5T8	>tr|K0N5T8|K0N5T8_LACCA Uncharacterized protein OS=Lactobacillus casei W56 GN=BN194_19460 PE=4 SV=1
23.7046	23.5295	23.9849	23.7038	23.6664	23.8429	21.2418	21.1345	21.5376	19.2676	19.4373	19.8988	0	26.0957	31	6	0.989651	-0.00197474	K0N5U0	K0N5U0	>tr|K0N5U0|K0N5U0_LACCA Uncharacterized protein OS=Lactobacillus casei W56 GN=BN194_19510 PE=4 SV=1
21.0039	21.2328	21.4248	21.598	21.5053	22.0694	20.9236	20.9213	21.161	18.8211	19.812	18.9743	0	24.1871	7	5	0.0770969	0.503723	K0N5U4	K0N5U4	>tr|K0N5U4|K0N5U4_LACCA Exodeoxyribonuclease 7 large subunit OS=Lactobacillus casei W56 GN=xseA PE=3 SV=1
21.9517	21.8381	22.3514	22.3164	22.7045	23.0228	23.9345	24.2614	24.1698	18.656	20	21.7983	0	26.0988	23	5	0.0689946	0.634159	K0N5W5	K0N5W5	>tr|K0N5W5|K0N5W5_LACCA Uncharacterized protein OS=Lactobacillus casei W56 GN=BN194_19810 PE=4 SV=1
20.1493	19.6168	20.6156	20.5873	20.4708	20.54	22.2603	22.5387	21.6927	21.253	21.4394	21.3929	0	24.2226	7	4	0.235291	0.405485	K0N5W7	K0N5W7	>tr|K0N5W7|K0N5W7_LACCA YrrL protein OS=Lactobacillus casei W56 GN=yrrL PE=4 SV=1
25.8549	25.902	25.9603	25.8145	26.0373	25.9751	23.5103	23.9733	24.403	21.4881	20.8464	21.2514	0	28.2805	85	18	0.642995	0.0365569	K0N5X0	K0N5X0	>tr|K0N5X0|K0N5X0_LACCA Nicotinate phosphoribosyltransferase OS=Lactobacillus casei W56 GN=pncB PE=3 SV=1
25.6057	25.2344	25.3122	25.2207	25.192	24.8617	24.9942	24.9571	25.0831	24.8798	24.2765	24.2418	0	28.084	74	11	0.14398	-0.292646	K0N5X3	K0N5X3	>tr|K0N5X3|K0N5X3_LACCA ArlR protein OS=Lactobacillus casei W56 GN=arlR PE=4 SV=1
24.6579	23.8259	24.9255	24.4074	24.6486	24.5471	23.4194	23.2055	23.3134	22.3574	20.5998	20.2594	0	27.0375	63	13	0.857887	0.0646019	K0N5X4	K0N5X4	>tr|K0N5X4|K0N5X4_LACCA YuxL protein OS=Lactobacillus casei W56 GN=yuxL PE=4 SV=1
26.899	26.6806	25.8742	27.0825	27.2255	27.4482	27.2683	27.3541	27.4937	26.4809	26.7685	26.7199	0	30.0428	133	6	0.080177	0.767504	K0N5Y4	K0N5Y4	>tr|K0N5Y4|K0N5Y4_LACCA 50S ribosomal protein L20 OS=Lactobacillus casei W56 GN=rplT PE=3 SV=1
24.0772	24.3311	24.7894	24.5404	25.0503	24.7751	21.2085	21.3774	21.6631	19.9784	19.9173	18.7109	0	26.9505	43	8	0.201821	0.389382	K0N5Z4	K0N5Z4	>tr|K0N5Z4|K0N5Z4_LACCA Uncharacterized protein OS=Lactobacillus casei W56 GN=BN194_20160 PE=4 SV=1
25.1255	25.1542	25.3032	24.8987	25.07	25.0191	24.8983	24.9309	25.1395	24.854	24.7184	24.7416	0	28.0087	94	11	0.0571342	-0.198339	K0N600	K0N600	>tr|K0N600|K0N600_LACCA UDP-N-acetylmuramate--L-alanine ligase OS=Lactobacillus casei W56 GN=murC PE=3 SV=1
21.9935	19.9456	21.9143	21.284	21.7273	21.5136	21.1206	20.9251	20.9389	18.4843	18.1466	20.6734	0	24.3442	15	6	0.759204	0.223838	K0N606	K0N606	>tr|K0N606|K0N606_LACCA tRNA (guanine-N(7)-)-methyltransferase OS=Lactobacillus casei W56 GN=trmB PE=3 SV=1
26.8421	27.0917	26.6406	25.9776	25.8691	25.9719	25.9449	25.6628	25.8487	25.5683	25.532	25.5452	0	29.1953	182	20	0.00244845	-0.918583	K0N607	K0N607	>tr|K0N607|K0N607_LACCA CitF protein OS=Lactobacillus casei W56 GN=citF PE=4 SV=1
23.7217	24.7163	24.1043	24.5394	24.5667	24.5272	24.0486	23.7652	23.926	23.2365	23.4242	23.47	0	27.1635	48	7	0.277919	0.36369	K0N623	K0N623	>tr|K0N623|K0N623_LACCA Dihydroorotate dehydrogenase OS=Lactobacillus casei W56 GN=pyrDA PE=3 SV=1
22.8147	22.3715	22.2816	22.8648	22.64	22.6621	23.4344	23.1399	23.697	25.5791	25.3501	25.4251	0	26.6652	34	6	0.264345	0.232988	K0N627	K0N627	>tr|K0N627|K0N627_LACCA YhfI protein OS=Lactobacillus casei W56 GN=yhfI PE=4 SV=1
21.3716	21.0615	22.0426	21.9353	22.2601	22.4723	22.9947	22.7969	22.1971	21.2764	21.4089	21.1145	0	25.3944	19	4	0.0904996	0.730672	K0N630	K0N630	>tr|K0N630|K0N630_LACCA BceR_2 protein OS=Lactobacillus casei W56 GN=bceR_2 PE=4 SV=1
28.491	28.3876	28.4455	27.9676	28.1682	28.108	20.0048	20.287	20.502	20.4448	20.2811	20.8992	0	30.4433	286	18	0.00564288	-0.360116	K0N634	K0N634	>tr|K0N634|K0N634_LACCA Bifunctional purine biosynthesis protein PurH OS=Lactobacillus casei W56 GN=purH PE=3 SV=1
25.5836	25.6852	25.9862	25.8602	26.0173	26.1101	25.6616	26.1145	26.1362	27.7832	27.8904	28.052	0	29.3772	232	19	0.158725	0.244169	K0N644	K0N644	>tr|K0N644|K0N644_LACCA ClpE protein OS=Lactobacillus casei W56 GN=clpE PE=4 SV=1
23.0377	22.9652	23.1126	24.6825	24.6173	24.5098	25.7923	25.6796	25.8059	26.3982	26.5252	26.3184	0	28.1824	121	24	1.86931e-05	1.56471	K0N658	K0N658	>tr|K0N658|K0N658_LACCA 5-methyltetrahydropteroyltriglutamate--homocysteine methyltransferase OS=Lactobacillus casei W56 GN=metE PE=3 SV=1
22.3037	22.2339	22.61	22.8204	23.1343	23.2323	22.6693	22.3427	22.3802	21.8751	21.7428	22.004	0	25.6036	16	9	0.0160284	0.679759	K0N662	K0N662	>tr|K0N662|K0N662_LACCA TreA protein OS=Lactobacillus casei W56 GN=treA PE=4 SV=1
23.2634	23.6786	23.6574	23.3339	23.5922	22.9511	21.959	21.6997	22.0895	20.891	21.4253	20.964	0	25.9334	21	8	0.354288	-0.240778	K0N666	K0N666	>tr|K0N666|K0N666_LACCA Glutamate dehydrogenase OS=Lactobacillus casei W56 GN=gdh PE=3 SV=1
18.8573	19.7881	19.2917	19.5754	19.2306	19.7207	23.368	23.0473	23.6625	20.8618	21.0059	20.995	0	24.7269	12	4	0.555361	0.196474	K0N670	K0N670	>tr|K0N670|K0N670_LACCA Uncharacterized protein OS=Lactobacillus casei W56 GN=BN194_19800 PE=4 SV=1
25.3052	25.7753	25.7412	25.5245	25.6244	25.5239	23.1396	23.2781	23.8408	23.172	21.7821	21.7588	0	28.0794	56	6	0.76497	-0.0495981	K0N671	K0N671	>tr|K0N671|K0N671_LACCA YlbE protein OS=Lactobacillus casei W56 GN=ylbE PE=4 SV=1
23.0789	22.3231	22.4242	22.2405	22.8872	22.5538	22.4616	22.517	22.1277	21.2788	18.4014	19.1872	0	25.4327	17	4	0.880726	-0.0482216	K0N677	K0N677	>tr|K0N677|K0N677_LACCA Pyrroline-5-carboxylate reductase OS=Lactobacillus casei W56 GN=proC PE=3 SV=1
24.1904	24.8526	24.0537	24.2917	24.0341	23.6688	22.2484	21.9322	21.9601	23.2512	22.8256	23.0201	0	26.603	68	12	0.295951	-0.367329	K0N678	K0N678	>tr|K0N678|K0N678_LACCA PepDB protein OS=Lactobacillus casei W56 GN=pepDB PE=4 SV=1
25.6741	25.0345	25.3555	25.4958	25.5347	25.2357	25.6873	25.4539	25.3793	24.2014	24.1421	24.0556	0	28.4454	147	11	0.761342	0.0673523	K0N682	K0N682	>tr|K0N682|K0N682_LACCA Proline iminopeptidase OS=Lactobacillus casei W56 GN=fpaP_3 PE=3 SV=1
23.8868	24.2488	24.108	24.4626	24.6401	24.6803	24.6553	24.7621	24.8294	24.0166	24.0697	23.9356	0	27.5039	94	14	0.0147149	0.513107	K0N684	K0N684	>tr|K0N684|K0N684_LACCA Phosphoenolpyruvate carboxykinase (ATP) OS=Lactobacillus casei W56 GN=BN194_20000 PE=4 SV=1
24.9997	24.7055	24.1361	24.7253	24.4083	23.854	24.6193	24.863	24.5644	21.1628	21.0491	21.1777	0	27.4147	67	6	0.472696	-0.284545	K0N687	K0N687	>tr|K0N687|K0N687_LACCA YwnB_2 protein OS=Lactobacillus casei W56 GN=ywnB_2 PE=4 SV=1
22.1208	21.6972	21.8792	22.0466	22.2086	21.9425	21.9162	22.3608	22.3768	21.5722	21.4475	21.8395	0	25.0592	14	6	0.314118	0.166871	K0N695	K0N695	>tr|K0N695|K0N695_LACCA AlsS protein OS=Lactobacillus casei W56 GN=alsS PE=3 SV=1
26.9372	27.1281	27.1999	26.7799	27.0678	27.1465	26.7816	26.9338	27.0034	28.0456	28.0882	28.1613	0	30.1533	199	13	0.543655	-0.0902964	K0N699;K0MWW4	K0N699;K0MWW4	>tr|K0N699|K0N699_LACCA Glucose-1-phosphate thymidylyltransferase OS=Lactobacillus casei W56 GN=rmlA PE=3 SV=1;>tr|K0MWW4|K0MWW4_LACCA Glucose-1-phosphate thymidylyltransferase OS=Lactobacillus casei W56 GN=rmlA_2 PE=3 SV=1
26.6435	26.6477	26.7872	26.7261	26.9422	26.9662	26.8225	26.7924	26.644	29.5367	29.4343	29.3415	0	30.5319	221	17	0.107812	0.185385	K0N6A8	K0N6A8	>tr|K0N6A8|K0N6A8_LACCA Tagatose 1,6-diphosphate aldolase OS=Lactobacillus casei W56 GN=lacD2 PE=3 SV=1
24.5387	24.5219	24.7861	24.3031	24.7362	24.6556	23.5858	23.9683	23.5729	20.8374	20.8125	21.7034	0	27.1804	61	10	0.764914	-0.0505899	K0N6A9	K0N6A9	>tr|K0N6A9|K0N6A9_LACCA Tyrosine--tRNA ligase OS=Lactobacillus casei W56 GN=tyrS PE=4 SV=1
23.9958	23.8831	24.1216	24.2765	24.1755	24.1699	22.7299	23.0848	22.79	19.3629	20.4305	19.5551	0	26.62	40	10	0.0548977	0.20715	K0N6C6	K0N6C6	>tr|K0N6C6|K0N6C6_LACCA OppD_2 protein OS=Lactobacillus casei W56 GN=oppD_2 PE=3 SV=1
24.3943	24.223	24.6852	24.1812	24.471	24.2865	24.0011	24.1928	23.8936	21.6185	21.6451	21.6561	0	27.1178	54	9	0.48903	-0.121246	K0N6C9	K0N6C9	>tr|K0N6C9|K0N6C9_LACCA Uncharacterized protein OS=Lactobacillus casei W56 GN=BN194_07730 PE=3 SV=1
21.0756	21.2418	22.2143	22.3411	22.8545	22.7097	23.6667	23.4918	24.581	24.6046	24.7865	25.0331	0	26.7071	24	6	0.0437362	1.1245	K0N6D0	K0N6D0	>tr|K0N6D0|K0N6D0_LACCA Uncharacterized protein OS=Lactobacillus casei W56 GN=BN194_20650 PE=4 SV=1
27.164	26.9677	27.0167	26.8606	26.8867	26.7802	26.321	26.1368	26.4442	22.6897	22.4523	23.0497	0	29.5243	275	21	0.036826	-0.20698	K0N6H7	K0N6H7	>tr|K0N6H7|K0N6H7_LACCA YjbG_2 protein OS=Lactobacillus casei W56 GN=yjbG_2 PE=4 SV=1
22.4102	22.2046	22.2043	22.1654	22.4411	22.2584	22.2142	22.3005	22.3386	21.3622	20.2194	19.0262	0	25.176	9	4	0.892599	0.0152601	K0N6I0	K0N6I0	>tr|K0N6I0|K0N6I0_LACCA Proline iminopeptidase OS=Lactobacillus casei W56 GN=fpaP PE=3 SV=1
24.8269	25.7843	25.7146	25.6906	25.3713	25.7142	24.8874	24.7914	25.6222	23.2603	23.9171	24.2007	0	28.1974	24	5	0.670481	0.150085	K0N6I4	K0N6I4	>tr|K0N6I4|K0N6I4_LACCA Uncharacterized protein OS=Lactobacillus casei W56 GN=BN194_08230 PE=4 SV=1
21.446	24.0561	22.3649	23.4824	23.0197	22.8915	24.4278	23.7224	23.9728	24.7534	25.8119	26.649	0	26.9942	49	8	0.552271	0.508836	K0N6J0	K0N6J0	>tr|K0N6J0|K0N6J0_LACCA S-ribosylhomocysteine lyase OS=Lactobacillus casei W56 GN=luxS PE=3 SV=1
19.6798	19.7094	21.6192	21.6501	22.2734	21.5158	22.1316	21.9299	19.0339	23.276	22.8042	22.5853	0	24.7646	8	6	0.096527	1.47696	K0N6J4	K0N6J4	>tr|K0N6J4|K0N6J4_LACCA Queuine tRNA-ribosyltransferase OS=Lactobacillus casei W56 GN=tgt PE=3 SV=1
27.0938	26.9451	27.0948	26.9184	26.9542	26.9427	26.2621	26.2559	26.2578	25.7708	25.695	25.7849	0	29.7269	294	32	0.10498	-0.106129	K0N6K2	K0N6K2	>tr|K0N6K2|K0N6K2_LACCA Alanine--tRNA ligase OS=Lactobacillus casei W56 GN=alaS PE=3 SV=1
24.7052	25.3298	24.5213	25.1039	24.4613	24.484	23.7486	23.4836	23.508	23.8818	22.9926	22.9878	0	27.2957	40	2	0.628197	-0.16902	K0N6K6	K0N6K6	>tr|K0N6K6|K0N6K6_LACCA UPF0473 protein BN194_08530 OS=Lactobacillus casei W56 GN=BN194_08530 PE=3 SV=1
22.042	22.1195	22.5192	22.1656	22.4412	22.3275	21.9292	22.0638	22.4407	23.346	23.6552	23.4401	0	25.4797	25	4	0.641308	0.0845744	K0N6L8	K0N6L8	>tr|K0N6L8|K0N6L8_LACCA NiaR protein OS=Lactobacillus casei W56 GN=niaR PE=4 SV=1
23.0785	22.8403	23.2867	24.0953	24.3188	24.1502	23.7065	23.8727	23.7053	23.8026	23.8712	23.5318	0	26.797	54	9	0.00153205	1.1196	K0N6M0	K0N6M0	>tr|K0N6M0|K0N6M0_LACCA Uncharacterized protein OS=Lactobacillus casei W56 GN=BN194_22460 PE=4 SV=1
23.4664	23.3675	23.799	23.959	24.131	23.8886	25.0579	25.1409	25.1914	19.7424	20.6682	20.2857	0	27.3594	68	10	0.0395571	0.44861	K0N6M5	K0N6M5	>tr|K0N6M5|K0N6M5_LACCA AccC protein OS=Lactobacillus casei W56 GN=accC PE=4 SV=1
23.7901	23.5358	23.5841	22.7708	23.0058	23.0391	23.9267	24.2058	24.0959	24.7627	24.6477	24.5005	0	26.805	39	7	0.00371307	-0.698065	K0N6M8	K0N6M8	>tr|K0N6M8|K0N6M8_LACCA Uncharacterized protein OS=Lactobacillus casei W56 GN=BN194_21200 PE=4 SV=1
25.1301	24.54	24.5274	24.2333	24.7369	24.8956	25.8968	26.0034	25.598	22.3924	22.5381	22.0593	0	28.4225	93	5	0.714805	-0.110559	K0N6N3	K0N6N3	>tr|K0N6N3|K0N6N3_LACCA FabG protein OS=Lactobacillus casei W56 GN=fabG PE=4 SV=1
22.023	21.9712	22.6669	21.9851	22.6704	22.7902	23.3099	23.3489	22.5599	25.0619	25.0696	25.1582	0	26.2814	39	9	0.479921	0.261566	K0N6Q3	K0N6Q3	>tr|K0N6Q3|K0N6Q3_LACCA Uncharacterized protein OS=Lactobacillus casei W56 GN=BN194_22710 PE=4 SV=1
21.9406	22.0772	22.1971	22.1142	22.2685	22.2498	21.7937	22.2643	21.8681	21.9395	21.8509	21.8073	0	25.0351	14	2	0.191465	0.139139	K0N6Q4	K0N6Q4	>tr|K0N6Q4|K0N6Q4_LACCA Uncharacterized protein OS=Lactobacillus casei W56 GN=BN194_09330 PE=4 SV=1
26.7067	27.4968	26.4506	27.2211	26.6894	26.3678	26.58	26.0511	26.368	26.2089	25.9817	25.9801	0	29.5802	180	11	0.770466	-0.125291	K0N6Q5	K0N6Q5	>tr|K0N6Q5|K0N6Q5_LACCA Uncharacterized protein OS=Lactobacillus casei W56 GN=BN194_21350 PE=4 SV=1
26.0138	25.8113	25.9038	25.565	25.5874	25.5716	24.2717	24.1123	24.0845	21.5002	21.7663	20.9416	0	28.1764	112	13	0.00472721	-0.334938	K0N6R1	K0N6R1	>tr|K0N6R1|K0N6R1_LACCA Uncharacterized protein OS=Lactobacillus casei W56 GN=BN194_21400 PE=4 SV=1
20.5005	20.5337	21.0119	20.7238	20.6491	20.5476	23.8022	23.1854	24.0719	22.036	21.8329	21.9787	0	25.6929	15	5	0.820624	-0.0418574	K0N6R7	K0N6R7	>tr|K0N6R7|K0N6R7_LACCA Uncharacterized protein OS=Lactobacillus casei W56 GN=BN194_21450 PE=4 SV=1
21.8737	22.2152	22.2828	21.8532	22.1547	22.7368	23.0616	23.1116	23.7111	22.2915	22.4678	22.5399	0	25.6246	23	6	0.688797	0.124331	K0N6S2	K0N6S2	>tr|K0N6S2|K0N6S2_LACCA Uncharacterized protein OS=Lactobacillus casei W56 GN=BN194_21500 PE=4 SV=1
26.7493	26.7782	27.0925	27.2743	27.2985	27.4153	26.9938	27.1039	27.0731	27.1274	27.1949	27.2159	0	30.101	233	18	0.0181917	0.456006	K0N6S3	K0N6S3	>tr|K0N6S3|K0N6S3_LACCA DNA polymerase III subunit beta OS=Lactobacillus casei W56 GN=dnaN PE=4 SV=1
26.074	25.7473	26.1716	25.8838	25.9143	25.9082	25.2389	25.4747	25.5834	27.027	26.9457	26.9167	0	29.0055	190	22	0.499029	-0.0955105	K0N6S7	K0N6S7	>tr|K0N6S7|K0N6S7_LACCA DNA gyrase subunit A OS=Lactobacillus casei W56 GN=gyrA PE=3 SV=1
24.9528	25.1146	25.3544	24.8815	25.1268	25.2235	24.4083	24.6728	24.582	22.4996	22.3982	22.7845	0	27.774	69	7	0.703485	-0.0633297	K0N6S8	K0N6S8	>tr|K0N6S8|K0N6S8_LACCA ApbE_3 protein OS=Lactobacillus casei W56 GN=apbE_3 PE=4 SV=1
23.7463	25.2876	24.0576	24.7244	24.6661	24.5069	25.1424	24.6984	25.0664	25.8276	25.2448	25.1415	0	28.1076	83	3	0.601961	0.268609	K0N6T2	K0N6T2	>tr|K0N6T2|K0N6T2_LACCA 30S ribosomal protein S18 OS=Lactobacillus casei W56 GN=rpsR PE=3 SV=1
24.8586	24.8516	25.3352	24.8766	25.2222	24.9298	24.6971	24.6398	23.8976	24.5841	24.7175	24.137	0	27.8427	75	6	0.97838	-0.00555738	K0N6T6	K0N6T6	>tr|K0N6T6|K0N6T6_LACCA Glutathione peroxidase OS=Lactobacillus casei W56 GN=gpo PE=3 SV=1
24.7727	25.5245	24.8873	25.1337	25.0386	25.2446	23.7358	23.3871	23.3156	25.0955	25.1612	25.1905	0	27.6976	90	10	0.764337	0.0774428	K0N6U0	K0N6U0	>tr|K0N6U0|K0N6U0_LACCA UPF0210 protein BN194_09830 OS=Lactobacillus casei W56 GN=BN194_09830 PE=3 SV=1
21.2497	22.1104	22.6043	22.3147	22.4635	22.7085	22.868	23.08	22.7099	19.9949	20.0559	19.9628	0	25.33	17	3	0.285644	0.507419	K0N6U3	K0N6U3	>tr|K0N6U3|K0N6U3_LACCA LytR_3 protein OS=Lactobacillus casei W56 GN=lytR_3 PE=4 SV=1
25.8298	25.6488	25.7311	25.3303	25.6102	25.5297	24.9784	24.7788	24.8402	23.7095	23.9012	23.5171	0	28.251	78	9	0.0662001	-0.246522	K0N6V0	K0N6V0	>tr|K0N6V0|K0N6V0_LACCA YwcC protein OS=Lactobacillus casei W56 GN=ywcC PE=4 SV=1
22.145	22.3386	22.6054	22.6551	22.7425	22.7066	22.0557	22.0541	22.2183	21.0741	21.0754	21.2057	0	25.2614	21	5	0.0674454	0.338395	K0N6W4	K0N6W4	>tr|K0N6W4|K0N6W4_LACCA Acetate kinase OS=Lactobacillus casei W56 GN=ackA_2 PE=3 SV=1
22.6999	23.0216	23.0731	22.9758	23.0522	23.2318	23.0099	23.2855	23.6316	25.4079	25.096	25.31	0	26.6385	76	7	0.328023	0.155034	K0N6W9	K0N6W9	>tr|K0N6W9|K0N6W9_LACCA Peptide chain release factor 2 OS=Lactobacillus casei W56 GN=prfB PE=3 SV=1
25.1664	24.9609	25.1257	25.3671	25.3607	25.1534	25.5138	25.4427	25.612	26.6433	26.505	26.3342	0	28.5196	151	11	0.0902711	0.209395	K0N6Y3	K0N6Y3	>tr|K0N6Y3|K0N6Y3_LACCA HPr kinase/phosphorylase OS=Lactobacillus casei W56 GN=hprK PE=3 SV=1
25.1747	24.9851	25.3347	25.1189	25.5224	25.5024	25.6428	25.5934	25.4329	24.3679	24.3925	24.1392	0	28.2753	69	6	0.261444	0.216447	K0N6Y5	K0N6Y5	>tr|K0N6Y5|K0N6Y5_LACCA Uncharacterized protein OS=Lactobacillus casei W56 GN=BN194_23460 PE=4 SV=1
28.206	27.8995	28.1698	28.1048	28.2766	28.0512	27.8854	27.8622	27.274	29.2756	29.3085	29.0925	0	31.2638	340	12	0.680408	0.052405	K0N6Y7	K0N6Y7	>tr|K0N6Y7|K0N6Y7_LACCA Uncharacterized protein OS=Lactobacillus casei W56 GN=BN194_23510 PE=4 SV=1
26.1026	25.9967	26.1956	26.1645	26.2028	26.1653	26.4688	26.3884	26.6642	26.1679	26.0868	26.4273	0	29.2778	208	13	0.249444	0.0791899	K0N6Z0	K0N6Z0	>tr|K0N6Z0|K0N6Z0_LACCA Uncharacterized protein OS=Lactobacillus casei W56 GN=BN194_10430 PE=4 SV=1
22.1584	22.3101	22.6711	22.8994	22.8542	23.1349	22.0168	22.4015	22.4867	22.004	22.0867	21.9656	0	25.5072	19	7	0.0291616	0.582946	K0N6Z4	K0N6Z4	>tr|K0N6Z4|K0N6Z4_LACCA Putative gluconeogenesis factor OS=Lactobacillus casei W56 GN=yjiF PE=3 SV=1
28.3142	28.9258	28.4239	29.3224	29.2753	29.4906	29.0615	29.1944	29.2122	31.7164	31.7196	31.6611	0	32.821	2113	6	0.0154086	0.808105	K0N700	K0N700	>tr|K0N700|K0N700_LACCA 10 kDa chaperonin OS=Lactobacillus casei W56 GN=groS PE=3 SV=1
23.4904	23.5907	23.8555	24.0658	24.2843	24.2196	23.8479	23.6196	24.2419	21.2955	21.1883	21.23	0	26.7575	51	9	0.0126847	0.544328	K0N709	K0N709	>tr|K0N709|K0N709_LACCA Uncharacterized protein OS=Lactobacillus casei W56 GN=BN194_23910 PE=4 SV=1
25.4218	25.3688	25.665	24.7246	25.2408	25.41	24.7209	24.9081	24.9149	24.1053	24.1716	24.1498	0	28.0849	84	7	0.185459	-0.360035	K0N712	K0N712	>tr|K0N712|K0N712_LACCA Elongation factor P OS=Lactobacillus casei W56 GN=efp_2 PE=3 SV=1
24.0235	23.8624	23.6801	24.4626	24.2649	24.4656	25.2168	25.3148	24.5346	26.8733	26.9628	26.4019	0	28.1326	71	8	0.0104669	0.542356	K0N715	K0N715	>tr|K0N715|K0N715_LACCA Uncharacterized protein OS=Lactobacillus casei W56 GN=BN194_24010 PE=4 SV=1
27.8885	27.7781	27.3971	28.1609	27.8467	27.6923	27.997	27.9949	28.0475	27.7486	27.3136	27.5048	0	30.8903	182	6	0.354995	0.212044	K0N724	K0N724	>tr|K0N724|K0N724_LACCA 50S ribosomal protein L11 OS=Lactobacillus casei W56 GN=rplK PE=3 SV=1
24.6836	24.5408	24.8672	24.6789	24.7685	24.9157	23.8126	24.3109	24.0581	24.7829	24.7	24.9049	0	27.7085	94	7	0.482601	0.0904598	K0N730	K0N730	>tr|K0N730|K0N730_LACCA Transcription termination/antitermination protein NusG OS=Lactobacillus casei W56 GN=nusG PE=3 SV=1
29.0633	30.0214	28.7817	30.1298	29.6579	29.8177	30.3687	29.8424	30.077	30.3845	30.2756	30.4392	0	32.8542	564	17	0.220892	0.579625	K0N736	K0N736	>tr|K0N736|K0N736_LACCA Triosephosphate isomerase OS=Lactobacillus casei W56 GN=tpiA PE=3 SV=1
21.1497	20.729	21.4205	21.126	21.2919	21.8535	23.6644	23.8298	23.8188	22.4201	22.9295	22.4347	0	25.5561	17	3	0.338236	0.324086	K0N752	K0N752	>tr|K0N752|K0N752_LACCA YhaI protein OS=Lactobacillus casei W56 GN=yhaI PE=4 SV=1
22.4266	22.0515	22.4361	22.3755	23.1187	22.8489	21.7554	22.3787	21.4838	19.9328	18.8352	19.4245	0	25.1992	20	3	0.13111	0.476269	K0N758	K0N758	>tr|K0N758|K0N758_LACCA Uracil-DNA glycosylase OS=Lactobacillus casei W56 GN=ung PE=3 SV=1
24.6208	24.1718	23.8535	24.4682	23.9238	24.23	23.1473	23.0757	21.9186	21.409	21.2208	21.0448	0	26.7082	26	3	0.977952	-0.00801849	K0N764	K0N764	>tr|K0N764|K0N764_LACCA Uncharacterized protein OS=Lactobacillus casei W56 GN=BN194_24860 PE=4 SV=1
26.1199	26.3998	26.5841	26.4109	26.142	26.339	28.9325	28.7769	29.0718	28.062	27.9923	27.7517	0	30.6284	55	13	0.676198	-0.0706298	K0N765	K0N765	>tr|K0N765|K0N765_LACCA Spermidine/putrescine import ATP-binding protein PotA OS=Lactobacillus casei W56 GN=potA_2 PE=3 SV=1
27.6135	27.5272	27.3684	27.3472	27.1803	27.051	26.5561	26.3122	26.5882	24.4936	24.5261	24.9082	0	29.9448	278	24	0.0501274	-0.3102	K0N779	K0N779	>tr|K0N779|K0N779_LACCA Uncharacterized protein OS=Lactobacillus casei W56 GN=BN194_11580 PE=4 SV=1
21.2864	21.7749	21.5768	21.6352	21.9836	23.168	21.179	21.3347	21.2966	20.4601	20.5431	19.0805	0	24.6474	6	2	0.213888	0.716201	K0N787	K0N787	>tr|K0N787|K0N787_LACCA Uncharacterized protein OS=Lactobacillus casei W56 GN=BN194_01370 PE=4 SV=1
23.4409	22.5458	22.3815	22.5266	23.2369	23.2225	24.8257	24.8492	24.2278	21.92	21.978	21.8744	0	26.7414	37	8	0.637129	0.205958	K0N788	K0N788	>tr|K0N788|K0N788_LACCA Uncharacterized protein OS=Lactobacillus casei W56 GN=BN194_22500 PE=4 SV=1
25.0044	25.1571	25.0676	25.0549	25.2597	25.3321	24.6758	24.8686	24.9427	24.3574	24.3255	24.337	0	27.9719	100	12	0.21317	0.139219	K0N791	K0N791	>tr|K0N791|K0N791_LACCA YtxK protein OS=Lactobacillus casei W56 GN=ytxK PE=4 SV=1
25.1456	23.7755	23.6528	25.0601	24.2995	24.4248	25.2247	25.2852	25.0481	22.6126	23.872	23.3247	0	28.248	97	3	0.491369	0.403479	K0N799	K0N799	>tr|K0N799|K0N799_LACCA Bkr4 protein OS=Lactobacillus casei W56 GN=bkr4 PE=4 SV=1
23.5899	23.9798	23.4824	23.1047	23.2164	23.1007	22.6922	22.9175	23.2836	22.4804	23.0039	23.2393	0	26.2316	18	8	0.02517	-0.543427	K0N7A4	K0N7A4	>tr|K0N7A4|K0N7A4_LACCA Mco protein OS=Lactobacillus casei W56 GN=mco PE=4 SV=1
24.594	24.5129	24.9335	24.6932	24.7991	24.8867	22.178	22.4237	22.3546	20.5403	18.9238	20.046	0	27.0906	61	17	0.466589	0.112886	K0N7A9	K0N7A9	>tr|K0N7A9|K0N7A9_LACCA DNA ligase OS=Lactobacillus casei W56 GN=ligA PE=3 SV=1
23.0657	23.0188	23.1914	22.4837	22.8704	22.9214	22.3164	21.7702	21.9747	21.0778	20.9517	20.8192	0	25.5908	25	7	0.0866093	-0.333476	K0N7B0	K0N7B0	>tr|K0N7B0|K0N7B0_LACCA 3-oxoacyl-[acyl-carrier-protein] synthase 3 OS=Lactobacillus casei W56 GN=fabH PE=3 SV=1
24.9041	24.6343	24.743	24.1625	24.077	23.981	25.7499	25.6553	25.8986	22.875	22.9206	22.8966	0	27.8982	96	17	0.00188673	-0.686927	K0N7B1	K0N7B1	>tr|K0N7B1|K0N7B1_LACCA Acetate kinase OS=Lactobacillus casei W56 GN=ackA PE=3 SV=1
22.166	22.1308	23.1586	22.9529	23.2074	23.3135	22.2966	22.8406	23.3979	21.9064	21.9082	21.9407	0	25.7801	30	4	0.129703	0.672832	K0N7B3	K0N7B3	>tr|K0N7B3|K0N7B3_LACCA Uncharacterized protein OS=Lactobacillus casei W56 GN=BN194_11980 PE=4 SV=1
20.9157	20.9163	21.4628	20.3543	20.8407	20.999	23.719	23.9203	22.7705	20.9114	20.8788	21.138	0	25.3033	14	8	0.240094	-0.366944	K0N7C1	K0N7C1	>tr|K0N7C1|K0N7C1_LACCA DppE protein OS=Lactobacillus casei W56 GN=dppE PE=4 SV=1
21.8426	22.1233	21.6324	23.4076	23.2911	23.269	22.9705	22.9905	23.1513	19.8491	20.2166	18.9111	0	25.6669	19	4	0.000606409	1.45645	K0N7D4	K0N7D4	>tr|K0N7D4|K0N7D4_LACCA Uncharacterized protein OS=Lactobacillus casei W56 GN=BN194_01870 PE=4 SV=1
25.3115	25.5465	25.7521	25.4447	25.5968	25.7505	25.4834	25.5195	25.8636	23.7551	23.9834	24.0298	0	28.4537	102	16	0.715353	0.0606448	K0N7D5	K0N7D5	>tr|K0N7D5|K0N7D5_LACCA PepS protein OS=Lactobacillus casei W56 GN=pepS PE=4 SV=1
25.124	25.1106	25.1899	24.9696	24.8736	25.0161	24.5996	24.3462	24.3404	24.1406	23.9058	23.9363	0	27.7764	78	9	0.0178721	-0.18842	K0N7E0	K0N7E0	>tr|K0N7E0|K0N7E0_LACCA Methionine aminopeptidase OS=Lactobacillus casei W56 GN=map PE=3 SV=1
27.8239	27.4552	27.6319	25.7086	25.7137	25.6822	25.9033	25.9332	25.9448	25.3801	25.2788	25.1609	0	29.57	220	22	5.47351e-05	-1.93551	K0N7E3	K0N7E3	>tr|K0N7E3|K0N7E3_LACCA UTP--glucose-1-phosphate uridylyltransferase OS=Lactobacillus casei W56 GN=cap4C PE=3 SV=1
27.8757	27.5137	27.9464	27.7939	27.917	28.1663	27.9299	27.9704	28.0472	29.3003	29.3068	29.3928	0	31.2563	325	19	0.356002	0.180473	K0N7E5	K0N7E5	>tr|K0N7E5|K0N7E5_LACCA DNA-directed RNA polymerase subunit alpha OS=Lactobacillus casei W56 GN=rpoA PE=3 SV=1
27.2531	27.1438	27.0774	27.1372	27.2299	27.3247	27.0137	27.151	27.3377	27.934	27.8102	27.776	0	30.3104	286	11	0.385371	0.0725269	K0N7F0	K0N7F0	>tr|K0N7F0|K0N7F0_LACCA Adenylate kinase OS=Lactobacillus casei W56 GN=adk PE=3 SV=1
27.3214	27.4414	27.0215	27.6449	27.2795	27.2619	27.8179	27.5	27.414	26.637	26.5475	26.7108	0	30.3109	120	6	0.490222	0.133997	K0N7F4	K0N7F4	>tr|K0N7F4|K0N7F4_LACCA 50S ribosomal protein L18 OS=Lactobacillus casei W56 GN=rplR PE=3 SV=1
20.9731	18.0507	18.281	20.5791	17.8314	18.522	21.245	17.449	17.9656	21.5926	22.4889	22.0171	0	22.5913	7	3	0.925669	-0.124084	K0N7F5	K0N7F5	>tr|K0N7F5|K0N7F5_LACCA Homoserine dehydrogenase OS=Lactobacillus casei W56 GN=hom PE=3 SV=1
26.8359	26.5906	26.7242	27.2163	27.2485	27.2021	27.3214	27.3188	27.3382	27.0285	26.9394	26.8908	0	30.1625	204	17	0.00219445	0.505406	K0N7F7	K0N7F7	>tr|K0N7F7|K0N7F7_LACCA Ribosome-binding ATPase YchF OS=Lactobacillus casei W56 GN=engD PE=3 SV=1
25.33	25.6554	25.6606	25.314	25.4704	25.4692	25.0134	24.7054	24.7095	25.4748	25.5013	25.4652	0	28.3063	102	13	0.340805	-0.130792	K0N7F8	K0N7F8	>tr|K0N7F8|K0N7F8_LACCA PatA_2 protein OS=Lactobacillus casei W56 GN=patA_2 PE=3 SV=1
26.9478	26.0833	26.4765	27.238	27.1355	27.2804	27.4659	27.2785	27.0193	25.769	25.6337	25.6365	0	30.0303	223	8	0.0477592	0.715441	K0N7F9	K0N7F9	>tr|K0N7F9|K0N7F9_LACCA 50S ribosomal protein L24 OS=Lactobacillus casei W56 GN=rplX PE=3 SV=1
25.3003	25.3566	25.6611	25.2741	25.4373	25.4712	24.5134	24.8403	24.9609	24.8989	24.8717	24.9811	0	28.178	83	10	0.741105	-0.0451647	K0N7G4	K0N7G4	>tr|K0N7G4|K0N7G4_LACCA VanR protein OS=Lactobacillus casei W56 GN=vanR PE=4 SV=1
26.5792	26.5422	26.6713	26.8202	26.7519	27.0339	26.517	26.6705	27.1196	26.0647	25.9684	26.2828	0	29.7353	188	9	0.0437466	0.27112	K0N7G5	K0N7G5	>tr|K0N7G5|K0N7G5_LACCA 30S ribosomal protein S3 OS=Lactobacillus casei W56 GN=rpsC PE=3 SV=1
28.5881	28.3765	28.3646	28.9216	28.6904	28.6378	29.1192	29.0011	29.01	27.9301	27.8694	27.935	0	31.6905	299	10	0.0538251	0.306884	K0N7H0	K0N7H0	>tr|K0N7H0|K0N7H0_LACCA 50S ribosomal protein L4 OS=Lactobacillus casei W56 GN=rplD PE=3 SV=1
24.2943	24.1677	23.8889	24.6439	24.5359	24.3709	23.465	23.5175	23.1794	22.5088	22.4226	22.4482	0	26.9289	39	6	0.0496155	0.399942	K0N7H2	K0N7H2	>tr|K0N7H2|K0N7H2_LACCA Uncharacterized protein OS=Lactobacillus casei W56 GN=BN194_02170 PE=4 SV=1
29.5053	29.0163	28.7869	29.4539	29.1579	29.0195	29.1533	28.6331	28.3909	28.4313	28.2336	28.1091	0	31.9778	669	30	0.686186	0.107622	K0N7I6;K0N4A6	K0N7I6	>tr|K0N7I6|K0N7I6_LACCA Glucose-6-phosphate isomerase OS=Lactobacillus casei W56 GN=pgi PE=3 SV=1
24.9692	24.9235	25.3682	24.7525	25.0861	24.9038	26.7938	26.9388	26.8802	25.8085	25.7827	25.8833	0	28.9203	158	18	0.36944	-0.172795	K0N7I8	K0N7I8	>tr|K0N7I8|K0N7I8_LACCA ATP-dependent zinc metalloprotease FtsH OS=Lactobacillus casei W56 GN=ftsH PE=3 SV=1
30.9557	30.9606	30.815	31.0111	31.0792	31.0308	30.9475	30.7186	30.6103	31.9016	31.9666	31.6882	0	34.0329	635	18	0.0663142	0.129918	K0N7J5	K0N7J5	>tr|K0N7J5|K0N7J5_LACCA L-lactate dehydrogenase OS=Lactobacillus casei W56 GN=ldh PE=3 SV=1
22.4576	22.6895	22.8724	23.0666	23.1331	21.3901	23.4065	23.5011	23.7456	24.0044	23.8911	24.1169	0	26.2044	18	2	0.817943	-0.143227	K0N7J7	K0N7J7	>tr|K0N7J7|K0N7J7_LACCA Uncharacterized protein OS=Lactobacillus casei W56 GN=BN194_26610 PE=4 SV=1
23.1395	23.0624	23.3629	22.5272	22.8853	22.8463	21.078	21.0948	21.3287	18.0557	19.8243	19.6475	0	25.5261	25	7	0.039749	-0.435346	K0N7J8	K0N7J8	>tr|K0N7J8|K0N7J8_LACCA Uncharacterized protein OS=Lactobacillus casei W56 GN=BN194_23650 PE=4 SV=1
30.3616	30.4325	30.2894	31.0725	30.9678	30.9123	30.9861	30.9971	30.8358	34.1313	33.9176	33.8618	0	34.8723	4325	37	0.000569741	0.623021	K0N7K7	K0N7K7	>tr|K0N7K7|K0N7K7_LACCA 60 kDa chaperonin OS=Lactobacillus casei W56 GN=groL PE=3 SV=1
21.7796	21.9233	22.4533	22.6019	22.7899	22.8166	23.2322	23.1359	23.6182	22.0301	21.6778	22.0612	0	25.7675	20	5	0.033821	0.684067	K0N7L2	K0N7L2	>tr|K0N7L2|K0N7L2_LACCA Uncharacterized protein OS=Lactobacillus casei W56 GN=BN194_02420 PE=4 SV=1
21.95	22.2889	20.5336	21.8789	21.7271	22.6821	21.3967	21.0935	21.326	18.3138	18.892	20.0851	0	24.6069	14	7	0.45674	0.505182	K0N7L3	K0N7L3	>tr|K0N7L3|K0N7L3_LACCA tRNA N6-adenosine threonylcarbamoyltransferase OS=Lactobacillus casei W56 GN=tsaD PE=3 SV=1
25.7972	25.0941	25.1623	25.9714	25.5434	25.287	25.9038	25.5352	25.1897	26.9039	26.6712	26.4217	0	28.7637	257	5	0.452493	0.249381	K0N7L4	K0N7L4	>tr|K0N7L4|K0N7L4_LACCA Probable DNA-directed RNA polymerase subunit delta OS=Lactobacillus casei W56 GN=rpoE PE=3 SV=1
22.3547	22.7668	22.428	22.4579	22.7623	22.7686	22.3596	22.0917	22.6156	24.2616	24.2332	24.5241	0	25.9136	31	6	0.420244	0.146423	K0N7L6	K0N7L6	>tr|K0N7L6|K0N7L6_LACCA AnsA protein OS=Lactobacillus casei W56 GN=ansA PE=3 SV=1
19.952	19.8835	19.9801	19.819	19.9055	19.4578	21.9899	20.7724	21.9652	20.6595	18.6263	20.4987	0	23.6128	7	3	0.206264	-0.211109	K0N7L7	K0N7L7	>tr|K0N7L7|K0N7L7_LACCA Uncharacterized protein OS=Lactobacillus casei W56 GN=BN194_02470 PE=4 SV=1
23.0577	23.0937	23.3158	23.3144	23.5978	23.5456	23.3176	23.5781	23.4935	24.4013	24.498	24.1749	0	26.5256	36	8	0.0497503	0.330189	K0N7L9	K0N7L9	>tr|K0N7L9|K0N7L9_LACCA Thymidylate kinase OS=Lactobacillus casei W56 GN=tmk PE=3 SV=1
19.3211	19.6737	19.9034	20.3053	20.9246	20.4986	20.3778	20.5844	20.1134	20.4231	20.7813	20.58	0	23.2314	8	2	0.0193598	0.94346	K0N7M1	K0N7M1	>tr|K0N7M1|K0N7M1_LACCA tRNA-specific adenosine deaminase OS=Lactobacillus casei W56 GN=tadA PE=3 SV=1
24.9801	24.9496	25.1957	25.1691	25.4497	25.515	25.234	25.2832	25.4088	26.6115	26.5468	26.5911	0	28.5159	114	11	0.0627004	0.336123	K0N7M3	K0N7M3	>tr|K0N7M3|K0N7M3_LACCA YkwC protein OS=Lactobacillus casei W56 GN=ykwC PE=4 SV=1
28.8221	28.635	28.3464	28.8017	28.7653	28.7876	29.262	29.0733	28.9501	27.9416	27.7155	27.6184	0	31.7338	347	12	0.256066	0.183736	K0N7M7	K0N7M7	>tr|K0N7M7|K0N7M7_LACCA 50S ribosomal protein L1 OS=Lactobacillus casei W56 GN=rplA PE=3 SV=1
26.1762	25.8555	26.2386	25.7541	25.8797	25.8116	24.5548	24.3615	24.4264	24.6285	24.4327	24.5053	0	28.5025	87	11	0.0910542	-0.274988	K0N7M9	K0N7M9	>tr|K0N7M9|K0N7M9_LACCA PurR_2 protein OS=Lactobacillus casei W56 GN=purR_2 PE=4 SV=1
30.8244	30.8157	30.9749	30.8744	31.0059	31.0572	29.9463	29.934	30.0301	32.1929	32.1691	32.262	0	33.995	1183	29	0.225348	0.107501	K0N7P0	K0N7P0	>tr|K0N7P0|K0N7P0_LACCA Tagatose 1,6-diphosphate aldolase OS=Lactobacillus casei W56 GN=lacD2_2 PE=3 SV=1
19.4356	19.7118	19.3891	19.6328	19.3905	19.3856	19.6339	19.7088	21.259	22.2158	20.3943	20.3403	0	22.7701	3	3	0.759277	-0.0425351	K0N7Q1	K0N7Q1	>tr|K0N7Q1|K0N7Q1_LACCA Uncharacterized protein OS=Lactobacillus casei W56 GN=BN194_24500 PE=4 SV=1
23.6476	23.5043	23.6593	23.3911	23.451	23.4511	22.8622	22.9426	23.0771	20.3689	19.1067	19.1653	0	26.1306	28	6	0.0323653	-0.172651	K0N7Q6	K0N7Q6	>tr|K0N7Q6|K0N7Q6_LACCA Uncharacterized protein OS=Lactobacillus casei W56 GN=BN194_27210 PE=4 SV=1
22.1132	22.9463	22.4398	22.4229	22.4017	22.7536	21.1693	21.2675	21.8694	20.155	19.4777	18.9051	0	24.9572	14	2	0.926469	0.0263093	K0N7R2	K0N7R2	>tr|K0N7R2|K0N7R2_LACCA YjdJ protein OS=Lactobacillus casei W56 GN=yjdJ PE=4 SV=1
24.3992	24.7894	24.5356	24.438	24.8942	24.6203	23.1682	22.6116	22.6914	20.6096	18.9443	18.556	0	26.9663	55	4	0.686228	0.0760949	K0N7R3	K0N7R3	>tr|K0N7R3|K0N7R3_LACCA YcnE protein OS=Lactobacillus casei W56 GN=ycnE PE=4 SV=1
22.4293	21.9953	23.1589	21.7935	22.9869	22.4361	21.1424	21.4907	21.7507	21.7311	22.2602	22.2143	0	25.277	13	5	0.812885	-0.122331	K0N7R7	K0N7R7	>tr|K0N7R7|K0N7R7_LACCA 2,3-bisphosphoglycerate-dependent phosphoglycerate mutase OS=Lactobacillus casei W56 GN=gpmA1 PE=3 SV=1
24.2863	24.658	24.7031	24.0538	24.4022	24.4306	22.217	21.8292	22.2274	18.7532	20.2145	18.793	0	26.7448	55	12	0.229981	-0.253568	K0N7S0	K0N7S0	>tr|K0N7S0|K0N7S0_LACCA Uncharacterized protein OS=Lactobacillus casei W56 GN=BN194_13380 PE=4 SV=1
19.4968	20.9954	19.6926	21.2353	19.425	19.672	21.5456	21.9692	21.2315	21.1282	21.3518	22.3647	0	23.6873	10	4	0.949987	0.0491556	K0N7S2	K0N7S2	>tr|K0N7S2|K0N7S2_LACCA Uncharacterized protein OS=Lactobacillus casei W56 GN=BN194_13430 PE=3 SV=1
24.6732	24.5529	24.8321	24.597	24.8256	24.8708	24.5613	24.5636	24.6643	24.8983	24.8898	24.96	0	27.7369	81	11	0.540272	0.0783386	K0N7S4	K0N7S4	>tr|K0N7S4|K0N7S4_LACCA TrpS protein OS=Lactobacillus casei W56 GN=trpS PE=3 SV=1
21.5088	21.2189	21.6862	21.3544	21.85	21.5229	23.4923	23.144	23.4573	23.6049	23.4985	23.1732	0	25.6155	28	4	0.627755	0.1045	K0N7S9	K0N7S9	>tr|K0N7S9|K0N7S9_LACCA ATP synthase subunit b OS=Lactobacillus casei W56 GN=atpF PE=3 SV=1
23.5414	23.0785	22.1396	23.0196	23.3445	23.3372	20.7724	21.0763	21.0188	19.4468	19.6653	20.0947	0	25.4788	17	4	0.502193	0.313858	K0N7T4	K0N7T4	>tr|K0N7T4|K0N7T4_LACCA Uncharacterized protein OS=Lactobacillus casei W56 GN=BN194_13680 PE=4 SV=1
23.5804	23.2703	23.5959	23.3688	23.2935	23.5249	21.9474	21.7951	22.2663	21.4054	21.6327	21.7463	0	26.0017	25	5	0.530475	-0.0864671	K0N7U0	K0N7U0	>tr|K0N7U0|K0N7U0_LACCA SufD protein OS=Lactobacillus casei W56 GN=sufD PE=4 SV=1
25.6266	25.4181	25.2086	25.4579	25.2002	25.2119	24.7827	24.5476	24.6572	24.5937	24.3402	24.4438	0	28.137	98	11	0.433899	-0.127773	K0N7U2	K0N7U2	>tr|K0N7U2|K0N7U2_LACCA Pmi protein OS=Lactobacillus casei W56 GN=pmi PE=3 SV=1
24.0825	23.4598	24.318	22.759	23.5641	23.4862	25.5412	25.2464	25.3657	20.2547	21.0432	20.4526	0	27.3432	62	6	0.132209	-0.683668	K0N7U7	K0N7U7	>tr|K0N7U7|K0N7U7_LACCA LevE protein OS=Lactobacillus casei W56 GN=levE PE=4 SV=1
25.7307	25.8654	25.7033	25.563	25.5612	25.513	25.7729	25.5785	25.5258	25.5418	25.3318	25.5634	0	28.6363	117	16	0.0138248	-0.220728	K0N7U8	K0N7U8	>tr|K0N7U8|K0N7U8_LACCA YghZ protein OS=Lactobacillus casei W56 GN=yghZ PE=4 SV=1
21.3794	21.3563	22.2396	21.3226	21.8592	21.9827	19.4846	19.6274	19.5437	18.8429	19.346	20.4272	0	24.0969	17	4	0.867359	0.0630735	K0N7W0	K0N7W0	>tr|K0N7W0|K0N7W0_LACCA GpmA2_2 protein OS=Lactobacillus casei W56 GN=gpmA2_2 PE=4 SV=1
24.2263	24.4978	24.5347	24.2584	24.1978	24.3454	24.032	24.2043	24.5537	23.3519	23.6691	23.8696	0	27.2192	61	11	0.224858	-0.152421	K0N7Z7	K0N7Z7	>tr|K0N7Z7|K0N7Z7_LACCA Probable tRNA sulfurtransferase OS=Lactobacillus casei W56 GN=thiI PE=3 SV=1
22.6119	22.0365	22.7202	23.0838	22.9924	23.3033	21.7361	22.0049	22.0188	21.2086	20.9584	21.0317	0	25.4632	20	3	0.0442342	0.670314	K0N802	K0N802	>tr|K0N802|K0N802_LACCA Uncharacterized protein OS=Lactobacillus casei W56 GN=BN194_14530 PE=4 SV=1
20.4805	22.4783	22.9573	22.211	22.5057	22.1873	22.189	22.2106	22.4825	20.3919	20.0849	19.0796	0	25.0913	15	2	0.689172	0.329316	K0N805	K0N805	>tr|K0N805|K0N805_LACCA MinC protein OS=Lactobacillus casei W56 GN=minC PE=4 SV=1
22.5916	22.488	22.9655	23.0577	23.1361	23.2348	23.8625	23.8943	24.3218	23.9304	24.0583	23.9946	0	26.4635	51	9	0.0399968	0.461202	K0N814	K0N814	>tr|K0N814|K0N814_LACCA Ribosomal RNA small subunit methyltransferase H OS=Lactobacillus casei W56 GN=rsmH PE=3 SV=1
28.1942	27.7986	27.814	28.1906	28.0816	28.1633	28.3695	28.2341	28.2279	26.9301	26.8715	26.8968	0	31.0312	360	9	0.191446	0.209546	K0N828	K0N828	>tr|K0N828|K0N828_LACCA 50S ribosomal protein L13 OS=Lactobacillus casei W56 GN=rplM PE=3 SV=1
22.9779	23.0371	22.4995	23.6332	23.1352	23.0061	22.5563	22.4445	19.4274	22.5322	18.999	18.1649	0	25.6846	11	3	0.176158	0.42002	K0N833	K0N833	>tr|K0N833|K0N833_LACCA Uncharacterized protein OS=Lactobacillus casei W56 GN=BN194_25900 PE=4 SV=1
27.0302	26.6451	25.7586	27.5735	26.2958	26.43	26.48	26.3285	26.2691	26.0711	25.7377	25.3076	0	29.528	136	5	0.629665	0.288421	K0N841	K0N841	>tr|K0N841|K0N841_LACCA 50S ribosomal protein L17 OS=Lactobacillus casei W56 GN=rplQ PE=3 SV=1
25.334	25.3914	25.5235	25.0756	25.2839	25.4345	25.4334	25.5718	25.4885	22.6074	22.5608	22.6596	0	28.2101	87	14	0.268861	-0.151601	K0N844	K0N844	>tr|K0N844|K0N844_LACCA tRNA-specific 2-thiouridylase MnmA OS=Lactobacillus casei W56 GN=mnmA PE=3 SV=1
24.8528	24.1874	24.8352	24.5714	24.405	23.8796	24.3063	24.6408	24.5616	24.0798	23.7692	23.1947	0	27.4301	41	4	0.323948	-0.339781	K0N847	K0N847	>tr|K0N847|K0N847_LACCA Translation initiation factor IF-1 OS=Lactobacillus casei W56 GN=infA PE=3 SV=1
27.623	27.9039	27.9282	28.0482	28.2805	28.335	28.063	28.2898	28.3015	27.9028	27.8819	27.7852	0	31.0691	191	9	0.0376265	0.40288	K0N853	K0N853	>tr|K0N853|K0N853_LACCA 30S ribosomal protein S5 OS=Lactobacillus casei W56 GN=rpsE PE=3 SV=1
24.0744	23.8666	22.9597	24.2517	23.776	20.2349	23.9647	24.1484	19.2017	22.9136	23.1882	18.9278	0	26.6874	27	3	0.539564	-0.879349	K0N856	K0N856	>tr|K0N856|K0N856_LACCA UPF0356 protein BN194_15030 OS=Lactobacillus casei W56 GN=BN194_15030 PE=3 SV=1
28.4822	28.6091	28.7428	28.798	28.8963	29.0713	29.1593	29.2425	29.3182	28.3732	28.5124	28.525	0	31.8655	393	7	0.0474017	0.310467	K0N859	K0N859	>tr|K0N859|K0N859_LACCA 50S ribosomal protein L5 OS=Lactobacillus casei W56 GN=rplE PE=3 SV=1
24.9237	24.5589	24.938	24.3637	24.4981	24.4076	26.1852	26.1944	26.2069	25.994	25.6828	25.8484	0	28.4459	116	13	0.0421029	-0.383742	K0N860	K0N860	>tr|K0N860|K0N860_LACCA PdhA protein OS=Lactobacillus casei W56 GN=pdhA PE=4 SV=1
26.0657	24.958	24.6234	26.0073	25.535	25.5193	26.3878	25.7474	24.7192	24.9395	24.871	24.4715	0	28.621	84	5	0.367323	0.471489	K0N863	K0N863	>tr|K0N863|K0N863_LACCA 50S ribosomal protein L16 OS=Lactobacillus casei W56 GN=rplP PE=3 SV=1
26.6919	27.1967	27.1906	27.6694	27.8103	27.7646	27.8938	27.9834	28.1074	26.6123	26.9056	27.2764	0	30.6969	225	11	0.0138248	0.721706	K0N869	K0N869	>tr|K0N869|K0N869_LACCA 50S ribosomal protein L23 OS=Lactobacillus casei W56 GN=rplW PE=3 SV=1
29.7815	29.5861	29.2433	29.9364	29.4801	29.5482	29.4397	29.3025	29.2663	29.8846	29.7517	29.5895	0	32.5956	980	30	0.607736	0.117893	K0N884	K0N884	>tr|K0N884|K0N884_LACCA Trigger factor OS=Lactobacillus casei W56 GN=tig PE=3 SV=1
22.5314	22.611	22.1252	22.2263	21.3541	21.5304	20.4525	20.593	19.5288	20.913	21.0858	18.7431	0	24.5989	16	2	0.0784365	-0.718939	K0N885	K0N885	>tr|K0N885|K0N885_LACCA Uncharacterized protein OS=Lactobacillus casei W56 GN=BN194_04820 PE=4 SV=1
26.0934	26.1498	26.2218	26.1474	26.1605	26.0378	25.8947	25.9481	25.9242	25.5953	25.6217	25.5701	0	28.9905	151	20	0.501553	-0.0397002	K0N887	K0N887	>tr|K0N887|K0N887_LACCA ClpB_2 protein OS=Lactobacillus casei W56 GN=clpB_2 PE=4 SV=1
23.5008	23.747	23.8193	23.5818	23.7936	23.7123	23.6273	23.7021	23.7508	25.7126	25.7721	25.8512	0	27.1705	62	9	0.955182	0.00684484	K0N893	K0N893	>tr|K0N893|K0N893_LACCA 33 kDa chaperonin OS=Lactobacillus casei W56 GN=hslO PE=3 SV=1
21.6279	21.5514	21.9319	21.797	22.7569	22.6919	23.7021	23.8246	23.7336	24.8285	24.9945	24.9235	0	26.4509	35	3	0.0978563	0.711578	K0N8A1	K0N8A1	>tr|K0N8A1|K0N8A1_LACCA YqjQ protein OS=Lactobacillus casei W56 GN=yqjQ PE=3 SV=1
25.953	26.4875	26.3295	26.2706	26.4232	26.4102	26.2197	26.3206	26.3577	26.9644	26.8499	26.7112	0	29.3665	151	10	0.539089	0.111285	K0N8A3	K0N8A3	>tr|K0N8A3|K0N8A3_LACCA Uncharacterized protein OS=Lactobacillus casei W56 GN=BN194_04970 PE=4 SV=1
22.1664	22.0135	21.8705	21.8639	21.9091	21.7522	20.275	20.9564	19.904	21.7058	21.5985	21.5637	0	24.3922	7	5	0.146407	-0.175092	K0N8A4	K0N8A4	>tr|K0N8A4|K0N8A4_LACCA Nicotinate phosphoribosyltransferase OS=Lactobacillus casei W56 GN=pncB_2 PE=3 SV=1
24.6608	24.2723	24.3943	24.6649	24.8111	24.9576	23.948	23.3689	22.7638	23.4113	22.6128	22.8593	0	27.2	83	7	0.0608112	0.368734	K0N8A7	K0N8A7	>tr|K0N8A7|K0N8A7_LACCA YabR protein OS=Lactobacillus casei W56 GN=yabR PE=4 SV=1
23.9045	22.6158	23.2191	23.6455	23.3843	23.3608	21.9643	21.7047	21.8931	21.998	21.7899	21.5469	0	25.9284	44	8	0.601492	0.217041	K0N8A9	K0N8A9	>tr|K0N8A9|K0N8A9_LACCA UshA protein OS=Lactobacillus casei W56 GN=ushA PE=3 SV=1
22.0699	22.2375	22.6203	22.3759	22.9231	22.4882	21.5669	21.6844	22.0914	20.1522	19.7037	17.5636	0	25.1185	17	6	0.286609	0.28649	K0N8B2	K0N8B2	>tr|K0N8B2|K0N8B2_LACCA NrnA_2 protein OS=Lactobacillus casei W56 GN=nrnA_2 PE=4 SV=1
21.4241	21.6123	22.0924	21.9968	22.3835	22.3702	22.0292	22.2775	22.2993	21.7561	21.8928	21.9412	0	24.9587	30	4	0.0837204	0.540571	K0N8B3	K0N8B3	>tr|K0N8B3|K0N8B3_LACCA Peptidyl-tRNA hydrolase OS=Lactobacillus casei W56 GN=pth PE=3 SV=1
31.5322	31.359	31.403	31.4886	31.4883	31.4101	30.4174	30.2909	30.3752	30.7614	30.6271	30.6262	0	34.1052	1662	35	0.623156	0.0309149	K0N8B6	K0N8B6	>tr|K0N8B6|K0N8B6_LACCA Pyruvate kinase OS=Lactobacillus casei W56 GN=pyk PE=3 SV=1
23.2818	23.4415	23.2863	23.7659	23.6226	23.8382	23.9133	24.0021	24.3125	23.0729	23.3127	23.3582	0	26.7117	65	8	0.0078749	0.405663	K0N8C2	K0N8C2	>tr|K0N8C2|K0N8C2_LACCA Uncharacterized protein OS=Lactobacillus casei W56 GN=BN194_29310 PE=4 SV=1
25.5432	25.3423	26.0203	26.0416	26.1198	26.1146	24.4241	24.6381	24.5687	24.9887	25.13	25.2298	0	28.5271	163	20	0.0872861	0.456725	K0N8C7	K0N8C7	>tr|K0N8C7|K0N8C7_LACCA DEAD-box ATP-dependent RNA helicase CshA OS=Lactobacillus casei W56 GN=cshA PE=3 SV=1
25.8859	25.4358	25.3658	25.9552	25.8721	25.7363	27.1719	26.9206	26.8572	28.1416	28.1887	28.1914	0	29.7234	165	15	0.170501	0.292021	K0N8D9	K0N8D9	>tr|K0N8D9|K0N8D9_LACCA HtrA protein OS=Lactobacillus casei W56 GN=htrA PE=4 SV=1
23.999	23.8474	24.1703	24.1984	24.226	24.2075	26.5155	26.6426	26.5995	23.7685	24.1843	24.3319	0	28.367	86	14	0.0936945	0.205035	K0N8E1	K0N8E1	>tr|K0N8E1|K0N8E1_LACCA GTPase Der OS=Lactobacillus casei W56 GN=der PE=3 SV=1
24.1379	23.8131	24.2206	24.1047	24.3964	24.3595	24.0077	24.209	24.2178	25.0719	25.238	25.2578	0	27.3497	106	12	0.211379	0.22965	K0N8E4	K0N8E4	>tr|K0N8E4|K0N8E4_LACCA YycF_2 protein OS=Lactobacillus casei W56 GN=yycF_2 PE=4 SV=1
31.0585	30.7571	30.5573	30.4821	30.2292	30.2297	30.6506	30.502	30.3926	30.6043	30.6854	30.5951	0	33.6591	1110	17	0.0470382	-0.477262	K0N8E6	K0N8E6	>tr|K0N8E6|K0N8E6_LACCA Cysteine synthase OS=Lactobacillus casei W56 GN=cysK PE=3 SV=1
24.5232	25.7693	24.6899	24.893	24.8072	24.6351	25.7395	25.4096	25.3967	23.7514	23.6895	23.9092	0	28.1462	90	11	0.616486	-0.215707	K0N8E8	K0N8E8	>tr|K0N8E8|K0N8E8_LACCA Uncharacterized protein OS=Lactobacillus casei W56 GN=BN194_15780 PE=4 SV=1
25.0827	24.8165	25.3828	25.268	25.4489	25.4704	24.6634	24.6982	24.9652	24.9956	24.9139	25.1926	0	28.1095	74	9	0.161082	0.301748	K0N8F3	K0N8F3	>tr|K0N8F3|K0N8F3_LACCA Uncharacterized protein OS=Lactobacillus casei W56 GN=BN194_15830 PE=4 SV=1
20.929	20.9208	21.0808	21.4011	21.2846	22.5688	20.7166	21.0841	21.1495	20.533	20.6142	20.2132	0	24.2624	9	3	0.134171	0.774668	K0N8F9	K0N8F9	>tr|K0N8F9|K0N8F9_LACCA Uncharacterized protein OS=Lactobacillus casei W56 GN=BN194_27050 PE=4 SV=1
20.933	20.5297	20.7308	21.249	20.9598	20.6592	24.3112	23.9836	23.3236	21.6489	21.5137	21.6419	0	25.5266	36	3	0.337043	0.224794	K0N8G4	K0N8G4	>tr|K0N8G4|K0N8G4_LACCA SorA_4 protein OS=Lactobacillus casei W56 GN=sorA_4 PE=4 SV=1
23.2166	22.7588	23.7861	23.5918	23.4895	23.8651	24.8817	25.334	25.2848	21.4246	21.5691	21.371	0	27.1146	45	13	0.281523	0.394965	K0N8H4	K0N8H4	>tr|K0N8H4|K0N8H4_LACCA Uncharacterized protein OS=Lactobacillus casei W56 GN=BN194_29810 PE=4 SV=1
23.712	23.6643	23.8935	23.9096	23.7907	23.9809	25.3514	25.3833	25.4377	25.1725	24.9894	25.1797	0	27.6278	62	11	0.198809	0.13715	K0N8I1	K0N8I1	>tr|K0N8I1|K0N8I1_LACCA GlnH_2 protein OS=Lactobacillus casei W56 GN=glnH_2 PE=4 SV=1
23.3016	23.61	22.8058	23.2585	22.1314	22.8913	24.7906	24.753	25.009	23.9105	24.2336	24.1275	0	26.8889	32	6	0.303907	-0.478741	K0N8I3	K0N8I3	>tr|K0N8I3|K0N8I3_LACCA YpuA protein OS=Lactobacillus casei W56 GN=ypuA PE=4 SV=1
27.0097	26.6691	26.6178	25.8823	25.8591	25.7596	27.5906	27.358	27.3499	21.3227	22.0196	21.2068	0	29.6719	265	28	0.00192543	-0.931829	K0N8I5	K0N8I5	>tr|K0N8I5|K0N8I5_LACCA PflB protein OS=Lactobacillus casei W56 GN=pflB PE=4 SV=1
23.0771	23.3784	23.5465	22.8448	23.1036	23.6393	21.4646	21.1432	21.0748	19.7548	21.2977	20.8227	0	25.667	19	4	0.6375	-0.138102	K0N8I9	K0N8I9	>tr|K0N8I9|K0N8I9_LACCA Maa protein OS=Lactobacillus casei W56 GN=maa PE=4 SV=1
22.9711	23.2656	23.5881	23.3838	23.4605	23.5407	24.2282	24.3583	24.3617	24.497	24.5378	24.6486	0	26.8912	45	7	0.367118	0.186771	K0N8J7	K0N8J7	>tr|K0N8J7|K0N8J7_LACCA LemA protein OS=Lactobacillus casei W56 GN=lemA PE=4 SV=1
24.4473	24.2563	24.5178	24.7025	24.9127	24.9466	24.9519	24.7963	24.9584	25.1943	25.1072	25.1154	0	27.7877	92	13	0.0149726	0.446817	K0N8K3	K0N8K3	>tr|K0N8K3|K0N8K3_LACCA GarB protein OS=Lactobacillus casei W56 GN=garB PE=4 SV=1
24.9771	24.5861	25.0577	25.367	25.3259	25.123	25.0083	25.032	25.2444	25.051	24.4171	24.6685	0	28.089	94	13	0.0720716	0.398352	K0N8L5	K0N8L5	>tr|K0N8L5|K0N8L5_LACCA Uncharacterized protein OS=Lactobacillus casei W56 GN=BN194_16330 PE=4 SV=1
21.3772	21.3518	22.0427	21.3344	22.072	22.2761	19.6682	19.9222	20.5472	18.8106	19.9728	19.5939	0	24.2568	9	5	0.451903	0.3036	K0N8M1	K0N8M1	>tr|K0N8M1|K0N8M1_LACCA UvrA_3 protein OS=Lactobacillus casei W56 GN=uvrA_3 PE=4 SV=1
23.4033	23.2863	23.8782	22.9442	23.3336	23.3037	23.0348	23.7416	23.3856	23.1032	23.4554	23.3247	0	26.4452	42	7	0.209417	-0.328773	K0N8M7	K0N8M7	>tr|K0N8M7|K0N8M7_LACCA Orotidine 5-phosphate decarboxylase OS=Lactobacillus casei W56 GN=pyrF PE=3 SV=1
22.3564	23.4192	22.5682	22.0598	22.0583	22.1131	22.5513	23.0655	20.444	22.5797	18.8282	18.1393	0	25.5045	14	2	0.0963376	-0.704219	K0N8N0	K0N8N0	>tr|K0N8N0|K0N8N0_LACCA MtlF protein OS=Lactobacillus casei W56 GN=mtlF PE=4 SV=1
24.0729	23.9232	23.9183	24.0518	23.7423	23.8666	23.7768	24.1759	24.2005	20.4111	20.6119	20.6478	0	26.822	68	9	0.458941	-0.0845388	K0N8N2	K0N8N2	>tr|K0N8N2|K0N8N2_LACCA Aspartate carbamoyltransferase OS=Lactobacillus casei W56 GN=pyrB PE=3 SV=1
23.729	23.2824	23.2918	23.6488	23.9565	23.7649	23.4032	23.6405	23.6671	22.2248	22.0443	18.4172	0	26.5743	44	9	0.108228	0.355672	K0N8P0	K0N8P0	>tr|K0N8P0|K0N8P0_LACCA Protein RecA OS=Lactobacillus casei W56 GN=recA_2 PE=3 SV=1
28.5357	28.58	28.5141	28.1805	28.1011	28.0737	27.0219	26.9599	27.0522	25.5565	25.5857	25.6936	0	30.8457	435	38	0.000344815	-0.424789	K0N8Q0	K0N8Q0	>tr|K0N8Q0|K0N8Q0_LACCA PepO_2 protein OS=Lactobacillus casei W56 GN=pepO_2 PE=4 SV=1
21.4018	20.9935	21.6674	20.0439	21.75	21.8566	21.6412	22.0309	22.1341	22.7822	23.6985	23.0152	0	25.0879	13	3	0.835231	-0.137405	K0N8R5	K0N8R5	>tr|K0N8R5|K0N8R5_LACCA Uncharacterized protein OS=Lactobacillus casei W56 GN=BN194_06870 PE=4 SV=1
20.9523	21.5001	21.2694	20.9799	20.9801	21.115	20.0688	20.767	20.9919	18.5415	21.0252	21.3542	0	23.8961	8	4	0.261393	-0.21565	K0N8S2	K0N8S2	>tr|K0N8S2|K0N8S2_LACCA Mvd1 protein OS=Lactobacillus casei W56 GN=mvd1 PE=4 SV=1
25.892	25.9892	25.8247	25.5325	25.5252	25.4724	25.0492	24.7828	25.3293	24.5414	24.4301	24.4656	0	28.3971	155	17	0.00158423	-0.39196	K0N8T1	K0N8T1	>tr|K0N8T1|K0N8T1_LACCA Agl protein OS=Lactobacillus casei W56 GN=agl PE=4 SV=1
27.5115	27.7297	27.1098	27.2543	27.4153	27.4874	26.0781	26.4511	25.8813	19.0281	21.9987	22.948	0	29.7976	209	15	0.755885	-0.0646534	K0N8U9	K0N8U9	>tr|K0N8U9|K0N8U9_LACCA YfeX protein OS=Lactobacillus casei W56 GN=yfeX PE=4 SV=1
22.3199	23.3519	22.3829	23.4721	23.3635	23.4061	23.7361	23.5911	23.5655	25.0354	25.0737	25.1607	0	26.6846	62	6	0.0954996	0.728991	K0N8V3	K0N8V3	>tr|K0N8V3|K0N8V3_LACCA Uncharacterized protein OS=Lactobacillus casei W56 GN=BN194_28350 PE=4 SV=1
25.8411	25.4591	25.8066	25.4093	25.2609	25.1379	23.5204	24.4563	23.52	19.4964	19.9987	19.9355	0	27.9178	90	20	0.0405273	-0.43294	K0N8V6	K0N8V6	>tr|K0N8V6|K0N8V6_LACCA YkpA protein OS=Lactobacillus casei W56 GN=ykpA PE=4 SV=1
23.4826	23.4065	23.6343	22.7354	22.4345	22.6306	22.9701	22.6404	22.7735	22.7031	22.5578	22.5463	0	25.9724	20	4	0.00120672	-0.907662	K0N8X1	K0N8X1	>tr|K0N8X1|K0N8X1_LACCA Galactose-1-phosphate uridylyltransferase OS=Lactobacillus casei W56 GN=galT PE=3 SV=1
22.4988	22.3451	22.5429	23.6866	22.3701	22.7355	22.0263	21.9039	19.8954	23.4411	22.5166	22.1906	0	25.6021	12	7	0.303287	0.468463	K0N8Y0	K0N8Y0	>tr|K0N8Y0|K0N8Y0_LACCA RelA protein OS=Lactobacillus casei W56 GN=relA PE=3 SV=1
24.4594	24.4725	24.5179	25.241	25.3857	25.2215	25.5258	25.5059	25.515	27.7715	27.4937	27.573	0	28.885	122	13	0.000127836	0.799442	K0N8Y4	K0N8Y4	>tr|K0N8Y4|K0N8Y4_LACCA Tagatose-6-phosphate kinase OS=Lactobacillus casei W56 GN=lacC PE=3 SV=1
24.5307	24.8539	24.7114	24.6697	24.8641	24.9858	24.6786	24.8658	24.7307	24.4586	24.8681	24.6175	0	27.6481	46	6	0.342284	0.141256	K0N902	K0N902	>tr|K0N902|K0N902_LACCA Adenine phosphoribosyltransferase OS=Lactobacillus casei W56 GN=apt PE=3 SV=1
24.2247	24.233	24.5543	24.3391	24.2757	24.3905	24.2641	24.388	24.4878	22.5301	22.3676	22.2571	0	27.1744	47	7	0.985258	-0.00223096	K0N910	K0N910	>tr|K0N910|K0N910_LACCA Uncharacterized protein OS=Lactobacillus casei W56 GN=BN194_07670 PE=4 SV=1
21.5723	21.3637	22.2499	22.4929	22.7485	22.913	21.6965	22.3513	22.305	21.9167	22.3548	22.4456	0	25.2474	23	6	0.0281799	0.989534	K0N915	K0N915	>tr|K0N915|K0N915_LACCA Heat-inducible transcription repressor HrcA OS=Lactobacillus casei W56 GN=hrcA PE=3 SV=1
26.5422	26.3017	26.2296	26.4481	26.171	26.1568	25.8909	25.7706	25.8214	26.7545	26.5495	26.6058	0	29.2802	187	13	0.499968	-0.0991713	K0N927	K0N927	>tr|K0N927|K0N927_LACCA Transcription termination/antitermination protein NusA OS=Lactobacillus casei W56 GN=nusA PE=3 SV=1
23.2887	23.7275	23.5803	24.1796	24.2077	24.1214	24.6937	24.6298	24.6238	25.1139	25.2711	25.1835	0	27.3912	48	5	0.00834083	0.637384	K0N932	K0N932	>tr|K0N932|K0N932_LACCA Uncharacterized protein OS=Lactobacillus casei W56 GN=BN194_29450 PE=4 SV=1
28.4768	28.5634	28.6642	29.0927	28.903	28.84	29.1285	29.011	29.0749	29.5885	29.3582	29.4766	0	32.0067	451	14	0.0155731	0.377085	K0N936	K0N936	>tr|K0N936|K0N936_LACCA 30S ribosomal protein S2 OS=Lactobacillus casei W56 GN=rpsB PE=3 SV=1
21.7732	22.6397	22.6217	22.2969	22.5473	22.6079	23.2134	23.4476	23.8268	23.9755	23.9968	24.1448	0	26.0641	34	5	0.66813	0.139186	K0N948	K0N948	>tr|K0N948|K0N948_LACCA YcaC protein OS=Lactobacillus casei W56 GN=ycaC PE=4 SV=1
22.5628	22.6789	22.2577	21.8579	21.8126	22.0247	21.3641	21.4624	21.7121	19.4038	19.5708	18.8105	0	24.8301	9	7	0.0130587	-0.601434	K0N949	K0N949	>tr|K0N949|K0N949_LACCA MleA protein OS=Lactobacillus casei W56 GN=mleA PE=3 SV=1
22.8208	22.0021	23.5256	22.886	23.7671	23.5509	25.9643	26.1214	25.6532	24.457	24.2751	24.3658	0	27.7602	30	5	0.295126	0.618483	K0N954	K0N954	>tr|K0N954|K0N954_LACCA ManZ_9 protein OS=Lactobacillus casei W56 GN=manZ_9 PE=4 SV=1
25.1122	25.0485	25.1054	25.621	25.53	25.5592	24.6078	24.6173	25.0063	23.1378	23.3746	24.2487	0	28.0953	75	7	0.000137815	0.48137	K0N957	K0N957	>tr|K0N957|K0N957_LACCA Uncharacterized protein OS=Lactobacillus casei W56 GN=BN194_08220 PE=4 SV=1
24.7576	24.3719	24.7602	24.8218	25.1662	25.0096	24.4221	24.4791	24.5985	26.0387	25.9015	25.8188	0	27.9412	82	11	0.0861011	0.369291	K0N965	K0N965	>tr|K0N965|K0N965_LACCA S-adenosylmethionine:tRNA ribosyltransferase-isomerase OS=Lactobacillus casei W56 GN=queA PE=3 SV=1
25.5635	25.7081	25.6208	25.3772	25.3554	25.2766	24.5657	24.5961	24.7802	24.8634	24.766	24.8872	0	28.2326	109	15	0.0047892	-0.294441	K0N966	K0N966	>tr|K0N966|K0N966_LACCA Glucose-6-phosphate 1-dehydrogenase OS=Lactobacillus casei W56 GN=zwf PE=3 SV=1
22.2922	22.1326	22.5309	23.3502	23.1479	22.8151	22.4898	22.444	22.2767	22.3803	22.0337	22.1144	0	25.5709	15	2	0.0155336	0.785774	K0N968	K0N968	>tr|K0N968|K0N968_LACCA Uncharacterized protein OS=Lactobacillus casei W56 GN=BN194_29850 PE=4 SV=1
24.4075	23.9523	24.0724	24.2914	24.0496	24.032	25.3449	25.3576	25.4598	25.0901	24.7678	24.8368	0	27.8536	94	8	0.907861	-0.019701	K0N971	K0N971	>tr|K0N971|K0N971_LACCA GlnQ_4 protein OS=Lactobacillus casei W56 GN=glnQ_4 PE=3 SV=1
23.4522	23.539	23.656	22.8397	23.0326	23.3019	19.7953	21.262	20.0546	20.1989	19.0845	19.5408	0	25.6676	23	8	0.028498	-0.491026	K0N972	K0N972	>tr|K0N972|K0N972_LACCA Putative Holliday junction resolvase OS=Lactobacillus casei W56 GN=BN194_08520 PE=3 SV=1
21.0963	20.6005	20.7023	20.4211	21.4694	22.3306	20.4233	20.8563	20.4827	20.3186	20.3346	20.1375	0	23.9176	5	2	0.348514	0.607332	K0N973	K0N973	>tr|K0N973|K0N973_LACCA UPF0122 protein BN194_17830 OS=Lactobacillus casei W56 GN=BN194_17830 PE=3 SV=1
25.6467	27.0049	26.6603	26.7069	26.4146	26.4554	26.2752	26.237	26.2787	21.3746	21.1758	21.2176	0	29.2478	78	6	0.842854	0.0883408	K0N975	K0N975	>tr|K0N975|K0N975_LACCA Thioredoxin OS=Lactobacillus casei W56 GN=trxA_2 PE=3 SV=1
20.3077	20.2743	20.6779	19.3697	19.8386	20.3566	22.9037	22.6835	21.7152	24.7871	24.5306	24.1427	0	25.4564	21	7	0.145328	-0.565015	K0N979	K0N979	>tr|K0N979|K0N979_LACCA Uncharacterized protein OS=Lactobacillus casei W56 GN=BN194_30000 PE=4 SV=1
23.4939	23.5877	23.2096	22.6201	22.929	23.4654	22.3156	22.2494	22.9135	18.8636	18.8221	18.8853	0	25.7918	15	4	0.19255	-0.425558	K0N981	K0N981	>tr|K0N981|K0N981_LACCA YkuL protein OS=Lactobacillus casei W56 GN=ykuL PE=4 SV=1
25.0029	24.9444	25.529	25.1906	25.3502	25.5571	26.7446	27.046	27.1995	25.2389	25.4656	25.6004	0	29.0208	88	5	0.387877	0.207188	K0N983	K0N983	>tr|K0N983|K0N983_LACCA OppA protein OS=Lactobacillus casei W56 GN=oppA PE=4 SV=1
25.8659	26.2089	25.8553	26.4047	26.1765	26.3986	26.6289	26.9317	27.0073	27.1652	27.4835	27.3474	0	29.5421	99	7	0.064658	0.349892	K0N984	K0N984	>tr|K0N984|K0N984_LACCA Uncharacterized protein OS=Lactobacillus casei W56 GN=BN194_08720 PE=4 SV=1
22.0187	22.6553	23.1491	22.5684	23.109	22.7742	22.2248	22.4152	23.1364	22.3359	22.5214	23.1639	0	25.6973	26	3	0.594958	0.209468	K0N988	K0N988	>tr|K0N988|K0N988_LACCA Acyl carrier protein OS=Lactobacillus casei W56 GN=acpP PE=3 SV=1
23.9011	23.0131	23.6036	24.3011	23.691	24.1276	23.8379	24.3108	24.4042	20.7057	18.4701	20.5476	0	26.8519	54	12	0.168289	0.533958	K0N992	K0N992	>tr|K0N992|K0N992_LACCA Glyr1 protein OS=Lactobacillus casei W56 GN=glyr1 PE=4 SV=1
22.0048	19.3527	21.3368	21.8993	21.8233	21.6505	21.6481	21.2999	20.8106	22.1722	21.8661	19.5512	0	24.5702	27	3	0.326758	0.892962	K0N9A2	K0N9A2	>tr|K0N9A2|K0N9A2_LACCA IspA protein OS=Lactobacillus casei W56 GN=ispA PE=3 SV=1
24.3136	24.2994	24.738	24.7205	24.8244	20.6006	25.5322	25.85	25.7965	25.5475	25.6846	22.3383	0	28.0662	25	3	0.487396	-1.06848	K0N9A7	K0N9A7	>tr|K0N9A7|K0N9A7_LACCA YqhY protein OS=Lactobacillus casei W56 GN=yqhY PE=4 SV=1
24.8302	25.0102	24.9711	25.1483	25.1055	25.4102	25.2282	25.3513	25.5494	25.3433	25.4367	25.5604	0	28.1902	74	8	0.0608266	0.284188	K0N9B7	K0N9B7	>tr|K0N9B7|K0N9B7_LACCA YnbB protein OS=Lactobacillus casei W56 GN=ynbB PE=4 SV=1
24.4112	23.6479	22.6379	24.0252	23.8716	23.3817	21.8532	22.1923	21.975	21.202	20.9891	20.7392	0	26.1709	25	3	0.74184	0.193848	K0N9C1	K0N9C1	>tr|K0N9C1|K0N9C1_LACCA YneR protein OS=Lactobacillus casei W56 GN=yneR PE=4 SV=1
25.2541	25.2098	25.2537	24.3718	24.6839	24.6699	25.1161	25.1444	25.0375	25.6776	25.673	25.8062	0	28.1138	121	21	0.0029622	-0.664018	K0N9C8	K0N9C8	>tr|K0N9C8|K0N9C8_LACCA Mannitol-1-phosphate 5-dehydrogenase OS=Lactobacillus casei W56 GN=mtlD_3 PE=3 SV=1
23.67	23.5984	23.2201	24.2209	24.1244	23.895	24.7859	24.5037	24.9024	22.4664	22.3334	22.758	0	27.0111	42	6	0.0263147	0.583887	K0N9D5	K0N9D5	>tr|K0N9D5|K0N9D5_LACCA Uncharacterized protein OS=Lactobacillus casei W56 GN=BN194_18680 PE=4 SV=1
23.285	22.5494	23.2054	22.9112	22.831	23.1539	24.2464	24.1658	24.0178	22.6045	22.8008	22.5114	0	26.4587	37	6	0.858718	-0.0479145	K0N9E0	K0N9E0	>tr|K0N9E0|K0N9E0_LACCA Uncharacterized protein OS=Lactobacillus casei W56 GN=BN194_18780 PE=4 SV=1
22.3271	22.4638	22.9708	22.9057	23.3906	23.4144	23.1242	23.1726	23.1852	21.8698	21.8866	22.0728	0	25.9147	30	5	0.0644915	0.64967	K0N9E4	K0N9E4	>tr|K0N9E4|K0N9E4_LACCA YhaA protein OS=Lactobacillus casei W56 GN=yhaA PE=4 SV=1
22.061	21.952	22.297	22.1589	22.7415	22.6053	23.442	23.7677	23.9473	22.5198	22.5464	22.864	0	25.8345	29	6	0.121504	0.398523	K0N9E5	K0N9E5	>tr|K0N9E5|K0N9E5_LACCA DnaI protein OS=Lactobacillus casei W56 GN=dnaI PE=4 SV=1
24.7394	24.5083	25.0044	24.5598	24.5185	24.4825	22.4345	22.4432	22.5892	22.3675	23.0085	18.6362	0	27.1241	51	18	0.187397	-0.230436	K0N9E7	K0N9E7	>tr|K0N9E7|K0N9E7_LACCA PolA protein OS=Lactobacillus casei W56 GN=polA PE=3 SV=1
25.6962	25.8567	25.8777	25.8505	26.0587	26.0902	25.4787	25.5794	25.7225	21.995	22.0553	22.3426	0	28.5739	65	6	0.115439	0.189616	K0N9F1	K0N9F1	>tr|K0N9F1|K0N9F1_LACCA YtpP protein OS=Lactobacillus casei W56 GN=ytpP PE=4 SV=1
22.0309	22.8688	24.1911	22.8723	23.1321	23.7893	22.37	23.0775	22.4407	20.9909	20.5896	19.8272	0	25.9537	20	4	0.749717	0.234281	K0N9F7	K0N9F7	>tr|K0N9F7|K0N9F7_LACCA UPF0342 protein yheA OS=Lactobacillus casei W56 GN=yheA PE=3 SV=1
22.87	22.099	21.7891	23.0557	22.0052	22.7918	21.2294	21.1219	19.5635	21.7709	21.1157	21.1571	0	25.0606	15	3	0.463269	0.364883	K0N9F9	K0N9F9	>tr|K0N9F9|K0N9F9_LACCA UPF0237 protein BN194_09820 OS=Lactobacillus casei W56 GN=BN194_09820 PE=3 SV=1
22.8261	22.5912	22.6417	22.1026	22.2078	22.2062	22.7676	22.7445	23.0002	22.8919	22.8627	22.8241	0	25.5776	37	4	0.00293289	-0.514151	K0N9G5	K0N9G5	>tr|K0N9G5|K0N9G5_LACCA YjbM protein OS=Lactobacillus casei W56 GN=yjbM PE=4 SV=1
29.8409	30.0308	29.257	29.4989	29.206	29.1707	28.6244	28.4297	28.6102	28.7533	28.8516	28.6834	0	32.2312	1430	4	0.176739	-0.417716	K0N9I2	K0N9I2	>tr|K0N9I2|K0N9I2_LACCA PtsH protein OS=Lactobacillus casei W56 GN=ptsH PE=4 SV=1
22.7981	22.3371	22.5426	22.3904	22.4393	22.5523	23.8118	23.8417	23.6079	21.471	21.3227	21.518	0	25.9633	28	6	0.524702	-0.0986303	K0N9I3	K0N9I3	>tr|K0N9I3|K0N9I3_LACCA Putative competence-damage inducible protein OS=Lactobacillus casei W56 GN=cinA PE=3 SV=1
23.8769	23.6899	23.6653	23.9789	24.143	23.8172	23.4414	23.3054	23.6513	24.4956	24.0796	24.2627	0	26.6475	27	8	0.110529	0.23571	K0N9I7	K0N9I7	>tr|K0N9I7|K0N9I7_LACCA Peptide chain release factor 3 OS=Lactobacillus casei W56 GN=prfC PE=3 SV=1
24.3663	24.2736	24.7034	25.0416	25.1235	25.0539	25.9353	25.8879	25.9444	25.911	25.8579	25.8221	0	28.3948	161	27	0.00931098	0.625224	K0N9J2	K0N9J2	>tr|K0N9J2|K0N9J2_LACCA Protein translocase subunit SecA OS=Lactobacillus casei W56 GN=secA PE=3 SV=1
23.645	23.7006	23.8505	24.0285	24.3749	24.2973	23.9682	24.3604	23.9914	20.8993	20.7866	21.1541	0	26.8802	41	6	0.0145522	0.501525	K0N9J6	K0N9J6	>tr|K0N9J6|K0N9J6_LACCA PhoP protein OS=Lactobacillus casei W56 GN=phoP PE=4 SV=1
25.382	24.938	24.5162	24.8055	24.4483	24.0739	23.928	23.5217	23.4359	21.4663	21.6224	21.9054	0	27.2904	52	11	0.199235	-0.502829	K0N9K3	K0N9K3	>tr|K0N9K3|K0N9K3_LACCA HmgCS1 protein OS=Lactobacillus casei W56 GN=hmgCS1 PE=4 SV=1
28.0501	28.0091	28.0507	27.7909	27.8688	27.8671	28.0252	27.6941	27.8775	28.4721	28.2856	28.3687	0	31.0098	439	25	0.00263019	-0.194342	K0N9K8	K0N9K8	>tr|K0N9K8|K0N9K8_LACCA PgcA protein OS=Lactobacillus casei W56 GN=pgcA PE=3 SV=1
20.1613	19.5275	20.1307	19.861	20.8739	19.5812	23.2124	23.6557	21.9347	20.887	20.9813	21.0002	0	24.6281	9	6	0.727937	0.165542	K0N9L1	K0N9L1	>tr|K0N9L1|K0N9L1_LACCA PhnC protein OS=Lactobacillus casei W56 GN=phnC PE=3 SV=1
23.5019	23.3857	23.7105	23.9341	23.9937	24.012	23.8536	23.8624	23.8703	24.7159	24.6814	24.6244	0	26.9493	59	8	0.0102686	0.447196	K0N9L7	K0N9L7	>tr|K0N9L7|K0N9L7_LACCA Nucleotide-binding protein BN194_10470 OS=Lactobacillus casei W56 GN=BN194_10470 PE=3 SV=1
23.6876	23.4435	23.9444	23.3789	23.675	23.5348	23.2363	23.6753	23.3233	23.711	23.8157	23.7125	0	26.5879	41	6	0.388696	-0.162303	K0N9L8	K0N9L8	>tr|K0N9L8|K0N9L8_LACCA YvoA_2 protein OS=Lactobacillus casei W56 GN=yvoA_2 PE=4 SV=1
26.2616	26.422	26.4971	26.3729	26.5754	26.6216	26.1754	25.9988	25.9982	27.2681	27.1888	27.192	0	29.5325	288	23	0.277314	0.129708	K0N9N4	K0N9N4	>tr|K0N9N4|K0N9N4_LACCA Serine--tRNA ligase OS=Lactobacillus casei W56 GN=serS PE=3 SV=1
23.6159	24.3347	24.5103	22.984	23.8142	23.8355	22.9678	23.3113	23.6874	20.8985	21.0331	21.3071	0	26.5199	20	3	0.194947	-0.60911	K0N9Q5	K0N9Q5	>tr|K0N9Q5|K0N9Q5_LACCA Citrate lyase acyl carrier protein OS=Lactobacillus casei W56 GN=citD PE=3 SV=1
30.9655	31.0032	30.9441	31.249	31.289	31.2718	31.9007	31.8703	31.7682	33.6193	33.5796	33.4334	0	34.9452	3086	33	0.00013593	0.299056	K0N9R1	K0N9R1	>tr|K0N9R1|K0N9R1_LACCA Phosphoglycerate kinase OS=Lactobacillus casei W56 GN=pgk PE=3 SV=1
26.0306	26.1021	26.0017	25.9773	26.0458	26.1434	25.8818	25.9905	25.9383	25.6122	25.5332	25.5682	0	28.9775	132	13	0.85951	0.0106932	K0N9U2	K0N9U2	>tr|K0N9U2|K0N9U2_LACCA YwpJ protein OS=Lactobacillus casei W56 GN=ywpJ PE=4 SV=1
20.3221	20.5055	20.5253	20.6569	20.8996	21.5435	20.4411	20.0724	21.9383	20.3074	20.268	20.1551	0	23.5129	4	3	0.0992506	0.582364	K0N9V9	K0N9V9	>tr|K0N9V9|K0N9V9_LACCA Pantothenate kinase OS=Lactobacillus casei W56 GN=coaA PE=3 SV=1
25.337	24.9837	25.0187	25.2815	25.1183	25.1172	24.7277	24.525	24.9503	24.5587	24.3126	24.6684	0	27.9979	106	20	0.66015	0.0592295	K0N9W3	K0N9W3	>tr|K0N9W3|K0N9W3_LACCA DNA helicase OS=Lactobacillus casei W56 GN=helD PE=4 SV=1
23.5033	23.2947	23.2355	23.0964	22.9696	22.74	23.8101	23.6394	23.692	26.576	26.3421	26.1999	0	27.2613	80	10	0.0363778	-0.409155	K0N9X1	K0N9X1	>tr|K0N9X1|K0N9X1_LACCA BceA_2 protein OS=Lactobacillus casei W56 GN=bceA_2 PE=4 SV=1
26.6587	26.8986	26.7932	26.676	26.7849	26.7834	26.3808	26.2492	26.8181	25.9756	25.889	25.8598	0	29.6181	135	13	0.674796	-0.0353546	K0N9X8;K0N6D6	K0N9X8;K0N6D6	>tr|K0N9X8|K0N9X8_LACCA SpsK protein OS=Lactobacillus casei W56 GN=spsK PE=4 SV=1;>tr|K0N6D6|K0N6D6_LACCA SpsK_2 protein OS=Lactobacillus casei W56 GN=spsK_2 PE=4 SV=1
22.2131	22.5714	23.0913	22.0773	22.5302	22.7202	25.2082	25.3932	25.6549	23.9666	24.0906	24.3272	0	27.224	49	12	0.596745	-0.182721	K0N9Y4	K0N9Y4	>tr|K0N9Y4|K0N9Y4_LACCA GlnH protein OS=Lactobacillus casei W56 GN=glnH PE=4 SV=1
23.4682	24.2176	23.7122	24.4822	24.2345	24.3194	24.4472	24.4026	23.9954	23.548	24.0119	23.9214	0	27.1113	48	4	0.0784684	0.546061	K0N9Y6	K0N9Y6	>tr|K0N9Y6|K0N9Y6_LACCA Uncharacterized protein OS=Lactobacillus casei W56 GN=BN194_11770 PE=4 SV=1
21.9398	21.1179	22.3074	22.2622	22.7172	22.6999	22.6337	22.9182	20.2999	21.3651	21.5897	19.4626	0	25.3467	13	4	0.113489	0.771388	K0N9Y7	K0N9Y7	>tr|K0N9Y7|K0N9Y7_LACCA Gmk_2 protein OS=Lactobacillus casei W56 GN=gmk_2 PE=4 SV=1
24.0026	23.9553	24.32	24.045	23.9832	24.1885	22.5138	23.0288	22.8119	22.1996	22.1974	22.0494	0	26.6438	46	13	0.88273	-0.0203787	K0N9Z6	K0N9Z6	>tr|K0N9Z6|K0N9Z6_LACCA DNA helicase OS=Lactobacillus casei W56 GN=pcrA PE=4 SV=1
25.4582	25.3852	25.6092	26.2426	26.3357	26.2624	26.5635	27.0431	26.4391	28.6608	28.6093	28.543	0	29.8843	310	33	0.000375962	0.796023	K0N9Z7	K0N9Z7	>tr|K0N9Z7|K0N9Z7_LACCA ClpC protein OS=Lactobacillus casei W56 GN=clpC PE=4 SV=1
27.9639	27.6197	27.8945	27.8151	27.938	27.7732	26.8695	26.8924	26.8884	25.9071	25.9258	25.8919	0	30.481	330	25	0.896722	0.0160561	K0NA01	K0NA01	>tr|K0NA01|K0NA01_LACCA Aspartyl/glutamyl-tRNA(Asn/Gln) amidotransferase subunit B OS=Lactobacillus casei W56 GN=gatB PE=3 SV=1
22.2821	21.8338	22.1673	21.2814	21.6278	21.416	22.1682	22.6097	22.8131	20.8583	20.7701	20.8344	0	24.9971	11	4	0.0177818	-0.652665	K0NA10	K0NA10	>tr|K0NA10|K0NA10_LACCA QmcA protein OS=Lactobacillus casei W56 GN=qmcA PE=4 SV=1
22.215	21.877	22.5201	22.9805	23.186	23.2009	21.2506	21.4556	21.6384	20.15	18.7091	18.9748	0	25.1742	23	9	0.00989746	0.918484	K0NA13	K0NA13	>tr|K0NA13|K0NA13_LACCA YfmL protein OS=Lactobacillus casei W56 GN=yfmL PE=3 SV=1
23.2226	23.4017	22.9007	23.3131	22.9423	23.0721	22.8717	22.7941	22.2937	22.146	22.111	22.1553	0	25.9376	12	2	0.736436	-0.0658423	K0NA19	K0NA19	>tr|K0NA19|K0NA19_LACCA YkuN_2 protein OS=Lactobacillus casei W56 GN=ykuN_2 PE=4 SV=1
24.1995	23.942	24.3145	23.0514	23.128	22.9046	23.839	23.6304	23.8059	23.1571	23.0949	23.3074	0	26.6958	43	9	0.00093174	-1.12403	K0NA23	K0NA23	>tr|K0NA23|K0NA23_LACCA Mvk protein OS=Lactobacillus casei W56 GN=mvk PE=4 SV=1
23.272	23.1028	22.4374	24.0318	23.7493	23.2775	23.5866	23.4924	22.9993	19.2704	20.0218	22.7989	0	26.29	53	3	0.0901375	0.748791	K0NA35	K0NA35	>tr|K0NA35|K0NA35_LACCA AccB protein OS=Lactobacillus casei W56 GN=accB PE=4 SV=1
25.5915	25.5573	25.0474	25.9226	25.6871	25.6606	25.8193	26.1826	26.0004	21.7294	22.3112	21.6474	0	28.5889	72	12	0.139662	0.358063	K0NA38	K0NA38	>tr|K0NA38|K0NA38_LACCA FabK protein OS=Lactobacillus casei W56 GN=fabK PE=4 SV=1
28.2641	27.6126	27.9883	27.5611	27.5911	27.4849	26.138	26.2149	26.2818	24.2867	24.3205	24.3088	0	30.2343	240	16	0.0993137	-0.409306	K0NA41	K0NA41	>tr|K0NA41|K0NA41_LACCA Adenylosuccinate lyase OS=Lactobacillus casei W56 GN=purB PE=3 SV=1
20.0455	19.9865	20.249	20.6154	20.7573	20.7858	23.4919	23.3352	23.4696	21.6256	21.4628	21.6749	0	25.0023	14	6	0.00279139	0.625821	K0NA48	K0NA48	>tr|K0NA48|K0NA48_LACCA Uncharacterized protein OS=Lactobacillus casei W56 GN=BN194_22780 PE=4 SV=1
21.1046	19.4145	21.4387	22.3426	21.3061	21.263	22.7969	22.4662	21.1476	21.8896	21.6279	19.8212	0	24.8323	8	4	0.242734	0.984674	K0NA57	K0NA57	>tr|K0NA57|K0NA57_LACCA Uncharacterized protein OS=Lactobacillus casei W56 GN=BN194_22880 PE=4 SV=1
22.5027	21.9698	22.4323	22.2168	22.5924	22.2283	22.3294	22.1151	22.0724	18.919	20.3572	20.6107	0	25.1186	12	5	0.841601	0.0442848	K0NA73	K0NA73	>tr|K0NA73|K0NA73_LACCA Pdp protein OS=Lactobacillus casei W56 GN=pdp PE=4 SV=1
23.2148	23.3023	23.2068	23.68	23.7741	24.1231	22.1699	22.2356	22.2454	24.2601	24.0976	23.9382	0	26.3843	40	5	0.0110744	0.617783	K0NA78	K0NA78	>tr|K0NA78|K0NA78_LACCA Uncharacterized protein OS=Lactobacillus casei W56 GN=BN194_23630 PE=4 SV=1
23.1434	22.6456	23.6367	22.8916	23.0938	22.8341	21.8971	22.1656	22.1381	21.3987	21.3647	19.6023	0	25.701	25	9	0.533248	-0.202076	K0NA88	K0NA88	>tr|K0NA88|K0NA88_LACCA YdiF protein OS=Lactobacillus casei W56 GN=ydiF PE=3 SV=1
25.5321	25.8063	25.4932	26.3712	25.8478	26.1848	25.9507	26.3556	25.9028	27.273	27.0275	25.8823	0	29.2871	75	5	0.0451114	0.524078	K0NA95	K0NA95	>tr|K0NA95|K0NA95_LACCA Nucleoid-associated protein BN194_23980 OS=Lactobacillus casei W56 GN=BN194_23980 PE=3 SV=1
22.3189	22.1494	22.3885	22.9393	22.7751	22.748	22.5472	22.4899	22.2535	22.3191	22.5357	21.8829	0	25.5824	22	3	0.00448871	0.535216	K0NA96	K0NA96	>tr|K0NA96|K0NA96_LACCA GuaD protein OS=Lactobacillus casei W56 GN=guaD PE=4 SV=1
28.0081	28.8318	28.4825	29.0925	29.2632	29.2037	28.7245	29.0444	29.0935	29.6737	28.388	26.7171	0	31.8747	307	8	0.037738	0.745702	K0NA98	K0NA98	>tr|K0NA98|K0NA98_LACCA 50S ribosomal protein L7/L12 OS=Lactobacillus casei W56 GN=rplL PE=3 SV=1
22.7952	23.0206	23.0093	22.6719	22.8381	22.8109	22.7328	22.6869	23.1849	23.1295	22.8483	22.7792	0	25.8029	38	10	0.133877	-0.168093	K0NAA2	K0NAA2	>tr|K0NAA2|K0NAA2_LACCA Uncharacterized protein OS=Lactobacillus casei W56 GN=BN194_24180 PE=4 SV=1
21.8565	21.979	22.5497	22.091	22.2384	22.8715	24.7894	25.0917	25.1368	23.194	23.1228	23.4085	0	26.6914	41	9	0.444461	0.271917	K0NAA7	K0NAA7	>tr|K0NAA7|K0NAA7_LACCA YjlD protein OS=Lactobacillus casei W56 GN=yjlD PE=4 SV=1
23.9828	24.8241	24.4412	24.2887	24.3568	24.6111	23.8481	24.1703	24.4021	23.8864	24.0639	24.0978	0	27.2542	40	12	0.991859	0.0028464	K0NAB2	K0NAB2	>tr|K0NAB2|K0NAB2_LACCA Cysteine--tRNA ligase OS=Lactobacillus casei W56 GN=cysS PE=3 SV=1
26.8696	26.8338	26.9752	26.8755	26.866	26.8403	27.5455	27.5823	27.6154	28.7772	28.7506	28.6576	0	30.5094	290	21	0.50133	-0.032287	K0NAB3	K0NAB3	>tr|K0NAB3|K0NAB3_LACCA ATP synthase subunit beta OS=Lactobacillus casei W56 GN=atpD PE=3 SV=1
25.5144	25.6385	25.6891	25.4367	25.4826	25.5078	23.8428	24.1557	24.1706	22.6833	22.71	22.798	0	28.0457	72	8	0.0686932	-0.138317	K0NAC0	K0NAC0	>tr|K0NAC0|K0NAC0_LACCA Uncharacterized protein OS=Lactobacillus casei W56 GN=BN194_13770 PE=3 SV=1
28.7746	28.8268	28.8839	28.7322	28.8464	28.8928	28.4684	28.278	28.5028	27.8758	27.8422	27.8572	0	31.6102	473	26	0.939516	-0.0046196	K0NAC2	K0NAC2	>tr|K0NAC2|K0NAC2_LACCA PepC_2 protein OS=Lactobacillus casei W56 GN=pepC_2 PE=4 SV=1
24.4889	24.4013	24.4897	24.1724	24.2621	24.2438	26.3789	26.5602	26.1509	26.0967	25.838	24.6565	0	28.4827	115	9	0.00431083	-0.233851	K0NAC5	K0NAC5	>tr|K0NAC5|K0NAC5_LACCA Universal stress protein OS=Lactobacillus casei W56 GN=BN194_13870 PE=3 SV=1
22.5152	22.8709	22.9322	22.8728	23.5134	23.6383	23.2375	23.9589	23.2999	21.4911	21.5885	21.4344	0	26.1344	26	6	0.103277	0.568729	K0NAC7	K0NAC7	>tr|K0NAC7|K0NAC7_LACCA YueI protein OS=Lactobacillus casei W56 GN=yueI PE=4 SV=1
25.2598	25.0283	24.9298	24.0114	23.9538	24.3919	20.5994	21.157	21.0238	21.4373	21.5532	21.5286	0	26.8894	30	6	0.00482459	-0.953622	K0NAC8	K0NAC8	>tr|K0NAC8|K0NAC8_LACCA Uncharacterized protein OS=Lactobacillus casei W56 GN=BN194_24780 PE=4 SV=1
20.1241	20.2105	20.3744	20.87	20.9786	21.081	25.152	25.2468	25.3964	18.3349	18.9981	18.6827	0	26.5902	33	13	0.00148706	0.740177	K0NAD1	K0NAD1	>tr|K0NAD1|K0NAD1_LACCA DppE_3 protein OS=Lactobacillus casei W56 GN=dppE_3 PE=4 SV=1
23.6523	23.7441	23.9976	22.7727	22.8783	23.0143	23.5509	22.9374	23.3657	19.8736	20.3827	20.1163	0	26.1675	47	11	0.00187829	-0.909539	K0NAF3	K0NAF3	>tr|K0NAF3|K0NAF3_LACCA Uncharacterized protein OS=Lactobacillus casei W56 GN=BN194_14470 PE=4 SV=1
22.9929	23.3419	23.4594	22.1936	22.2277	22.1068	21.5057	21.8123	22.0251	19.9052	18.0757	19.8182	0	25.2841	14	8	0.00166816	-1.08868	K0NAG4	K0NAG4	>tr|K0NAG4|K0NAG4_LACCA YqiG protein OS=Lactobacillus casei W56 GN=yqiG PE=3 SV=1
24.9995	24.6599	24.4957	24.6209	24.2337	24.218	24.6477	24.5142	24.0926	25.0115	24.9212	24.6809	0	27.5954	113	13	0.143124	-0.360814	K0NAG5	K0NAG5	>tr|K0NAG5|K0NAG5_LACCA UDP-N-acetylmuramoylalanine--D-glutamate ligase OS=Lactobacillus casei W56 GN=murD PE=3 SV=1
22.0443	21.8357	22.8958	22.4115	22.8645	22.8177	23.2945	23.4534	23.4651	21.1689	21.3794	21.1416	0	25.7378	19	7	0.283253	0.439288	K0NAH3	K0NAH3	>tr|K0NAH3|K0NAH3_LACCA UvrA_2 protein OS=Lactobacillus casei W56 GN=uvrA_2 PE=3 SV=1
23.3462	23.3506	23.9183	23.6263	23.7607	23.6389	22.2268	22.0941	22.8731	25.0196	24.8755	24.9616	0	26.5855	57	10	0.5208	0.13692	K0NAH6	K0NAH6	>tr|K0NAH6|K0NAH6_LACCA Ribonuclease J OS=Lactobacillus casei W56 GN=rnjA PE=3 SV=1
24.545	24.49	24.9513	24.7839	25.1213	24.9536	25.0834	25.3047	24.8586	24.2431	24.5188	24.5247	0	27.9263	72	10	0.171953	0.290841	K0NAI1	K0NAI1	>tr|K0NAI1|K0NAI1_LACCA Uncharacterized protein OS=Lactobacillus casei W56 GN=BN194_25680 PE=4 SV=1
26.0129	25.2222	25.533	23.6389	24.2733	24.2602	21.7469	21.6965	21.9836	20.1418	18.8451	20.3071	0	27.3394	82	30	0.00789527	-1.53191	K0NAI2	K0NAI2	>tr|K0NAI2|K0NAI2_LACCA Pyruvate carboxylase OS=Lactobacillus casei W56 GN=pyc PE=4 SV=1
23.3681	23.4604	23.642	23.5933	23.6348	23.6419	23.5741	23.5943	23.1994	24.8522	25.0705	24.9997	0	26.8189	43	5	0.1791	0.133156	K0NAJ6	K0NAJ6	>tr|K0NAJ6|K0NAJ6_LACCA Tagatose-6-phosphate kinase OS=Lactobacillus casei W56 GN=fruK PE=3 SV=1
22.2892	22.032	22.4122	23.1007	23.2626	22.8464	21.717	21.6672	21.2314	24.9557	25.1147	25.225	0	26.207	29	12	0.00747183	0.825427	K0NAK0	K0NAK0	>tr|K0NAK0|K0NAK0_LACCA Ribonuclease Z OS=Lactobacillus casei W56 GN=rnz PE=3 SV=1
26.7565	27.0729	26.917	26.8544	27.137	27.5008	27.2443	27.494	27.9528	27.4537	27.5195	27.6328	0	30.3094	65	5	0.298381	0.248639	K0NAK3	K0NAK3	>tr|K0NAK3|K0NAK3_LACCA 30S ribosomal protein S13 OS=Lactobacillus casei W56 GN=rpsM PE=3 SV=1
27.9949	27.7613	27.3725	27.2951	27.053	27.0395	27.3056	27.2248	27.3712	29.0186	29.044	28.9389	0	30.7769	577	14	0.0437808	-0.580372	K0NAK6	K0NAK6	>tr|K0NAK6|K0NAK6_LACCA ATP-dependent 6-phosphofructokinase OS=Lactobacillus casei W56 GN=pfkA PE=3 SV=1
27.9979	27.9236	27.9024	28.3393	28.3231	28.4528	28.5682	28.6086	28.7829	27.8171	27.808	27.8665	0	31.2745	168	9	0.00100392	0.430386	K0NAK7	K0NAK7	>tr|K0NAK7|K0NAK7_LACCA 50S ribosomal protein L15 OS=Lactobacillus casei W56 GN=rplO PE=3 SV=1
23.3013	21.9825	22.3227	22.5818	22.432	22.9389	23.5122	23.6578	22.2491	22.9819	22.8644	22.7522	0	25.8558	25	5	0.798408	0.115438	K0NAL0	K0NAL0	>tr|K0NAL0|K0NAL0_LACCA RibT protein OS=Lactobacillus casei W56 GN=ribT PE=4 SV=1
28.4119	28.2196	28.2254	28.5199	28.4065	28.5646	28.733	28.5335	28.502	27.9853	27.8637	27.8932	0	31.4191	224	9	0.055028	0.211357	K0NAL1	K0NAL1	>tr|K0NAL1|K0NAL1_LACCA 30S ribosomal protein S8 OS=Lactobacillus casei W56 GN=rpsH PE=3 SV=1
25.8365	25.7579	24.854	25.9189	25.3163	25.4704	26.1617	25.8459	25.7578	26.0316	25.9178	25.7858	0	28.7813	112	4	0.825038	0.0857468	K0NAL6	K0NAL6	>tr|K0NAL6|K0NAL6_LACCA 30S ribosomal protein S17 OS=Lactobacillus casei W56 GN=rpsQ PE=3 SV=1
29.9296	29.8421	29.8855	30.022	29.985	29.8901	30.1563	30.0895	30.1509	31.3414	31.1677	31.1197	0	33.2378	956	22	0.162082	0.0799141	K0NAL9	K0NAL9	>tr|K0NAL9|K0NAL9_LACCA YpfD protein OS=Lactobacillus casei W56 GN=ypfD PE=4 SV=1
24.9212	24.9374	24.8815	24.9558	25.3236	25.1483	25.349	25.2277	25.3484	24.3947	24.1642	24.4145	0	28.0967	148	5	0.100047	0.229173	K0NAM1	K0NAM1	>tr|K0NAM1|K0NAM1_LACCA 30S ribosomal protein S19 OS=Lactobacillus casei W56 GN=rpsS PE=3 SV=1
22.2477	21.6575	22.5972	22.4503	22.4091	22.2277	23.8305	23.4669	23.7448	21.5944	21.3282	21.8462	0	25.814	13	6	0.528357	0.194883	K0NAM4	K0NAM4	>tr|K0NAM4|K0NAM4_LACCA CCA-adding enzyme OS=Lactobacillus casei W56 GN=cca PE=3 SV=1
27.9404	27.9024	27.5076	28.0749	27.9804	28.2035	28.3961	28.3903	28.3937	27.1324	27.2934	27.3082	0	30.9887	121	7	0.118487	0.302802	K0NAM5	K0NAM5	>tr|K0NAM5|K0NAM5_LACCA 30S ribosomal protein S10 OS=Lactobacillus casei W56 GN=rpsJ PE=3 SV=1
28.5751	28.7309	28.869	28.8224	29.0258	29.0249	29.047	29.1491	29.2713	28.4495	28.5772	28.3979	0	31.9481	271	14	0.0986958	0.23267	K0NAM9	K0NAM9	>tr|K0NAM9|K0NAM9_LACCA 30S ribosomal protein S7 OS=Lactobacillus casei W56 GN=rpsG PE=3 SV=1
22.7958	22.9247	22.9188	23.2728	23.2893	23.1504	22.2676	22.3015	21.7977	22.5515	22.3432	22.3727	0	25.8234	32	4	0.00414918	0.357684	K0NAN2	K0NAN2	>tr|K0NAN2|K0NAN2_LACCA UPF0346 protein BN194_15870 OS=Lactobacillus casei W56 GN=BN194_15870 PE=3 SV=1
28.5384	28.2478	28.5426	28.5561	28.6414	28.6269	28.3864	28.3875	28.4329	28.0167	28.0219	28.085	0	31.4653	684	58	0.177491	0.165228	K0NAN3	K0NAN3	>tr|K0NAN3|K0NAN3_LACCA DNA-directed RNA polymerase subunit beta OS=Lactobacillus casei W56 GN=rpoC PE=3 SV=1
25.8233	26.3315	25.8995	26.0482	25.9313	26.0069	25.0642	24.6031	24.9164	24.983	24.8891	24.7104	0	28.5854	128	19	0.895561	-0.0226377	K0NAN7	K0NAN7	>tr|K0NAN7|K0NAN7_LACCA Lysine--tRNA ligase OS=Lactobacillus casei W56 GN=lysS PE=3 SV=1
24.6409	23.6527	24.9207	25.0017	25.3637	25.2095	23.1112	23.329	23.4738	25.2212	24.3333	25.2263	0	27.5968	33	12	0.11963	0.786887	K0NAP0	K0NAP0	>tr|K0NAP0|K0NAP0_LACCA DNA topoisomerase 1 OS=Lactobacillus casei W56 GN=topA PE=3 SV=1
24.6454	24.2116	24.8943	24.0768	24.5322	24.4591	25.8018	26.0684	25.7615	25.2069	25.0429	25.2498	0	28.1726	91	14	0.404121	-0.227773	K0NAP4	K0NAP4	>tr|K0NAP4|K0NAP4_LACCA Uncharacterized protein OS=Lactobacillus casei W56 GN=BN194_16020 PE=4 SV=1
21.6748	21.4286	22.0776	21.7175	21.8465	22.1612	20.6825	20.925	20.9947	22.0317	21.983	21.8241	0	24.6291	21	6	0.475407	0.181369	K0NAP8	K0NAP8	>tr|K0NAP8|K0NAP8_LACCA ParC protein OS=Lactobacillus casei W56 GN=parC PE=4 SV=1
19.7314	19.5694	20.2012	19.7144	20.7275	20.375	20.0455	19.925	19.8182	18.746	20.123	19.9139	0	22.8804	13	2	0.281266	0.438328	K0NAQ3	K0NAQ3	>tr|K0NAQ3|K0NAQ3_LACCA Uncharacterized protein OS=Lactobacillus casei W56 GN=BN194_26580 PE=4 SV=1
23.6979	23.2707	23.6312	23.3549	23.4021	23.461	22.6877	22.563	22.7785	24.1567	23.7192	23.8714	0	26.3995	42	8	0.402904	-0.127298	K0NAR1	K0NAR1	>tr|K0NAR1|K0NAR1_LACCA Alanine racemase OS=Lactobacillus casei W56 GN=alr PE=3 SV=1
23.1815	23.1011	22.9647	22.8943	23.246	23.2782	22.8874	22.8706	23.1962	22.5364	22.4461	22.4124	0	25.9929	40	9	0.700902	0.0570857	K0NAR9	K0NAR9	>tr|K0NAR9|K0NAR9_LACCA UDP-N-acetylglucosamine 1-carboxyvinyltransferase OS=Lactobacillus casei W56 GN=murA2 PE=3 SV=1
24.1612	23.9725	23.7247	23.9076	23.78	23.8457	23.8948	23.6769	23.6565	23.4367	22.9666	23.2305	0	26.7877	71	6	0.456517	-0.108388	K0NAS6	K0NAS6	>tr|K0NAS6|K0NAS6_LACCA Dihydroorotase OS=Lactobacillus casei W56 GN=pyrC PE=3 SV=1
27.2651	27.3253	27.4696	27.2201	27.4484	27.3684	26.2206	25.9498	26.0474	27.9481	28.0048	27.8431	0	30.2304	244	21	0.936053	-0.00771141	K0NAT0	K0NAT0	>tr|K0NAT0|K0NAT0_LACCA Formate--tetrahydrofolate ligase OS=Lactobacillus casei W56 GN=fhs PE=3 SV=1
26.3251	25.9822	26.076	25.6855	25.4885	25.5873	25.2528	25.2062	25.2207	25.931	26.0594	25.7835	0	28.7349	118	13	0.00989256	-0.540682	K0NAT2	K0NAT2	>tr|K0NAT2|K0NAT2_LACCA Ribose-phosphate pyrophosphokinase OS=Lactobacillus casei W56 GN=prs1 PE=3 SV=1
19.3832	20.8038	21.2236	20.9387	21.0809	21.4265	21.776	21.7031	22.0485	21.5031	21.3112	21.4169	0	24.3371	9	3	0.30367	0.678487	K0NAT7	K0NAT7	>tr|K0NAT7|K0NAT7_LACCA Nac protein OS=Lactobacillus casei W56 GN=nac PE=4 SV=1
22.6935	21.6874	22.2294	22.2789	22.0058	21.9367	19.4032	20.6775	21.1711	19.4981	21.7517	21.7303	0	24.7824	10	5	0.696277	-0.129658	K0NAU0	K0NAU0	>tr|K0NAU0|K0NAU0_LACCA YpsC protein OS=Lactobacillus casei W56 GN=ypsC PE=4 SV=1
21.3447	21.5717	21.9226	21.364	21.5212	21.8148	22.597	22.8457	22.924	19.0056	18.6587	21.6853	0	25.0473	13	7	0.839039	-0.0463314	K0NAU3	K0NAU3	>tr|K0NAU3|K0NAU3_LACCA PonA protein OS=Lactobacillus casei W56 GN=ponA PE=4 SV=1
27.7531	27.4845	27.757	28.0409	27.9254	27.9555	27.6061	27.5552	27.524	28.3067	28.2478	28.2096	0	30.8531	472	33	0.0329214	0.309082	K0NAU5	K0NAU5	>tr|K0NAU5|K0NAU5_LACCA Methionine--tRNA ligase OS=Lactobacillus casei W56 GN=metG PE=3 SV=1
25.9629	25.8579	25.9974	25.7228	25.7894	25.8073	24.8935	24.9093	24.9333	25.2506	25.3208	25.1104	0	28.5776	111	9	0.0278145	-0.166214	K0NAU6	K0NAU6	>tr|K0NAU6|K0NAU6_LACCA AspC protein OS=Lactobacillus casei W56 GN=aspC PE=3 SV=1
22.0559	21.5755	21.9158	22.009	22.4009	22.2947	21.8044	22.139	22.086	22.1016	22.1083	22.2523	0.0065543	24.9009	10	5	0.104691	0.385808	K0NAV4	K0NAV4	>tr|K0NAV4|K0NAV4_LACCA Uncharacterized protein OS=Lactobacillus casei W56 GN=BN194_27280 PE=4 SV=1
24.6127	24.3853	24.4182	25.6736	25.4492	25.4592	24.9137	24.9424	25.2131	25.6621	25.639	25.5275	0	28.1907	90	10	0.000491179	1.05527	K0NAV6	K0NAV6	>tr|K0NAV6|K0NAV6_LACCA RNA polymerase sigma factor SigA OS=Lactobacillus casei W56 GN=rpoD PE=3 SV=1
22.9326	22.0144	23.0015	21.5268	21.7376	21.9209	21.3955	21.535	21.625	21.7502	21.7478	21.7512	0	25.013	8	4	0.0526852	-0.92104	K0NAW2	K0NAW2	>tr|K0NAW2|K0NAW2_LACCA PhoH protein OS=Lactobacillus casei W56 GN=phoH PE=4 SV=1
22.0058	22.8617	22.8575	23.0701	23.4743	23.3558	21.9214	21.6216	21.7307	18.7398	17.4693	19.4122	0	25.4698	13	2	0.0787319	0.725073	K0NAX5	K0NAX5	>tr|K0NAX5|K0NAX5_LACCA Uncharacterized protein OS=Lactobacillus casei W56 GN=BN194_27530 PE=4 SV=1
23.89	24.3177	23.5707	23.4252	23.3391	23.4974	22.3012	22.2355	22.3609	18.3833	19.5167	19.3135	0	26.1471	25	4	0.0842483	-0.505576	K0NAY8	K0NAY8	>tr|K0NAY8|K0NAY8_LACCA Uncharacterized protein OS=Lactobacillus casei W56 GN=BN194_17420 PE=4 SV=1
26.7701	26.6065	26.3862	26.9362	26.99	26.9721	26.4537	26.6244	26.3653	28.535	28.4604	27.8796	0	30.121	222	12	0.0280762	0.378464	K0NAZ2	K0NAZ2	>tr|K0NAZ2|K0NAZ2_LACCA Protein GrpE OS=Lactobacillus casei W56 GN=grpE PE=3 SV=1
23.1674	23.05	22.7265	23.1213	23.1404	23.5086	23.47	23.8973	22.9542	21.5315	21.4739	21.5979	0	26.1766	19	3	0.205459	0.275455	K0NAZ6	K0NAZ6	>tr|K0NAZ6|K0NAZ6_LACCA YlxR protein OS=Lactobacillus casei W56 GN=ylxR PE=4 SV=1
29.6466	29.455	29.0333	29.8028	29.4781	29.4486	30.0339	29.877	29.6309	31.6595	31.4617	31.2464	0	33.0561	927	22	0.406219	0.198237	K0NB01	K0NB01	>tr|K0NB01|K0NB01_LACCA Elongation factor Ts OS=Lactobacillus casei W56 GN=tsf PE=3 SV=1
26.9542	26.9733	27.226	27.1261	27.5013	27.4254	27.7045	27.5269	27.6995	26.0688	26.0548	26.1387	0	30.2884	152	7	0.10612	0.299775	K0NB12	K0NB12	>tr|K0NB12|K0NB12_LACCA 50S ribosomal protein L19 OS=Lactobacillus casei W56 GN=rplS PE=3 SV=1
25.1175	25.2	25.4997	25.7208	25.8307	26.0004	25.3811	25.8022	26.0168	25.8592	26.0092	26.078	0	28.6711	145	21	0.0151077	0.578222	K0NB27	K0NB27	>tr|K0NB27|K0NB27_LACCA Signal recognition particle protein OS=Lactobacillus casei W56 GN=ffh PE=3 SV=1
23.0785	22.9939	19.5118	22.7601	22.6834	22.8219	22.4333	22.8881	22.9624	22.543	18.0498	20.0719	0	25.6242	17	4	0.489515	0.893726	K0NB31	K0NB31	>tr|K0NB31|K0NB31_LACCA Ribonuclease 3 OS=Lactobacillus casei W56 GN=rnc PE=3 SV=1
23.4285	23.1952	23.3332	23.3228	23.3397	23.3247	24.6038	24.484	24.523	24.88	24.7014	24.764	0	27.0005	47	6	0.88892	0.0101115	K0NB35	K0NB35	>tr|K0NB35|K0NB35_LACCA OppD protein OS=Lactobacillus casei W56 GN=oppD PE=3 SV=1
22.6666	23.0069	22.8459	23.112	23.1665	23.443	20.3978	20.5714	20.7841	19.063	19.3972	19.0971	0	25.3388	12	2	0.0477424	0.400689	K0NB49	K0NB49	>tr|K0NB49|K0NB49_LACCA N utilization substance protein B homolog OS=Lactobacillus casei W56 GN=nusB PE=3 SV=1
26.5872	26.4215	26.9044	27.0334	27.1908	27.3153	27.2919	27.2485	27.3017	24.8634	24.8245	24.8989	0	29.8767	50	3	0.0294724	0.54214	K0NB51	K0NB51	>tr|K0NB51|K0NB51_LACCA 50S ribosomal protein L27 OS=Lactobacillus casei W56 GN=rpmA PE=3 SV=1
24.9327	24.723	24.8886	25.2904	25.4241	25.1831	26.0042	25.9229	25.9913	27.324	27.3851	27.1325	0	28.9304	111	15	0.00882979	0.451087	K0NB57	K0NB57	>tr|K0NB57|K0NB57_LACCA GlcK protein OS=Lactobacillus casei W56 GN=glcK PE=4 SV=1
27.3885	27.4655	27.4346	27.4605	27.5654	27.5847	26.769	26.9469	26.8642	25.6798	25.7723	25.7005	0	30.1955	160	13	0.0739626	0.107313	K0NB62	K0NB62	>tr|K0NB62|K0NB62_LACCA Transcription elongation factor GreA OS=Lactobacillus casei W56 GN=greA PE=3 SV=1
21.5257	21.4145	21.8894	21.3805	21.4501	21.319	23.8014	24.0394	24.0034	24.4689	24.4909	24.4631	0	26.2289	31	5	0.201132	-0.226671	K0NB63	K0NB63	>tr|K0NB63|K0NB63_LACCA SorB_2 protein OS=Lactobacillus casei W56 GN=sorB_2 PE=4 SV=1
23.0292	23.5793	23.7094	23.3424	23.6613	23.6573	22.8851	23.095	23.7178	21.6946	21.8554	21.9548	0	26.2182	44	8	0.650066	0.114419	K0NB64	K0NB64	>tr|K0NB64|K0NB64_LACCA Phenylalanine--tRNA ligase alpha subunit OS=Lactobacillus casei W56 GN=pheS PE=3 SV=1
23.0426	23.3035	23.2075	23.8701	23.5976	23.885	23.93	24.1716	23.1837	21.2389	21.5905	21.5798	0	26.5263	25	3	0.00762206	0.599716	K0NB65	K0NB65	>tr|K0NB65|K0NB65_LACCA AcyP protein OS=Lactobacillus casei W56 GN=acyP PE=3 SV=1
23.3209	23.1045	22.8234	23.0967	22.9171	22.7765	22.7513	22.7174	22.8331	24.1658	24.1734	23.8644	0	26.1724	40	6	0.422539	-0.152847	K0NB69	K0NB69	>tr|K0NB69|K0NB69_LACCA Uncharacterized protein OS=Lactobacillus casei W56 GN=BN194_18720 PE=4 SV=1
25.6298	25.8852	26.213	26.1816	26.4493	26.6078	26.5331	26.7265	27.0039	26.1994	26.3211	26.3631	0	29.3818	87	7	0.0742186	0.503544	K0NB73	K0NB73	>tr|K0NB73|K0NB73_LACCA Translation initiation factor IF-3 OS=Lactobacillus casei W56 GN=infC PE=3 SV=1
21.8508	20.4327	21.099	20.6157	20.5397	20.508	22.6056	22.5693	22.5135	22.335	23.1689	22.4424	0	25.0117	12	5	0.235587	-0.573012	K0NB79	K0NB79	>tr|K0NB79|K0NB79_LACCA ZosA_2 protein OS=Lactobacillus casei W56 GN=zosA_2 PE=3 SV=1
25.5394	25.7854	25.7535	25.723	26.0008	26.2521	24.8995	24.9851	25.3374	21.7951	21.8378	21.9829	0	28.4362	70	7	0.155448	0.299199	K0NB80	K0NB80	>tr|K0NB80|K0NB80_LACCA YtpR protein OS=Lactobacillus casei W56 GN=ytpR PE=4 SV=1
22.8023	22.9418	23.4007	23.161	23.3086	23.6011	22.2336	22.6138	22.696	18.6253	18.3301	19.7918	0	25.9455	25	6	0.237276	0.308613	K0NB84	K0NB84	>tr|K0NB84|K0NB84_LACCA YhaM protein OS=Lactobacillus casei W56 GN=yhaM PE=4 SV=1
26.1983	26.2584	26.4453	26.28	26.3915	26.424	26.3103	26.4153	26.3771	25.6654	25.6347	25.8294	0	29.28	155	23	0.495823	0.0645205	K0NB86	K0NB86	>tr|K0NB86|K0NB86_LACCA Arginine--tRNA ligase OS=Lactobacillus casei W56 GN=argS PE=3 SV=1
23.2594	23.8657	23.7947	24.288	24.0604	24.2713	23.3641	23.6944	23.7218	23.8777	23.8211	23.9424	0	26.8836	49	6	0.050584	0.566602	K0NB89	K0NB89	>tr|K0NB89|K0NB89_LACCA Adapter protein MecA OS=Lactobacillus casei W56 GN=mecA PE=3 SV=1
26.3436	26.4614	26.5308	26.1143	26.5492	26.4021	27.3045	27.1873	27.3306	26.2038	25.9903	26.0233	0	29.717	186	17	0.552243	-0.0900338	K0NB94	K0NB94	>tr|K0NB94|K0NB94_LACCA IolS protein OS=Lactobacillus casei W56 GN=iolS PE=4 SV=1
26.7737	26.4148	27.0553	26.5573	26.9106	26.7739	22.7605	20.9434	20.6053	22.0981	22.0523	22.7813	0	29.0548	78	9	0.997654	-0.000663122	K0NB96	K0NB96	>tr|K0NB96|K0NB96_LACCA N5-carboxyaminoimidazole ribonucleotide synthase OS=Lactobacillus casei W56 GN=purK_2 PE=3 SV=1
26.6577	26.7575	26.9275	26.6572	26.805	26.9538	26.1167	26.1566	26.5883	25.2478	25.1981	25.3408	0	29.4753	31	2	0.843914	0.024435	K0NB98	K0NB98	>tr|K0NB98|K0NB98_LACCA Uncharacterized protein OS=Lactobacillus casei W56 GN=BN194_19420 PE=4 SV=1
21.2025	23.0888	23.4907	22.654	23.0471	22.9252	23.5923	23.8593	23.5728	23.2907	23.0814	22.9728	0	26.2055	21	3	0.713889	0.281439	K0NBA0	K0NBA0	>tr|K0NBA0|K0NBA0_LACCA Uncharacterized protein OS=Lactobacillus casei W56 GN=BN194_19470 PE=4 SV=1
25.1349	24.7109	25.0485	23.9862	24.1525	24.1178	26.4527	26.3516	26.3828	22.9595	22.9906	22.8681	0	28.3356	119	17	0.00319013	-0.879216	K0NBB6	K0NBB6	>tr|K0NBB6|K0NBB6_LACCA Pox5 protein OS=Lactobacillus casei W56 GN=pox5 PE=3 SV=1
21.1565	20.9173	21.1825	20.7448	21.4231	20.9477	23.8427	24.0909	24.1776	21.6366	21.3251	21.6362	0	25.6291	17	8	0.840193	-0.0469017	K0NBC5	K0NBC5	>tr|K0NBC5|K0NBC5_LACCA Uncharacterized protein OS=Lactobacillus casei W56 GN=BN194_19820 PE=3 SV=1
26.2369	26.0046	25.812	25.2684	25.1835	25.1394	25.0686	25.0339	24.7033	22.9906	23.2167	23.1893	0	28.34	123	13	0.00308624	-0.820726	K0NBF4	K0NBF4	>tr|K0NBF4|K0NBF4_LACCA CitE protein OS=Lactobacillus casei W56 GN=citE PE=4 SV=1
23.18	23.7595	23.8077	23.4401	23.6338	23.5826	22.9527	23.1086	23.1036	23.0679	23.3525	23.4267	0	26.3433	48	6	0.892384	-0.0302416	K0NBH5	K0NBH5	>tr|K0NBH5|K0NBH5_LACCA Uncharacterized protein OS=Lactobacillus casei W56 GN=BN194_20720 PE=4 SV=1
26.7763	26.4592	26.7327	26.6079	26.667	26.5629	26.4145	26.3622	26.1886	27.4544	27.5943	27.3735	0	29.7471	248	22	0.696493	-0.0434945	K0NBJ2	K0NBJ2	>tr|K0NBJ2|K0NBJ2_LACCA GMP synthase [glutamine-hydrolyzing] OS=Lactobacillus casei W56 GN=guaA PE=3 SV=1
18.7193	18.8185	19.4817	18.7389	19.0098	19.128	20.0494	21.4214	20.1044	22.8922	22.9538	22.8683	0	23.9355	19	3	0.866454	-0.0476068	K0NBK2	K0NBK2	>tr|K0NBK2|K0NBK2_LACCA Uncharacterized protein OS=Lactobacillus casei W56 GN=BN194_21220 PE=4 SV=1
19.2886	19.2206	19.3576	19.336	19.1379	19.1736	22.8957	23.0031	23.1038	22.2194	20.7792	20.9292	0	24.5225	12	2	0.371396	-0.073082	K0NBL1	K0NBL1	>tr|K0NBL1|K0NBL1_LACCA Uncharacterized protein OS=Lactobacillus casei W56 GN=BN194_21420 PE=3 SV=1
20.5682	23.1566	23.3534	23.3402	23.9431	22.8984	21.9404	21.9063	22.4504	20.5214	18.7267	18.7269	0	25.7228	10	3	0.336085	1.03448	K0NBL8	K0NBL8	>tr|K0NBL8|K0NBL8_LACCA Uncharacterized protein OS=Lactobacillus casei W56 GN=BN194_21520 PE=3 SV=1
24.9487	25.1195	24.9935	24.3698	24.5617	24.6274	25.5684	25.5773	25.7335	24.9712	25.025	24.854	0	28.1439	89	12	0.00566993	-0.50095	K0NBM4	K0NBM4	>tr|K0NBM4|K0NBM4_LACCA Branched-chain-amino-acid aminotransferase OS=Lactobacillus casei W56 GN=ilvE PE=3 SV=1
24.4287	24.2011	24.5266	24.6339	24.6679	24.8347	24.8702	24.7553	24.8983	24.9602	25.5809	25.5081	0	27.7448	42	2	0.0464281	0.326682	K0NBN4	K0NBN4	>tr|K0NBN4|K0NBN4_LACCA dTDP-glucose 4,6-dehydratase OS=Lactobacillus casei W56 GN=rmlB_2 PE=3 SV=1
22.5951	22.9983	22.8616	22.3931	22.2555	22.3451	21.8515	21.8183	22.6498	19.9549	19.8377	20.478	0	25.1608	27	5	0.0176223	-0.487078	K0NBP6	K0NBP6	>tr|K0NBP6|K0NBP6_LACCA GpmB_2 protein OS=Lactobacillus casei W56 GN=gpmB_2 PE=4 SV=1
23.0486	22.3715	23.7881	22.0033	22.1066	22.1034	23.5442	23.9612	23.9612	21.8094	21.821	21.7767	0	26.0624	30	9	0.071833	-0.998229	K0NBQ1	K0NBQ1	>tr|K0NBQ1|K0NBQ1_LACCA DppE_4 protein OS=Lactobacillus casei W56 GN=dppE_4 PE=4 SV=1
26.2574	26.2944	26.4879	26.1311	26.3378	26.3296	27.4184	27.4628	27.7203	21.3061	21.0989	21.809	0	29.6287	125	5	0.459667	-0.0803871	K0NBS8	K0NBS8	>tr|K0NBS8|K0NBS8_LACCA 3-hydroxyacyl-[acyl-carrier-protein] dehydratase FabZ OS=Lactobacillus casei W56 GN=fabZ PE=4 SV=1
25.4414	25.1852	24.8756	25.0484	24.8827	24.8785	25.3769	25.1727	24.7051	20.2946	19.4632	19.4278	0	27.921	64	5	0.252695	-0.230858	K0NBT1	K0NBT1	>tr|K0NBT1|K0NBT1_LACCA Malonyl CoA-acyl carrier protein transacylase OS=Lactobacillus casei W56 GN=fabD PE=3 SV=1
25.2873	24.3758	24.6225	24.8258	24.7102	24.0071	26.2383	25.7413	25.6883	18.9181	20.3024	19.1823	0	28.0529	50	2	0.543819	-0.247503	K0NBT3	K0NBT3	>tr|K0NBT3|K0NBT3_LACCA FabZ_2 protein OS=Lactobacillus casei W56 GN=fabZ_2 PE=4 SV=1
22.2442	22.1714	22.6737	22.3841	22.5536	22.4186	22.5778	22.8319	22.7785	23.9509	24.1681	23.3091	0	25.8147	25	6	0.618473	0.0889651	K0NBT5	K0NBT5	>tr|K0NBT5|K0NBT5_LACCA Uncharacterized protein OS=Lactobacillus casei W56 GN=BN194_22670 PE=4 SV=1
26.854	26.6781	26.4123	25.8319	25.4449	25.6812	24.2562	24.1649	24.4553	22.3998	21.1391	22.2964	0	28.6236	130	9	0.00431479	-0.995506	K0NBU7	K0NBU7	>tr|K0NBU7|K0NBU7_LACCA Uncharacterized protein OS=Lactobacillus casei W56 GN=BN194_22870 PE=4 SV=1
23.7019	24.0396	23.8328	23.3935	23.6549	23.8455	23.2452	23.5369	23.2396	24.1883	24.1576	23.9449	0	26.7	48	4	0.238392	-0.226791	K0NBV1	K0NBV1	>tr|K0NBV1|K0NBV1_LACCA Uncharacterized protein OS=Lactobacillus casei W56 GN=BN194_22970 PE=4 SV=1
23.6448	23.717	23.301	24.5089	24.193	23.9326	21.3268	21.5152	21.1468	21.2264	20.6595	20.9606	0	26.3334	23	4	0.0353512	0.657246	K0NBX6	K0NBX6	>tr|K0NBX6|K0NBX6_LACCA Ptp3 protein OS=Lactobacillus casei W56 GN=ptp3 PE=4 SV=1
23.4373	23.2544	23.5394	23.5711	23.5652	23.7887	21.0789	21.3231	21.0516	17.9839	18.8022	20.6921	0	25.8566	22	10	0.105932	0.231303	K0NBY9	K0NBY9	>tr|K0NBY9|K0NBY9_LACCA DNA mismatch repair protein MutS OS=Lactobacillus casei W56 GN=mutS PE=3 SV=1
25.9126	25.5279	26.0893	25.7095	26.1378	26.0029	25.9347	26.0526	25.9284	24.858	25.1137	25.0244	0	28.8615	146	11	0.635425	0.106802	K0NBZ5	K0NBZ5	>tr|K0NBZ5|K0NBZ5_LACCA Redox-sensing transcriptional repressor Rex OS=Lactobacillus casei W56 GN=rex_2 PE=3 SV=1
22.2776	21.7428	22.6519	22.1087	22.6777	22.3203	22.0665	22.7013	22.438	22.0002	21.5734	21.6088	0	25.5483	18	7	0.666326	0.144839	K0NBZ8	K0NBZ8	>tr|K0NBZ8|K0NBZ8_LACCA YdiC_3 protein OS=Lactobacillus casei W56 GN=ydiC_3 PE=4 SV=1
21.6173	22.149	22.1222	21.6206	21.7772	22.3036	21.468	21.9342	19.3108	22.4237	22.5776	19.9315	0	25.1358	20	2	0.828305	-0.0623633	K0NC03	K0NC03	>tr|K0NC03|K0NC03_LACCA Recombination protein RecR OS=Lactobacillus casei W56 GN=recR PE=3 SV=1
22.714	22.5697	22.925	23.0762	23.0402	23.127	22.6473	22.7288	22.634	18.7631	21.873	21.6413	0	25.6706	19	3	0.0314295	0.344886	K0NC08	K0NC08	>tr|K0NC08|K0NC08_LACCA YbxB protein OS=Lactobacillus casei W56 GN=ybxB PE=4 SV=1
24.0081	23.8002	24.3178	24.0947	24.1007	24.3503	25.9924	26.0789	26.293	27.0578	27.0084	27.1013	0	28.5163	77	9	0.462593	0.139872	K0NC29	K0NC29	>tr|K0NC29|K0NC29_LACCA Uncharacterized protein OS=Lactobacillus casei W56 GN=BN194_24320 PE=4 SV=1
23.362	23.4061	23.7976	23.4517	23.7298	23.9136	23.9365	24.1279	24.3304	22.9827	22.982	23.3402	0	26.7345	38	8	0.411861	0.176488	K0NC34	K0NC34	>tr|K0NC34|K0NC34_LACCA YacO protein OS=Lactobacillus casei W56 GN=yacO PE=4 SV=1
26.7195	26.5985	26.7858	26.4383	26.5189	26.6547	25.7632	25.7587	25.8819	24.2205	24.3711	24.2321	0	29.0051	107	18	0.121556	-0.163944	K0NC38	K0NC38	>tr|K0NC38|K0NC38_LACCA Glutamate--tRNA ligase OS=Lactobacillus casei W56 GN=gltX PE=3 SV=1
19.9126	21.2234	20.2777	19.9545	21.3668	18.677	21.4076	22.8329	21.3394	20.8486	20.8987	20.8431	0	23.9212	5	5	0.616197	-0.471808	K0NC47	K0NC47	>tr|K0NC47|K0NC47_LACCA Uncharacterized protein OS=Lactobacillus casei W56 GN=BN194_24620 PE=4 SV=1
25.2436	25.0267	25.2786	23.728	24.273	23.752	21.0364	20.8855	20.9008	18.5744	19.4737	18.9103	0	26.8875	37	14	0.00287952	-1.26533	K0NC50	K0NC50	>tr|K0NC50|K0NC50_LACCA PepC protein OS=Lactobacillus casei W56 GN=pepC PE=4 SV=1
22.5492	23.6081	23.1261	20.446	21.1739	20.8363	23.2876	22.825	22.1179	25.8626	25.5605	25.6309	0	26.5705	47	11	0.003593	-2.27573	K0NCA1	K0NCA1	>tr|K0NCA1|K0NCA1_LACCA YdhF protein OS=Lactobacillus casei W56 GN=ydhF PE=4 SV=1
18.927	20.5928	21.8601	22.3133	22.6556	22.4194	22.471	22.3595	22.5454	23.0575	22.7763	23.3978	0	25.3194	16	3	0.0792384	2.00282	K0NCC8	K0NCC8	>tr|K0NCC8|K0NCC8_LACCA Uncharacterized protein OS=Lactobacillus casei W56 GN=BN194_25520 PE=4 SV=1
26.5024	26.4622	26.3774	26.8997	26.972	27.1163	27.359	26.9038	26.7769	26.6486	26.7352	26.6449	0	29.9154	117	6	0.00172851	0.548674	K0NCJ0	K0NCJ0	>tr|K0NCJ0|K0NCJ0_LACCA 30S ribosomal protein S11 OS=Lactobacillus casei W56 GN=rpsK PE=3 SV=1
19.8029	18.9608	21.9901	18.4373	21.3535	22.0871	23.2358	23.1162	23.2977	23.4773	23.3717	23.4566	0	25.3645	13	3	0.806819	0.374689	K0NCJ6	K0NCJ6	>tr|K0NCJ6|K0NCJ6_LACCA Protein translocase subunit SecY OS=Lactobacillus casei W56 GN=secY PE=3 SV=1
27.578	27.2528	27.3181	27.9189	27.949	27.6017	28.2383	27.947	27.446	26.6928	26.3871	25.9662	0	30.6317	272	6	0.0417715	0.440292	K0NCK5	K0NCK5	>tr|K0NCK5|K0NCK5_LACCA 50S ribosomal protein L6 OS=Lactobacillus casei W56 GN=rplF PE=3 SV=1
26.8142	26.2287	25.851	26.9054	26.6777	26.4182	26.8952	26.6984	26.5521	25.7199	25.5306	25.2379	0	29.4778	155	5	0.304347	0.369151	K0NCL3	K0NCL3	>tr|K0NCL3|K0NCL3_LACCA 50S ribosomal protein L14 OS=Lactobacillus casei W56 GN=rplN PE=3 SV=1
28.1561	27.1419	27.5334	28.1624	27.7981	27.8775	28.3876	28.1776	27.8721	27.2815	27.428	27.2189	0	30.9713	158	7	0.347214	0.335561	K0NCM1	K0NCM1	>tr|K0NCM1|K0NCM1_LACCA 50S ribosomal protein L22 OS=Lactobacillus casei W56 GN=rplV PE=3 SV=1
28.5854	27.9393	27.7689	28.5443	28.0598	28.307	28.5832	28.4645	28.3456	27.5178	27.6661	27.5023	0	31.2602	418	10	0.510577	0.205843	K0NCN1	K0NCN1	>tr|K0NCN1|K0NCN1_LACCA 50S ribosomal protein L3 OS=Lactobacillus casei W56 GN=rplC PE=3 SV=1
30.3635	29.9168	29.6942	30.1901	29.8551	29.8018	29.9435	29.8998	29.7743	31.1322	31.0127	31.0544	0	33.2092	2644	41	0.863165	-0.0424964	K0NCN8	K0NCN8	>tr|K0NCN8|K0NCN8_LACCA Elongation factor G OS=Lactobacillus casei W56 GN=fusA PE=3 SV=1
22.8128	24.0298	23.5269	23.541	23.966	24.0831	21.4404	21.7563	20.9884	20.1804	20.5085	20.827	0	26.0301	27	6	0.355369	0.406815	K0NCR2	K0NCR2	>tr|K0NCR2|K0NCR2_LACCA Hpt protein OS=Lactobacillus casei W56 GN=hpt PE=4 SV=1
21.7095	22.0221	21.7856	22.7191	23.2056	23.4057	23.4348	22.2147	22.5488	22.8234	18.5509	19.5352	0	26.2495	35	3	0.00480029	1.27109	K0NCR8	K0NCR8	>tr|K0NCR8|K0NCR8_LACCA YabO protein OS=Lactobacillus casei W56 GN=yabO PE=4 SV=1
23.0525	22.6421	23.2671	22.9554	23.0586	22.9109	21.9106	21.7593	21.7917	21.2451	21.1831	21.2672	0	25.6034	20	7	0.95116	-0.0122859	K0NCU5	K0NCU5	>tr|K0NCU5|K0NCU5_LACCA UDP-N-acetylmuramoyl-tripeptide--D-alanyl-D-alanine ligase OS=Lactobacillus casei W56 GN=murF PE=3 SV=1
26.3681	26.0684	26.359	26.577	26.8848	26.7879	27.1914	26.9291	26.576	25.6129	24.9124	25.232	0	29.6349	155	5	0.0223773	0.484745	K0NCV4	K0NCV4	>tr|K0NCV4|K0NCV4_LACCA 50S ribosomal protein L31 type B OS=Lactobacillus casei W56 GN=rpmE2 PE=3 SV=1
21.6232	21.4475	21.6156	21.8252	22.1261	21.6262	21.7406	21.4979	21.5926	22.8189	22.465	22.4083	0	24.9576	10	3	0.130004	0.297031	K0NCV9	K0NCV9	>tr|K0NCV9|K0NCV9_LACCA Uncharacterized protein OS=Lactobacillus casei W56 GN=BN194_26820 PE=4 SV=1
22.6014	23.0674	22.7875	23.1601	23.2012	23.6795	21.8987	22.2963	22.4495	21.1625	21.3797	21.3477	0	25.7485	19	7	0.0697516	0.52817	K0NCX3	K0NCX3	>tr|K0NCX3|K0NCX3_LACCA Ribosomal RNA small subunit methyltransferase A OS=Lactobacillus casei W56 GN=rsmA PE=3 SV=1
24.3135	24.9334	24.713	23.9006	24.245	24.5193	24.463	24.7292	24.7971	23.5138	23.8612	24.0092	0	27.4126	65	11	0.165562	-0.43166	K0NCY0	K0NCY0	>tr|K0NCY0|K0NCY0_LACCA LacX protein OS=Lactobacillus casei W56 GN=lacX PE=4 SV=1
25.9749	26.188	25.8391	26.0422	25.872	25.8333	25.5654	25.5082	25.4942	24.2465	23.9708	24.1387	0	28.6525	107	12	0.519083	-0.0848204	K0NCZ6	K0NCZ6	>tr|K0NCZ6|K0NCZ6_LACCA Uncharacterized protein OS=Lactobacillus casei W56 GN=BN194_27170 PE=3 SV=1
19.921	20.0036	20.2128	21.5812	21.1969	21.3964	21.2779	21.74	21.4622	20.3569	20.3599	20.5695	0	24.0241	16	4	0.00067114	1.34568	K0ND10	K0ND10	>tr|K0ND10|K0ND10_LACCA Polyphosphate kinase OS=Lactobacillus casei W56 GN=ppk PE=3 SV=1
24.0373	23.7602	24.2264	22.94	23.179	23.2053	23.9084	23.844	24.0726	24.0439	24.2653	24.1665	0	26.7788	61	6	0.00486243	-0.899873	K0NDD5	K0NDD5	>tr|K0NDD5|K0NDD5_LACCA YidA protein OS=Lactobacillus casei W56 GN=yidA PE=4 SV=1
26.2837	25.9554	26.4453	25.9763	26.2154	26.0508	27.2535	27.5251	27.475	21.4315	21.4238	21.4581	0	29.5577	139	13	0.410667	-0.147299	K0NDL4	K0NDL4	>tr|K0NDL4|K0NDL4_LACCA ManX_5 protein OS=Lactobacillus casei W56 GN=manX_5 PE=4 SV=1
20.3924	19.8318	20.9744	21.1503	21.5114	20.8303	23.3097	23.2824	21.7412	22.1817	21.5324	21.5881	0	24.9616	13	4	0.117377	0.764507	K0NDN0	K0NDN0	>tr|K0NDN0|K0NDN0_LACCA GlnH_3 protein OS=Lactobacillus casei W56 GN=glnH_3 PE=4 SV=1
22.8322	22.5869	22.6563	22.801	22.7788	22.7372	21.744	21.9375	21.6915	23.0257	22.9207	22.8577	0	25.648	28	6	0.345599	0.0805283	K0NDP4	K0NDP4	>tr|K0NDP4|K0NDP4_LACCA Uncharacterized protein OS=Lactobacillus casei W56 GN=BN194_30170 PE=4 SV=1
25.4626	25.2693	25.1294	24.7844	24.9105	24.8062	23.6187	23.5371	23.8272	24.2506	24.3879	24.3453	0	27.6784	75	11	0.0121219	-0.453398	K0NDQ5	K0NDQ5	>tr|K0NDQ5|K0NDQ5_LACCA Prs1_2 protein OS=Lactobacillus casei W56 GN=prs1_2 PE=4 SV=1
20.5312	21.0407	21.9891	21.9797	22.0229	21.6061	22.6511	22.5266	22.7209	20.6087	20.4606	20.5867	0	24.8291	14	3	0.201654	0.682511	K0NDS2	K0NDS2	>tr|K0NDS2|K0NDS2_LACCA Ribonuclease P protein component OS=Lactobacillus casei W56 GN=rnpA PE=3 SV=1

## Sheet: Ttest
30_1	30_2	30_3	35_1	35_2	35_3	40_1	40_2	40_3	45_1	45_2	45_3	Sig_35	Sig_40	Sig_45	Q-value	Intensity	MS/MS Count	Razor + unique peptides	pval_35	Log2_35/30	pval_40	Log2_40	pval_45	Log2_45	Protein IDs	Majority protein IDs	Fasta headers	GOBP name	GOMF name	GOCC name	Gene name
32.0328	32.1489	31.5829	32.1254	31.743	31.8111	31.9054	31.8568	31.7581	33.5309	33.4792	33.5538			**	0	35.3214	5173	27	0.898504	-0.0283833	0.671016	-0.0814222	0.000777202	1.59977	K0N4R1	K0N4R1	>tr|K0N4R1|K0N4R1_LACCA Elongation factor Tu OS=Lactobacillus casei W56 GN=tuf PE=3 SV=1		nucleotide binding;binding;catalytic activity;GTP binding;GTPase activity;guanyl nucleotide binding;guanyl ribonucleotide binding;hydrolase activity;hydrolase activity, acting on acid anhydrides;hydrolase activity, acting on acid anhydrides, in phosphorus-containing anhydrides;nucleic acid binding;nucleoside-triphosphatase activity;purine nucleotide binding;purine ribonucleoside triphosphate bind…	cell part;cytoplasm;intracellular part	tuf
30.9655	31.0032	30.9441	31.249	31.289	31.2718	31.9007	31.8703	31.7682	33.6193	33.5796	33.4334	*	**	**	0	34.9452	3086	33	0.00013593	0.299056	3.64853e-05	0.875507	1.66342e-06	2.57319	K0N9R1	K0N9R1	>tr|K0N9R1|K0N9R1_LACCA Phosphoglycerate kinase OS=Lactobacillus casei W56 GN=pgk PE=3 SV=1	alcohol catabolic process;alcohol metabolic process;carbohydrate catabolic process;carbohydrate metabolic process;catabolic process;cellular carbohydrate catabolic process;cellular carbohydrate metabolic process;cellular metabolic process;cellular process;generation of precursor metabolites and energy;glucose catabolic process;glucose metabolic process;glycolysis;hexose catabolic process;hexose m…	nucleotide binding;adenyl nucleotide binding;adenyl ribonucleotide binding;ATP binding;binding;catalytic activity;kinase activity;phosphoglycerate kinase activity;phosphotransferase activity, carboxyl group as acceptor;purine nucleotide binding;purine ribonucleoside triphosphate binding;purine ribonucleotide binding;ribonucleotide binding;transferase activity;transferase activity, transferring ph…	cell part;cytoplasm;intracellular part	pgk
30.3616	30.4325	30.2894	31.0725	30.9678	30.9123	30.9861	30.9971	30.8358	34.1313	33.9176	33.8618	*	**	**	0	34.8723	4325	37	0.000569741	0.623021	0.000956859	0.578473	2.51646e-06	3.60903	K0N7K7	K0N7K7	>tr|K0N7K7|K0N7K7_LACCA 60 kDa chaperonin OS=Lactobacillus casei W56 GN=groL PE=3 SV=1	cellular macromolecule metabolic process;cellular metabolic process;cellular process;cellular protein metabolic process;macromolecule metabolic process;metabolic process;primary metabolic process;protein folding;protein metabolic process;protein refolding	adenyl nucleotide binding;adenyl ribonucleotide binding;ATP binding;binding;nucleotide binding;purine nucleotide binding;purine ribonucleoside triphosphate binding;purine ribonucleotide binding;ribonucleotide binding	cell part;cytoplasm;intracellular part	groL
31.1576	31.234	30.9321	31.4944	31.2259	31.1301	31.6003	31.4798	31.5526	33.4322	33.3736	33.3371		*	**	0	34.844	3975	29	0.283262	0.175581	0.0108977	0.436324	1.79093e-05	2.27305	K0MU67	K0MU67	>tr|K0MU67|K0MU67_LACCA Enolase OS=Lactobacillus casei W56 GN=eno PE=3 SV=1	alcohol catabolic process;alcohol metabolic process;carbohydrate catabolic process;carbohydrate metabolic process;catabolic process;cellular carbohydrate catabolic process;cellular carbohydrate metabolic process;cellular metabolic process;cellular process;generation of precursor metabolites and energy;glucose catabolic process;glucose metabolic process;glycolysis;hexose catabolic process;hexose m…	binding;carbon-oxygen lyase activity;catalytic activity;cation binding;hydro-lyase activity;ion binding;lyase activity;magnesium ion binding;metal ion binding;phosphopyruvate hydratase activity	cell part;cell surface;cytoplasmic part;cytosolic part;extracellular region;intracellular part;macromolecular complex;phosphopyruvate hydratase complex;protein complex	eno
31.3195	31.59	31.1789	31.6992	31.5148	31.6215	31.8324	31.6192	31.4435	33.0842	33.1192	32.9895			**	0	34.8417	1368	16	0.132121	0.249046	0.178346	0.268891	0.000177846	1.70149	K0N3R3	K0N3R3	>tr|K0N3R3|K0N3R3_LACCA Gap protein OS=Lactobacillus casei W56 GN=gap PE=3 SV=1	alcohol metabolic process;carbohydrate metabolic process;cellular carbohydrate metabolic process;cellular metabolic process;cellular process;glucose metabolic process;hexose metabolic process;metabolic process;monosaccharide metabolic process;primary metabolic process;small molecule metabolic process	nucleotide binding;binding;catalytic activity;coenzyme binding;cofactor binding;glyceraldehyde-3-phosphate dehydrogenase (NAD+) (phosphorylating) activity;NAD binding;NADP binding;oxidoreductase activity;oxidoreductase activity, acting on the aldehyde or oxo group of donors;oxidoreductase activity, acting on the aldehyde or oxo group of donors, NAD or NADP as acceptor		gap
31.5322	31.359	31.403	31.4886	31.4883	31.4101	30.4174	30.2909	30.3752	30.7614	30.6271	30.6262		**	**	0	34.1052	1662	35	0.623156	0.0309149	7.44762e-05	-1.07023	0.000380022	-0.759837	K0N8B6	K0N8B6	>tr|K0N8B6|K0N8B6_LACCA Pyruvate kinase OS=Lactobacillus casei W56 GN=pyk PE=3 SV=1	alcohol catabolic process;alcohol metabolic process;carbohydrate catabolic process;carbohydrate metabolic process;catabolic process;cellular carbohydrate catabolic process;cellular carbohydrate metabolic process;cellular metabolic process;cellular process;generation of precursor metabolites and energy;glucose catabolic process;glucose metabolic process;glycolysis;hexose catabolic process;hexose m…	magnesium ion binding;alkali metal ion binding;binding;catalytic activity;cation binding;ion binding;kinase activity;metal ion binding;phosphotransferase activity, alcohol group as acceptor;potassium ion binding;pyruvate kinase activity;transferase activity;transferase activity, transferring phosphorus-containing groups		pyk
30.9557	30.9606	30.815	31.0111	31.0792	31.0308	30.9475	30.7186	30.6103	31.9016	31.9666	31.6882			**	0	34.0329	635	18	0.0663142	0.129918	0.241043	-0.151667	0.000622508	0.941694	K0N7J5	K0N7J5	>tr|K0N7J5|K0N7J5_LACCA L-lactate dehydrogenase OS=Lactobacillus casei W56 GN=ldh PE=3 SV=1	alcohol catabolic process;alcohol metabolic process;carbohydrate catabolic process;carbohydrate metabolic process;catabolic process;cellular carbohydrate catabolic process;cellular carbohydrate metabolic process;cellular metabolic process;cellular process;generation of precursor metabolites and energy;glucose catabolic process;glucose metabolic process;glycolysis;hexose catabolic process;hexose m…	catalytic activity;lactate dehydrogenase activity;L-lactate dehydrogenase activity;oxidoreductase activity;oxidoreductase activity, acting on CH-OH group of donors;oxidoreductase activity, acting on the CH-OH group of donors, NAD or NADP as acceptor	cell part;cytoplasm;intracellular part	ldh
30.8244	30.8157	30.9749	30.8744	31.0059	31.0572	29.9463	29.934	30.0301	32.1929	32.1691	32.262		**	**	0	33.995	1183	29	0.225348	0.107501	0.000113139	-0.901549	2.20405e-05	1.33634	K0N7P0	K0N7P0	>tr|K0N7P0|K0N7P0_LACCA Tagatose 1,6-diphosphate aldolase OS=Lactobacillus casei W56 GN=lacD2_2 PE=3 SV=1	alcohol catabolic process;alcohol metabolic process;carbohydrate catabolic process;carbohydrate metabolic process;catabolic process;cellular carbohydrate catabolic process;cellular carbohydrate metabolic process;cellular metabolic process;cellular process;disaccharide catabolic process;disaccharide metabolic process;D-tagatose 6-phosphate catabolic process;hexose catabolic process;hexose metaboli…	catalytic activity;aldehyde-lyase activity;carbon-carbon lyase activity;kinase activity;lyase activity;phosphotransferase activity, alcohol group as acceptor;tagatose-6-phosphate kinase activity;tagatose-bisphosphate aldolase activity;transferase activity;transferase activity, transferring phosphorus-containing groups		lacD2_2
31.2409	30.9631	30.634	31.0526	30.525	30.7243	30.8466	30.7991	30.6035	31.2647	31.4066	31.0248				0	33.8826	2198	11	0.48635	-0.178724	0.361177	-0.196274	0.240712	0.286037	K0MVF4	K0MVF4	>tr|K0MVF4|K0MVF4_LACCA Hup protein OS=Lactobacillus casei W56 GN=hup PE=3 SV=1	cellular component organization;cellular component organization at cellular level;cellular component organization or biogenesis;cellular component organization or biogenesis at cellular level;cellular macromolecule metabolic process;cellular metabolic process;cellular nitrogen compound metabolic process;cellular process;chromosome condensation;chromosome organization;DNA conformation change;DNA m…	binding;DNA binding;nucleic acid binding		hup
31.0585	30.7571	30.5573	30.4821	30.2292	30.2297	30.6506	30.502	30.3926	30.6043	30.6854	30.5951				0	33.6591	1110	17	0.0470382	-0.477262	0.167303	-0.27586	0.334705	-0.16269	K0N8E6	K0N8E6	>tr|K0N8E6|K0N8E6_LACCA Cysteine synthase OS=Lactobacillus casei W56 GN=cysK PE=3 SV=1	amine biosynthetic process;amine metabolic process;biosynthetic process;carboxylic acid biosynthetic process;carboxylic acid metabolic process;cellular amine metabolic process;cellular amino acid biosynthetic process;cellular amino acid metabolic process;cellular biosynthetic process;cellular ketone metabolic process;cellular metabolic process;cellular nitrogen compound biosynthetic process;cellu…	carbon-oxygen lyase activity;catalytic activity;cysteine synthase activity;lyase activity;transferase activity		cysK
29.6818	29.9736	29.4977	30.3622	30.3234	30.3718	30.2511	30.2542	30.0809	31.5575	31.5913	31.5185			**	0	33.4105	1550	47	0.0103763	0.634761	0.0333283	0.477708	0.00019516	1.83806	K0N5C7	K0N5C7	>tr|K0N5C7|K0N5C7_LACCA Chaperone protein DnaK OS=Lactobacillus casei W56 GN=dnaK PE=2 SV=1	cellular macromolecule metabolic process;cellular metabolic process;cellular process;cellular protein metabolic process;macromolecule metabolic process;metabolic process;primary metabolic process;protein folding;protein metabolic process;response to stimulus;response to stress	adenyl nucleotide binding;adenyl ribonucleotide binding;ATP binding;binding;nucleotide binding;purine nucleotide binding;purine ribonucleoside triphosphate binding;purine ribonucleotide binding;ribonucleotide binding		dnaK
29.9296	29.8421	29.8855	30.022	29.985	29.8901	30.1563	30.0895	30.1509	31.3414	31.1677	31.1197		**	**	0	33.2378	956	22	0.162082	0.0799141	0.0017365	0.246483	5.12544e-05	1.32383	K0NAL9	K0NAL9	>tr|K0NAL9|K0NAL9_LACCA YpfD protein OS=Lactobacillus casei W56 GN=ypfD PE=4 SV=1	biosynthetic process;cellular biosynthetic process;cellular macromolecule biosynthetic process;cellular macromolecule metabolic process;cellular metabolic process;cellular process;cellular protein metabolic process;macromolecule biosynthetic process;macromolecule metabolic process;metabolic process;primary metabolic process;protein metabolic process;translation	binding;nucleic acid binding;RNA binding;structural constituent of ribosome;structural molecule activity	cell part;cytoplasmic part;intracellular non-membrane-bounded organelle;intracellular organelle;intracellular part;macromolecular complex;non-membrane-bounded organelle;organelle;ribonucleoprotein complex;ribosome	ypfD
30.3635	29.9168	29.6942	30.1901	29.8551	29.8018	29.9435	29.8998	29.7743	31.1322	31.0127	31.0544			*	0	33.2092	2644	41	0.863165	-0.0424964	0.589714	-0.118966	0.00577674	1.07493	K0NCN8	K0NCN8	>tr|K0NCN8|K0NCN8_LACCA Elongation factor G OS=Lactobacillus casei W56 GN=fusA PE=3 SV=1		nucleotide binding;binding;catalytic activity;GTP binding;GTPase activity;guanyl nucleotide binding;guanyl ribonucleotide binding;hydrolase activity;hydrolase activity, acting on acid anhydrides;hydrolase activity, acting on acid anhydrides, in phosphorus-containing anhydrides;nucleic acid binding;nucleoside-triphosphatase activity;purine nucleotide binding;purine ribonucleoside triphosphate bind…	cell part;cytoplasm;intracellular part	fusA
29.6466	29.455	29.0333	29.8028	29.4781	29.4486	30.0339	29.877	29.6309	31.6595	31.4617	31.2464			**	0	33.0561	927	22	0.406219	0.198237	0.0954906	0.468964	0.000663968	2.07757	K0NB01	K0NB01	>tr|K0NB01|K0NB01_LACCA Elongation factor Ts OS=Lactobacillus casei W56 GN=tsf PE=3 SV=1		nucleic acid binding;binding;RNA binding;translation elongation factor activity;translation factor activity, nucleic acid binding	cell part;cytoplasm;intracellular part	tsf
29.0633	30.0214	28.7817	30.1298	29.6579	29.8177	30.3687	29.8424	30.077	30.3845	30.2756	30.4392				0	32.8542	564	17	0.220892	0.579625	0.11697	0.807227	0.0464541	1.07763	K0N736	K0N736	>tr|K0N736|K0N736_LACCA Triosephosphate isomerase OS=Lactobacillus casei W56 GN=tpiA PE=3 SV=1	alcohol biosynthetic process;alcohol catabolic process;alcohol metabolic process;biosynthetic process;carbohydrate biosynthetic process;carbohydrate catabolic process;carbohydrate metabolic process;catabolic process;cellular biosynthetic process;cellular carbohydrate biosynthetic process;cellular carbohydrate catabolic process;cellular carbohydrate metabolic process;cellular metabolic process;cel…	catalytic activity;intramolecular oxidoreductase activity;intramolecular oxidoreductase activity, interconverting aldoses and ketoses;isomerase activity;triose-phosphate isomerase activity	cell part;cytoplasm;intracellular part	tpiA
28.3142	28.9258	28.4239	29.3224	29.2753	29.4906	29.0615	29.1944	29.2122	31.7164	31.7196	31.6611			**	0	32.821	2113	6	0.0154086	0.808105	0.0363171	0.60139	7.67998e-05	3.14442	K0N700	K0N700	>tr|K0N700|K0N700_LACCA 10 kDa chaperonin OS=Lactobacillus casei W56 GN=groS PE=3 SV=1	cellular macromolecule metabolic process;cellular metabolic process;cellular process;cellular protein metabolic process;macromolecule metabolic process;metabolic process;primary metabolic process;protein folding;protein metabolic process	adenyl nucleotide binding;adenyl ribonucleotide binding;ATP binding;binding;nucleotide binding;purine nucleotide binding;purine ribonucleoside triphosphate binding;purine ribonucleotide binding;ribonucleotide binding	cell part;cytoplasm;intracellular part	groS
29.7815	29.5861	29.2433	29.9364	29.4801	29.5482	29.4397	29.3025	29.2663	29.8846	29.7517	29.5895				0	32.5956	980	30	0.607736	0.117893	0.292754	-0.200813	0.31593	0.204954	K0N884	K0N884	>tr|K0N884|K0N884_LACCA Trigger factor OS=Lactobacillus casei W56 GN=tig PE=3 SV=1	cell cycle;cell division;cellular macromolecule metabolic process;cellular metabolic process;cellular process;cellular protein metabolic process;establishment of localization;establishment of protein localization;macromolecule metabolic process;metabolic process;primary metabolic process;protein folding;protein metabolic process;protein transport;transport	catalytic activity;cis-trans isomerase activity;isomerase activity;peptidyl-prolyl cis-trans isomerase activity	cell part;cytoplasm;intracellular part	tig
28.5216	28.7903	28.6888	28.5353	28.739	28.7431	29.1268	29.1063	29.303	30.979	31.0675	31.1098		*	**	0	32.393	802	28	0.959801	0.00558345	0.00693523	0.511824	1.06718e-05	2.38518	K0N5N2	K0N5N2	>tr|K0N5N2|K0N5N2_LACCA 6-phosphogluconate dehydrogenase, decarboxylating OS=Lactobacillus casei W56 GN=gnd PE=3 SV=1	alcohol catabolic process;alcohol metabolic process;aldonic acid metabolic process;carbohydrate catabolic process;carbohydrate metabolic process;carboxylic acid metabolic process;catabolic process;cellular carbohydrate catabolic process;cellular carbohydrate metabolic process;cellular ketone metabolic process;cellular metabolic process;cellular nitrogen compound metabolic process;cellular process…	nucleotide binding;binding;catalytic activity;coenzyme binding;cofactor binding;NADP binding;oxidoreductase activity;oxidoreductase activity, acting on CH-OH group of donors;oxidoreductase activity, acting on the CH-OH group of donors, NAD or NADP as acceptor;phosphogluconate dehydrogenase (decarboxylating) activity		gnd
29.8409	30.0308	29.257	29.4989	29.206	29.1707	28.6244	28.4297	28.6102	28.7533	28.8516	28.6834		*	*	0	32.2312	1430	4	0.176739	-0.417716	0.00871296	-1.15481	0.0163943	-0.946835	K0N9I2	K0N9I2	>tr|K0N9I2|K0N9I2_LACCA PtsH protein OS=Lactobacillus casei W56 GN=ptsH PE=4 SV=1	carbohydrate transport;establishment of localization;organic substance transport;phosphoenolpyruvate-dependent sugar phosphotransferase system;transport	catalytic activity;kinase activity;phosphotransferase activity, alcohol group as acceptor;protein kinase activity;protein serine/threonine kinase activity;transferase activity;transferase activity, transferring phosphorus-containing groups	cell part;cytoplasm;intracellular part	ptsH
28.9123	28.6634	28.9142	29.183	29.4401	29.3997	29.6655	29.4763	29.3969	28.4711	28.3161	28.2924		*	*	0	32.1953	420	15	0.0114301	0.510954	0.00406655	0.682921	0.00942514	-0.470127	K0MXU1	K0MXU1	>tr|K0MXU1|K0MXU1_LACCA 50S ribosomal protein L2 OS=Lactobacillus casei W56 GN=rplB PE=3 SV=1	biosynthetic process;cellular biosynthetic process;cellular macromolecule biosynthetic process;cellular macromolecule metabolic process;cellular metabolic process;cellular process;cellular protein metabolic process;macromolecule biosynthetic process;macromolecule metabolic process;metabolic process;primary metabolic process;protein metabolic process;translation	binding;catalytic activity;nucleic acid binding;RNA binding;rRNA binding;structural constituent of ribosome;structural molecule activity;transferase activity	cell part;intracellular organelle part;intracellular part;large ribosomal subunit;macromolecular complex;organelle part;ribonucleoprotein complex	rplB
29.204	29.1609	28.8869	29.3303	29.0254	28.9249	28.2542	27.95	27.8927	30.5499	30.2646	30.25		**	**	0	32.1421	533	14	0.954262	0.00959524	0.00216913	-1.05164	0.000799257	1.27089	K0N2C9	K0N2C9	>tr|K0N2C9|K0N2C9_LACCA Fba_2 protein OS=Lactobacillus casei W56 GN=fba_2 PE=4 SV=1	carbohydrate metabolic process;alcohol catabolic process;alcohol metabolic process;carbohydrate catabolic process;catabolic process;cellular carbohydrate catabolic process;cellular carbohydrate metabolic process;cellular metabolic process;cellular process;fructose 1,6-bisphosphate metabolic process;fructose metabolic process;generation of precursor metabolites and energy;glucose catabolic process…	aldehyde-lyase activity;binding;carbon-carbon lyase activity;catalytic activity;cation binding;fructose-bisphosphate aldolase activity;ion binding;lyase activity;metal ion binding;transition metal ion binding;zinc ion binding		fba_2
27.712	28.2219	27.9236	28.1624	28.2181	28.2392	29.6862	29.6231	29.6832	30.263	30.28	30.2633		**	**	0	32.1289	867	40	0.164784	0.254079	0.000330478	1.71167	9.73341e-05	2.31627	K0N1M9	K0N1M9	>tr|K0N1M9|K0N1M9_LACCA Probable phosphoketolase OS=Lactobacillus casei W56 GN=xpkA PE=3 SV=1	carbohydrate metabolic process;metabolic process;primary metabolic process	aldehyde-lyase activity;carbon-carbon lyase activity;catalytic activity;lyase activity		xpkA
29.4723	29.108	28.9516	29.0589	28.9945	29.126	28.5432	28.5495	28.6556	29.7701	29.7025	29.6939		*	*	0	32.1061	815	23	0.500605	-0.1175	0.0199378	-0.594552	0.0251308	0.544863	K0N1G3	K0N1G3	>tr|K0N1G3|K0N1G3_LACCA Inosine-5-monophosphate dehydrogenase OS=Lactobacillus casei W56 GN=guaB PE=3 SV=1	biosynthetic process;cellular biosynthetic process;cellular metabolic process;cellular nitrogen compound biosynthetic process;cellular nitrogen compound metabolic process;cellular process;GMP biosynthetic process;GMP metabolic process;heterocycle biosynthetic process;heterocycle metabolic process;metabolic process;nitrogen compound metabolic process;nucleobase-containing compound biosynthetic pro…	nucleotide binding;adenyl nucleotide binding;binding;catalytic activity;cation binding;IMP dehydrogenase activity;ion binding;metal ion binding;oxidoreductase activity;oxidoreductase activity, acting on CH-OH group of donors;oxidoreductase activity, acting on the CH-OH group of donors, NAD or NADP as acceptor;purine nucleotide binding		guaB
28.4768	28.5634	28.6642	29.0927	28.903	28.84	29.1285	29.011	29.0749	29.5885	29.3582	29.4766		**	**	0	32.0067	451	14	0.0155731	0.377085	0.00140677	0.50332	0.000453662	0.906311	K0N936	K0N936	>tr|K0N936|K0N936_LACCA 30S ribosomal protein S2 OS=Lactobacillus casei W56 GN=rpsB PE=3 SV=1	biosynthetic process;cellular biosynthetic process;cellular macromolecule biosynthetic process;cellular macromolecule metabolic process;cellular metabolic process;cellular process;cellular protein metabolic process;macromolecule biosynthetic process;macromolecule metabolic process;metabolic process;primary metabolic process;protein metabolic process;translation	structural constituent of ribosome;structural molecule activity	cell part;intracellular organelle part;intracellular part;macromolecular complex;organelle part;ribonucleoprotein complex;small ribosomal subunit	rpsB
29.2438	28.5326	28.6837	29.0859	29.033	28.9416	29.2886	29.0564	29.0145	28.6993	28.509	28.4672				0	31.9927	591	20	0.415167	0.200141	0.266717	0.299826	0.314948	-0.26152	K0MV63	K0MV63	>tr|K0MV63|K0MV63_LACCA 30S ribosomal protein S4 OS=Lactobacillus casei W56 GN=rpsD PE=3 SV=1	biosynthetic process;cellular biosynthetic process;cellular macromolecule biosynthetic process;cellular macromolecule metabolic process;cellular metabolic process;cellular process;cellular protein metabolic process;macromolecule biosynthetic process;macromolecule metabolic process;metabolic process;primary metabolic process;protein metabolic process;translation	binding;nucleic acid binding;RNA binding;rRNA binding;structural constituent of ribosome;structural molecule activity	cell part;intracellular organelle part;intracellular part;macromolecular complex;organelle part;ribonucleoprotein complex;small ribosomal subunit	rpsD
29.5053	29.0163	28.7869	29.4539	29.1579	29.0195	29.1533	28.6331	28.3909	28.4313	28.2336	28.1091			*	0	31.9778	669	30	0.686186	0.107622	0.289333	-0.377064	0.0218388	-0.844794	K0N7I6;K0N4A6	K0N7I6	>tr|K0N7I6|K0N7I6_LACCA Glucose-6-phosphate isomerase OS=Lactobacillus casei W56 GN=pgi PE=3 SV=1	alcohol biosynthetic process;alcohol catabolic process;alcohol metabolic process;biosynthetic process;carbohydrate biosynthetic process;carbohydrate catabolic process;carbohydrate metabolic process;catabolic process;cellular biosynthetic process;cellular carbohydrate biosynthetic process;cellular carbohydrate catabolic process;cellular carbohydrate metabolic process;cellular metabolic process;cel…	catalytic activity;glucose-6-phosphate isomerase activity;intramolecular oxidoreductase activity;intramolecular oxidoreductase activity, interconverting aldoses and ketoses;isomerase activity	cell part;cytoplasm;intracellular part	BN194_13210;pgi
28.8994	29.5366	28.6109	29.3248	28.9457	28.6891	28.2921	27.8737	28.0218	29.9954	30.019	30.0009			*	0	31.9675	647	13	0.933949	-0.0291061	0.0335117	-0.953111	0.0224184	0.989476	K0MX58	K0MX58	>tr|K0MX58|K0MX58_LACCA 2,3-bisphosphoglycerate-dependent phosphoglycerate mutase OS=Lactobacillus casei W56 GN=gpmA2 PE=3 SV=1	alcohol catabolic process;alcohol metabolic process;carbohydrate catabolic process;carbohydrate metabolic process;catabolic process;cellular carbohydrate catabolic process;cellular carbohydrate metabolic process;cellular metabolic process;cellular process;generation of precursor metabolites and energy;glucose catabolic process;glucose metabolic process;glycolysis;hexose catabolic process;hexose m…	catalytic activity;2,3-bisphosphoglycerate-dependent phosphoglycerate mutase activity;intramolecular transferase activity;intramolecular transferase activity, phosphotransferases;isomerase activity;phosphoglycerate mutase activity		gpmA2
28.5751	28.7309	28.869	28.8224	29.0258	29.0249	29.047	29.1491	29.2713	28.4495	28.5772	28.3979		*		0	31.9481	271	14	0.0986958	0.23267	0.0156818	0.430834	0.0670645	-0.250137	K0NAM9	K0NAM9	>tr|K0NAM9|K0NAM9_LACCA 30S ribosomal protein S7 OS=Lactobacillus casei W56 GN=rpsG PE=3 SV=1	biosynthetic process;cellular biosynthetic process;cellular macromolecule biosynthetic process;cellular macromolecule metabolic process;cellular metabolic process;cellular process;cellular protein metabolic process;macromolecule biosynthetic process;macromolecule metabolic process;metabolic process;primary metabolic process;protein metabolic process;translation	binding;nucleic acid binding;RNA binding;rRNA binding;structural constituent of ribosome;structural molecule activity;tRNA binding	cell part;intracellular organelle part;intracellular part;macromolecular complex;organelle part;ribonucleoprotein complex;small ribosomal subunit	rpsG
28.0081	28.8318	28.4825	29.0925	29.2632	29.2037	28.7245	29.0444	29.0935	29.6737	28.388	26.7171				0	31.8747	307	8	0.037738	0.745702	0.125049	0.513324	0.848377	-0.181188	K0NA98	K0NA98	>tr|K0NA98|K0NA98_LACCA 50S ribosomal protein L7/L12 OS=Lactobacillus casei W56 GN=rplL PE=3 SV=1	biosynthetic process;cellular biosynthetic process;cellular macromolecule biosynthetic process;cellular macromolecule metabolic process;cellular metabolic process;cellular process;cellular protein metabolic process;macromolecule biosynthetic process;macromolecule metabolic process;metabolic process;primary metabolic process;protein metabolic process;translation	structural constituent of ribosome;structural molecule activity	cell part;cytoplasmic part;intracellular non-membrane-bounded organelle;intracellular organelle;intracellular part;macromolecular complex;non-membrane-bounded organelle;organelle;ribonucleoprotein complex;ribosome	rplL
28.4822	28.6091	28.7428	28.798	28.8963	29.0713	29.1593	29.2425	29.3182	28.3732	28.5124	28.525		**		0	31.8655	393	7	0.0474017	0.310467	0.00204047	0.628637	0.190132	-0.141186	K0N859	K0N859	>tr|K0N859|K0N859_LACCA 50S ribosomal protein L5 OS=Lactobacillus casei W56 GN=rplE PE=3 SV=1	biosynthetic process;cellular biosynthetic process;cellular macromolecule biosynthetic process;cellular macromolecule metabolic process;cellular metabolic process;cellular process;cellular protein metabolic process;macromolecule biosynthetic process;macromolecule metabolic process;metabolic process;primary metabolic process;protein metabolic process;translation	binding;nucleic acid binding;RNA binding;rRNA binding;structural constituent of ribosome;structural molecule activity;tRNA binding	cell part;cytoplasmic part;intracellular non-membrane-bounded organelle;intracellular organelle;intracellular part;macromolecular complex;non-membrane-bounded organelle;organelle;ribonucleoprotein complex;ribosome	rplE
28.8221	28.635	28.3464	28.8017	28.7653	28.7876	29.262	29.0733	28.9501	27.9416	27.7155	27.6184			*	0	31.7338	347	12	0.256066	0.183736	0.0405124	0.493947	0.0074461	-0.842659	K0N7M7	K0N7M7	>tr|K0N7M7|K0N7M7_LACCA 50S ribosomal protein L1 OS=Lactobacillus casei W56 GN=rplA PE=3 SV=1	biological regulation;biosynthetic process;cellular biosynthetic process;cellular macromolecule biosynthetic process;cellular macromolecule metabolic process;cellular metabolic process;cellular process;cellular protein metabolic process;macromolecule biosynthetic process;macromolecule metabolic process;metabolic process;posttranscriptional regulation of gene expression;primary metabolic process;p…	binding;nucleic acid binding;RNA binding;rRNA binding;structural constituent of ribosome;structural molecule activity;tRNA binding	cell part;intracellular organelle part;intracellular part;large ribosomal subunit;macromolecular complex;organelle part;ribonucleoprotein complex	rplA
28.5881	28.3765	28.3646	28.9216	28.6904	28.6378	29.1192	29.0011	29.01	27.9301	27.8694	27.935		**	**	0	31.6905	299	10	0.0538251	0.306884	0.00184657	0.600358	0.00215754	-0.531553	K0N7H0	K0N7H0	>tr|K0N7H0|K0N7H0_LACCA 50S ribosomal protein L4 OS=Lactobacillus casei W56 GN=rplD PE=3 SV=1	biosynthetic process;cellular biosynthetic process;cellular macromolecule biosynthetic process;cellular macromolecule metabolic process;cellular metabolic process;cellular process;cellular protein metabolic process;macromolecule biosynthetic process;macromolecule metabolic process;metabolic process;primary metabolic process;protein metabolic process;translation	binding;nucleic acid binding;RNA binding;rRNA binding;structural constituent of ribosome;structural molecule activity	cell part;cytoplasmic part;intracellular non-membrane-bounded organelle;intracellular organelle;intracellular part;macromolecular complex;non-membrane-bounded organelle;organelle;ribonucleoprotein complex;ribosome	rplD
28.7746	28.8268	28.8839	28.7322	28.8464	28.8928	28.4684	28.278	28.5028	27.8758	27.8422	27.8572		*	**	0	31.6102	473	26	0.939516	-0.0046196	0.00580424	-0.411985	8.01498e-06	-0.970008	K0NAC2	K0NAC2	>tr|K0NAC2|K0NAC2_LACCA PepC_2 protein OS=Lactobacillus casei W56 GN=pepC_2 PE=4 SV=1		catalytic activity;aminopeptidase activity;cysteine-type endopeptidase activity;cysteine-type peptidase activity;endopeptidase activity;exopeptidase activity;hydrolase activity;peptidase activity;peptidase activity, acting on L-amino acid peptides		pepC_2
29.0115	28.6671	28.6443	28.7788	28.9055	28.9701	28.2354	28.2533	28.0517	27.439	27.5039	27.488		*	**	0	31.5922	815	29	0.447802	0.110471	0.0117132	-0.594199	0.000420237	-1.29736	K0N5T2	K0N5T2	>tr|K0N5T2|K0N5T2_LACCA Phosphoenolpyruvate-protein phosphotransferase OS=Lactobacillus casei W56 GN=ptsI PE=3 SV=1	carbohydrate transport;establishment of localization;organic substance transport;phosphoenolpyruvate-dependent sugar phosphotransferase system;transport	catalytic activity;binding;cation binding;ion binding;kinase activity;metal ion binding;phosphoenolpyruvate-protein phosphotransferase activity;phosphotransferase activity, nitrogenous group as acceptor;transferase activity;transferase activity, transferring phosphorus-containing groups	cell part;cytoplasm;intracellular part	ptsI
28.022	27.9677	27.9689	28.2675	28.2837	28.3188	28.4792	28.615	28.8168	29.0004	28.9168	28.3432	*	*	*	0	31.4738	781	12	0.000203769	0.30379	0.00284638	0.650791	0.020818	0.767232	K0MXD8	K0MXD8	>tr|K0MXD8|K0MXD8_LACCA 50S ribosomal protein L10 OS=Lactobacillus casei W56 GN=rplJ PE=3 SV=1	biosynthetic process;cellular biosynthetic process;cellular component biogenesis;cellular component biogenesis at cellular level;cellular component organization or biogenesis;cellular component organization or biogenesis at cellular level;cellular macromolecule biosynthetic process;cellular macromolecule metabolic process;cellular metabolic process;cellular process;cellular protein metabolic proc…	binding;LSU rRNA binding;nucleic acid binding;RNA binding;rRNA binding;structural constituent of ribosome;structural molecule activity	cell part;cytoplasmic part;intracellular non-membrane-bounded organelle;intracellular organelle;intracellular part;macromolecular complex;non-membrane-bounded organelle;organelle;ribonucleoprotein complex;ribosome	rplJ
28.5384	28.2478	28.5426	28.5561	28.6414	28.6269	28.3864	28.3875	28.4329	28.0167	28.0219	28.085			*	0	31.4653	684	58	0.177491	0.165228	0.701851	-0.0406431	0.015913	-0.401738	K0NAN3	K0NAN3	>tr|K0NAN3|K0NAN3_LACCA DNA-directed RNA polymerase subunit beta OS=Lactobacillus casei W56 GN=rpoC PE=3 SV=1	nucleobase-containing compound metabolic process;biosynthetic process;cellular biosynthetic process;cellular macromolecule biosynthetic process;cellular macromolecule metabolic process;cellular metabolic process;cellular nitrogen compound metabolic process;cellular process;macromolecule biosynthetic process;macromolecule metabolic process;metabolic process;nitrogen compound metabolic process;nucl…	nucleic acid binding;binding;catalytic activity;DNA binding;DNA-directed RNA polymerase activity;nucleotidyltransferase activity;RNA polymerase activity;transferase activity;transferase activity, transferring phosphorus-containing groups		rpoC
28.4119	28.2196	28.2254	28.5199	28.4065	28.5646	28.733	28.5335	28.502	27.9853	27.8637	27.8932			*	0	31.4191	224	9	0.055028	0.211357	0.034048	0.303868	0.00703162	-0.371559	K0NAL1	K0NAL1	>tr|K0NAL1|K0NAL1_LACCA 30S ribosomal protein S8 OS=Lactobacillus casei W56 GN=rpsH PE=3 SV=1	biosynthetic process;cellular biosynthetic process;cellular macromolecule biosynthetic process;cellular macromolecule metabolic process;cellular metabolic process;cellular process;cellular protein metabolic process;macromolecule biosynthetic process;macromolecule metabolic process;metabolic process;primary metabolic process;protein metabolic process;translation	binding;nucleic acid binding;RNA binding;rRNA binding;structural constituent of ribosome;structural molecule activity	cell part;cytoplasmic part;intracellular non-membrane-bounded organelle;intracellular organelle;intracellular part;macromolecular complex;non-membrane-bounded organelle;organelle;ribonucleoprotein complex;ribosome	rpsH
27.9291	27.6034	27.8	26.6013	26.6362	26.6546	27.9846	27.7996	27.4671	30.3599	30.3507	30.2699	*		**	0	31.3602	474	28	0.0002813	-1.1468	0.886924	-0.0270538	1.34773e-05	2.54934	K0MW64	K0MW64	>tr|K0MW64|K0MW64_LACCA Glutamine synthetase OS=Lactobacillus casei W56 GN=glnA_2 PE=3 SV=1	amine biosynthetic process;amine metabolic process;biosynthetic process;carboxylic acid biosynthetic process;carboxylic acid metabolic process;cellular amine metabolic process;cellular amino acid biosynthetic process;cellular amino acid metabolic process;cellular biosynthetic process;cellular ketone metabolic process;cellular metabolic process;cellular nitrogen compound biosynthetic process;cellu…	nucleotide binding;acid-ammonia (or amide) ligase activity;adenyl nucleotide binding;adenyl ribonucleotide binding;ammonia ligase activity;ATP binding;binding;catalytic activity;glutamate-ammonia ligase activity;ligase activity;ligase activity, forming carbon-nitrogen bonds;purine nucleotide binding;purine ribonucleoside triphosphate binding;purine ribonucleotide binding;ribonucleotide binding	cell part;cytoplasm;intracellular part	glnA_2
28.7464	28.5092	28.0835	28.3129	28.6174	28.3876	28.7432	28.5926	28.876	25.4757	25.243	25.3669			**	0	31.329	237	6	0.975203	-0.00709279	0.239212	0.290847	0.000114207	-3.08455	K0MX45	K0MX45	>tr|K0MX45|K0MX45_LACCA Acyl carrier protein OS=Lactobacillus casei W56 GN=acpP_2 PE=3 SV=1		acyl carrier activity;substrate-specific transporter activity;transporter activity	cell part;cytoplasm;intracellular part	acpP_2
27.9979	27.9236	27.9024	28.3393	28.3231	28.4528	28.5682	28.6086	28.7829	27.8171	27.808	27.8665	*	**	*	0	31.2745	168	9	0.00100392	0.430386	0.000586156	0.711924	0.0316583	-0.110783	K0NAK7	K0NAK7	>tr|K0NAK7|K0NAK7_LACCA 50S ribosomal protein L15 OS=Lactobacillus casei W56 GN=rplO PE=3 SV=1	biosynthetic process;cellular biosynthetic process;cellular macromolecule biosynthetic process;cellular macromolecule metabolic process;cellular metabolic process;cellular process;cellular protein metabolic process;macromolecule biosynthetic process;macromolecule metabolic process;metabolic process;primary metabolic process;protein metabolic process;translation	binding;nucleic acid binding;RNA binding;rRNA binding;structural constituent of ribosome;structural molecule activity	cell part;intracellular organelle part;intracellular part;large ribosomal subunit;macromolecular complex;organelle part;ribonucleoprotein complex	rplO
28.206	27.8995	28.1698	28.1048	28.2766	28.0512	27.8854	27.8622	27.274	29.2756	29.3085	29.0925			**	0	31.2638	340	12	0.680408	0.052405	0.133133	-0.417929	0.0006505	1.13372	K0N6Y7	K0N6Y7	>tr|K0N6Y7|K0N6Y7_LACCA Uncharacterized protein OS=Lactobacillus casei W56 GN=BN194_23510 PE=4 SV=1		binding;DNA binding;nucleic acid binding;sequence-specific DNA binding		BN194_23510
28.5854	27.9393	27.7689	28.5443	28.0598	28.307	28.5832	28.4645	28.3456	27.5178	27.6661	27.5023				0	31.2602	418	10	0.510577	0.205843	0.228354	0.366587	0.102684	-0.53576	K0NCN1	K0NCN1	>tr|K0NCN1|K0NCN1_LACCA 50S ribosomal protein L3 OS=Lactobacillus casei W56 GN=rplC PE=3 SV=1	biosynthetic process;cellular biosynthetic process;cellular macromolecule biosynthetic process;cellular macromolecule metabolic process;cellular metabolic process;cellular process;cellular protein metabolic process;macromolecule biosynthetic process;macromolecule metabolic process;metabolic process;primary metabolic process;protein metabolic process;translation	binding;nucleic acid binding;RNA binding;rRNA binding;structural constituent of ribosome;structural molecule activity	cell part;cytoplasmic part;intracellular non-membrane-bounded organelle;intracellular organelle;intracellular part;macromolecular complex;non-membrane-bounded organelle;organelle;ribonucleoprotein complex;ribosome	rplC
27.8757	27.5137	27.9464	27.7939	27.917	28.1663	27.9299	27.9704	28.0472	29.3003	29.3068	29.3928			**	0	31.2563	325	19	0.356002	0.180473	0.214553	0.203908	0.000346657	1.55474	K0N7E5	K0N7E5	>tr|K0N7E5|K0N7E5_LACCA DNA-directed RNA polymerase subunit alpha OS=Lactobacillus casei W56 GN=rpoA PE=3 SV=1	nucleobase-containing compound metabolic process;biosynthetic process;cellular biosynthetic process;cellular macromolecule biosynthetic process;cellular macromolecule metabolic process;cellular metabolic process;cellular nitrogen compound metabolic process;cellular process;macromolecule biosynthetic process;macromolecule metabolic process;metabolic process;nitrogen compound metabolic process;nucl…	nucleic acid binding;binding;catalytic activity;DNA binding;DNA-directed RNA polymerase activity;nucleotidyltransferase activity;RNA polymerase activity;transferase activity;transferase activity, transferring phosphorus-containing groups		rpoA
27.3705	27.9953	28.0098	27.9812	28.1794	28.4247	28.4825	28.612	28.5565	27.9353	27.9085	28.0607		*		0	31.1799	160	8	0.177468	0.40325	0.0239334	0.758447	0.459958	0.1763	K0MXV0	K0MXV0	>tr|K0MXV0|K0MXV0_LACCA 30S ribosomal protein S12 OS=Lactobacillus casei W56 GN=rpsL PE=3 SV=1	biosynthetic process;cellular biosynthetic process;cellular macromolecule biosynthetic process;cellular macromolecule metabolic process;cellular metabolic process;cellular process;cellular protein metabolic process;macromolecule biosynthetic process;macromolecule metabolic process;metabolic process;primary metabolic process;protein metabolic process;translation	binding;nucleic acid binding;RNA binding;rRNA binding;structural constituent of ribosome;structural molecule activity;tRNA binding	cell part;intracellular organelle part;intracellular part;macromolecular complex;organelle part;ribonucleoprotein complex;small ribosomal subunit	rpsL
27.623	27.9039	27.9282	28.0482	28.2805	28.335	28.063	28.2898	28.3015	27.9028	27.8819	27.7852				0	31.0691	191	9	0.0376265	0.40288	0.0329547	0.399746	0.732571	0.0382716	K0N853	K0N853	>tr|K0N853|K0N853_LACCA 30S ribosomal protein S5 OS=Lactobacillus casei W56 GN=rpsE PE=3 SV=1	biosynthetic process;cellular biosynthetic process;cellular macromolecule biosynthetic process;cellular macromolecule metabolic process;cellular metabolic process;cellular process;cellular protein metabolic process;macromolecule biosynthetic process;macromolecule metabolic process;metabolic process;primary metabolic process;protein metabolic process;translation	binding;nucleic acid binding;RNA binding;rRNA binding;structural constituent of ribosome;structural molecule activity	cell part;intracellular organelle part;intracellular part;macromolecular complex;organelle part;ribonucleoprotein complex;small ribosomal subunit	rpsE
28.2514	27.9416	28.0482	28.2075	28.2227	28.2272	27.9599	27.9263	28.0861	27.5739	27.4867	27.5598			**	0	31.0671	581	56	0.20228	0.138728	0.433557	-0.0896371	0.00468305	-0.540269	K0MXV4	K0MXV4	>tr|K0MXV4|K0MXV4_LACCA DNA-directed RNA polymerase subunit beta OS=Lactobacillus casei W56 GN=rpoB PE=3 SV=1	nucleobase-containing compound metabolic process;biosynthetic process;cellular biosynthetic process;cellular macromolecule biosynthetic process;cellular macromolecule metabolic process;cellular metabolic process;cellular nitrogen compound metabolic process;cellular process;macromolecule biosynthetic process;macromolecule metabolic process;metabolic process;nitrogen compound metabolic process;nucl…	nucleoside binding;binding;catalytic activity;DNA binding;DNA-directed RNA polymerase activity;nucleic acid binding;nucleotidyltransferase activity;ribonucleoside binding;RNA polymerase activity;transferase activity;transferase activity, transferring phosphorus-containing groups		rpoB
28.1942	27.7986	27.814	28.1906	28.0816	28.1633	28.3695	28.2341	28.2279	26.9301	26.8715	26.8968			**	0	31.0312	360	9	0.191446	0.209546	0.0677274	0.341563	0.00136143	-1.03614	K0N828	K0N828	>tr|K0N828|K0N828_LACCA 50S ribosomal protein L13 OS=Lactobacillus casei W56 GN=rplM PE=3 SV=1	biosynthetic process;cellular biosynthetic process;cellular macromolecule biosynthetic process;cellular macromolecule metabolic process;cellular metabolic process;cellular process;cellular protein metabolic process;macromolecule biosynthetic process;macromolecule metabolic process;metabolic process;primary metabolic process;protein metabolic process;translation	structural constituent of ribosome;structural molecule activity	cell part;cytoplasmic part;intracellular non-membrane-bounded organelle;intracellular organelle;intracellular part;macromolecular complex;non-membrane-bounded organelle;organelle;ribonucleoprotein complex;ribosome	rplM
28.0501	28.0091	28.0507	27.7909	27.8688	27.8671	28.0252	27.6941	27.8775	28.4721	28.2856	28.3687	*		**	0	31.0098	439	25	0.00263019	-0.194342	0.151839	-0.171063	0.00368691	0.338811	K0N9K8	K0N9K8	>tr|K0N9K8|K0N9K8_LACCA PgcA protein OS=Lactobacillus casei W56 GN=pgcA PE=3 SV=1	carbohydrate metabolic process;metabolic process;primary metabolic process	magnesium ion binding;binding;catalytic activity;cation binding;intramolecular transferase activity;intramolecular transferase activity, phosphotransferases;ion binding;isomerase activity;metal ion binding;phosphoglucomutase activity		pgcA
27.9404	27.9024	27.5076	28.0749	27.9804	28.2035	28.3961	28.3903	28.3937	27.1324	27.2934	27.3082		*	*	0	30.9887	121	7	0.118487	0.302802	0.0116272	0.609917	0.0226279	-0.538785	K0NAM5	K0NAM5	>tr|K0NAM5|K0NAM5_LACCA 30S ribosomal protein S10 OS=Lactobacillus casei W56 GN=rpsJ PE=3 SV=1	biosynthetic process;cellular biosynthetic process;cellular macromolecule biosynthetic process;cellular macromolecule metabolic process;cellular metabolic process;cellular process;cellular protein metabolic process;macromolecule biosynthetic process;macromolecule metabolic process;metabolic process;primary metabolic process;protein metabolic process;translation	binding;nucleic acid binding;RNA binding;structural constituent of ribosome;structural molecule activity;tRNA binding	cell part;cytoplasmic part;intracellular non-membrane-bounded organelle;intracellular organelle;intracellular part;macromolecular complex;non-membrane-bounded organelle;organelle;ribonucleoprotein complex;ribosome	rpsJ
28.1561	27.1419	27.5334	28.1624	27.7981	27.8775	28.3876	28.1776	27.8721	27.2815	27.428	27.2189				0	30.9713	158	7	0.347214	0.335561	0.181194	0.535288	0.374947	-0.300978	K0NCM1	K0NCM1	>tr|K0NCM1|K0NCM1_LACCA 50S ribosomal protein L22 OS=Lactobacillus casei W56 GN=rplV PE=3 SV=1	biosynthetic process;cellular biosynthetic process;cellular macromolecule biosynthetic process;cellular macromolecule metabolic process;cellular metabolic process;cellular process;cellular protein metabolic process;macromolecule biosynthetic process;macromolecule metabolic process;metabolic process;primary metabolic process;protein metabolic process;translation	binding;nucleic acid binding;RNA binding;rRNA binding;structural constituent of ribosome;structural molecule activity	cell part;intracellular organelle part;intracellular part;large ribosomal subunit;macromolecular complex;organelle part;ribonucleoprotein complex	rplV
28.2029	28.3301	28.2527	27.6555	27.7573	27.9499	27.5385	27.4515	27.5704	28.0228	27.9945	28.2277		**		0	30.9621	398	18	0.00722814	-0.474298	0.000132821	-0.74177	0.0935115	-0.180229	K0MSP8	K0MSP8	>tr|K0MSP8|K0MSP8_LACCA Npr protein OS=Lactobacillus casei W56 GN=npr PE=4 SV=1	biological regulation;cell redox homeostasis;cellular homeostasis;cellular process;homeostatic process;regulation of biological process;regulation of biological quality;regulation of cellular process	catalytic activity;antioxidant activity;binding;coenzyme binding;cofactor binding;flavin adenine dinucleotide binding;NADH peroxidase activity;oxidoreductase activity;oxidoreductase activity, acting on peroxide as acceptor;peroxidase activity		npr
28.2984	28.041	28.1552	27.9631	28.0016	27.8973	27.3191	27.451	27.4444	28.43	28.4115	28.3386		**		0	30.9506	417	25	0.0586965	-0.210846	0.000901745	-0.760067	0.0452669	0.228508	K0N3H5	K0N3H5	>tr|K0N3H5|K0N3H5_LACCA YthC protein OS=Lactobacillus casei W56 GN=ythC PE=4 SV=1				ythC
[truncated: 721 more rows]
