# Supplementary material for: Proteomic analysis of Lactobacillus casei GCRL163 cell-free extracts reveals a SecB homolog and other biomarkers of prolonged heat stress
Source: PLoS One. 2018 Oct 25;13(10):e0206317. doi: 10.1371/journal.pone.0206317 (PMC6201924; doi:10.1371/journal.pone.0206317)
Supplement: S3 Table — (XLSX) [file pone.0206317.s003.xlsx]

## Sheet: Functional class Z-scored fold 
Class Code	Functional Class	Log2_35	Sig_35	Log2_40	Sig_40	Log2_45	Sig_45	Gene/protein symbol	30_1	30_2	30_3	35_1	35_2	35_3	40_1	40_2	40_3	45_1	45_2	45_3	Q-value	Intensity	MS/MS Count	Razor + unique peptides	pval_35	Log2_35/30	pval_40	Log2_40	pval_45	Log2_45	Protein IDs	Majority protein IDs	Fasta headers	GOBP name	GOMF name	GOCC name	Gene name	NCBI_ref no. (LC W56)	Amino acid Residue Count	Protein name	Gene Locus	Gene/protein symbol	Functional Class	Class Code	Function	NCBI_ref no. (LC W56)	Entry
1.1	Cell wall biogenesis	0.01032		0.0988789		1.09255	**	RmlB	-0.714117	-0.187883	-0.929684	-0.542998	-0.635496	-0.590272	-0.0276561	-0.458764	-0.742425	1.54218	1.64433	1.64278	0	30.8547	544	20	0.929253	0.01032	0.54328	0.0988789	0.000570426	1.09255	K0MWS0	K0MWS0	>tr|K0MWS0|K0MWS0_LACCA dTDP-glucose 4,6-dehydratase OS=Lactobacillus casei W56 GN=rmlB PE=3 SV=1	cellular metabolic process;cellular nitrogen compound metabolic process;cellular process;metabolic process;nitrogen compound metabolic process;nucleobase-containing compound metabolic process;nucleotide-sugar metabolic process;primary metabolic process	catalytic activity;binding;carbon-oxygen lyase activity;coenzyme binding;cofactor binding;dTDP-glucose 4,6-dehydratase activity;hydro-lyase activity;lyase activity		rmlB	YP_006752200	342	dTDP-glucose 4,6-dehydratase	BN194_21340	RmlB	Cell wall biogenesis	1.1	teichoic acid decoration	YP_006752200	K0MWS0
1.1	Cell wall biogenesis	-0.433731		-0.616333		0.145335		GalE	0.735757	1.49568	-0.448301	-0.368821	-0.5195	-0.74792	-0.264936	-1.51981	-1.29106	0.762874	1.28379	0.882246	0	30.8095	610	20	0.119081	-0.433731	0.0771981	-0.616333	0.550861	0.145335	K0N2R3	K0N2R3	>tr|K0N2R3|K0N2R3_LACCA GalE protein OS=Lactobacillus casei W56 GN=galE PE=3 SV=1	alcohol metabolic process;carbohydrate metabolic process;cellular carbohydrate metabolic process;cellular metabolic process;cellular process;galactose metabolic process;hexose metabolic process;metabolic process;monosaccharide metabolic process;primary metabolic process;small molecule metabolic process	catalytic activity;binding;coenzyme binding;cofactor binding;isomerase activity;racemase and epimerase activity;racemase and epimerase activity, acting on carbohydrates and derivatives;UDP-glucose 4-epimerase activity		galE	YP_006750801	331	UDP-glucose 4-epimerase	BN194_07350	GalE	Cell wall biogenesis	1.1	teichoic acid decoration	YP_006750801	K0N2R3
1.1	Cell wall biogenesis	0.383096	*	0.0110785		-0.65858	**	Ddl	0.169195	0.16881	0.161635	1.03563	1.02218	1.33754	0.00113975	0.375859	0.206381	-1.64892	-1.64349	-1.18596	0	30.5419	354	17	0.000721759	0.383096	0.809435	0.0110785	0.00041481	-0.65858	K0MRY4	K0MRY4	>tr|K0MRY4|K0MRY4_LACCA D-alanine--D-alanine ligase OS=Lactobacillus casei W56 GN=ddl PE=3 SV=1	amine metabolic process;aminoglycan biosynthetic process;aminoglycan metabolic process;biological regulation;biosynthetic process;carbohydrate biosynthetic process;carbohydrate metabolic process;cell wall macromolecule biosynthetic process;cell wall macromolecule metabolic process;cell wall organization or biogenesis;cellular biosynthetic process;cellular cell wall macromolecule metabolic process…	nucleotide binding;acid-amino acid ligase activity;adenyl nucleotide binding;adenyl ribonucleotide binding;ATP binding;binding;catalytic activity;cation binding;D-alanine-D-alanine ligase activity;ion binding;ligase activity;ligase activity, forming carbon-nitrogen bonds;magnesium ion binding;manganese ion binding;metal ion binding;purine nucleotide binding;purine ribonucleoside triphosphate bind…	cell part;cytoplasm;intracellular part	ddl	YP_006750205	422	D-alanine--D-alanine ligase	BN194_01390	Ddl	Cell wall biogenesis	1.1	late peptidoglycan biosynthesis	YP_006750205	K0MRY4
1.1	Cell wall biogenesis	-0.0902964		-0.182134		1.00996	**	RmlA2	-0.651313	-0.280785	-0.141512	-0.956523	-0.397734	-0.245123	-0.953365	-0.657858	-0.522902	1.49995	1.5826	1.72457	0	30.1533	199	13	0.543655	-0.0902964	0.149132	-0.182134	0.000292055	1.00996	K0N699;K0MWW4	K0N699;K0MWW4	>tr|K0N699|K0N699_LACCA Glucose-1-phosphate thymidylyltransferase OS=Lactobacillus casei W56 GN=rmlA PE=3 SV=1;>tr|K0MWW4|K0MWW4_LACCA Glucose-1-phosphate thymidylyltransferase OS=Lactobacillus casei W56 GN=rmlA_2 PE=3 SV=1	biosynthetic process;carbohydrate biosynthetic process;carbohydrate metabolic process;cellular biosynthetic process;cellular carbohydrate biosynthetic process;cellular carbohydrate metabolic process;cellular macromolecule biosynthetic process;cellular macromolecule metabolic process;cellular metabolic process;cellular polysaccharide biosynthetic process;cellular polysaccharide metabolic process;c…	catalytic activity;binding;cation binding;glucose-1-phosphate thymidylyltransferase activity;ion binding;metal ion binding;nucleotidyltransferase activity;transferase activity;transferase activity, transferring phosphorus-containing groups		rmlA;rmlA_2	YP_006752245	347	glucose-1-phosphate thymidylyltransferase	BN194_21790	RmlA2	Cell wall biogenesis	1.1	exopolysaccharide biosynthesis	YP_006752245	K0N699;K0MWW4
1.1	Cell wall biogenesis	-0.442883		-1.87016	**	0.154732		GlmS	0.755349	0.922357	0.228001	0.216819	0.117101	0.00759348	-1.38411	-1.59193	-1.72338	0.983585	0.739727	0.728884	0	30.08	376	18	0.0748437	-0.442883	0.000680962	-1.87016	0.463875	0.154732	K0N3V9	K0N3V9	>tr|K0N3V9|K0N3V9_LACCA Glutamine--fructose-6-phosphate aminotransferase [isomerizing] OS=Lactobacillus casei W56 GN=glmS PE=3 SV=1	amine metabolic process;biosynthetic process;carbohydrate biosynthetic process;carbohydrate metabolic process;carboxylic acid metabolic process;cellular amine metabolic process;cellular amino acid metabolic process;cellular ketone metabolic process;cellular metabolic process;cellular nitrogen compound metabolic process;cellular process;glutamine family amino acid metabolic process;glutamine metab…	catalytic activity;binding;carbohydrate binding;glutamine-fructose-6-phosphate transaminase (isomerizing) activity;transaminase activity;transferase activity;transferase activity, transferring nitrogenous groups	cell part;cytoplasm;intracellular part	glmS	YP_006751222	603	glucosamine--fructose-6-phosphate aminotransferase	BN194_11560	GlmS	Cell wall biogenesis	1.1	early peptidoglycan biosynthesis	YP_006751222	K0N3V9
1.1	Cell wall biogenesis	-0.0353546		-0.300754		-0.87534	**	SpsK2	0.453659	1.06503	0.7963	0.497805	0.775378	0.771563	-0.254205	-0.589595	0.859913	-1.28671	-1.50728	-1.58186	0	29.6181	135	13	0.674796	-0.0353546	0.180152	-0.300754	0.000352976	-0.87534	K0N9X8;K0N6D6	K0N9X8;K0N6D6	>tr|K0N9X8|K0N9X8_LACCA SpsK protein OS=Lactobacillus casei W56 GN=spsK PE=4 SV=1;>tr|K0N6D6|K0N6D6_LACCA SpsK_2 protein OS=Lactobacillus casei W56 GN=spsK_2 PE=4 SV=1	biosynthetic process;carbohydrate biosynthetic process;carbohydrate metabolic process;cellular biosynthetic process;cellular carbohydrate biosynthetic process;cellular carbohydrate metabolic process;cellular macromolecule biosynthetic process;cellular macromolecule metabolic process;cellular metabolic process;cellular polysaccharide biosynthetic process;cellular polysaccharide metabolic process;c…	catalytic activity;dTDP-4-dehydrorhamnose reductase activity;oxidoreductase activity;oxidoreductase activity, acting on CH-OH group of donors;oxidoreductase activity, acting on the CH-OH group of donors, NAD or NADP as acceptor		spsK;spsK_2	YP_006752242	281	dTDP-4-dehydrorhamnose reductase	BN194_21760	SpsK2	Cell wall biogenesis	1.1	exopolysaccharide biosynthesis	YP_006752242	K0N9X8;K0N6D6
1.1	Cell wall biogenesis	-0.125291		-0.551676		-0.827804			0.419129	2.08968	-0.122394	1.5068	0.382424	-0.297598	0.151183	-0.967199	-0.297179	-0.633588	-1.11397	-1.11729	0	29.5802	180	11	0.770466	-0.125291	0.190442	-0.551676	0.0629062	-0.827804	K0N6Q5	K0N6Q5	>tr|K0N6Q5|K0N6Q5_LACCA Uncharacterized protein OS=Lactobacillus casei W56 GN=BN194_21350 PE=4 SV=1	biosynthetic process;carbohydrate biosynthetic process;carbohydrate metabolic process;cellular biosynthetic process;cellular carbohydrate biosynthetic process;cellular carbohydrate metabolic process;cellular lipid metabolic process;cellular macromolecule biosynthetic process;cellular macromolecule metabolic process;cellular metabolic process;cellular polysaccharide biosynthetic process;cellular p…	catalytic activity;dTDP-4-dehydrorhamnose 3,5-epimerase activity;isomerase activity;racemase and epimerase activity;racemase and epimerase activity, acting on carbohydrates and derivatives			YP_006752244	190	dTDP-4-dehydrorhamnose 3,5-epimerase	BN194_21780		Cell wall biogenesis	1.1	exopolysaccharide biosynthesis		K0N6Q5
1.1	Cell wall biogenesis	-1.93551	*	-1.70992	**	-2.36377	**	GalU	1.79117	1.40022	1.58762	-0.451793	-0.446419	-0.479892	-0.245416	-0.213716	-0.201326	-0.800204	-0.90762	-1.03262	0	29.57	220	22	5.47351e-05	-1.93551	9.02399e-05	-1.70992	4.44394e-05	-2.36377	K0N7E3	K0N7E3	>tr|K0N7E3|K0N7E3_LACCA UTP--glucose-1-phosphate uridylyltransferase OS=Lactobacillus casei W56 GN=cap4C PE=3 SV=1	alcohol metabolic process;biosynthetic process;carbohydrate metabolic process;cellular carbohydrate metabolic process;cellular metabolic process;cellular nitrogen compound metabolic process;cellular process;glucose metabolic process;hexose metabolic process;metabolic process;monosaccharide metabolic process;nitrogen compound metabolic process;nucleobase-containing compound metabolic process;nucle…	catalytic activity;nucleotidyltransferase activity;transferase activity;transferase activity, transferring phosphorus-containing groups;uridylyltransferase activity;UTP:glucose-1-phosphate uridylyltransferase activity;UTP-monosaccharide-1-phosphate uridylyltransferase activity		cap4C	YP_006751294	304	UTP--glucose-1-phosphate uridylyltransferase	BN194_12280	GalU	Cell wall biogenesis	1.1	teichoic acid decoration?, exopolysaccharide biosynthesis?	YP_006751294	K0N7E3
1.1	Cell wall biogenesis	-0.0204048		-0.643589	**	0.0280641		GlmM	0.55013	0.647539	0.373892	0.314243	0.2251	0.830514	-1.96061	-1.80109	-1.0287	0.63676	0.526273	0.685945	0	29.4378	214	20	0.759379	-0.0204048	0.00207882	-0.643589	0.376164	0.0280641	K0N3Y7	K0N3Y7	>tr|K0N3Y7|K0N3Y7_LACCA Phosphoglucosamine mutase OS=Lactobacillus casei W56 GN=glmM PE=3 SV=1	carbohydrate metabolic process;metabolic process;primary metabolic process	magnesium ion binding;binding;catalytic activity;cation binding;intramolecular transferase activity;intramolecular transferase activity, phosphotransferases;ion binding;isomerase activity;metal ion binding;phosphoglucosamine mutase activity		glmM	YP_006751221	454	phosphoglucosamine mutase	BN194_11550	GlmM	Cell wall biogenesis	1.1	early peptidoglycan biosynthesis	YP_006751221	K0N3Y7
1.1	Cell wall biogenesis	-0.242116		-0.031215		-1.29117	**	MurE	0.796431	0.199398	1.0792	0.246731	0.309328	0.234477	0.525106	0.452792	0.93153	-1.56808	-1.61295	-1.59397	0	28.7543	94	14	0.175411	-0.242116	0.862545	-0.031215	0.00092229	-1.29117	K0N1S5	K0N1S5	>tr|K0N1S5|K0N1S5_LACCA UDP-N-acetylmuramyl-tripeptide synthetase OS=Lactobacillus casei W56 GN=murE PE=3 SV=1	amine metabolic process;aminoglycan biosynthetic process;aminoglycan metabolic process;biological regulation;biosynthetic process;carbohydrate biosynthetic process;carbohydrate metabolic process;cell cycle;cell division;cell wall macromolecule biosynthetic process;cell wall macromolecule metabolic process;cell wall organization or biogenesis;cellular biosynthetic process;cellular cell wall macrom…	nucleotide binding;acid-amino acid ligase activity;adenyl nucleotide binding;adenyl ribonucleotide binding;ATP binding;binding;catalytic activity;ligase activity;ligase activity, forming carbon-nitrogen bonds;purine nucleotide binding;purine ribonucleoside triphosphate binding;purine ribonucleotide binding;ribonucleotide binding	cell part;cytoplasm;intracellular part	murE	YP_006750282	517	UDP-N-acetylmuramoyl-L-alanyl-D-glutamate-2,6-diaminopimelate ligase	BN194_02160	MurE	Cell wall biogenesis	1.1	late peptidoglycan biosynthesis	YP_006750282	K0N1S5
1.1	Cell wall biogenesis	0.0988356		-0.566346		-1.05088	**	GlmU	1.12196	0.319133	0.743158	0.882221	0.965394	0.905353	0.177287	-0.125938	-1.12593	-1.12919	-1.02675	-1.70669	0	28.5623	109	12	0.461882	0.0988356	0.0762094	-0.566346	0.00302533	-1.05088	K0MY10	K0MY10	>tr|K0MY10|K0MY10_LACCA Bifunctional protein GlmU OS=Lactobacillus casei W56 GN=glmU PE=3 SV=1	alcohol biosynthetic process;alcohol metabolic process;amine metabolic process;amino sugar biosynthetic process;amino sugar metabolic process;aminoglycan biosynthetic process;aminoglycan metabolic process;anatomical structure morphogenesis;biological regulation;biosynthetic process;carbohydrate biosynthetic process;carbohydrate metabolic process;cell morphogenesis;cell wall macromolecule biosynth…	magnesium ion binding;acetyltransferase activity;binding;catalytic activity;cation binding;glucosamine-1-phosphate N-acetyltransferase activity;ion binding;metal ion binding;N-acetyltransferase activity;N-acyltransferase activity;nucleotidyltransferase activity;transferase activity;transferase activity, transferring acyl groups;transferase activity, transferring acyl groups other than amino-acyl …	cell part;cytoplasm;intracellular part	glmU	YP_006752760	464	glucosamine-1-phosphate N-acetyltransferase / UDP-N-acetylglucosamine pyrophosphorylase	BN194_26940	GlmU	Cell wall biogenesis	1.1	early peptidoglycan biosynthesis	YP_006752760	K0MY10
1.1	Cell wall biogenesis	-0.270126		-0.55872	**	-1.51918	**	DltA	1.17351	0.887028	0.848327	0.254905	0.602141	0.71323	0.0249163	-0.0624238	0.177684	-1.66339	-1.54292	-1.41301	0	28.2671	97	12	0.0603838	-0.270126	0.00175438	-0.55872	3.689e-05	-1.51918	K0MTN0	K0MTN0	>tr|K0MTN0|K0MTN0_LACCA D-alanine--poly(phosphoribitol) ligase subunit 1 OS=Lactobacillus casei W56 GN=dltA PE=3 SV=1	biosynthetic process;carbohydrate biosynthetic process;carbohydrate metabolic process;cell wall macromolecule biosynthetic process;cell wall macromolecule metabolic process;cell wall organization or biogenesis;cellular biosynthetic process;cellular carbohydrate metabolic process;cellular cell wall macromolecule metabolic process;cellular cell wall organization or biogenesis;cellular component mac…	nucleotide binding;adenyl nucleotide binding;adenyl ribonucleotide binding;AMP binding;ATP binding;binding;catalytic activity;D-alanine-poly(phosphoribitol) ligase activity;ligase activity;ligase activity, forming aminoacyl-tRNA and related compounds;ligase activity, forming carbon-oxygen bonds;purine nucleotide binding;purine ribonucleoside triphosphate binding;purine ribonucleotide binding;ribo…	cell part;cytoplasm;intracellular part	dltA	YP_006750925	506	D-alanine-poly(phosphoribitol) ligase	BN194_08590	DltA	Cell wall biogenesis	1.1	teichoic acid D-alanylation	YP_006750925	K0MTN0
1.1	Cell wall biogenesis	-0.334938		-1.75346	**	-4.50691	**	GalE2	0.939851	0.831256	0.880862	0.699248	0.711215	0.702793	0.00585451	-0.0796209	-0.094521	-1.48005	-1.33739	-1.7795	0	28.1764	112	13	0.00472721	-0.334938	2.91732e-05	-1.75346	5.56131e-05	-4.50691	K0N6R1	K0N6R1	>tr|K0N6R1|K0N6R1_LACCA Uncharacterized protein OS=Lactobacillus casei W56 GN=BN194_21400 PE=4 SV=1	cellular metabolic process;cellular process;metabolic process	catalytic activity;binding;coenzyme binding;cofactor binding;isomerase activity;racemase and epimerase activity;racemase and epimerase activity, acting on carbohydrates and derivatives;UDP-glucose 4-epimerase activity		BN194_21400	YP_006752206	317	UDP-glucose 4-epimerase	BN194_21400	GalE2	Cell wall biogenesis	1.1	teichoic acid decoration	YP_006752206	K0N6R1
1.1	Cell wall biogenesis	-0.198339		-0.204709		-0.422953	**	MurC	0.775251	0.936714	1.77537	-0.501502	0.462924	0.176398	-0.503843	-0.319983	0.854072	-0.753327	-1.51626	-1.38581	0	28.0087	94	11	0.0571342	-0.198339	0.0937371	-0.204709	0.00362117	-0.422953	K0N600	K0N600	>tr|K0N600|K0N600_LACCA UDP-N-acetylmuramate--L-alanine ligase OS=Lactobacillus casei W56 GN=murC PE=3 SV=1	amine metabolic process;aminoglycan biosynthetic process;aminoglycan metabolic process;biological regulation;biosynthetic process;carbohydrate biosynthetic process;carbohydrate metabolic process;cell cycle;cell division;cell wall macromolecule biosynthetic process;cell wall macromolecule metabolic process;cell wall organization or biogenesis;cellular biosynthetic process;cellular cell wall macrom…	nucleotide binding;acid-amino acid ligase activity;adenyl nucleotide binding;adenyl ribonucleotide binding;ATP binding;binding;catalytic activity;ligase activity;ligase activity, forming carbon-nitrogen bonds;purine nucleotide binding;purine ribonucleoside triphosphate binding;purine ribonucleotide binding;ribonucleotide binding;UDP-N-acetylmuramate-L-alanine ligase activity	cell part;cytoplasm;intracellular part	murC	YP_006751961	436	UDP-N-acetylmuramate--L-alanine ligase	BN194_18950	MurC	Cell wall biogenesis	1.1	late peptidoglycan biosynthesis	YP_006751961	K0N600
1.1	Cell wall biogenesis	0.326682		0.455772	*	0.964252	*	RmlB2	-0.98216	-1.55036	-0.73786	-0.469994	-0.385096	0.0313103	0.119885	-0.166998	0.190127	0.344668	1.89419	1.71229	0	27.7448	42	2	0.0464281	0.326682	0.0125978	0.455772	0.011542	0.964252	K0NBN4	K0NBN4	>tr|K0NBN4|K0NBN4_LACCA dTDP-glucose 4,6-dehydratase OS=Lactobacillus casei W56 GN=rmlB_2 PE=3 SV=1	cellular metabolic process;cellular nitrogen compound metabolic process;cellular process;metabolic process;nitrogen compound metabolic process;nucleobase-containing compound metabolic process;nucleotide-sugar metabolic process;primary metabolic process	catalytic activity;binding;carbon-oxygen lyase activity;coenzyme binding;cofactor binding;dTDP-glucose 4,6-dehydratase activity;hydro-lyase activity;lyase activity		rmlB_2	YP_006752243	342	dTDP-glucose 4,6-dehydratase	BN194_21770	RmlB2	Cell wall biogenesis	1.1	exopolysaccharide biosynthesis	YP_006752243	K0NBN4
1.1	Cell wall biogenesis	-0.360814		-0.300174		0.152824		MurD	1.35391	0.227437	-0.317123	0.0982483	-1.18632	-1.23827	0.187008	-0.255816	-1.65409	1.39369	1.09417	0.297159	0	27.5954	113	13	0.143124	-0.360814	0.250503	-0.300174	0.43932	0.152824	K0NAG5	K0NAG5	>tr|K0NAG5|K0NAG5_LACCA UDP-N-acetylmuramoylalanine--D-glutamate ligase OS=Lactobacillus casei W56 GN=murD PE=3 SV=1	amine metabolic process;aminoglycan biosynthetic process;aminoglycan metabolic process;biological regulation;biosynthetic process;carbohydrate biosynthetic process;carbohydrate metabolic process;cell cycle;cell division;cell wall macromolecule biosynthetic process;cell wall macromolecule metabolic process;cell wall organization or biogenesis;cellular biosynthetic process;cellular cell wall macrom…	nucleotide binding;acid-amino acid ligase activity;adenyl nucleotide binding;adenyl ribonucleotide binding;ATP binding;binding;catalytic activity;ligase activity;ligase activity, forming carbon-nitrogen bonds;purine nucleotide binding;purine ribonucleoside triphosphate binding;purine ribonucleotide binding;ribonucleotide binding;UDP-N-acetylmuramoylalanine-D-glutamate ligase activity	cell part;cytoplasm;intracellular part	murD	YP_006751538	459	UDP-N-acetylmuramoylalanine--D-glutamate ligase	BN194_14720	MurD	Cell wall biogenesis	1.1	late peptidoglycan biosynthesis	YP_006751538	K0NAG5
1.1	Cell wall biogenesis	-0.121485		0.89605		-1.09123	*	DacA	-0.117763	-0.307244	0.730638	-0.257364	0.0842356	0.00975677	1.12051	0.967618	1.67677	-1.61161	-1.30441	-0.991127	0	27.3103	54	15	0.665507	-0.121485	0.0401499	0.89605	0.0185004	-1.09123	K0MS53	K0MS53	>tr|K0MS53|K0MS53_LACCA DacA protein OS=Lactobacillus casei W56 GN=dacA PE=3 SV=1		catalytic activity;carboxypeptidase activity;exopeptidase activity;hydrolase activity;peptidase activity;peptidase activity, acting on L-amino acid peptides;serine hydrolase activity;serine-type carboxypeptidase activity;serine-type D-Ala-D-Ala carboxypeptidase activity;serine-type exopeptidase activity;serine-type peptidase activity		dacA	YP_006750280	436	D-alanyl-D-alanine carboxypeptidase dacA	BN194_02140	DacA	Cell wall biogenesis	1.1	late peptidoglycan biosynthesis	YP_006750280	K0MS53
1.1	Cell wall biogenesis	1.02547	*	0.566408	*	0.347514		WcaL	-0.873419	-1.82631	-0.843525	1.2782	1.59158	1.08105	-0.000919192	0.600934	-0.00396716	-0.129719	-0.219281	-0.654625	0	26.9184	71	10	0.00215674	1.02547	0.0221918	0.566408	0.079035	0.347514	K0MTQ9	K0MTQ9	>tr|K0MTQ9|K0MTQ9_LACCA Uncharacterized protein OS=Lactobacillus casei W56 GN=BN194_09040 PE=4 SV=1	biosynthetic process;metabolic process	catalytic activity;1,2-diacylglycerol 3-glucosyltransferase activity;glucosyltransferase activity;transferase activity;transferase activity, transferring glycosyl groups;transferase activity, transferring hexosyl groups;UDP-glucosyltransferase activity;UDP-glycosyltransferase activity		BN194_09040	YP_006750970	402	1,2-diacylglycerol 3-glucosyltransferase	BN194_09040	WcaL	Cell wall biogenesis	1.1	teichoic acid biosynthesis	YP_006750970	K0MTQ9
1.1	Cell wall biogenesis	0.0467141		0.0186825		-0.926394	**	MurI	0.438663	0.572246	0.485295	0.655869	0.559934	0.605113	0.384468	0.706422	0.535177	-1.83751	-1.58772	-1.51796	0	26.905	56	9	0.0869795	0.0467141	0.690023	0.0186825	3.3313e-05	-0.926394	K0MTN4	K0MTN4	>tr|K0MTN4|K0MTN4_LACCA Glutamate racemase OS=Lactobacillus casei W56 GN=murI PE=3 SV=1	amine metabolic process;aminoglycan biosynthetic process;aminoglycan metabolic process;biological regulation;biosynthetic process;carbohydrate biosynthetic process;carbohydrate metabolic process;catabolic process;cell wall macromolecule biosynthetic process;cell wall macromolecule metabolic process;cell wall organization or biogenesis;cellular biosynthetic process;cellular catabolic process;cellu…	catalytic activity;amino-acid racemase activity;glutamate racemase activity;hydrolase activity;hydrolase activity, acting on acid anhydrides;hydrolase activity, acting on acid anhydrides, in phosphorus-containing anhydrides;isomerase activity;nucleoside-triphosphatase activity;pyrophosphatase activity;racemase and epimerase activity;racemase and epimerase activity, acting on amino acids and deriv…		murI	YP_006750930	446	glutamate racemase	BN194_08640	MurI	Cell wall biogenesis	1.1	early peptidoglycan biosynthesis	YP_006750930	K0MTN4
1.1	Cell wall biogenesis	0.411118		-1.01009	*	-2.39225	**		0.628205	0.793786	0.54972	0.990507	1.05876	1.00642	-0.288268	-0.40757	0.00427454	-1.55736	-1.49771	-1.28077	0	26.3133	31	7	0.00847052	0.411118	0.00333137	-1.01009	4.51428e-05	-2.39225	K0N1K5	K0N1K5	>tr|K0N1K5|K0N1K5_LACCA Uncharacterized protein OS=Lactobacillus casei W56 GN=BN194_01360 PE=4 SV=1				BN194_01360	YP_006750202-3	350	muramoyl-tetrapeptide L,D-carboxypeptidase	BN194_01360-70		Cell wall biogenesis	1.1	peptidoglycan turnover	YP_006750202	K0N1K5
1.1	Cell wall biogenesis	0.574595		-0.413108		-0.991098	**	MurB	0.00223095	0.507663	0.507018	1.0522	1.20934	1.57266	-0.343705	-0.626316	-0.0385682	-1.20652	-1.30256	-1.33344	0	26.0326	29	6	0.0146821	0.574595	0.0476219	-0.413108	0.000719093	-0.991098	K0N3X0	K0N3X0	>tr|K0N3X0|K0N3X0_LACCA UDP-N-acetylenolpyruvoylglucosamine reductase OS=Lactobacillus casei W56 GN=murB PE=3 SV=1	amine metabolic process;aminoglycan biosynthetic process;aminoglycan metabolic process;biological regulation;biosynthetic process;carbohydrate biosynthetic process;carbohydrate metabolic process;cell cycle;cell division;cell wall macromolecule biosynthetic process;cell wall macromolecule metabolic process;cell wall organization or biogenesis;cellular biosynthetic process;cellular cell wall macrom…	catalytic activity;binding;coenzyme binding;cofactor binding;flavin adenine dinucleotide binding;oxidoreductase activity;oxidoreductase activity, acting on CH-OH group of donors;oxidoreductase activity, acting on the CH-OH group of donors, NAD or NADP as acceptor;UDP-N-acetylmuramate dehydrogenase activity	cell part;cytoplasm;intracellular part	murB	YP_006751206	301	UDP-N-acetylenolpyruvoylglucosamine reductase	BN194_11400	MurB	Cell wall biogenesis	1.1	early peptidoglycan biosynthesis	YP_006751206	K0N3X0
1.1	Cell wall biogenesis	0.0570857		-0.0977058		-0.617444	**	MurA2	0.854039	0.593575	0.151735	-0.0765397	1.06317	1.16768	-0.0990193	-0.153385	0.901903	-1.23635	-1.5289	-1.63791	0	25.9929	40	9	0.700902	0.0570857	0.472542	-0.0977058	0.0010864	-0.617444	K0NAR9	K0NAR9	>tr|K0NAR9|K0NAR9_LACCA UDP-N-acetylglucosamine 1-carboxyvinyltransferase OS=Lactobacillus casei W56 GN=murA2 PE=3 SV=1	alcohol biosynthetic process;alcohol metabolic process;amine metabolic process;amino sugar biosynthetic process;amino sugar metabolic process;aminoglycan biosynthetic process;aminoglycan metabolic process;biological regulation;biosynthetic process;carbohydrate biosynthetic process;carbohydrate metabolic process;cell cycle;cell division;cell wall macromolecule biosynthetic process;cell wall macrom…	catalytic activity;transferase activity;transferase activity, transferring alkyl or aryl (other than methyl) groups;UDP-N-acetylglucosamine 1-carboxyvinyltransferase activity	cell part;cytoplasm;intracellular part	murA2	YP_006752744	419	UDP-N-acetylglucosamine 1-carboxyvinyltransferase 2	BN194_26780	MurA2	Cell wall biogenesis	1.1	early peptidoglycan biosynthesis	YP_006752744	K0NAR9
1.1	Cell wall biogenesis	0.684067		1.27669	*	-0.129063			-1.16447	-0.9354	-0.090379	0.146487	0.446323	0.488841	1.15139	0.997937	1.76684	-0.76517	-1.32679	-0.7156	0	25.7675	20	5	0.033821	0.684067	0.00718492	1.27669	0.617725	-0.129063	K0N7L2	K0N7L2	>tr|K0N7L2|K0N7L2_LACCA Uncharacterized protein OS=Lactobacillus casei W56 GN=BN194_02420 PE=4 SV=1		catalytic activity;transferase activity		BN194_02420	YP_006750308	257	glycosyltransferase family protein	BN194_02420		Cell wall biogenesis	1.1	teichoic acid decoration?	YP_006750308	K0N7L2
1.1	Cell wall biogenesis	0.613874		2.83083	*	-1.24862			-0.493668	-0.809458	0.280075	-0.347506	0.200353	0.268001	1.34235	1.38142	1.52818	-1.06465	-1.14269	-1.14242	0	25.7347	34	11	0.369931	0.613874	0.00587891	2.83083	0.075279	-1.24862	K0N547	K0N547	>tr|K0N547|K0N547_LACCA Uncharacterized protein OS=Lactobacillus casei W56 GN=BN194_02430 PE=4 SV=1	amine metabolic process;aminoglycan catabolic process;aminoglycan metabolic process;carbohydrate catabolic process;carbohydrate metabolic process;catabolic process;cell wall macromolecule catabolic process;cell wall macromolecule metabolic process;glycosaminoglycan catabolic process;glycosaminoglycan metabolic process;macromolecule catabolic process;macromolecule metabolic process;metabolic proce…	lysozyme activity;catalytic activity;hydrolase activity;hydrolase activity, acting on glycosyl bonds;hydrolase activity, hydrolyzing O-glycosyl compounds		BN194_02430	YP_006750309	921	peptidoglycan autolysin	BN194_02430		Cell wall biogenesis	1.1	peptidoglycan turnover	YP_006750309	K0N547
1.1	Cell wall biogenesis	0.124331		1.17088	*	0.309191			-1.18749	-0.564852	-0.441539	-1.22479	-0.675236	0.38619	0.978263	1.06957	2.1626	-0.425709	-0.104212	0.0272111	0	25.6246	23	6	0.688797	0.124331	0.00866819	1.17088	0.102518	0.309191	K0N6S2	K0N6S2	>tr|K0N6S2|K0N6S2_LACCA Uncharacterized protein OS=Lactobacillus casei W56 GN=BN194_21500 PE=4 SV=1				BN194_21500	YP_006752216	416	cell wall-associated hydrolase, NlpC/P60 family	BN194_21500		Cell wall biogenesis	1.1	peptidoglycan turnover	YP_006752216	K0N6S2
1.1	Cell wall biogenesis	-0.0122859		-1.16668	*	-1.75546	**	MurF	0.994304	0.48353	1.26148	0.87352	1.00188	0.81803	-0.426916	-0.615281	-0.574916	-1.2553	-1.3325	-1.22783	0	25.6034	20	7	0.95116	-0.0122859	0.00350014	-1.16668	0.000689348	-1.75546	K0NCU5	K0NCU5	>tr|K0NCU5|K0NCU5_LACCA UDP-N-acetylmuramoyl-tripeptide--D-alanyl-D-alanine ligase OS=Lactobacillus casei W56 GN=murF PE=3 SV=1	amine metabolic process;aminoglycan biosynthetic process;aminoglycan metabolic process;biological regulation;biosynthetic process;carbohydrate biosynthetic process;carbohydrate metabolic process;cell cycle;cell division;cell wall macromolecule biosynthetic process;cell wall macromolecule metabolic process;cell wall organization or biogenesis;cellular biosynthetic process;cellular cell wall macrom…	nucleotide binding;acid-amino acid ligase activity;adenyl nucleotide binding;adenyl ribonucleotide binding;ATP binding;binding;catalytic activity;ligase activity;ligase activity, forming carbon-nitrogen bonds;purine nucleotide binding;purine ribonucleoside triphosphate binding;purine ribonucleotide binding;ribonucleotide binding;UDP-N-acetylmuramoylalanyl-D-glutamyl-2,6-diaminopimelate-D-alanyl-D…	cell part;cytoplasm;intracellular part	murF	YP_006752738	468	UDP-N-acetylmuramoyl-tripeptide--D-alanyl-D-alanine ligase	BN194_26720	MurF	Cell wall biogenesis	1.1	late peptidoglycan biosynthesis	YP_006752738	K0NCU5
1.1	Cell wall biogenesis	0.00514094		2.34988	**	0.126551		LtsA1	-0.889138	-0.85721	0.0108079	-0.603249	-0.502497	-0.615413	1.62954	1.51553	1.69314	-0.403831	-0.5873	-0.390383	0	25.2603	23	8	0.987894	0.00514094	0.00185309	2.34988	0.715516	0.126551	K0N399	K0N399	>tr|K0N399|K0N399_LACCA LtaS1 protein OS=Lactobacillus casei W56 GN=ltaS1 PE=4 SV=1		catalytic activity;hydrolase activity;hydrolase activity, acting on ester bonds;sulfuric ester hydrolase activity;transferase activity		ltaS1	YP_006750977	697	exported glycerolphosphate lipoteichoic acid synthetase	BN194_09110	LtsA1	Cell wall biogenesis	1.1	teichoic acid biosynthesis	YP_006750977	K0N399
1.1	Cell wall biogenesis	0.0186437		0.335845		0.960725		DltC	-2.01109	-0.70744	0.938386	-0.998439	-0.457937	-0.222832	-0.316596	0.00584245	0.348875	0.834695	1.45827	1.12827	0	25.2584	20	2	0.971453	0.0186437	0.526499	0.335845	0.117726	0.960725	K0N361	K0N361	>tr|K0N361|K0N361_LACCA D-alanine--poly(phosphoribitol) ligase subunit 2 OS=Lactobacillus casei W56 GN=dltC PE=3 SV=1	biological regulation;biosynthetic process;carbohydrate biosynthetic process;carbohydrate metabolic process;cell wall macromolecule biosynthetic process;cell wall macromolecule metabolic process;cell wall organization or biogenesis;cellular biosynthetic process;cellular carbohydrate metabolic process;cellular cell wall macromolecule metabolic process;cellular cell wall organization or biogenesis;…	nucleotide binding;adenyl nucleotide binding;adenyl ribonucleotide binding;ATP binding;binding;catalytic activity;D-alanine-poly(phosphoribitol) ligase activity;ligase activity;ligase activity, forming aminoacyl-tRNA and related compounds;ligase activity, forming carbon-oxygen bonds;purine nucleotide binding;purine ribonucleoside triphosphate binding;purine ribonucleotide binding;ribonucleotide b…		dltC	YP_006750927	81	D-alanine-poly(phosphoribitol) ligase subunit 2	BN194_08610	DltC	Cell wall biogenesis	1.1	teichoic acid D-alanylation	YP_006750927	K0N361
1.1	Cell wall biogenesis	-0.0463314		1.17589	*	-1.82978		PonA	-0.0697792	0.100061	0.362636	-0.0552862	0.0622846	0.281927	0.867156	1.05329	1.11181	-1.81981	-2.07936	0.18507	0	25.0473	13	7	0.839039	-0.0463314	0.0038037	1.17589	0.132591	-1.82978	K0NAU3	K0NAU3	>tr|K0NAU3|K0NAU3_LACCA PonA protein OS=Lactobacillus casei W56 GN=ponA PE=4 SV=1	amine metabolic process;aminoglycan biosynthetic process;aminoglycan metabolic process;biosynthetic process;carbohydrate biosynthetic process;carbohydrate metabolic process;cell wall macromolecule biosynthetic process;cell wall macromolecule metabolic process;cell wall organization or biogenesis;cellular biosynthetic process;cellular cell wall macromolecule metabolic process;cellular cell wall or…	catalytic activity;binding;carboxylic acid binding;drug binding;hydrolase activity;penicillin binding;peptidase activity;transferase activity;transferase activity, transferring glycosyl groups;transferase activity, transferring pentosyl groups		ponA	YP_006751738	768	peptidoglycan glycosyltransferase	BN194_16720	PonA	Cell wall biogenesis	1.1	cell division; divisome complex; peptidoglycan polymerization	YP_006751738	K0NAU3
1.1	Cell wall biogenesis	0.625821	*	3.33859	**	1.49411	**		-1.07333	-1.11819	-0.918758	-0.640382	-0.532596	-0.510921	1.54501	1.42598	1.52806	0.127105	0.0034464	0.164567	0	25.0023	14	6	0.00279139	0.625821	3.64971e-06	3.33859	0.000126922	1.49411	K0NA48	K0NA48	>tr|K0NA48|K0NA48_LACCA Uncharacterized protein OS=Lactobacillus casei W56 GN=BN194_22780 PE=4 SV=1				BN194_22780	YP_006752344	266	sortase family protein	BN194_22780		Cell wall biogenesis	1.1	cell wall protein sorting/binding	YP_006752344	K0NA48
1.1	Cell wall biogenesis	-0.254457		1.36911	**	-1.10744	*		0.256013	-0.286735	0.0250973	-0.377537	-0.173954	-0.247228	1.66667	1.38422	1.21075	-1.41041	-1.45575	-0.591131	0	24.5994	8	2	0.191005	-0.254457	0.00230173	1.36911	0.0233033	-1.10744	K0MWX1	K0MWX1	>tr|K0MWX1|K0MWX1_LACCA Uncharacterized protein OS=Lactobacillus casei W56 GN=BN194_21890 PE=4 SV=1	biosynthetic process;capsule organization;capsule polysaccharide biosynthetic process;carbohydrate biosynthetic process;carbohydrate metabolic process;cellular biosynthetic process;cellular carbohydrate biosynthetic process;cellular carbohydrate metabolic process;cellular component organization;cellular component organization or biogenesis;cellular macromolecule biosynthetic process;cellular macr…	enzyme regulator activity		BN194_21890	YP_006752255	272	capsular exopolysaccharide family protein	BN194_21890		Cell wall biogenesis	1.1	exopolysaccharide biosynthesis	YP_006752255	K0MWX1
1.1	Cell wall biogenesis	1.36414		1.54408		1.07245			0.126814	-1.98641	-0.54737	0.211013	0.192962	0.488445	0.44081	0.408599	0.478222	1.28595	-1.88566	0.786625	0	24.1942	11	3	0.156051	1.36414	0.116587	1.54408	0.499286	1.07245	K0N1U1	K0N1U1	>tr|K0N1U1|K0N1U1_LACCA Uncharacterized protein OS=Lactobacillus casei W56 GN=BN194_02360 PE=4 SV=1				BN194_02360	YP_006750302	457	teichoic acid polymerase, putative	BN194_02360		Cell wall biogenesis	1.1	teichoic acid biosynthesis	YP_006750302	K0N1U1
1.3	Signal transduction	-0.995506		-2.35604	**	-4.70307	**		1.186	1.09203	0.95	0.639821	0.433019	0.559323	-0.202176	-0.250932	-0.0957552	-1.19412	-1.86781	-1.24941	0	28.6236	130	9	0.00431479	-0.995506	0.000107489	-2.35604	0.000375801	-4.70307	K0NBU7	K0NBU7	>tr|K0NBU7|K0NBU7_LACCA Uncharacterized protein OS=Lactobacillus casei W56 GN=BN194_22870 PE=4 SV=1	response to stimulus;response to stress			BN194_22870	YP_006752353	153	universal stress protein, UspA superfamily	BN194_22870		Signal transduction	1.3	stress regulation?	YP_006752353	K0NBU7
1.3	Signal transduction	-0.233851		1.90335	**	1.07047			-0.684298	-0.77559	-0.683403	-1.01434	-0.920771	-0.939888	1.28694	1.47603	1.04919	0.992644	0.722882	-0.509401	0	28.4827	115	9	0.00431083	-0.233851	9.84806e-05	1.90335	0.0735842	1.07047	K0NAC5	K0NAC5	>tr|K0NAC5|K0NAC5_LACCA Universal stress protein OS=Lactobacillus casei W56 GN=BN194_13870 PE=3 SV=1	response to stimulus;response to stress		cell part;cytoplasm;intracellular part	BN194_13870	YP_006751453	165	universal stress protein, UspA superfamily	BN194_13870		Signal transduction	1.3	stress regulation?	YP_006751453	K0NAC5
1.3	Signal transduction	-0.0451647		-0.667833	*	-0.522132	*	CesR	0.50775	0.676243	1.58725	0.429327	0.917686	1.01889	-1.84633	-0.868426	-0.507631	-0.693013	-0.774483	-0.447261	0	28.178	83	10	0.741105	-0.0451647	0.0186449	-0.667833	0.0110729	-0.522132	K0N7G4	K0N7G4	>tr|K0N7G4|K0N7G4_LACCA VanR protein OS=Lactobacillus casei W56 GN=vanR PE=4 SV=1	nucleobase-containing compound metabolic process;biological regulation;biosynthetic process;cellular biosynthetic process;cellular macromolecule biosynthetic process;cellular macromolecule metabolic process;cellular metabolic process;cellular nitrogen compound metabolic process;cellular process;macromolecule biosynthetic process;macromolecule metabolic process;metabolic process;nitrogen compound …	binding;DNA binding;molecular transducer activity;nucleic acid binding;signal transducer activity;two-component response regulator activity		vanR	YP_006750278	228	cell wall integrity sensing response regulator CesR	BN194_02120	CesR	Signal transduction	1.3	cell wall alteration signalling	YP_006750278	K0N7G4
1.3	Signal transduction	-0.292646		-0.372638		-0.918032	*	ArlR	1.55079	0.618174	0.813567	0.583678	0.511609	-0.317815	0.0149038	-0.0782295	0.238067	-0.272343	-1.78762	-1.87478	0	28.084	74	11	0.14398	-0.292646	0.0352033	-0.372638	0.017685	-0.918032	K0N5X3	K0N5X3	>tr|K0N5X3|K0N5X3_LACCA ArlR protein OS=Lactobacillus casei W56 GN=arlR PE=4 SV=1	nucleobase-containing compound metabolic process;biological regulation;biosynthetic process;cellular biosynthetic process;cellular macromolecule biosynthetic process;cellular macromolecule metabolic process;cellular metabolic process;cellular nitrogen compound metabolic process;cellular process;macromolecule biosynthetic process;macromolecule metabolic process;metabolic process;nitrogen compound …	binding;DNA binding;molecular transducer activity;nucleic acid binding;signal transducer activity;two-component response regulator activity		arlR	YP_006751931	240	response regulator ArlR	BN194_18650	ArlR	Signal transduction	1.3	oxidative stress sensing?	YP_006751931	K0N5X3
1.3	Signal transduction	0.22965		0.0876306		1.13201	**		-0.574599	-1.2372	-0.405888	-0.642341	-0.0472589	-0.122457	-0.840237	-0.42947	-0.411612	1.33107	1.66983	1.71016	0	27.3497	106	12	0.211379	0.22965	0.570616	0.0876306	0.00119021	1.13201	K0N8E4	K0N8E4	>tr|K0N8E4|K0N8E4_LACCA YycF_2 protein OS=Lactobacillus casei W56 GN=yycF_2 PE=4 SV=1	nucleobase-containing compound metabolic process;biological regulation;biosynthetic process;cellular biosynthetic process;cellular macromolecule biosynthetic process;cellular macromolecule metabolic process;cellular metabolic process;cellular nitrogen compound metabolic process;cellular process;macromolecule biosynthetic process;macromolecule metabolic process;metabolic process;nitrogen compound …	binding;DNA binding;molecular transducer activity;nucleic acid binding;signal transducer activity;two-component response regulator activity		yycF_2	YP_006753017	245	two-component system response regulator	BN194_29510		Signal transduction	1.3	unknown signal transduction	YP_006753017	K0N8E4
1.3	Signal transduction	0.527918		1.26172	**	0.86551	**	YtxG	-1.24867	-1.54557	-1.21351	0.0592058	-0.161583	-0.717961	1.2629	1.22672	1.12053	0.747411	0.304804	0.165729	0	27.1478	53	3	0.0138984	0.527918	2.37612e-05	1.26172	0.00104348	0.86551	K0N365	K0N365	>tr|K0N365|K0N365_LACCA Uncharacterized protein OS=Lactobacillus casei W56 GN=BN194_08710 PE=4 SV=1				BN194_08710	YP_006750937	142	divergent methyl-accepting chemotaxis-like domain, DUF948 superfamily	BN194_08710	YtxG	Signal transduction	1.3	chemotaxis?	YP_006750937	K0N365
1.3	Signal transduction	0.501525		0.374605		-2.78537	**	PhoP	0.276152	0.31546	0.421539	0.547466	0.792562	0.737672	0.50477	0.782282	0.521244	-1.66656	-1.74632	-1.48628	0	26.8802	41	6	0.0145522	0.501525	0.0566731	0.374605	2.38844e-05	-2.78537	K0N9J6	K0N9J6	>tr|K0N9J6|K0N9J6_LACCA PhoP protein OS=Lactobacillus casei W56 GN=phoP PE=4 SV=1	nucleobase-containing compound metabolic process;biological regulation;biosynthetic process;cellular biosynthetic process;cellular macromolecule biosynthetic process;cellular macromolecule metabolic process;cellular metabolic process;cellular nitrogen compound metabolic process;cellular process;macromolecule biosynthetic process;macromolecule metabolic process;metabolic process;nitrogen compound …	binding;DNA binding;molecular transducer activity;nucleic acid binding;signal transducer activity;two-component response regulator activity		phoP	YP_006751088	235	phosphosensor response regulator	BN194_10220	PhoP	Signal transduction	1.3	phosphosensor	YP_006751088	K0N9J6
1.3	Signal transduction	-0.462454		-0.484019		-1.18737	**		1.34507	0.628675	1.3209	0.235262	0.192113	0.0111597	0.0220953	0.921285	-0.638027	-0.938749	-1.45918	-1.64061	0	26.0109	30	4	0.0176814	-0.462454	0.122041	-0.484019	0.00149148	-1.18737	K0MUE5	K0MUE5	>tr|K0MUE5|K0MUE5_LACCA YclJ protein OS=Lactobacillus casei W56 GN=yclJ PE=4 SV=1	nucleobase-containing compound metabolic process;biological regulation;biosynthetic process;cellular biosynthetic process;cellular macromolecule biosynthetic process;cellular macromolecule metabolic process;cellular metabolic process;cellular nitrogen compound metabolic process;cellular process;macromolecule biosynthetic process;macromolecule metabolic process;metabolic process;nitrogen compound …	binding;DNA binding;molecular transducer activity;nucleic acid binding;signal transducer activity;two-component response regulator activity		yclJ	YP_006751245	242	two-component system response regulator	BN194_11790		Signal transduction	1.3	unknown signal transduction	YP_006751245	K0MUE5
1.3	Signal transduction	-0.812596		-1.87649	**	-2.25988	**	LiaR	0.958703	1.43095	1.34046	-0.422126	0.809938	0.892436	-0.912843	-0.591011	-0.423397	-0.991938	-1.23731	-0.853858	0	25.5679	26	7	0.143125	-0.812596	0.000759509	-1.87649	0.00024272	-2.25988	K0MW74	K0MW74	>tr|K0MW74|K0MW74_LACCA Uncharacterized protein OS=Lactobacillus casei W56 GN=BN194_18490 PE=4 SV=1	nucleobase-containing compound metabolic process;biosynthetic process;cellular biosynthetic process;cellular macromolecule biosynthetic process;cellular macromolecule metabolic process;cellular metabolic process;cellular nitrogen compound metabolic process;cellular process;macromolecule biosynthetic process;macromolecule metabolic process;metabolic process;nitrogen compound metabolic process;nucl…	binding;DNA binding;molecular transducer activity;nucleic acid binding;nucleic acid binding transcription factor activity;sequence-specific DNA binding transcription factor activity;signal transducer activity;two-component response regulator activity		BN194_18490	YP_006751915	234	cell wall stress sensing response regulator	BN194_18490	LiaR	Signal transduction	1.3	cell wall stress signal transduction?	YP_006751915	K0MW74
1.3	Signal transduction	0.730672		1.17099		-0.225321			-0.816728	-1.28628	0.199307	0.036808	0.528661	0.84992	1.64091	1.34139	0.433237	-0.960906	-0.760298	-1.20602	0	25.3944	19	4	0.0904996	0.730672	0.035706	1.17099	0.496796	-0.225321	K0N630	K0N630	>tr|K0N630|K0N630_LACCA BceR_2 protein OS=Lactobacillus casei W56 GN=bceR_2 PE=4 SV=1	nucleobase-containing compound metabolic process;biological regulation;biosynthetic process;cellular biosynthetic process;cellular macromolecule biosynthetic process;cellular macromolecule metabolic process;cellular metabolic process;cellular nitrogen compound metabolic process;cellular process;macromolecule biosynthetic process;macromolecule metabolic process;metabolic process;nitrogen compound …	binding;DNA binding;molecular transducer activity;nucleic acid binding;signal transducer activity;two-component response regulator activity		bceR_2	YP_006751991	195	two-component system response regulator	BN194_19250		Signal transduction	1.3	unknown signal transduction		K0N630
1.3	Signal transduction	0.495817		-0.299828		-2.71976			0.48528	0.462184	0.3347	0.894735	0.725927	0.66907	0.201507	0.139378	0.331986	-0.134414	-1.93712	-2.17323	0	25.36	14	3	0.0151277	0.495817	0.0508311	-0.299828	0.0462197	-2.71976	K0N4Q9	K0N4Q9	>tr|K0N4Q9|K0N4Q9_LACCA YtsP protein OS=Lactobacillus casei W56 GN=ytsP PE=4 SV=1				ytsP	YP_006751511	160	GAF domain-containing protein	BN194_14450		Signal transduction	1.3	unknown signal transduction	YP_006751511	K0N4Q9
1.4	Membrane bioenergetics	-0.032287		0.688234	**	1.83563	**	AtpD	-0.815905	-0.861182	-0.682587	-0.808492	-0.820517	-0.852977	0.0376156	0.0840732	0.125837	1.59295	1.55934	1.44185	0	30.5094	290	21	0.50133	-0.032287	0.00012655	0.688234	5.10561e-06	1.83563	K0NAB3	K0NAB3	>tr|K0NAB3|K0NAB3_LACCA ATP synthase subunit beta OS=Lactobacillus casei W56 GN=atpD PE=3 SV=1	nucleobase-containing compound metabolic process;ATP biosynthetic process;ATP hydrolysis coupled proton transport;ATP metabolic process;ATP synthesis coupled proton transport;biosynthetic process;cation transport;cellular biosynthetic process;cellular metabolic process;cellular nitrogen compound biosynthetic process;cellular nitrogen compound metabolic process;cellular process;energy coupled prot…	nucleotide binding;adenyl nucleotide binding;adenyl ribonucleotide binding;ATP binding;binding;cation transmembrane transporter activity;hydrogen ion transmembrane transporter activity;hydrogen ion transporting ATP synthase activity, rotational mechanism;inorganic cation transmembrane transporter activity;ion transmembrane transporter activity;monovalent inorganic cation transmembrane transporter…	plasma membrane;cell part;intracellular part;macromolecular complex;membrane;membrane part;protein complex;proton-transporting ATP synthase complex, catalytic core F(1);proton-transporting two-sector ATPase complex, catalytic domain	atpD	YP_006751428	488	ATP synthase subunit beta	BN194_13620	AtpD	Membrane bioenergetics	1.4	ATP synthesis, H+ extrusion	YP_006751428	K0NAB3
1.4	Membrane bioenergetics	0.310549		1.45775	**	1.88564	**	AtpA	-1.32876	-1.15776	-0.833542	-0.949477	-0.702756	-0.539136	0.500239	0.67346	0.804432	1.1707	1.16152	1.20108	0	30.3962	224	17	0.115835	0.310549	0.000483153	1.45775	9.66727e-05	1.88564	K0N4K1	K0N4K1	>tr|K0N4K1|K0N4K1_LACCA ATP synthase subunit alpha OS=Lactobacillus casei W56 GN=atpA PE=3 SV=1	nucleobase-containing compound metabolic process;ATP biosynthetic process;ATP hydrolysis coupled proton transport;ATP metabolic process;ATP synthesis coupled proton transport;biosynthetic process;cation transport;cellular biosynthetic process;cellular metabolic process;cellular nitrogen compound biosynthetic process;cellular nitrogen compound metabolic process;cellular process;energy coupled prot…	nucleotide binding;active transmembrane transporter activity;adenyl nucleotide binding;adenyl ribonucleotide binding;ATP binding;ATPase activity;ATPase activity, coupled;ATPase activity, coupled to movement of substances;ATPase activity, coupled to transmembrane movement of ions;ATPase activity, coupled to transmembrane movement of substances;binding;catalytic activity;cation transmembrane transp…	plasma membrane;cell part;intracellular part;macromolecular complex;membrane;membrane part;protein complex;proton-transporting ATP synthase complex, catalytic core F(1);proton-transporting two-sector ATPase complex, catalytic domain	atpA	YP_006751426	509	ATP synthase subunit alpha	BN194_13600	AtpA	Membrane bioenergetics	1.4	ATP synthesis, H+ extrusion	YP_006751426	K0N4K1
1.4	Membrane bioenergetics	0.199037		-0.16382		-1.38209	**	PpaC	0.645593	0.824866	0.0572368	1.08892	0.594459	0.747355	0.371057	0.240946	0.172435	-1.3782	-1.59163	-1.77304	0	30.3103	349	16	0.333746	0.199037	0.358559	-0.16382	0.00126945	-1.38209	K0N4Z4	K0N4Z4	>tr|K0N4Z4|K0N4Z4_LACCA PpaC protein OS=Lactobacillus casei W56 GN=ppaC PE=4 SV=1		catalytic activity;binding;cation binding;hydrolase activity;hydrolase activity, acting on acid anhydrides;hydrolase activity, acting on acid anhydrides, in phosphorus-containing anhydrides;inorganic diphosphatase activity;ion binding;manganese ion binding;metal ion binding;pyrophosphatase activity;transition metal ion binding	cell part;cytoplasm;intracellular part	ppaC	YP_006751677	310	manganese-dependent inorganic pyrophosphatase	BN194_16110	PpaC	Membrane bioenergetics	1.4	ATP synthesis	YP_006751677	K0N4Z4
1.4	Membrane bioenergetics	0.235577		0.838694	**	1.9065	**	AtpG	-1.00926	-0.981673	-0.89484	-0.745776	-0.609302	-0.618422	0.0261997	-0.0322749	0.368164	1.6192	1.38154	1.49644	0	27.1364	67	9	0.00555648	0.235577	0.00112111	0.838694	5.65173e-06	1.9065	K0N4D3	K0N4D3	>tr|K0N4D3|K0N4D3_LACCA ATP synthase gamma chain OS=Lactobacillus casei W56 GN=atpG PE=3 SV=1	nucleobase-containing compound metabolic process;ATP biosynthetic process;ATP metabolic process;ATP synthesis coupled proton transport;biosynthetic process;cation transport;cellular biosynthetic process;cellular metabolic process;cellular nitrogen compound biosynthetic process;cellular nitrogen compound metabolic process;cellular process;energy coupled proton transport, down electrochemical gradi…	nucleotide binding;active transmembrane transporter activity;adenyl nucleotide binding;adenyl ribonucleotide binding;ATP binding;ATPase activity;ATPase activity, coupled;ATPase activity, coupled to movement of substances;ATPase activity, coupled to transmembrane movement of ions;ATPase activity, coupled to transmembrane movement of substances;binding;catalytic activity;cation transmembrane transp…	plasma membrane;cell part;intracellular part;macromolecular complex;membrane;membrane part;protein complex;proton-transporting ATP synthase complex, catalytic core F(1);proton-transporting two-sector ATPase complex, catalytic domain	atpG	YP_006751427	308	ATP synthase subunit gamma	BN194_13610	AtpG	Membrane bioenergetics	1.4	ATP synthesis, H+ extrusion	YP_006751427	K0N4D3
1.4	Membrane bioenergetics	0.271917		2.8776	**	1.11337	*	YumB	-1.11304	-1.01113	-0.53623	-0.917936	-0.795246	-0.268424	1.32746	1.57903	1.61658	-0.000102105	-0.0593243	0.178371	0	26.6914	41	9	0.444461	0.271917	0.000276589	2.8776	0.0084218	1.11337	K0NAA7	K0NAA7	>tr|K0NAA7|K0NAA7_LACCA YjlD protein OS=Lactobacillus casei W56 GN=yjlD PE=4 SV=1		binding;catalytic activity;coenzyme binding;cofactor binding;flavin adenine dinucleotide binding;oxidoreductase activity		yjlD	YP_006752499	632	NAD(P)H-disulfide dehydrogenase, pyr_redox superfamily	BN194_24330	YumB	Membrane bioenergetics	1.4	electron transport	YP_006752499	K0NAA7
1.4	Membrane bioenergetics	-0.0479145		1.13006	*	-0.374404		YogA	0.151022	-1.02064	0.0241574	-0.444373	-0.572168	-0.0578785	1.68231	1.55385	1.31824	-0.932979	-0.620281	-1.08126	0	26.4587	37	6	0.858718	-0.0479145	0.00958686	1.13006	0.2059	-0.374404	K0N9E0	K0N9E0	>tr|K0N9E0|K0N9E0_LACCA Uncharacterized protein OS=Lactobacillus casei W56 GN=BN194_18780 PE=4 SV=1		binding;catalytic activity;cation binding;ion binding;metal ion binding;oxidoreductase activity;transition metal ion binding;zinc ion binding		BN194_18780	YP_006751944	322	quinone-oxidoreductase	BN194_18780	YogA	Membrane bioenergetics	1.4	electron transport	YP_006751944	K0N9E0
1.4	Membrane bioenergetics	-0.0658423		-0.521866		-1.03757	**	YkuP	0.956699	1.33422	0.278259	1.14751	0.365946	0.639397	0.217033	0.0535159	-1.00117	-1.31249	-1.3861	-1.29283	0	25.9376	12	2	0.736436	-0.0658423	0.0886415	-0.521866	0.00213533	-1.03757	K0NA19	K0NA19	>tr|K0NA19|K0NA19_LACCA YkuN_2 protein OS=Lactobacillus casei W56 GN=ykuN_2 PE=4 SV=1		binding;catalytic activity;coenzyme binding;cofactor binding;FMN binding;nucleotide binding;oxidoreductase activity		ykuN_2	YP_006751288	206	flavodoxin I	BN194_12220	YkuP	Membrane bioenergetics	1.4	electron transport; cofactor	YP_006751288	K0NA19
1.4	Membrane bioenergetics	0.1045		1.89324	**	1.95427	**	AtpF	-0.952986	-1.24365	-0.775132	-1.10777	-0.610829	-0.938852	1.03572	0.686481	1.00061	1.14864	1.04196	0.715801	0	25.6155	28	4	0.627755	0.1045	0.000419042	1.89324	0.000485397	1.95427	K0N7S9	K0N7S9	>tr|K0N7S9|K0N7S9_LACCA ATP synthase subunit b OS=Lactobacillus casei W56 GN=atpF PE=3 SV=1	nucleobase-containing compound metabolic process;ATP biosynthetic process;ATP metabolic process;ATP synthesis coupled proton transport;biosynthetic process;cation transport;cellular biosynthetic process;cellular metabolic process;cellular nitrogen compound biosynthetic process;cellular nitrogen compound metabolic process;cellular process;energy coupled proton transport, down electrochemical gradi…	transporter activity;cation transmembrane transporter activity;hydrogen ion transmembrane transporter activity;hydrogen ion transporting ATP synthase activity, rotational mechanism;inorganic cation transmembrane transporter activity;ion transmembrane transporter activity;monovalent inorganic cation transmembrane transporter activity;substrate-specific transmembrane transporter activity;substrate-…	plasma membrane;cell part;integral to membrane;intracellular part;intrinsic to membrane;macromolecular complex;membrane;membrane part;protein complex;proton-transporting ATP synthase complex, coupling factor F(o);proton-transporting two-sector ATPase complex, proton-transporting domain	atpF	YP_006751424	162	ATP synthase subunit b	BN194_13580	AtpF	Membrane bioenergetics	1.4	ATP synthesis, H+ extrusion	YP_006751424	K0N7S9
1.4	Membrane bioenergetics	0.607791		2.10463	*	2.8554	*	AtpH	-0.268122	-1.10036	-1.646	-0.353042	0.251191	-1.59637	0.325577	0.534363	0.683453	0.850439	1.13293	1.18594	0	25.5039	26	4	0.551411	0.607791	0.021369	2.10463	0.00759868	2.8554	K0MV16	K0MV16	>tr|K0MV16|K0MV16_LACCA ATP synthase subunit delta OS=Lactobacillus casei W56 GN=atpH PE=3 SV=1	nucleobase-containing compound metabolic process;ATP biosynthetic process;ATP metabolic process;ATP synthesis coupled proton transport;biosynthetic process;cation transport;cellular biosynthetic process;cellular metabolic process;cellular nitrogen compound biosynthetic process;cellular nitrogen compound metabolic process;cellular process;energy coupled proton transport, down electrochemical gradi…	transporter activity;cation transmembrane transporter activity;hydrogen ion transmembrane transporter activity;hydrogen ion transporting ATP synthase activity, rotational mechanism;inorganic cation transmembrane transporter activity;ion transmembrane transporter activity;monovalent inorganic cation transmembrane transporter activity;substrate-specific transmembrane transporter activity;substrate-…	plasma membrane;cell part;intracellular part;macromolecular complex;membrane;membrane part;protein complex;proton-transporting ATP synthase complex, catalytic core F(1);proton-transporting two-sector ATPase complex, catalytic domain	atpH	YP_006751425	181	ATP synthase subunit delta	BN194_13590	AtpH	Membrane bioenergetics	1.4	ATP synthesis, H+ extrusion	YP_006751425	K0MV16
1.4	Membrane bioenergetics	0.261855		-0.114351		-0.98807	*	YumC	0.65894	-0.457773	0.974398	0.930242	1.25008	0.460107	0.417228	0.248852	-0.130214	-1.69409	-1.56583	-1.09194	0	25.0926	16	6	0.376556	0.261855	0.669472	-0.114351	0.0174255	-0.98807	K0N337	K0N337	>tr|K0N337|K0N337_LACCA Ferredoxin--NADP reductase OS=Lactobacillus casei W56 GN=BN194_08950 PE=3 SV=1		nucleotide binding;binding;catalytic activity;coenzyme binding;cofactor binding;ferredoxin-NADP+ reductase activity;flavin adenine dinucleotide binding;NADP binding;oxidoreductase activity;oxidoreductase activity, acting on iron-sulfur proteins as donors;oxidoreductase activity, acting on iron-sulfur proteins as donors, NAD or NADP as acceptor		BN194_08950	YP_006750961	340	ferredoxin--NADP reductase	BN194_08950	YumC	Membrane bioenergetics	1.4	electron transport	YP_006750961	K0N337
1.4	Membrane bioenergetics	0.385808		0.160753		0.305026		Ppx	-0.0271568	-2.19024	-0.658071	-0.238211	1.52575	1.04787	-1.15941	0.34695	0.108176	0.178703	0.208509	0.85712	0.0065543	24.9009	10	5	0.104691	0.385808	0.413776	0.160753	0.113297	0.305026	K0NAV4	K0NAV4	>tr|K0NAV4|K0NAV4_LACCA Uncharacterized protein OS=Lactobacillus casei W56 GN=BN194_27280 PE=4 SV=1		catalytic activity;binding;cation binding;hydrolase activity;hydrolase activity, acting on ester bonds;ion binding;metal ion binding;phosphoric diester hydrolase activity;phosphoric ester hydrolase activity		BN194_27280	YP_006752794	514	exopolyphosphatase	BN194_27280	Ppx	Membrane bioenergetics	1.4	polyphopshate conversion to/from ATP	YP_006752794	K0NAV4
1.4	Membrane bioenergetics	1.34568	*	1.44755	**	0.38298	*	Ppk	-1.38379	-1.25945	-0.944442	1.11649	0.537709	0.838178	0.659682	1.35566	0.937271	-0.727332	-0.722805	-0.407168	0	24.0241	16	4	0.00067114	1.34568	0.000825552	1.44755	0.0266065	0.38298	K0ND10	K0ND10	>tr|K0ND10|K0ND10_LACCA Polyphosphate kinase OS=Lactobacillus casei W56 GN=ppk PE=3 SV=1	biosynthetic process;cellular biosynthetic process;cellular metabolic process;cellular process;metabolic process;phosphate-containing compound metabolic process;phosphorus metabolic process;polyphosphate biosynthetic process;polyphosphate metabolic process	nucleotide binding;adenyl nucleotide binding;adenyl ribonucleotide binding;ATP binding;binding;catalytic activity;kinase activity;phosphotransferase activity, phosphate group as acceptor;polyphosphate kinase activity;purine nucleotide binding;purine ribonucleoside triphosphate binding;purine ribonucleotide binding;ribonucleotide binding;transferase activity;transferase activity, transferring phos…	cell part;macromolecular complex;polyphosphate kinase complex;protein complex	ppk	YP_006752793	720	polyphosphate kinase	BN194_27270	Ppk	Membrane bioenergetics	1.4	polyphopshate conversion to/from ATP	YP_006752793	K0ND10
1.6	Protein export	0.578222		0.460969		0.709726	*	Ffh	-1.78367	-1.53497	-0.632445	0.0336769	0.364701	0.875727	-0.98949	0.278728	0.925292	0.450502	0.90238	1.10957	0	28.6711	145	21	0.0151077	0.578222	0.104043	0.460969	0.00591884	0.709726	K0NB27	K0NB27	>tr|K0NB27|K0NB27_LACCA Signal recognition particle protein OS=Lactobacillus casei W56 GN=ffh PE=3 SV=1	cotranslational protein targeting to membrane;establishment of localization;establishment of localization in cell;establishment of protein localization;establishment of protein localization in endoplasmic reticulum;establishment of protein localization to organelle;intracellular protein transport;intracellular transport;protein targeting;protein targeting to ER;protein targeting to membrane;prote…	nucleotide binding;7S RNA binding;binding;catalytic activity;GTP binding;GTPase activity;guanyl nucleotide binding;guanyl ribonucleotide binding;hydrolase activity;hydrolase activity, acting on acid anhydrides;hydrolase activity, acting on acid anhydrides, in phosphorus-containing anhydrides;nucleic acid binding;nucleoside-triphosphatase activity;purine nucleotide binding;purine ribonucleoside tr…	signal recognition particle, endoplasmic reticulum targeting;cell part;cytoplasmic part;intracellular part;macromolecular complex;ribonucleoprotein complex;signal recognition particle	ffh	YP_006751848	479	signal recognition particle protein	BN194_17820	Ffh	Protein export	1.6	protein secretion; SRP pathway (trafficking)	YP_006751848	K0NB27
1.6	Protein export	0.625224		1.47478	**	1.41593	**	SecA	-1.49291	-1.6369	-0.96896	-0.443264	-0.315915	-0.424124	0.945913	0.872305	0.960022	0.908238	0.825593	0.770005	0	28.3948	161	27	0.00931098	0.625224	0.000362497	1.47478	0.000442119	1.41593	K0N9J2	K0N9J2	>tr|K0N9J2|K0N9J2_LACCA Protein translocase subunit SecA OS=Lactobacillus casei W56 GN=secA PE=3 SV=1	cellular process;establishment of localization;establishment of localization in cell;establishment of protein localization;intracellular protein transmembrane transport;intracellular protein transport;intracellular transport;protein import;protein targeting;protein transmembrane transport;protein transport;transmembrane transport;transport	adenyl nucleotide binding;adenyl ribonucleotide binding;ATP binding;binding;nucleotide binding;purine nucleotide binding;purine ribonucleoside triphosphate binding;purine ribonucleotide binding;ribonucleotide binding	cell part;cytoplasm;intracellular part;membrane;plasma membrane	secA	YP_006751083	787	Protein translocase subunit SecA	BN194_10170	SecA	Protein export	1.6	protein secretion: Sec system (trafficking)	YP_006751083	K0N9J2
1.6	Protein export	-0.196035		1.60864	**	2.36551	**	YajC	-0.774517	-0.970822	-0.751916	-1.21301	-1.01693	-0.785615	0.692833	0.520088	0.542934	1.21967	1.17452	1.36277	0	27.7567	43	5	0.289829	-0.196035	8.73306e-05	1.60864	2.03376e-05	2.36551	K0MTL6	K0MTL6	>tr|K0MTL6|K0MTL6_LACCA YrbF protein OS=Lactobacillus casei W56 GN=yrbF PE=4 SV=1				yrbF	YP_006750905	139	preprotein translocase insertion/stabilisation protein	BN194_08390	YajC	Protein export	1.6	protein secretion: Sec system (insertion)	YP_006750905	K0MTL6
1.6	Protein export	-0.0181732		-1.23567	*	0.114537		FtsY	0.574337	-0.0679023	0.908817	0.0631815	0.404469	0.857301	-1.74053	-1.68969	-1.29435	0.51227	0.861016	0.611081	0	26.0832	46	9	0.938651	-0.0181732	0.00304735	-1.23567	0.567399	0.114537	K0N5R8	K0N5R8	>tr|K0N5R8|K0N5R8_LACCA Signal recognition particle receptor FtsY OS=Lactobacillus casei W56 GN=ftsY PE=3 SV=1	cotranslational protein targeting to membrane;establishment of localization;establishment of localization in cell;establishment of protein localization;establishment of protein localization in endoplasmic reticulum;establishment of protein localization to organelle;intracellular protein transport;intracellular transport;protein targeting;protein targeting to ER;protein targeting to membrane;prote…	nucleotide binding;binding;catalytic activity;GTP binding;GTPase activity;guanyl nucleotide binding;guanyl ribonucleotide binding;hydrolase activity;hydrolase activity, acting on acid anhydrides;hydrolase activity, acting on acid anhydrides, in phosphorus-containing anhydrides;nucleoside-triphosphatase activity;purine nucleotide binding;purine ribonucleoside triphosphate binding;purine ribonucleo…	cell part;cytoplasm;intracellular part;intrinsic to membrane;intrinsic to plasma membrane;membrane part;plasma membrane part	ftsY	YP_006751851	339	signal recognition particle receptor	BN194_17850	FtsY	Protein export	1.6	protein secretion; SRP pathway (trafficking)	YP_006751851	K0N5R8
1.6	Protein export	0.357987		1.84102	**	1.8714	**	LepB	-1.3518	-1.10959	-0.921792	-0.559876	-0.980475	-0.652649	0.742943	0.771888	1.22277	1.04324	0.742636	1.05272	0	25.7193	33	7	0.0900231	0.357987	0.000510765	1.84102	0.000208428	1.8714	K0N1V9	K0N1V9	>tr|K0N1V9|K0N1V9_LACCA Signal peptidase I OS=Lactobacillus casei W56 GN=lepB PE=3 SV=1		catalytic activity;hydrolase activity;peptidase activity;peptidase activity, acting on L-amino acid peptides;serine hydrolase activity;serine-type peptidase activity	cell part;integral to membrane;intrinsic to membrane;membrane part	lepB	YP_006750327	200	signal peptidase I	BN194_02610	LepB	Protein export	1.6	protein secretion; signal peptide cleavage	YP_006750327	K0N1V9
1.6	Protein export	0.374689		2.9653		3.18395	*	SecY	-1.1238	-1.57892	0.0582852	-1.86187	-0.285748	0.110691	0.731536	0.666905	0.76498	0.86205	0.804996	0.850887	0	25.3645	13	3	0.806819	0.374689	0.0305294	2.9653	0.0243477	3.18395	K0NCJ6	K0NCJ6	>tr|K0NCJ6|K0NCJ6_LACCA Protein translocase subunit SecY OS=Lactobacillus casei W56 GN=secY PE=3 SV=1	cellular process;establishment of localization;establishment of localization in cell;establishment of protein localization;intracellular protein transmembrane transport;intracellular protein transport;intracellular transport;protein targeting;protein transmembrane transport;protein transport;protein transport by the Sec complex;transmembrane transport;transport		cell part;integral to membrane;intracellular;intrinsic to membrane;membrane;membrane part;plasma membrane	secY	YP_006752668	441	preprotein translocase apparatus protein	BN194_26020	SecY	Protein export	1.6	protein secretion: Sec system (translocon)	YP_006752668	K0NCJ6
1.6	Protein export	0.607332		-0.212292		-0.536136	*	YlxM	0.537794	-0.265611	-0.100709	-0.556325	1.14236	2.53779	-0.552805	0.148843	-0.456555	-0.722408	-0.696453	-1.01592	0	23.9176	5	2	0.348514	0.607332	0.354783	-0.212292	0.0307422	-0.536136	K0N973	K0N973	>tr|K0N973|K0N973_LACCA UPF0122 protein BN194_17830 OS=Lactobacillus casei W56 GN=BN194_17830 PE=3 SV=1	nucleobase-containing compound metabolic process;biosynthetic process;cellular biosynthetic process;cellular macromolecule metabolic process;cellular metabolic process;cellular nitrogen compound metabolic process;cellular process;macromolecule metabolic process;metabolic process;nitrogen compound metabolic process;nucleic acid metabolic process;primary metabolic process;RNA biosynthetic process;R…	binding;core DNA-dependent RNA polymerase binding promoter specificity activity;core RNA polymerase binding transcription factor activity;DNA binding;nucleic acid binding;nucleic acid binding transcription factor activity;protein binding transcription factor activity;sequence-specific DNA binding transcription factor activity;sigma factor activity		BN194_17830	YP_006751849	114	regulator of the SRP pathway, sigma70_r4 superfamily	BN194_17830	YlxM	Protein export	1.6	protein secretion; SRP pathway	YP_006751849	K0N973
1.7	Cytokinesis	-0.560188		-0.762152	*	-1.88043	**	MreB	1.38482	1.02526	0.881753	0.780364	0.142526	0.0658774	-0.0551022	0.195132	0.0184177	-1.40114	-1.49769	-1.54022	0	30.5044	308	15	0.0474275	-0.560188	0.00333551	-0.762152	7.70174e-05	-1.88043	K0N4R7	K0N4R7	>tr|K0N4R7|K0N4R7_LACCA MreB protein OS=Lactobacillus casei W56 GN=mreB PE=4 SV=1	anatomical structure morphogenesis;cell morphogenesis;cellular component morphogenesis;cellular component organization;cellular component organization or biogenesis;cellular developmental process;cellular process;developmental process			mreB	YP_006751521	333	rod shape-determining protein MreB	BN194_14550	MreB	Cytokinesis	1.7	cell division; cell shape directing complex	YP_006751521	K0N4R7
1.7	Cytokinesis	-0.337283		-0.678706	*	-1.04999	**	FtsZ	1.57489	1.0846	0.987726	0.502983	0.434639	0.327881	-0.434024	0.211328	-0.922749	-1.28411	-1.27188	-1.21129	0	30.1552	230	18	0.0136281	-0.337283	0.0130936	-0.678706	0.000174428	-1.04999	K0N4L6	K0N4L6	>tr|K0N4L6|K0N4L6_LACCA Cell division protein FtsZ OS=Lactobacillus casei W56 GN=ftsZ PE=3 SV=1	asexual reproduction;barrier septum formation;cellular component assembly;cellular component assembly at cellular level;cellular component organization;cellular component organization at cellular level;cellular component organization or biogenesis;cellular component organization or biogenesis at cellular level;cellular macromolecular complex assembly;cellular macromolecular complex subunit organi…	nucleotide binding;binding;catalytic activity;GTP binding;GTPase activity;guanyl nucleotide binding;guanyl ribonucleotide binding;hydrolase activity;hydrolase activity, acting on acid anhydrides;hydrolase activity, acting on acid anhydrides, in phosphorus-containing anhydrides;nucleoside-triphosphatase activity;purine nucleotide binding;purine ribonucleoside triphosphate binding;purine ribonucleo…	cell division site;cell part;cytoplasm;intracellular part;macromolecular complex;protein complex	ftsZ	YP_006751542	428	cell division protein FtsZ	BN194_14760	FtsZ	Cytokinesis	1.7	cell division; divisome complex	YP_006751542	K0N4L6
1.7	Cytokinesis	0.225943		0.45896	*	-0.801435	**	DivIVA	0.116424	0.129685	-0.0753154	0.763715	0.414036	0.317634	0.643484	0.94819	1.26978	-1.18959	-1.35554	-1.9825	0	29.7931	181	12	0.042932	0.225943	0.00960713	0.45896	0.00333062	-0.801435	K0N4T8	K0N4T8	>tr|K0N4T8|K0N4T8_LACCA DivIVA protein OS=Lactobacillus casei W56 GN=divIVA PE=4 SV=1	cell cycle;cell division;cellular process		cell part;cytoplasm;intracellular part	divIVA	YP_006751546	260	septum site-determining protein DivIVA	BN194_14800	DivIVA	Cytokinesis	1.7	cell division; divisome complex	YP_006751546	K0N4T8
1.7	Cytokinesis	0.2849		1.66319	**	2.52051	**	GpsB	-1.27533	-0.844076	-0.984893	-0.894661	-0.723501	-0.694464	0.424082	0.563774	0.529462	1.43091	1.31235	1.15634	0	29.5521	105	6	0.135612	0.2849	0.000324333	1.66319	9.89792e-05	2.52051	K0MVN5	K0MVN5	>tr|K0MVN5|K0MVN5_LACCA Cell cycle protein GpsB OS=Lactobacillus casei W56 GN=gpsB PE=3 SV=1	biological regulation;cell cycle;cell division;cellular process;regulation of anatomical structure morphogenesis;regulation of biological process;regulation of biological quality;regulation of cell morphogenesis;regulation of cell shape;regulation of cellular component organization;regulation of cellular process;regulation of developmental process		cell part;cytoplasm;intracellular part	gpsB	YP_006751735	139	cell cycle initiation protein GpsB	BN194_16690	GpsB	Cytokinesis	1.7	cell division; divisome complex	YP_006751735	K0MVN5
1.7	Cytokinesis	-0.044995		0.0861073		-0.41191	*	Mbl	0.216514	-0.120761	1.2092	-0.050879	0.549959	0.17247	0.496007	0.881398	1.13971	-1.67088	-1.55967	-1.26307	0	28.852	166	12	0.653508	-0.044995	0.411206	0.0861073	0.00979459	-0.41191	K0N4K5	K0N4K5	>tr|K0N4K5|K0N4K5_LACCA Mbl protein OS=Lactobacillus casei W56 GN=mbl PE=4 SV=1	anatomical structure morphogenesis;cell morphogenesis;cellular component morphogenesis;cellular component organization;cellular component organization or biogenesis;cellular developmental process;cellular process;developmental process			mbl	YP_006751431	329	cell-shape determining protein Mbl	BN194_13650	Mbl	Cytokinesis	1.7	cell division; cell shape directing complex	YP_006751431	K0N4K5
1.7	Cytokinesis	-0.0149008		-0.246807		-0.757191	*	ParB	0.177017	0.463226	1.44981	0.271669	0.557601	1.13852	-0.654707	-0.0752574	0.794929	-1.63995	-1.49952	-0.983344	0	28.6138	112	15	0.933981	-0.0149008	0.30264	-0.246807	0.00883833	-0.757191	K0N1F9	K0N1F9	>tr|K0N1F9|K0N1F9_LACCA Spo0J protein OS=Lactobacillus casei W56 GN=spo0J PE=4 SV=1		binding;DNA binding;nucleic acid binding		spo0J	YP_006750271	290	chromosome partitioning regulatory protein	BN194_02050	ParB	Cytokinesis	1.7	cell division (chromosomal segegration)	YP_006750271	K0N1F9
1.7	Cytokinesis	-0.183779		0.486666		-1.11306	**	FtsA	0.252686	0.16863	0.556638	-0.211082	0.180814	0.120873	0.706349	1.14177	1.47963	-1.64571	-1.26837	-1.48223	0	27.9425	99	10	0.155988	-0.183779	0.036344	0.486666	0.00036854	-1.11306	K0N4T3	K0N4T3	>tr|K0N4T3|K0N4T3_LACCA Cell division protein ftsA OS=Lactobacillus casei W56 GN=ftsA PE=3 SV=1	biological regulation;cell cycle;cell division;cellular process;regulation of anatomical structure morphogenesis;regulation of biological process;regulation of biological quality;regulation of cell morphogenesis;regulation of cell shape;regulation of cellular component organization;regulation of cellular process;regulation of developmental process			ftsA	YP_006751541	448	cell division protein FtsA	BN194_14750	FtsA	Cytokinesis	1.7	cell division; divisome complex	YP_006751541	K0N4T3
1.7	Cytokinesis	-0.0322704		2.09314	**	1.31156	**	FtsE	-0.867627	-1.00237	-0.797701	-1.11257	-0.867627	-0.789601	1.3239	1.34912	1.28225	0.66288	0.40534	0.414012	0	27.8203	99	9	0.780775	-0.0322704	3.99448e-06	2.09314	0.000182048	1.31156	K0MTZ2	K0MTZ2	>tr|K0MTZ2|K0MTZ2_LACCA FtsE protein OS=Lactobacillus casei W56 GN=ftsE PE=3 SV=1	cell division;cellular process	nucleotide binding;adenyl nucleotide binding;adenyl ribonucleotide binding;ATP binding;ATPase activity;binding;catalytic activity;hydrolase activity;hydrolase activity, acting on acid anhydrides;hydrolase activity, acting on acid anhydrides, in phosphorus-containing anhydrides;nucleoside-triphosphatase activity;purine nucleotide binding;purine ribonucleoside triphosphate binding;purine ribonucleo…		ftsE	YP_006751085	228	cell division ATP-binding protein FtsE	BN194_10190	FtsE	Cytokinesis	1.7	cell division; divisome complex	YP_006751085	K0MTZ2
1.7	Cytokinesis	0.959665		1.62599	*	-0.762517		MinD	0.151545	-0.909881	-0.584688	0.209147	0.94596	0.329641	0.730267	1.23869	1.47919	-1.56358	-0.955395	-1.0709	0	27.0879	24	7	0.0720967	0.959665	0.0141335	1.62599	0.109575	-0.762517	K0MV70	K0MV70	>tr|K0MV70|K0MV70_LACCA Site-determining protein OS=Lactobacillus casei W56 GN=minD PE=3 SV=1	barrier septum site selection;cellular process;cytokinetic process	nucleotide binding;adenyl nucleotide binding;adenyl ribonucleotide binding;ATP binding;ATPase activity;binding;catalytic activity;hydrolase activity;hydrolase activity, acting on acid anhydrides;hydrolase activity, acting on acid anhydrides, in phosphorus-containing anhydrides;nucleoside-triphosphatase activity;purine nucleotide binding;purine ribonucleoside triphosphate binding;purine ribonucleo…		minD	YP_006751525	265	septum site-determining protein MinD	BN194_14590	MinD	Cytokinesis	1.7	cell division; septation	YP_006751525	K0MV70
1.7	Cytokinesis	0.384536		0.207605		-0.448881		ParA	-0.0674169	-0.118733	-0.111407	0.299314	1.0736	1.52431	0.293256	0.175194	0.95881	-1.01425	-2.13895	-0.873731	0	26.7655	47	7	0.0409795	0.384536	0.0783443	0.207605	0.0361372	-0.448881	K0MS45	K0MS45	>tr|K0MS45|K0MS45_LACCA Soj protein OS=Lactobacillus casei W56 GN=soj PE=4 SV=1				soj	YP_006750270	255	chromosome partitioning ATP-binding protein	BN194_02040	ParA	Cytokinesis	1.7	cell division (chromosomal segegration)	YP_006750270	K0MS45
1.7	Cytokinesis	0.619851		3.62565	**	3.11824	**	FtsX	-1.29893	-1.29051	-0.75058	-0.951314	-0.731316	-0.532784	1.15192	1.21939	0.86671	0.786418	0.815017	0.71598	0	26.7046	33	5	0.160598	0.619851	0.000485592	3.62565	0.000508419	3.11824	K0N3G0	K0N3G0	>tr|K0N3G0|K0N3G0_LACCA Cell division protein FtsX OS=Lactobacillus casei W56 GN=ftsX PE=3 SV=1	cell cycle;cell division;cellular process		cell part;integral to membrane;intrinsic to membrane;membrane;membrane part;plasma membrane	ftsX	YP_006751086	295	cell division protein FtsX	BN194_10200	FtsX	Cytokinesis	1.7	cell division; divisome complex	YP_006751086	K0N3G0
1.7	Cytokinesis	0.0165532		2.84137	**	0.145983		MreC	-0.823434	-0.666131	-0.274232	-0.574769	-0.596246	-0.553905	1.4652	1.56743	1.87702	-0.500642	-0.528656	-0.391633	0	25.4547	14	8	0.940721	0.0165532	0.000408685	2.84137	0.534937	0.145983	K0N4K0	K0N4K0	>tr|K0N4K0|K0N4K0_LACCA Cell shape-determining protein MreC OS=Lactobacillus casei W56 GN=mreC PE=3 SV=1	biological regulation;regulation of anatomical structure morphogenesis;regulation of biological process;regulation of biological quality;regulation of cell morphogenesis;regulation of cell shape;regulation of cellular component organization;regulation of cellular process;regulation of developmental process			mreC	YP_006751522	286	rod shape-determining protein mreC	BN194_14560	MreC	Cytokinesis	1.7	cell division; cell shape directing complex	YP_006751522	K0N4K0
1.7	Cytokinesis	1.17342		0.266927		0.790595		Noc	-2.72028	-0.159483	0.989152	0.253313	0.901654	0.932081	-0.788199	-0.115589	-0.081996	0.247165	0.250287	0.291898	0	25.4124	16	8	0.301465	1.17342	0.801066	0.266927	0.460958	0.790595	K0N4Z1	K0N4Z1	>tr|K0N4Z1|K0N4Z1_LACCA Noc protein OS=Lactobacillus casei W56 GN=noc PE=4 SV=1		binding;DNA binding;nucleic acid binding		noc	YP_006750269	276	chromosome partitioning (nucleoid occlusion) regulatory protein	BN194_02030	Noc	Cytokinesis	1.7	cell division (chromosomal segegration)	YP_006750269	K0N4Z1
1.7	Cytokinesis	0.680787		3.10956	*	-0.885185		EzrA	-0.207294	-1.11549	0.0101904	-0.108181	0.0606395	-0.034694	1.49998	1.78773	1.01947	-0.468511	-1.1715	-1.27234	0	25.2255	13	11	0.304145	0.680787	0.0103715	3.10956	0.280315	-0.885185	K0N4J2	K0N4J2	>tr|K0N4J2|K0N4J2_LACCA EzrA protein OS=Lactobacillus casei W56 GN=ezrA PE=4 SV=1	cellular component assembly;cellular component assembly at cellular level;cellular component organization;cellular component organization at cellular level;cellular component organization or biogenesis;cellular component organization or biogenesis at cellular level;cellular macromolecular complex assembly;cellular macromolecular complex subunit organization;cellular process;cellular protein compl…		cell cortex part;cell part;cytoplasmic part;cytoskeletal part;cytoskeleton;integral to membrane;intracellular non-membrane-bounded organelle;intracellular organelle;intracellular organelle part;intracellular part;intrinsic to membrane;membrane part;non-membrane-bounded organelle;organelle;organelle part;septin cytoskeleton;septin ring	ezrA	YP_006751512	567	septation ring formation regulator EzrA	BN194_14460	EzrA	Cytokinesis	1.7	cell division; divisome complex	YP_006751512	K0N4J2
1.7	Cytokinesis	0.329316		0.321988		-2.11989		MinC	-0.904186	0.702329	1.08756	0.487436	0.724375	0.46833	0.469689	0.487052	0.70572	-0.975352	-1.22229	-2.03066	0	25.0913	15	2	0.689172	0.329316	0.695222	0.321988	0.0684238	-2.11989	K0N805	K0N805	>tr|K0N805|K0N805_LACCA MinC protein OS=Lactobacillus casei W56 GN=minC PE=4 SV=1	anatomical structure morphogenesis;barrier septum formation;cell morphogenesis;cellular component assembly;cellular component assembly at cellular level;cellular component morphogenesis;cellular component organization;cellular component organization at cellular level;cellular component organization or biogenesis;cellular component organization or biogenesis at cellular level;cellular developmenta…			minC	YP_006751524	218	Septum formation inhibitor MinC, C-terminal domain family	BN194_14580	MinC	Cytokinesis	1.7	cell division; septation		K0N805
1.7	Cytokinesis	-0.215007		-1.36076	*	-3.35518	**	Smc	0.517272	0.969525	1.09619	0.968373	0.845441	0.318667	-0.149515	-0.240091	0.121345	-1.31722	-1.33205	-1.79795	0	24.3762	10	7	0.602102	-0.215007	0.0100204	-1.36076	0.000579343	-3.35518	K0N5H9	K0N5H9	>tr|K0N5H9|K0N5H9_LACCA Chromosome partition protein Smc OS=Lactobacillus casei W56 GN=smc PE=3 SV=1	biosynthetic process;cell cycle process;cellular biosynthetic process;cellular component organization;cellular component organization at cellular level;cellular component organization or biogenesis;cellular component organization or biogenesis at cellular level;cellular macromolecule biosynthetic process;cellular macromolecule metabolic process;cellular metabolic process;cellular nitrogen compoun…	adenyl nucleotide binding;adenyl ribonucleotide binding;ATP binding;binding;DNA binding;nucleic acid binding;nucleotide binding;purine nucleotide binding;purine ribonucleoside triphosphate binding;purine ribonucleotide binding;ribonucleotide binding	cell part;chromosome;cytoplasm;intracellular non-membrane-bounded organelle;intracellular organelle;intracellular part;non-membrane-bounded organelle;organelle	smc	YP_006751852	1197	chromosome condensation and segregation protein	BN194_17860	Smc	Cytokinesis	1.7	cell division (chromosomal segegration)	YP_006751852	K0N5H9
1.7	Cytokinesis	0.226084		0.927579		-0.292908		YshA	0.191911	-0.671539	-0.526576	-0.118765	0.118556	0.0511553	1.72573	1.37227	0.233074	-1.65911	0.709139	-1.42585	0	23.6246	10	2	0.270974	0.226084	0.0507684	0.927579	0.598506	-0.292908	K0MTM6	K0MTM6	>tr|K0MTM6|K0MTM6_LACCA Cell division protein ZapA OS=Lactobacillus casei W56 GN=BN194_08540 PE=4 SV=1	barrier septum formation;cellular component assembly;cellular component assembly at cellular level;cellular component organization;cellular component organization at cellular level;cellular component organization or biogenesis;cellular component organization or biogenesis at cellular level;cellular process;cytokinetic process		cell part;cytoplasm;intracellular part	BN194_08540	YP_006750920	81	Z-ring protein bundle promoter, ZapA superfamily	BN194_08540	YshA	Cytokinesis	1.7	cell division; divisome complex	YP_006750920	K0MTM6
1.8	Cell surface proteins/internalins	0.322659		-0.00598717		-1.6288	*	YloA	0.281663	0.165507	0.717696	0.713124	0.867289	0.730233	0.237067	-0.0154754	0.922014	-1.81443	-0.926752	-1.87793	0	25.2998	18	9	0.0945125	0.322659	0.983729	-0.00598717	0.00529953	-1.6288	K0MVK5	K0MVK5	>tr|K0MVK5|K0MVK5_LACCA YloA protein OS=Lactobacillus casei W56 GN=yloA PE=4 SV=1				yloA	YP_006751700	567	fibrinogen/fibronectin(RNA)-binding protein FpbA	BN194_16340	YloA	Cell surface proteins/internalins	1.8	adhesion	YP_006751700	K0MVK5
2.2	Amino acid-related metabolism	-0.477262		-0.27586		-0.16269		CysK	2.18035	0.856786	-0.0206918	-0.350747	-1.46162	-1.4591	0.389215	-0.263482	-0.743725	0.185636	0.541842	0.145529	0	33.6591	1110	17	0.0470382	-0.477262	0.167303	-0.27586	0.334705	-0.16269	K0N8E6	K0N8E6	>tr|K0N8E6|K0N8E6_LACCA Cysteine synthase OS=Lactobacillus casei W56 GN=cysK PE=3 SV=1	amine biosynthetic process;amine metabolic process;biosynthetic process;carboxylic acid biosynthetic process;carboxylic acid metabolic process;cellular amine metabolic process;cellular amino acid biosynthetic process;cellular amino acid metabolic process;cellular biosynthetic process;cellular ketone metabolic process;cellular metabolic process;cellular nitrogen compound biosynthetic process;cellu…	carbon-oxygen lyase activity;catalytic activity;cysteine synthase activity;lyase activity;transferase activity		cysK	YP_006750618	309	cysteine synthase	BN194_05520	CysK	Amino acid-related metabolism	2.2	L-cysteine biosynthesis	YP_006750618	K0N8E6
2.2	Amino acid-related metabolism	-0.0046196		-0.411985	*	-0.970008	**	PepC2	0.69733	0.821577	0.957757	0.596508	0.868309	0.978842	-0.0317442	-0.48518	0.0501589	-1.44301	-1.52303	-1.48752	0	31.6102	473	26	0.939516	-0.0046196	0.00580424	-0.411985	8.01498e-06	-0.970008	K0NAC2	K0NAC2	>tr|K0NAC2|K0NAC2_LACCA PepC_2 protein OS=Lactobacillus casei W56 GN=pepC_2 PE=4 SV=1		catalytic activity;aminopeptidase activity;cysteine-type endopeptidase activity;cysteine-type peptidase activity;endopeptidase activity;exopeptidase activity;hydrolase activity;peptidase activity;peptidase activity, acting on L-amino acid peptides		pepC_2	YP_006752534	448	aminopeptidase C	BN194_24680	PepC2	Amino acid-related metabolism	2.2	peptidase for amino acid acquistion	YP_006752534	K0NAC2
2.2	Amino acid-related metabolism	-1.1468	*	-0.0270538		2.54934	**	GlnA	-0.135229	-0.364432	-0.226115	-1.06941	-1.04489	-1.03193	-0.0962335	-0.226332	-0.46031	1.57492	1.56841	1.51155	0	31.3602	474	28	0.0002813	-1.1468	0.886924	-0.0270538	1.34773e-05	2.54934	K0MW64	K0MW64	>tr|K0MW64|K0MW64_LACCA Glutamine synthetase OS=Lactobacillus casei W56 GN=glnA_2 PE=3 SV=1	amine biosynthetic process;amine metabolic process;biosynthetic process;carboxylic acid biosynthetic process;carboxylic acid metabolic process;cellular amine metabolic process;cellular amino acid biosynthetic process;cellular amino acid metabolic process;cellular biosynthetic process;cellular ketone metabolic process;cellular metabolic process;cellular nitrogen compound biosynthetic process;cellu…	nucleotide binding;acid-ammonia (or amide) ligase activity;adenyl nucleotide binding;adenyl ribonucleotide binding;ammonia ligase activity;ATP binding;binding;catalytic activity;glutamate-ammonia ligase activity;ligase activity;ligase activity, forming carbon-nitrogen bonds;purine nucleotide binding;purine ribonucleoside triphosphate binding;purine ribonucleotide binding;ribonucleotide binding	cell part;cytoplasm;intracellular part	glnA_2	YP_006751900	446	glutamine synthetase	BN194_18340	GlnA	Amino acid-related metabolism	2.2	L-glutamine biosynthesis	YP_006751900	K0MW64
2.2	Amino acid-related metabolism	-0.424789	*	-1.53192	**	-2.93132	**	PepO2	1.02429	1.06167	1.00605	0.724759	0.657793	0.634626	-0.252474	-0.304746	-0.226938	-1.48846	-1.46378	-1.37279	0	30.8457	435	38	0.000344815	-0.424789	1.34742e-06	-1.53192	3.63153e-07	-2.93132	K0N8Q0	K0N8Q0	>tr|K0N8Q0|K0N8Q0_LACCA PepO_2 protein OS=Lactobacillus casei W56 GN=pepO_2 PE=4 SV=1		catalytic activity;endopeptidase activity;hydrolase activity;metalloendopeptidase activity;metallopeptidase activity;peptidase activity;peptidase activity, acting on L-amino acid peptides		pepO_2	YP_006751729	644	neutral endopeptidase	BN194_16630	PepO2	Amino acid-related metabolism	2.2	peptidase for amino acid acquistion	YP_006751729	K0N8Q0
2.2	Amino acid-related metabolism	-0.3102		-1.01751	**	-2.86039	**	PepF	0.990828	0.916978	0.780981	0.762886	0.619959	0.50934	0.0856969	-0.123064	0.113161	-1.67982	-1.65206	-1.32489	0	29.9448	278	24	0.0501274	-0.3102	0.000839376	-1.01751	4.60536e-05	-2.86039	K0N779	K0N779	>tr|K0N779|K0N779_LACCA Uncharacterized protein OS=Lactobacillus casei W56 GN=BN194_11580 PE=4 SV=1		catalytic activity;binding;cation binding;endopeptidase activity;hydrolase activity;ion binding;metal ion binding;metalloendopeptidase activity;metallopeptidase activity;peptidase activity;peptidase activity, acting on L-amino acid peptides;transition metal ion binding;zinc ion binding		BN194_11580	YP_006751224	608	oligoendopeptidase F	BN194_11580	PepF	Amino acid-related metabolism	2.2	peptidase for amino acid acquistion	YP_006751224	K0N779
2.2	Amino acid-related metabolism	-0.164904		-1.34542	*	0.0272369		PepV	0.509162	1.32347	-0.0741848	0.656828	0.0888015	0.230735	-1.37711	-1.80764	-1.4377	0.784146	0.686746	0.416734	0	29.8076	300	22	0.585208	-0.164904	0.00759426	-1.34542	0.923266	0.0272369	K0N324	K0N324	>tr|K0N324|K0N324_LACCA PepV protein OS=Lactobacillus casei W56 GN=pepV PE=4 SV=1		catalytic activity;binding;cation binding;dipeptidase activity;exopeptidase activity;hydrolase activity;ion binding;metal ion binding;metallopeptidase activity;peptidase activity;peptidase activity, acting on L-amino acid peptides;transition metal ion binding;zinc ion binding		pepV	YP_006750946	467	beta-Ala-Xaa dipeptidase	BN194_08800	PepV	Amino acid-related metabolism	2.2	peptidase for amino acid acquistion	YP_006750946	K0N324
2.2	Amino acid-related metabolism	-0.31499	*	-1.1718	**	-2.36306	**	PepN	0.948093	1.04136	1.02694	0.662233	0.703708	0.663263	-0.234609	-0.313423	-0.108043	-1.44583	-1.48537	-1.45832	0	29.7232	261	32	0.000506957	-0.31499	5.11554e-05	-1.1718	1.5386e-07	-2.36306	K0N2F5	K0N2F5	>tr|K0N2F5|K0N2F5_LACCA PepN protein OS=Lactobacillus casei W56 GN=pepN PE=4 SV=1		catalytic activity;aminopeptidase activity;binding;cation binding;exopeptidase activity;hydrolase activity;ion binding;metal ion binding;metallopeptidase activity;peptidase activity;peptidase activity, acting on L-amino acid peptides;transition metal ion binding;zinc ion binding		pepN	YP_006750607	844	aminopeptidase N	BN194_05410	PepN	Amino acid-related metabolism	2.2	peptidase for amino acid acquistion	YP_006750607	K0N2F5
2.2	Amino acid-related metabolism	-0.20698		-0.748838	**	-4.31892	**	YjbG2	0.779798	0.672997	0.699631	0.614729	0.6289	0.570953	0.321104	0.220907	0.388123	-1.65459	-1.7838	-1.45875	0	29.5243	275	21	0.036826	-0.20698	0.00219585	-0.748838	1.92823e-05	-4.31892	K0N6H7	K0N6H7	>tr|K0N6H7|K0N6H7_LACCA YjbG_2 protein OS=Lactobacillus casei W56 GN=yjbG_2 PE=4 SV=1		catalytic activity;binding;cation binding;endopeptidase activity;hydrolase activity;ion binding;metal ion binding;metalloendopeptidase activity;metallopeptidase activity;peptidase activity;peptidase activity, acting on L-amino acid peptides;transition metal ion binding;zinc ion binding		yjbG_2	YP_006750879	603	oligoendopeptidase F	BN194_08130	YjbG2	Amino acid-related metabolism	2.2	peptidase for amino acid acquistion	YP_006750879	K0N6H7
2.2	Amino acid-related metabolism	-0.223836		-0.802518	**	-0.472262	*	GlyA	0.599736	1.66719	1.15312	0.145365	0.563712	0.667675	-1.29967	-1.48079	-1.12531	0.125516	-0.689629	-0.326906	0	29.4931	214	13	0.12124	-0.223836	0.0016764	-0.802518	0.0207797	-0.472262	K0MV12	K0MV12	>tr|K0MV12|K0MV12_LACCA Serine hydroxymethyltransferase OS=Lactobacillus casei W56 GN=glyA PE=3 SV=1	amine biosynthetic process;amine metabolic process;biosynthetic process;carboxylic acid biosynthetic process;carboxylic acid metabolic process;cellular amine metabolic process;cellular amino acid biosynthetic process;cellular amino acid metabolic process;cellular aromatic compound metabolic process;cellular biosynthetic process;cellular ketone metabolic process;cellular metabolic process;cellular…	catalytic activity;binding;cofactor binding;glycine hydroxymethyltransferase activity;hydroxymethyl-, formyl- and related transferase activity;methyltransferase activity;pyridoxal phosphate binding;transferase activity;transferase activity, transferring one-carbon groups;vitamin B6 binding;vitamin binding	cell part;cytoplasm;intracellular part	glyA	YP_006751420	410	serine hydroxymethyltransferase	BN194_13540	GlyA	Amino acid-related metabolism	2.2	glycine biosynthesis; folate biosynthesis; one carbon pool by folate	YP_006751420	K0MV12
2.2	Amino acid-related metabolism	-0.610989		-0.327054		-3.29514	**	GabD	0.548836	0.756567	0.996603	0.135366	0.361865	0.475751	0.479676	0.581477	0.529445	-1.72919	-1.55323	-1.58317	0	28.7347	116	16	0.0535973	-0.610989	0.148391	-0.327054	6.97866e-05	-3.29514	K0MXE0	K0MXE0	>tr|K0MXE0|K0MXE0_LACCA SsdA protein OS=Lactobacillus casei W56 GN=ssdA PE=3 SV=1		catalytic activity;oxidoreductase activity;oxidoreductase activity, acting on the aldehyde or oxo group of donors;oxidoreductase activity, acting on the aldehyde or oxo group of donors, NAD or NADP as acceptor		ssdA	YP_006752480	464	succinate-semialdehyde dehydrogenase [NADP(+)]	BN194_24140	GabD	Amino acid-related metabolism	2.2	succinate/GABA/aldehyde metabolism?	YP_006752480	K0MXE0
2.2	Amino acid-related metabolism	0.212188		0.226749		-0.0167745		PatB2	-0.860478	-1.25619	0.298463	-0.61764	0.98163	1.47327	-0.0282412	0.477182	1.63918	-1.33237	-0.59488	-0.179928	0	28.7252	121	13	0.195497	0.212188	0.127678	0.226749	0.875185	-0.0167745	K0MTW3	K0MTW3	>tr|K0MTW3|K0MTW3_LACCA PatB_2 protein OS=Lactobacillus casei W56 GN=patB_2 PE=4 SV=1	biosynthetic process;metabolic process	binding;carbon-sulfur lyase activity;catalytic activity;cofactor binding;cystathionine beta-lyase activity;lyase activity;pyridoxal phosphate binding;vitamin B6 binding;vitamin binding		patB_2	YP_006751045	401	cystathionine beta-lyase PatB	BN194_09790	PatB2	Amino acid-related metabolism	2.2	L-methionine biosynthesis	YP_006751045	K0MTW3
2.2	Amino acid-related metabolism	0.508153		1.33383	**	0.897666	**	Asd	-1.65263	-0.849187	-1.37106	-0.520947	-0.232921	-0.24563	1.58386	1.08509	1.0004	0.601645	0.462415	0.138967	0	28.6906	131	13	0.0194469	0.508153	0.00107474	1.33383	0.00341676	0.897666	K0N1I5	K0N1I5	>tr|K0N1I5|K0N1I5_LACCA Aspartate-semialdehyde dehydrogenase OS=Lactobacillus casei W56 GN=asd PE=3 SV=1	amine biosynthetic process;amine metabolic process;aspartate family amino acid biosynthetic process;aspartate family amino acid metabolic process;biosynthetic process;branched chain family amino acid biosynthetic process;branched chain family amino acid metabolic process;carboxylic acid biosynthetic process;carboxylic acid metabolic process;cellular amine metabolic process;cellular amino acid bio…	nucleotide binding;aspartate-semialdehyde dehydrogenase activity;binding;catalytic activity;coenzyme binding;cofactor binding;N-acetyl-gamma-glutamyl-phosphate reductase activity;NAD binding;NADP binding;oxidoreductase activity;oxidoreductase activity, acting on the aldehyde or oxo group of donors;oxidoreductase activity, acting on the aldehyde or oxo group of donors, NAD or NADP as acceptor	cell part;cytoplasm;intracellular part	asd	YP_006750172	352	aspartate-semialdehyde dehydrogenase	BN194_01060	Asd	Amino acid-related metabolism	2.2	L-threonine biosynthesis; L-lysine biosynthesis; L-methionine biosynthesis	YP_006750172	K0N1I5
2.2	Amino acid-related metabolism	-0.166214		-1.02733	**	-0.712128	**	AspC	1.14833	0.907059	1.22743	0.596889	0.749722	0.79089	-1.30795	-1.27158	-1.21661	-0.487755	-0.326633	-0.809788	0	28.5776	111	9	0.0278145	-0.166214	1.90796e-05	-1.02733	0.000676863	-0.712128	K0NAU6	K0NAU6	>tr|K0NAU6|K0NAU6_LACCA AspC protein OS=Lactobacillus casei W56 GN=aspC PE=3 SV=1	biosynthetic process;metabolic process	catalytic activity;binding;cofactor binding;L-aspartate:2-oxoglutarate aminotransferase activity;L-phenylalanine aminotransferase activity;L-phenylalanine:2-oxoglutarate aminotransferase activity;pyridoxal phosphate binding;transaminase activity;transferase activity;transferase activity, transferring nitrogenous groups;vitamin B6 binding;vitamin binding		aspC	YP_006751743	409	aspartate aminotransferase	BN194_16770	AspC	Amino acid-related metabolism	2.2	L-aspartate biosynthesis; L-phenylalanine/ L-tyrosine biosynthesis	YP_006751743	K0NAU6
2.2	Amino acid-related metabolism	0.862373		0.0238304		-1.55545	**	GcvH	-0.213923	0.295909	0.459404	1.17204	1.07232	1.08753	0.0382147	0.217802	0.362485	-1.61236	-1.33064	-1.54879	0	28.488	53	6	0.0105394	0.862373	0.913946	0.0238304	0.00158699	-1.55545	K0N4K8	K0N4K8	>tr|K0N4K8|K0N4K8_LACCA GcvH protein OS=Lactobacillus casei W56 GN=gcvH PE=4 SV=1	amine catabolic process;amine metabolic process;carboxylic acid catabolic process;carboxylic acid metabolic process;catabolic process;cellular amine metabolic process;cellular amino acid catabolic process;cellular amino acid metabolic process;cellular catabolic process;cellular ketone metabolic process;cellular metabolic process;cellular nitrogen compound metabolic process;cellular process;glycin…		cell part;cytoplasmic part;glycine cleavage complex;intracellular part;macromolecular complex;protein complex	gcvH	YP_006751436	99	glycine cleavage system H protein	BN194_13700	GcvH	Amino acid-related metabolism	2.2	glycine cleavage system	YP_006751436	K0N4K8
2.2	Amino acid-related metabolism	0.0606448		0.0854721		-1.61393	**	PepS	0.184337	0.489869	0.757157	0.357542	0.555279	0.755099	0.407836	0.454787	0.902139	-1.83932	-1.54253	-1.4822	0	28.4537	102	16	0.715353	0.0606448	0.652116	0.0854721	0.000456654	-1.61393	K0N7D5	K0N7D5	>tr|K0N7D5|K0N7D5_LACCA PepS protein OS=Lactobacillus casei W56 GN=pepS PE=4 SV=1		catalytic activity;aminopeptidase activity;exopeptidase activity;hydrolase activity;peptidase activity;peptidase activity, acting on L-amino acid peptides		pepS	YP_006751284	449	leucyl aminopeptidase S	BN194_12180	PepS	Amino acid-related metabolism	2.2	peptidase for amino acid acquistion	YP_006751284	K0N7D5
2.2	Amino acid-related metabolism	0.0673523		0.152138		-1.22164	**	FpaP3	0.930558	-0.113704	0.410253	0.639384	0.702838	0.214769	0.952103	0.570997	0.449159	-1.47384	-1.57068	-1.71184	0	28.4454	147	11	0.761342	0.0673523	0.502433	0.152138	0.00297569	-1.22164	K0N682	K0N682	>tr|K0N682|K0N682_LACCA Proline iminopeptidase OS=Lactobacillus casei W56 GN=fpaP_3 PE=3 SV=1		catalytic activity;aminopeptidase activity;exopeptidase activity;hydrolase activity;peptidase activity;peptidase activity, acting on L-amino acid peptides		fpaP_3	YP_006752182	301	Proline iminopeptidase	BN194_21160	FpaP3	Amino acid-related metabolism	2.2	peptidase for amino acid acquistion	YP_006752182	K0N682
2.2	Amino acid-related metabolism	0.117198		-0.756495	**	-4.87846	**	Pcp	0.618862	0.657146	0.658136	0.731164	0.671625	0.695682	0.251945	0.317438	0.304061	-1.66999	-1.63723	-1.59884	0	28.351	100	9	0.0641936	0.117198	0.000119501	-0.756495	7.71931e-08	-4.87846	K0N4Y4	K0N4Y4	>tr|K0N4Y4|K0N4Y4_LACCA Pyrrolidone-carboxylate peptidase OS=Lactobacillus casei W56 GN=pcp PE=3 SV=1		catalytic activity;cysteine-type peptidase activity;hydrolase activity;peptidase activity;peptidase activity, acting on L-amino acid peptides	cell part;cytoplasm;intracellular part	pcp	YP_006750264	215	pyroglutamyl peptidase	BN194_01980	Pcp	Amino acid-related metabolism	2.2	aquisition of amino acids	YP_006750264	K0N4Y4
2.2	Amino acid-related metabolism	-0.130792		-0.739238	*	-0.0682042		PatA2	0.0481024	1.03537	1.05099	-0.000409327	0.474266	0.470407	-0.912165	-1.84633	-1.83403	0.487613	0.567858	0.458332	0	28.3063	102	13	0.340805	-0.130792	0.0077971	-0.739238	0.568444	-0.0682042	K0N7F8	K0N7F8	>tr|K0N7F8|K0N7F8_LACCA PatA_2 protein OS=Lactobacillus casei W56 GN=patA_2 PE=3 SV=1	biosynthetic process;metabolic process	catalytic activity;binding;cofactor binding;pyridoxal phosphate binding;transaminase activity;transferase activity;transferase activity, transferring nitrogenous groups;vitamin B6 binding;vitamin binding		patA_2	YP_006752361	393	aromatic amino acid aminotransferase	BN194_22950	PatA2	Amino acid-related metabolism	2.2	L-aspartate biosynthesis; L-phenylalanine/ L-tyrosine biosynthesis	YP_006752361	K0N7F8
2.2	Amino acid-related metabolism	1.56471	**	2.72076	**	3.37544	**	MetE	-1.42904	-1.48316	-1.37324	-0.202257	-0.250935	-0.331116	0.625459	0.541375	0.635595	1.07737	1.17208	1.01786	0	28.1824	121	24	1.86931e-05	1.56471	1.27153e-06	2.72076	1.36094e-06	3.37544	K0N658	K0N658	>tr|K0N658|K0N658_LACCA 5-methyltetrahydropteroyltriglutamate--homocysteine methyltransferase OS=Lactobacillus casei W56 GN=metE PE=3 SV=1	amine biosynthetic process;amine metabolic process;aspartate family amino acid biosynthetic process;aspartate family amino acid metabolic process;biosynthetic process;carboxylic acid biosynthetic process;carboxylic acid metabolic process;cellular amine metabolic process;cellular amino acid biosynthetic process;cellular amino acid metabolic process;cellular biosynthetic process;cellular ketone met…	catalytic activity;5-methyltetrahydropteroyltriglutamate-homocysteine S-methyltransferase activity;5-methyltetrahydropteroyltri-L-glutamate-dependent methyltransferase activity;binding;cation binding;ion binding;metal ion binding;methyltransferase activity;S-methyltransferase activity;transferase activity;transferase activity, transferring one-carbon groups;transition metal ion binding;zinc ion b…		metE	YP_006750754	767	5-methyltetrahydropteroyltriglutamate/homocysteine S-methyltransferase	BN194_06880	MetE	Amino acid-related metabolism	2.2	L-methionine biosynthesis	YP_006750754	K0N658
2.2	Amino acid-related metabolism	-0.146095		-0.705964	**	-1.81871	**	YjbG	0.764194	0.908342	0.985528	0.599907	0.781362	0.695196	-0.1119	-0.071029	0.0305692	-1.42199	-1.32316	-1.83702	0	28.017	77	15	0.0806974	-0.146095	0.000268182	-0.705964	0.000143814	-1.81871	K0N560	K0N560	>tr|K0N560|K0N560_LACCA YjbG protein OS=Lactobacillus casei W56 GN=yjbG PE=4 SV=1		catalytic activity;binding;cation binding;endopeptidase activity;hydrolase activity;ion binding;metal ion binding;metalloendopeptidase activity;metallopeptidase activity;peptidase activity;peptidase activity, acting on L-amino acid peptides;transition metal ion binding;zinc ion binding		yjbG	YP_006750319	599	oligoendopeptidase F	BN194_02530	YjbG	Amino acid-related metabolism	2.2	peptidase for amino acid acquistion	YP_006750319	K0N560
2.2	Amino acid-related metabolism	-0.0158882		-0.641832	*	-0.310775	*	Mtn	0.415761	1.45385	0.66322	0.974467	0.503998	0.888165	-1.74494	-1.40241	-1.03395	-0.132124	-0.21776	-0.368269	0	27.6443	55	5	0.880146	-0.0158882	0.00393422	-0.641832	0.0277735	-0.310775	K0MV90	K0MV90	>tr|K0MV90|K0MV90_LACCA 5-methylthioadenosine/S-adenosylhomocysteine nucleosidase 1 OS=Lactobacillus casei W56 GN=mtnN PE=4 SV=1	amine biosynthetic process;amine metabolic process;amino acid salvage;aspartate family amino acid biosynthetic process;aspartate family amino acid metabolic process;biosynthetic process;carboxylic acid biosynthetic process;carboxylic acid metabolic process;catabolic process;cellular amine metabolic process;cellular amino acid biosynthetic process;cellular amino acid metabolic process;cellular bio…	catalytic activity;adenosylhomocysteine nucleosidase activity;hydrolase activity;hydrolase activity, acting on glycosyl bonds;hydrolase activity, hydrolyzing N-glycosyl compounds;methylthioadenosine nucleosidase activity;purine nucleosidase activity		mtnN	YP_006751555	227	5'-methylthioadenosine/S-adenosylhomocysteine nucleosidase	BN194_14890	Mtn	Amino acid-related metabolism	2.2	L-methionine salvage; quorum sensing?; detoxification?	YP_006751555	K0MV90
2.2	Amino acid-related metabolism	0.592838		-0.918285	*	-2.76557	**	AsnB	0.521762	0.485747	0.731279	1.06591	0.968769	1.03806	-0.277452	-0.108935	0.0589246	-1.45307	-1.57707	-1.45393	0	27.544	73	14	0.0055626	0.592838	0.0050895	-0.918285	1.82925e-05	-2.76557	K0MX90	K0MX90	>tr|K0MX90|K0MX90_LACCA AsnB protein OS=Lactobacillus casei W56 GN=asnB PE=4 SV=1	amine biosynthetic process;amine metabolic process;asparagine biosynthetic process;asparagine metabolic process;aspartate family amino acid biosynthetic process;aspartate family amino acid metabolic process;biosynthetic process;carboxylic acid biosynthetic process;carboxylic acid metabolic process;cellular amine metabolic process;cellular amino acid biosynthetic process;cellular amino acid metabo…	nucleotide binding;adenyl nucleotide binding;adenyl ribonucleotide binding;asparagine synthase (glutamine-hydrolyzing) activity;ATP binding;binding;carbon-nitrogen ligase activity, with glutamine as amido-N-donor;catalytic activity;ligase activity;ligase activity, forming carbon-nitrogen bonds;purine nucleotide binding;purine ribonucleoside triphosphate binding;purine ribonucleotide binding;ribon…		asnB	YP_006752365	634	asparagine synthetase [glutamine-hydrolyzing] 1	BN194_22990	AsnB	Amino acid-related metabolism	2.2	L-aspartate biosynthesis	YP_006752365	K0MX90
2.2	Amino acid-related metabolism	0.0646019		-1.15697		-3.39759	*	YuxL	0.839918	0.306729	1.01138	0.679359	0.833962	0.768907	0.0462504	-0.0908422	-0.0217018	-0.634387	-1.76071	-1.97887	0	27.0375	63	13	0.857887	0.0646019	0.0264038	-1.15697	0.00960841	-3.39759	K0N5X4	K0N5X4	>tr|K0N5X4|K0N5X4_LACCA YuxL protein OS=Lactobacillus casei W56 GN=yuxL PE=4 SV=1		catalytic activity;hydrolase activity;peptidase activity;peptidase activity, acting on L-amino acid peptides;serine hydrolase activity;serine-type peptidase activity		yuxL	YP_006752057	674	peptidase S9 superfamily protein	BN194_19910	YuxL	Amino acid-related metabolism	2.2	peptidase for amino acid acquistion?	YP_006752057	K0N5X4
2.2	Amino acid-related metabolism	0.508836		1.41866		3.11577	*	LuxS	-1.69946	0.120623	-1.05873	-0.279496	-0.602135	-0.691473	0.379767	-0.112072	0.062513	0.606853	1.34496	1.92864	0	26.9942	49	8	0.552271	0.508836	0.147653	1.41866	0.0296029	3.11577	K0N6J0	K0N6J0	>tr|K0N6J0|K0N6J0_LACCA S-ribosylhomocysteine lyase OS=Lactobacillus casei W56 GN=luxS PE=3 SV=1	biological regulation;homeostasis of number of cells;homeostasis of number of cells in a free-living population;homeostatic process;multi-organism process;quorum sensing;regulation of biological quality	binding;carbon-sulfur lyase activity;catalytic activity;cation binding;ion binding;iron ion binding;lyase activity;metal ion binding;S-ribosylhomocysteine lyase activity;transition metal ion binding		luxS	YP_006750899	157	S-ribosylhomocysteine lyase	BN194_08330	LuxS	Amino acid-related metabolism	2.2	quorum sensing?; detoxification?	YP_006750899	K0N6J0
2.2	Amino acid-related metabolism	0.399942		-0.729673	*	-1.65712	**		0.813695	0.66082	0.32432	1.23568	1.10536	0.906171	-0.187416	-0.124059	-0.532184	-1.34175	-1.44583	-1.41482	0	26.9289	39	6	0.0496155	0.399942	0.0101771	-0.729673	0.000172491	-1.65712	K0N7H2	K0N7H2	>tr|K0N7H2|K0N7H2_LACCA Uncharacterized protein OS=Lactobacillus casei W56 GN=BN194_02170 PE=4 SV=1	amine metabolic process;carboxylic acid metabolic process;cellular amine metabolic process;cellular amino acid metabolic process;cellular ketone metabolic process;cellular metabolic process;cellular nitrogen compound metabolic process;cellular process;metabolic process;nitrogen compound metabolic process;organic acid metabolic process;oxoacid metabolic process;primary metabolic process;small mole…	catalytic activity;amino-acid racemase activity;aspartate racemase activity;isomerase activity;racemase and epimerase activity;racemase and epimerase activity, acting on amino acids and derivatives		BN194_02170	YP_006750283	250	aspartate racemase	BN194_02170		Amino acid-related metabolism	2.2	metabolism of aspartate	YP_006750283	K0N7H2
2.2	Amino acid-related metabolism	-1.26533	*	-4.24205	**	-6.19685	**	PepC	1.16818	1.08337	1.18187	0.575377	0.788554	0.584761	-0.47736	-0.536411	-0.530413	-1.44036	-1.08861	-1.30896	0	26.8875	37	14	0.00287952	-1.26533	1.33606e-06	-4.24205	2.26154e-05	-6.19685	K0NC50	K0NC50	>tr|K0NC50|K0NC50_LACCA PepC protein OS=Lactobacillus casei W56 GN=pepC PE=4 SV=1		catalytic activity;aminopeptidase activity;cysteine-type endopeptidase activity;cysteine-type peptidase activity;endopeptidase activity;exopeptidase activity;hydrolase activity;peptidase activity;peptidase activity, acting on L-amino acid peptides		pepC	YP_006752533	439	cysteinyl aminopeptidase, peptidase C1 family	BN194_24670	PepC	Amino acid-related metabolism	2.2	peptidase for amino acid acquistion	YP_006752533	K0NC50
2.2	Amino acid-related metabolism	-0.253568		-2.4579	**	-5.29559	**	PepD	0.770409	0.935067	0.955056	0.667415	0.821771	0.834331	-0.146343	-0.318148	-0.141758	-1.68095	-1.03354	-1.66331	0	26.7448	55	12	0.229981	-0.253568	0.000189566	-2.4579	0.000444265	-5.29559	K0N7S0	K0N7S0	>tr|K0N7S0|K0N7S0_LACCA Uncharacterized protein OS=Lactobacillus casei W56 GN=BN194_13380 PE=4 SV=1		catalytic activity;dipeptidase activity;exopeptidase activity;hydrolase activity;peptidase activity;peptidase activity, acting on L-amino acid peptides		BN194_13380	YP_006751404	476	dipeptidase, peptidase C69 family	BN194_13380	PepD	Amino acid-related metabolism	2.2	peptidase for amino acid acquistion	YP_006751404	K0N7S0
2.2	Amino acid-related metabolism	-3.00001	*	-2.72464	**	-4.96001	**	PepT	1.15257	1.67648	1.46393	-0.232733	-0.163438	-0.132328	0.158662	-0.141674	-0.102935	-1.41228	-1.15753	-1.10872	0	26.6771	33	11	0.000488437	-3.00001	0.001231	-2.72464	0.000119624	-4.96001	K0N213	K0N213	>tr|K0N213|K0N213_LACCA Peptidase T OS=Lactobacillus casei W56 GN=pepT PE=4 SV=1	cellular metabolic process;cellular process;metabolic process;peptide metabolic process	catalytic activity;aminopeptidase activity;binding;cation binding;exopeptidase activity;hydrolase activity;ion binding;metal ion binding;metallopeptidase activity;peptidase activity;peptidase activity, acting on L-amino acid peptides;transition metal ion binding;tripeptidase activity;tripeptide aminopeptidase activity;zinc ion binding	cell part;cytoplasm;intracellular part	pepT	YP_006750377	417	tripeptide aminopeptidase T	BN194_03110	PepT	Amino acid-related metabolism	2.2	peptidase for amino acid acquistion	YP_006750377	K0N213
2.2	Amino acid-related metabolism	-0.367329		-2.31865	**	-1.33326	*	PepDB	0.850646	1.52965	0.710456	0.954543	0.690443	0.315874	-1.14047	-1.46477	-1.43607	-0.112321	-0.548647	-0.349325	0	26.603	68	12	0.295951	-0.367329	0.00096255	-2.31865	0.00842208	-1.33326	K0N678	K0N678	>tr|K0N678|K0N678_LACCA PepDB protein OS=Lactobacillus casei W56 GN=pepDB PE=4 SV=1		catalytic activity;dipeptidase activity;exopeptidase activity;hydrolase activity;peptidase activity;peptidase activity, acting on L-amino acid peptides		pepDB	YP_006752177	490	dipeptidase B	BN194_21110	PepDB	Amino acid-related metabolism	2.2	peptidase for amino acid acquistion	YP_006752177	K0N678
2.2	Amino acid-related metabolism	-0.127298		-0.856892	*	0.382456		Alr	0.64171	-0.228418	0.505826	-0.0569954	0.0391888	0.159162	-1.41569	-1.66983	-1.2308	1.57597	0.685003	0.99487	0	26.3995	42	8	0.402904	-0.127298	0.00428042	-0.856892	0.106915	0.382456	K0NAR1	K0NAR1	>tr|K0NAR1|K0NAR1_LACCA Alanine racemase OS=Lactobacillus casei W56 GN=alr PE=3 SV=1	alanine biosynthetic process;alanine metabolic process;amine biosynthetic process;amine metabolic process;biosynthetic process;carboxylic acid biosynthetic process;carboxylic acid metabolic process;cellular amine metabolic process;cellular amino acid biosynthetic process;cellular amino acid metabolic process;cellular biosynthetic process;cellular ketone metabolic process;cellular metabolic proces…	catalytic activity;alanine racemase activity;amino-acid racemase activity;binding;cofactor binding;isomerase activity;pyridoxal phosphate binding;racemase and epimerase activity;racemase and epimerase activity, acting on amino acids and derivatives;vitamin B6 binding;vitamin binding		alr	YP_006752734	380	alanine racemase	BN194_26680	Alr	Amino acid-related metabolism	2.2	D-alanine biosynthesis; early peptidoglycan biosynthesis; teichoic biosynthesis	YP_006752734	K0NAR1
2.2	Amino acid-related metabolism	0.199011		0.0070413		-1.23516	**	PepQ	0.515394	0.600492	0.113701	0.553297	0.765219	0.862198	0.524027	-0.0625203	0.801733	-1.75738	-1.93979	-0.976367	0	26.3617	36	7	0.145381	0.199011	0.971555	0.0070413	0.00403469	-1.23516	K0MTP0	K0MTP0	>tr|K0MTP0|K0MTP0_LACCA PepQ protein OS=Lactobacillus casei W56 GN=pepQ PE=4 SV=1		catalytic activity;dipeptidase activity;exopeptidase activity;hydrolase activity;peptidase activity;peptidase activity, acting on L-amino acid peptides		pepQ	YP_006750940	367	Xaa-Pro aminopeptidase, APP_like family	BN194_08740	PepQ	Amino acid-related metabolism	2.2	peptidase for amino acid acquistion	YP_006750940	K0MTP0
2.2	Amino acid-related metabolism	0.484473		3.36819	**	2.90895	**	YghT	-1.2213	-1.08367	-0.998343	-0.847993	-0.761568	-0.747013	1.08821	1.04061	1.14984	0.817475	0.772538	0.791213	0	26.2259	34	7	0.0119556	0.484473	7.00082e-06	3.36819	8.89084e-06	2.90895	K0N5K4	K0N5K4	>tr|K0N5K4|K0N5K4_LACCA YqhT protein OS=Lactobacillus casei W56 GN=yqhT PE=3 SV=1		binding;catalytic activity;cation binding;hydrolase activity;ion binding;metal ion binding		yqhT	YP_006751892	357	PepP_like Xaa-Pro aminopeptidase, APP_like family	BN194_18260	YghT	Amino acid-related metabolism	2.2	peptidase for amino acid acquistion	YP_006751892	K0N5K4
2.2	Amino acid-related metabolism	-0.49209		-0.716316	*	-2.68341		MetA	0.883669	0.492405	0.647879	0.232559	0.428774	0.338967	0.127693	0.132711	0.273458	0.597161	-2.30745	-1.84783	0	26.0374	23	5	0.0549541	-0.49209	0.0157826	-0.716316	0.109947	-2.68341	K0N2G8	K0N2G8	>tr|K0N2G8|K0N2G8_LACCA MetA protein OS=Lactobacillus casei W56 GN=metA PE=4 SV=1	amine biosynthetic process;amine metabolic process;aspartate family amino acid biosynthetic process;aspartate family amino acid metabolic process;biosynthetic process;carboxylic acid biosynthetic process;carboxylic acid metabolic process;cellular amine metabolic process;cellular amino acid biosynthetic process;cellular amino acid metabolic process;cellular biosynthetic process;cellular ketone met…	catalytic activity;homoserine O-succinyltransferase activity;O-acyltransferase activity;O-succinyltransferase activity;succinyltransferase activity;transferase activity;transferase activity, transferring acyl groups;transferase activity, transferring acyl groups other than amino-acyl groups	cell part;cytoplasm;intracellular part	metA	YP_006750617	271	homoserine O-succinyltransferase	BN194_05510	MetA	Amino acid-related metabolism	2.2	L-methionine biosynthesis	YP_006750617	K0N2G8
2.2	Amino acid-related metabolism	-0.240778		-1.61709	**	-2.43972	**	GdhA	0.7522	1.14035	1.12052	0.818072	1.05953	0.46022	-0.467176	-0.709587	-0.345172	-1.46559	-0.966072	-1.3973	0	25.9334	21	8	0.354288	-0.240778	0.000797649	-1.61709	0.000343626	-2.43972	K0N666	K0N666	>tr|K0N666|K0N666_LACCA Glutamate dehydrogenase OS=Lactobacillus casei W56 GN=gdh PE=3 SV=1	amine metabolic process;carboxylic acid metabolic process;cellular amine metabolic process;cellular amino acid metabolic process;cellular ketone metabolic process;cellular metabolic process;cellular nitrogen compound metabolic process;cellular process;metabolic process;nitrogen compound metabolic process;organic acid metabolic process;oxoacid metabolic process;primary metabolic process;small mole…	catalytic activity;oxidoreductase activity;oxidoreductase activity, acting on the CH-NH2 group of donors;oxidoreductase activity, acting on the CH-NH2 group of donors, NAD or NADP as acceptor		gdh	YP_006750764	446	NADP-specific glutamate dehydrogenase	BN194_06980	GdhA	Amino acid-related metabolism	2.2	L-glutamate biosynthesis	YP_006750764	K0N666
2.2	Amino acid-related metabolism	0.146423		-0.160865		1.82314	**	AnsA	-0.719525	-0.236617	-0.633692	-0.59867	-0.241862	-0.234485	-0.71386	-1.02779	-0.413777	1.51532	1.48204	1.82292	0	25.9136	31	6	0.420244	0.146423	0.460952	-0.160865	0.000315008	1.82314	K0N7L6	K0N7L6	>tr|K0N7L6|K0N7L6_LACCA AnsA protein OS=Lactobacillus casei W56 GN=ansA PE=3 SV=1	amine metabolic process;carboxylic acid metabolic process;cellular amine metabolic process;cellular amino acid metabolic process;cellular ketone metabolic process;cellular metabolic process;cellular nitrogen compound metabolic process;cellular process;metabolic process;nitrogen compound metabolic process;organic acid metabolic process;oxoacid metabolic process;primary metabolic process;small mole…	catalytic activity;asparaginase activity;hydrolase activity;hydrolase activity, acting on carbon-nitrogen (but not peptide) bonds;hydrolase activity, acting on carbon-nitrogen (but not peptide) bonds, in linear amides		ansA	YP_006752456	324	L-asparaginase	BN194_23900	AnsA	Amino acid-related metabolism	2.2	L-aspartate biosynthesis	YP_006752456	K0N7L6
2.2	Amino acid-related metabolism	-0.750576		-1.3532	*	-2.36773	**	DapE2	0.836782	1.52841	1.24672	0.0534892	0.560128	0.573146	-0.506626	-0.197907	-0.055805	-1.36926	-1.45399	-1.21509	0	25.8585	28	7	0.0374985	-0.750576	0.0037657	-1.3532	0.000277023	-2.36773	K0MWF1	K0MWF1	>tr|K0MWF1|K0MWF1_LACCA DapE_2 protein OS=Lactobacillus casei W56 GN=dapE_2 PE=4 SV=1		catalytic activity;hydrolase activity;hydrolase activity, acting on carbon-nitrogen (but not peptide) bonds;hydrolase activity, acting on carbon-nitrogen (but not peptide) bonds, in linear amides;metallopeptidase activity;peptidase activity;peptidase activity, acting on L-amino acid peptides;succinyl-diaminopimelate desuccinylase activity		dapE_2	YP_006752040	401	succinyl-diaminopimelate desuccinylase	BN194_19740	DapE2	Amino acid-related metabolism	2.2	L-lysine biosynthesis	YP_006752040	K0MWF1
2.2	Amino acid-related metabolism	-0.394574		-1.26177	**	-2.66742	*	PatA	0.898345	0.879795	1.04583	0.301204	1.06964	0.422299	-0.351785	-0.173288	0.0526525	-1.17789	-2.17877	-0.788027	0	25.5247	18	6	0.23223	-0.394574	0.00101972	-1.26177	0.00511097	-2.66742	K0MTR3	K0MTR3	>tr|K0MTR3|K0MTR3_LACCA PatA protein OS=Lactobacillus casei W56 GN=patA PE=3 SV=1	biosynthetic process;metabolic process	catalytic activity;binding;cofactor binding;pyridoxal phosphate binding;transaminase activity;transferase activity;transferase activity, transferring nitrogenous groups;vitamin B6 binding;vitamin binding		patA	YP_006750975	417	aromatic acid/aspartate aminotransferase, AAT_like family	BN194_09090	PatA	Amino acid-related metabolism	2.2	L-aspartate biosynthesis; L-phenylalanine/ L-tyrosine biosynthesis	YP_006750975	K0MTR3
2.2	Amino acid-related metabolism	-0.0115363		0.930483		-1.826		DapF	0.640065	-0.0790826	-0.045522	0.400061	-0.0766359	0.165812	1.32212	0.988831	0.319595	-0.016709	-1.09743	-2.52111	0	25.5246	24	7	0.97588	-0.0115363	0.134474	0.930483	0.143644	-1.826	K0N170	K0N170	>tr|K0N170|K0N170_LACCA Diaminopimelate epimerase OS=Lactobacillus casei W56 GN=dapF PE=3 SV=1	amine biosynthetic process;amine metabolic process;aspartate family amino acid biosynthetic process;aspartate family amino acid metabolic process;biosynthetic process;carboxylic acid biosynthetic process;carboxylic acid metabolic process;cellular amine metabolic process;cellular amino acid biosynthetic process;cellular amino acid metabolic process;cellular biosynthetic process;cellular ketone met…	catalytic activity;amino-acid racemase activity;diaminopimelate epimerase activity;isomerase activity;racemase and epimerase activity;racemase and epimerase activity, acting on amino acids and derivatives	cell part;cytoplasm;intracellular part	dapF	YP_006750171	335	diaminopimelate epimerase	BN194_01050	DapF	Amino acid-related metabolism	2.2	L-lysine biosynthesis; early peptidoglycan biosynthesis	YP_006750171	K0N170
2.2	Amino acid-related metabolism	-0.0482216		-0.240007		-2.98625	*	ProC	0.873422	0.361202	0.429755	0.305258	0.743508	0.517572	0.455049	0.492594	0.228764	-0.346544	-2.29657	-1.76401	0	25.4327	17	4	0.880726	-0.0482216	0.418349	-0.240007	0.0285	-2.98625	K0N677	K0N677	>tr|K0N677|K0N677_LACCA Pyrroline-5-carboxylate reductase OS=Lactobacillus casei W56 GN=proC PE=3 SV=1	amine biosynthetic process;amine metabolic process;biosynthetic process;carboxylic acid biosynthetic process;carboxylic acid metabolic process;cellular amine metabolic process;cellular amino acid biosynthetic process;cellular amino acid metabolic process;cellular biosynthetic process;cellular ketone metabolic process;cellular metabolic process;cellular nitrogen compound biosynthetic process;cellu…	catalytic activity;oxidoreductase activity;oxidoreductase activity, acting on the CH-NH group of donors;oxidoreductase activity, acting on the CH-NH group of donors, NAD or NADP as acceptor;pyrroline-5-carboxylate reductase activity		proC	YP_006752056	265	pyrroline-5-carboxylate reductase	BN194_19900	ProC	Amino acid-related metabolism	2.2	L-proline biosynthesis	YP_006752056	K0N677
2.2	Amino acid-related metabolism	0.0152601		0.0114346		-2.0704			0.607135	0.414597	0.414261	0.377833	0.636117	0.464933	0.423571	0.504438	0.540122	-0.374621	-1.44527	-2.56312	0	25.176	9	4	0.892599	0.0152601	0.890287	0.0114346	0.0378705	-2.0704	K0N6I0	K0N6I0	>tr|K0N6I0|K0N6I0_LACCA Proline iminopeptidase OS=Lactobacillus casei W56 GN=fpaP PE=3 SV=1		catalytic activity;aminopeptidase activity;exopeptidase activity;hydrolase activity;peptidase activity;peptidase activity, acting on L-amino acid peptides		fpaP	YP_006750884	328	proline-specific peptidase, Bacillus coagulans-type subfamily	BN194_08180		Amino acid-related metabolism	2.2	peptidase for amino acid acquistion	YP_006750884	K0N6I0
2.2	Amino acid-related metabolism	0.166871		0.318898		-0.279312		AlsS	0.583754	-0.869897	-0.245258	0.329365	0.885319	-0.0280422	-0.118413	1.40767	1.4626	-1.29888	-1.72685	-0.381371	0	25.0592	14	6	0.314118	0.166871	0.17648	0.318898	0.172917	-0.279312	K0N695	K0N695	>tr|K0N695|K0N695_LACCA AlsS protein OS=Lactobacillus casei W56 GN=alsS PE=3 SV=1	alcohol metabolic process;butanediol metabolic process;diol metabolic process;metabolic process;small molecule metabolic process	magnesium ion binding;acetolactate synthase activity;binding;catalytic activity;cation binding;coenzyme binding;cofactor binding;ion binding;metal ion binding;thiamine pyrophosphate binding;transferase activity;transferase activity, transferring aldehyde or ketonic groups;vitamin binding		alsS	YP_006752081	507	acetolactate synthase	BN194_20150	AlsS	Amino acid-related metabolism	2.2	BCAA biosynthesis; fermentation; end-product formation	YP_006752081	K0N695
2.2	Amino acid-related metabolism	-0.185606		0.498722		-2.58517	*	DapE	0.210438	0.872711	0.194461	0.414001	0.279487	0.166644	0.936392	0.812154	0.650821	-2.17459	-0.734375	-1.62814	0	24.836	10	5	0.585019	-0.185606	0.191657	0.498722	0.01515	-2.58517	K0N4D8	K0N4D8	>tr|K0N4D8|K0N4D8_LACCA DapE protein OS=Lactobacillus casei W56 GN=dapE PE=4 SV=1		catalytic activity;hydrolase activity;hydrolase activity, acting on carbon-nitrogen (but not peptide) bonds;hydrolase activity, acting on carbon-nitrogen (but not peptide) bonds, in linear amides;metallopeptidase activity;peptidase activity;peptidase activity, acting on L-amino acid peptides;succinyl-diaminopimelate desuccinylase activity		dapE	YP_006751437	396	succinyl-diaminopimelate desuccinylase	BN194_13710	DapE	Amino acid-related metabolism	2.2	L-lysine biosynthesis	YP_006751437	K0N4D8
2.2	Amino acid-related metabolism	0.716201		-0.275941		-1.51812			0.0100414	0.50802	0.306026	0.365553	0.720727	1.92812	-0.0995106	0.0592361	0.0204691	-0.832274	-0.747684	-2.23873	0	24.6474	6	2	0.213888	0.716201	0.138461	-0.275941	0.0374239	-1.51812	K0N787	K0N787	>tr|K0N787|K0N787_LACCA Uncharacterized protein OS=Lactobacillus casei W56 GN=BN194_01370 PE=4 SV=1		catalytic activity;carboxypeptidase activity;exopeptidase activity;hydrolase activity;peptidase activity;peptidase activity, acting on L-amino acid peptides		BN194_01370		143	Putative carboxypeptidase SCO6489 (EC 3.4.16.-)	BN194_01370		Amino acid-related metabolism	2.2			K0N787
2.2	Amino acid-related metabolism	0.506809		-0.987107		-3.06686	**	HutG	0.419988	0.178243	1.20693	0.827812	0.932602	1.07641	-0.0810675	0.0296354	-0.152778	-1.39167	-1.43776	-1.60834	0	24.5547	15	4	0.341425	0.506809	0.10066	-0.987107	0.00280091	-3.06686	K0N5I0	K0N5I0	>tr|K0N5I0|K0N5I0_LACCA Uncharacterized protein OS=Lactobacillus casei W56 GN=BN194_17350 PE=4 SV=1	amine metabolic process;aminoglycan catabolic process;aminoglycan metabolic process;carbohydrate catabolic process;carbohydrate metabolic process;catabolic process;glycosaminoglycan catabolic process;glycosaminoglycan metabolic process;macromolecule catabolic process;macromolecule metabolic process;metabolic process;nitrogen compound metabolic process;peptidoglycan catabolic process;peptidoglycan…	catalytic activity;hydrolase activity;hydrolase activity, acting on carbon-nitrogen (but not peptide) bonds;hydrolase activity, acting on carbon-nitrogen (but not peptide) bonds, in linear amides;N-acetylmuramoyl-L-alanine amidase activity		BN194_17350	YP_006751801	267	N-formylglutamate amidohydrolase	BN194_17350	HutG	Amino acid-related metabolism	2.2	Histidine metabolism	YP_006751801	K0N5I0
2.2	Amino acid-related metabolism	-0.613359		-1.69526	*	-1.02333		Pip2	1.13037	1.89019	0.403847	0.366641	-0.2145	0.750747	-1.8149	-0.876646	-0.853262	0.130814	-0.550794	-0.362506	0	23.8789	8	6	0.176473	-0.613359	0.0121022	-1.69526	0.041825	-1.02333	K0MY30	K0MY30	>tr|K0MY30|K0MY30_LACCA Proline iminopeptidase OS=Lactobacillus casei W56 GN=pip_2 PE=3 SV=1		catalytic activity;aminopeptidase activity;exopeptidase activity;hydrolase activity;peptidase activity;peptidase activity, acting on L-amino acid peptides		pip_2	YP_006752780	311	Proline iminopeptidase	BN194_27140	Pip2	Amino acid-related metabolism	2.2	peptidase for amino acid acquistion	YP_006752780	K0MY30
2.2	Amino acid-related metabolism	-0.124084		-0.215083		2.93124		Hom	0.64839	-0.900336	-0.7783	0.439596	-1.01656	-0.65056	0.792447	-1.21918	-0.945455	0.976674	1.45166	1.20162	0	22.5913	7	3	0.925669	-0.124084	0.893914	-0.215083	0.0394713	2.93124	K0N7F5	K0N7F5	>tr|K0N7F5|K0N7F5_LACCA Homoserine dehydrogenase OS=Lactobacillus casei W56 GN=hom PE=3 SV=1	amine biosynthetic process;amine metabolic process;aspartate family amino acid biosynthetic process;aspartate family amino acid metabolic process;biosynthetic process;branched chain family amino acid biosynthetic process;branched chain family amino acid metabolic process;carboxylic acid biosynthetic process;carboxylic acid metabolic process;cellular amine metabolic process;cellular amino acid bio…	nucleotide binding;binding;catalytic activity;coenzyme binding;cofactor binding;homoserine dehydrogenase activity;NADP binding;oxidoreductase activity;oxidoreductase activity, acting on CH-OH group of donors;oxidoreductase activity, acting on the CH-OH group of donors, NAD or NADP as acceptor		hom	YP_006752356	399	homoserine dehydrogenase	BN194_22900	Hom	Amino acid-related metabolism	2.2	L-threonine biosynthesis; L-lysine biosynthesis; L-methionine biosynthesis	YP_006752356	K0N7F5
2.3	Nucleic acid/nucleotide metabolism	-0.1175		-0.594552	*	0.544863	*	GuaB	0.764615	-0.0623811	-0.417579	-0.174015	-0.320064	-0.0214891	-1.34477	-1.33032	-1.08939	1.44053	1.28723	1.26764	0	32.1061	815	23	0.500605	-0.1175	0.0199378	-0.594552	0.0251308	0.544863	K0N1G3	K0N1G3	>tr|K0N1G3|K0N1G3_LACCA Inosine-5-monophosphate dehydrogenase OS=Lactobacillus casei W56 GN=guaB PE=3 SV=1	biosynthetic process;cellular biosynthetic process;cellular metabolic process;cellular nitrogen compound biosynthetic process;cellular nitrogen compound metabolic process;cellular process;GMP biosynthetic process;GMP metabolic process;heterocycle biosynthetic process;heterocycle metabolic process;metabolic process;nitrogen compound metabolic process;nucleobase-containing compound biosynthetic pro…	nucleotide binding;adenyl nucleotide binding;binding;catalytic activity;cation binding;IMP dehydrogenase activity;ion binding;metal ion binding;oxidoreductase activity;oxidoreductase activity, acting on CH-OH group of donors;oxidoreductase activity, acting on the CH-OH group of donors, NAD or NADP as acceptor;purine nucleotide binding		guaB	YP_006750276	495	inosine-5'-monophosphate dehydrogenase	BN194_02100	GuaB	Nucleic acid/nucleotide metabolism	2.3	guanosine/guanine/GMP biosynthesis	YP_006750276	K0N1G3
2.3	Nucleic acid/nucleotide metabolism	0.156281		-1.61383	**	-0.388473		PurA	0.327332	1.20083	0.333021	0.784821	0.783008	0.923608	-1.44222	-1.60059	-1.60434	0.0311397	0.188321	0.0750715	0	30.8917	368	22	0.51427	0.156281	0.00182334	-1.61383	0.150314	-0.388473	K0N1J0	K0N1J0	>tr|K0N1J0|K0N1J0_LACCA Adenylosuccinate synthetase OS=Lactobacillus casei W56 GN=purA PE=3 SV=1	AMP biosynthetic process;AMP metabolic process;biosynthetic process;cellular biosynthetic process;cellular metabolic process;cellular nitrogen compound biosynthetic process;cellular nitrogen compound metabolic process;cellular process;'de novo' AMP biosynthetic process;heterocycle biosynthetic process;heterocycle metabolic process;metabolic process;nitrogen compound metabolic process;nucleobase-c…	nucleotide binding;adenylosuccinate synthase activity;binding;catalytic activity;cation binding;GTP binding;guanyl nucleotide binding;guanyl ribonucleotide binding;ion binding;ligase activity;ligase activity, forming carbon-nitrogen bonds;magnesium ion binding;metal ion binding;purine nucleotide binding;purine ribonucleoside triphosphate binding;purine ribonucleotide binding;ribonucleotide binding	cell part;cytoplasm;intracellular part	purA	YP_006750182	431	adenylosuccinate synthetase	BN194_01160	PurA	Nucleic acid/nucleotide metabolism	2.3	adenosine/adenine/AMP biosynthesis	YP_006750182	K0N1J0
2.3	Nucleic acid/nucleotide metabolism	0.105875		-8.1355	**	-9.52791	**	PurD	0.956786	0.935166	0.909149	0.935834	0.958854	0.973978	-0.787601	-0.838001	-0.764995	-1.40628	-0.9505	-0.922389	0	30.473	177	16	0.271734	0.105875	2.86814e-07	-8.1355	0.000209882	-9.52791	K0MWC4	K0MWC4	>tr|K0MWC4|K0MWC4_LACCA Phosphoribosylamine--glycine ligase OS=Lactobacillus casei W56 GN=purD PE=3 SV=1	biosynthetic process;cellular aromatic compound metabolic process;cellular biosynthetic process;cellular metabolic process;cellular nitrogen compound biosynthetic process;cellular nitrogen compound metabolic process;cellular process;'de novo' IMP biosynthetic process;heterocycle biosynthetic process;heterocycle metabolic process;IMP biosynthetic process;IMP metabolic process;metabolic process;nit…	nucleotide binding;adenyl nucleotide binding;adenyl ribonucleotide binding;ATP binding;binding;catalytic activity;cation binding;ion binding;ligase activity;ligase activity, forming carbon-nitrogen bonds;magnesium ion binding;manganese ion binding;metal ion binding;phosphoribosylamine-glycine ligase activity;purine nucleotide binding;purine ribonucleoside triphosphate binding;purine ribonucleotid…		purD	YP_006751995	412	phosphoribosylamine--glycine ligase	BN194_19290	PurD	Nucleic acid/nucleotide metabolism	2.3	purine biosynthesis	YP_006751995	K0MWC4
2.3	Nucleic acid/nucleotide metabolism	-0.360116		-8.17672	**	-7.89969	**	PurH	1.01158	0.986442	1.0005	0.884266	0.933056	0.91842	-1.0526	-0.983956	-0.931661	-0.945585	-0.985413	-0.835058	0	30.4433	286	18	0.00564288	-0.360116	6.26027e-07	-8.17672	1.88904e-06	-7.89969	K0N634	K0N634	>tr|K0N634|K0N634_LACCA Bifunctional purine biosynthesis protein PurH OS=Lactobacillus casei W56 GN=purH PE=3 SV=1	biosynthetic process;cellular biosynthetic process;cellular metabolic process;cellular nitrogen compound biosynthetic process;cellular nitrogen compound metabolic process;cellular process;'de novo' IMP biosynthetic process;heterocycle biosynthetic process;heterocycle metabolic process;IMP biosynthetic process;IMP metabolic process;metabolic process;nitrogen compound metabolic process;nucleobase-c…	catalytic activity;cyclohydrolase activity;hydrolase activity;hydrolase activity, acting on carbon-nitrogen (but not peptide) bonds;hydrolase activity, acting on carbon-nitrogen (but not peptide) bonds, in cyclic amidines;hydroxymethyl-, formyl- and related transferase activity;IMP cyclohydrolase activity;phosphoribosylaminoimidazolecarboxamide formyltransferase activity;transferase activity;tran…		purH	YP_006751996	507	phosphoribosylaminoimidazole carboxamide formyltransferase/inosine-monophosphate cyclohydrolase	BN194_19300	PurH	Nucleic acid/nucleotide metabolism	2.3	purine biosynthesis	YP_006751996	K0N634
2.3	Nucleic acid/nucleotide metabolism	0.0725269		0.00941022		0.681988	**	Adk	-0.307327	-0.657161	-0.86937	-0.678076	-0.381246	-0.0781101	-1.07336	-0.633864	-0.0362727	1.87239	1.4759	1.3665	0	30.3104	286	11	0.385371	0.0725269	0.934113	0.00941022	0.000628047	0.681988	K0N7F0	K0N7F0	>tr|K0N7F0|K0N7F0_LACCA Adenylate kinase OS=Lactobacillus casei W56 GN=adk PE=3 SV=1	AMP biosynthetic process;AMP metabolic process;AMP salvage;biosynthetic process;cellular biosynthetic process;cellular metabolic compound salvage;cellular metabolic process;cellular nitrogen compound biosynthetic process;cellular nitrogen compound metabolic process;cellular process;heterocycle biosynthetic process;heterocycle metabolic process;metabolic process;nitrogen compound metabolic process…	nucleotide binding;adenyl nucleotide binding;adenyl ribonucleotide binding;adenylate kinase activity;ATP binding;binding;catalytic activity;cation binding;ion binding;kinase activity;metal ion binding;nucleobase-containing compound kinase activity;nucleotide kinase activity;phosphotransferase activity, phosphate group as acceptor;purine nucleotide binding;purine ribonucleoside triphosphate bindin…	cell part;cytoplasm;intracellular part	adk	YP_006752667	240	adenylate kinase	BN194_26010	Adk	Nucleic acid/nucleotide metabolism	2.3	ADP biosynthesis; energy homeostasis	YP_006752667	K0N7F0
2.3	Nucleic acid/nucleotide metabolism	-0.409306		-1.74345	**	-3.64971	**	PurB	1.17764	0.741619	0.993055	0.707186	0.72721	0.656182	-0.245228	-0.193752	-0.148932	-1.48415	-1.46148	-1.46935	0	30.2343	240	16	0.0993137	-0.409306	0.000837583	-1.74345	4.24603e-05	-3.64971	K0NA41	K0NA41	>tr|K0NA41|K0NA41_LACCA Adenylosuccinate lyase OS=Lactobacillus casei W56 GN=purB PE=3 SV=1	biosynthetic process;cellular biosynthetic process;cellular metabolic process;cellular nitrogen compound biosynthetic process;cellular nitrogen compound metabolic process;cellular process;heterocycle biosynthetic process;heterocycle metabolic process;metabolic process;nitrogen compound metabolic process;nucleobase-containing compound biosynthetic process;nucleobase-containing compound metabolic p…	catalytic activity;(S)-2-(5-amino-1-(5-phospho-D-ribosyl)imidazole-4-carboxamido)succinate AMP-lyase (fumarate-forming) activity;amidine-lyase activity;carbon-nitrogen lyase activity;lyase activity;N6-(1,2-dicarboxyethyl)AMP AMP-lyase (fumarate-forming) activity		purB	YP_006751318	422	adenylosuccinate lyase	BN194_12520	PurB	Nucleic acid/nucleotide metabolism	2.3	purine biosynthesis	YP_006751318	K0NA41
2.3	Nucleic acid/nucleotide metabolism	-0.110378		-10.7268	**	-8.83236	**	PurC	0.970805	0.907492	0.980275	0.909024	0.946091	0.939292	-1.25168	-0.989794	-1.13565	-0.966067	-0.509605	-0.800183	0	30.1847	145	12	0.449298	-0.110378	1.24834e-05	-10.7268	0.000225156	-8.83236	K0N5S8	K0N5S8	>tr|K0N5S8|K0N5S8_LACCA Phosphoribosylaminoimidazole-succinocarboxamide synthase OS=Lactobacillus casei W56 GN=purC PE=3 SV=1	biosynthetic process;cellular biosynthetic process;cellular metabolic process;cellular nitrogen compound biosynthetic process;cellular nitrogen compound metabolic process;cellular process;'de novo' IMP biosynthetic process;heterocycle biosynthetic process;heterocycle metabolic process;IMP biosynthetic process;IMP metabolic process;metabolic process;nitrogen compound metabolic process;nucleobase-c…	nucleotide binding;acid-amino acid ligase activity;adenyl nucleotide binding;adenyl ribonucleotide binding;ATP binding;binding;catalytic activity;ligase activity;ligase activity, forming carbon-nitrogen bonds;phosphoribosylaminoimidazolesuccinocarboxamide synthase activity;purine nucleotide binding;purine ribonucleoside triphosphate binding;purine ribonucleotide binding;ribonucleotide binding		purC	YP_006752002	242	Phosphoribosylaminoimidazole-succinocarboxamide synthase	BN194_19360	PurC	Nucleic acid/nucleotide metabolism	2.3	purine biosynthesis	YP_006752002	K0N5S8
2.3	Nucleic acid/nucleotide metabolism	-0.355373		-2.00562	**	-0.570871	**	Xpt	0.846635	0.942395	0.946959	0.348242	0.481325	0.579902	-1.71278	-1.73756	-1.30019	0.370747	0.0944063	0.13991	0	30.1564	177	8	0.00407302	-0.355373	6.79084e-05	-2.00562	0.00148926	-0.570871	K0MUR6	K0MUR6	>tr|K0MUR6|K0MUR6_LACCA Xanthine phosphoribosyltransferase OS=Lactobacillus casei W56 GN=xpt PE=3 SV=1	biosynthetic process;cellular aromatic compound metabolic process;cellular biosynthetic process;cellular metabolic compound salvage;cellular metabolic process;cellular nitrogen compound biosynthetic process;cellular nitrogen compound metabolic process;cellular process;heterocycle biosynthetic process;heterocycle metabolic process;metabolic process;nitrogen compound metabolic process;nucleobase me…	xanthine phosphoribosyltransferase activity;catalytic activity;transferase activity;transferase activity, transferring glycosyl groups;transferase activity, transferring pentosyl groups	cell part;cytoplasm;intracellular part	xpt	YP_006751315	228	xanthine phosphoribosyltransferase	BN194_12490	Xpt	Nucleic acid/nucleotide metabolism	2.3	GMP biosynthesis	YP_006751315	K0MUR6
2.3	Nucleic acid/nucleotide metabolism	-0.0434945		-0.334329		0.817993	**	GuaA	0.0221764	-0.668236	-0.0727058	-0.344379	-0.215905	-0.442575	-0.765602	-0.879421	-1.25749	1.4986	1.80309	1.32245	0	29.7471	248	22	0.696493	-0.0434945	0.0500531	-0.334329	0.0022987	0.817993	K0NBJ2	K0NBJ2	>tr|K0NBJ2|K0NBJ2_LACCA GMP synthase [glutamine-hydrolyzing] OS=Lactobacillus casei W56 GN=guaA PE=3 SV=1	amine metabolic process;biosynthetic process;carboxylic acid metabolic process;cellular amine metabolic process;cellular amino acid metabolic process;cellular biosynthetic process;cellular ketone metabolic process;cellular metabolic process;cellular nitrogen compound biosynthetic process;cellular nitrogen compound metabolic process;cellular process;glutamine family amino acid metabolic process;gl…	nucleotide binding;adenyl nucleotide binding;adenyl ribonucleotide binding;ATP binding;binding;carbon-nitrogen ligase activity, with glutamine as amido-N-donor;catalytic activity;GMP synthase (glutamine-hydrolyzing) activity;hydrolase activity;hydrolase activity, acting on acid anhydrides;hydrolase activity, acting on acid anhydrides, in phosphorus-containing anhydrides;ligase activity;ligase act…		guaA	YP_006752173	527	GMP synthase	BN194_21070	GuaA	Nucleic acid/nucleotide metabolism	2.3	guanosine/guanine/GMP biosynthesis	YP_006752173	K0NBJ2
2.3	Nucleic acid/nucleotide metabolism	0.741698	*	0.989817	**	-3.09319	**	NrdE2	0.145346	0.179018	0.274576	0.587944	0.689176	0.626784	0.864282	0.709424	0.766746	-1.6335	-1.60997	-1.59982	0	29.5768	236	33	0.00086582	0.741698	0.000618671	0.989817	1.40951e-06	-3.09319	K0N5A1	K0N5A1	>tr|K0N5A1|K0N5A1_LACCA Ribonucleoside-diphosphate reductase OS=Lactobacillus casei W56 GN=nrdE2 PE=3 SV=1	biosynthetic process;cellular biosynthetic process;cellular macromolecule biosynthetic process;cellular macromolecule metabolic process;cellular metabolic process;cellular nitrogen compound metabolic process;cellular process;DNA metabolic process;DNA replication;macromolecule biosynthetic process;macromolecule metabolic process;metabolic process;nitrogen compound metabolic process;nucleic acid me…	nucleotide binding;adenyl nucleotide binding;adenyl ribonucleotide binding;ATP binding;binding;catalytic activity;oxidoreductase activity;oxidoreductase activity, acting on CH or CH2 groups;oxidoreductase activity, acting on CH or CH2 groups, disulfide as acceptor;purine nucleotide binding;purine ribonucleoside triphosphate binding;purine ribonucleotide binding;ribonucleoside-diphosphate reductas…	cell part;cytoplasmic part;intracellular part;macromolecular complex;protein complex;ribonucleoside-diphosphate reductase complex	nrdE2	YP_006751726	723	ribonucleoside-diphosphate reductase subunit alpha 2	BN194_16600	NrdE2	Nucleic acid/nucleotide metabolism	2.3	deoxynucleotide biosynthesis for DNA	YP_006751726	K0N5A1
2.3	Nucleic acid/nucleotide metabolism	0.107527		0.771887	*	1.93176	**	PyrH	-0.614836	-1.08137	-0.897692	-0.764697	-0.732423	-0.699916	0.370978	-0.0208317	-0.0951359	1.61233	1.54913	1.37447	0	29.504	206	11	0.38883	0.107527	0.00871622	0.771887	0.0001008	1.93176	K0N5E6	K0N5E6	>tr|K0N5E6|K0N5E6_LACCA Uridylate kinase OS=Lactobacillus casei W56 GN=pyrH PE=3 SV=1	biosynthetic process;cellular biosynthetic process;cellular metabolic process;cellular nitrogen compound biosynthetic process;cellular nitrogen compound metabolic process;cellular process;CTP biosynthetic process;CTP metabolic process;'de novo' CTP biosynthetic process;heterocycle biosynthetic process;heterocycle metabolic process;metabolic process;nitrogen compound metabolic process;nucleobase-c…	nucleotide binding;adenyl nucleotide binding;adenyl ribonucleotide binding;ATP binding;binding;catalytic activity;kinase activity;nucleobase-containing compound kinase activity;nucleotide kinase activity;phosphotransferase activity, phosphate group as acceptor;purine nucleotide binding;purine ribonucleoside triphosphate binding;purine ribonucleotide binding;ribonucleotide binding;transferase acti…	cell part;cytoplasm;intracellular part	pyrH	YP_006751832	272	uridylate kinase	BN194_17660	PyrH	Nucleic acid/nucleotide metabolism	2.3	uracil/uridine/UMP/UTP biosynthesis	YP_006751832	K0N5E6
2.3	Nucleic acid/nucleotide metabolism	0.429045		-0.343949		0.638985	*	NrdF	-0.122588	-0.638912	-0.541967	0.810628	0.568242	0.407076	-1.22986	-1.70166	-0.848615	1.53553	0.659057	1.10307	0	29.4292	196	15	0.00640936	0.429045	0.0480435	-0.343949	0.00680345	0.638985	K0N552	K0N552	>tr|K0N552|K0N552_LACCA NrdF protein OS=Lactobacillus casei W56 GN=nrdF PE=4 SV=1	biosynthetic process;cellular biosynthetic process;cellular metabolic process;cellular nitrogen compound biosynthetic process;cellular nitrogen compound metabolic process;cellular process;deoxyribonucleoside diphosphate metabolic process;deoxyribonucleotide biosynthetic process;deoxyribonucleotide metabolic process;metabolic process;nitrogen compound metabolic process;nucleobase-containing compou…	catalytic activity;oxidoreductase activity;oxidoreductase activity, acting on CH or CH2 groups;oxidoreductase activity, acting on CH or CH2 groups, disulfide as acceptor;ribonucleoside-diphosphate reductase activity	cell part;cytoplasmic part;intracellular part;macromolecular complex;protein complex;ribonucleoside-diphosphate reductase complex	nrdF	YP_006751727	326	ribonucleoside-diphosphate reductase subunit beta	BN194_16610	NrdF	Nucleic acid/nucleotide metabolism	2.3	deoxynucleotide biosynthesis for DNA	YP_006751727	K0N552
2.3	Nucleic acid/nucleotide metabolism	-0.168907		-0.0640577		0.986862	**	PyrG	-0.665781	-0.352162	-0.0708981	-0.91319	-0.822835	-0.32861	-0.953968	-0.660359	0.155417	1.13085	1.5182	1.96334	0	29.2239	187	22	0.263213	-0.168907	0.757895	-0.0640577	0.00300932	0.986862	K0MXZ1	K0MXZ1	>tr|K0MXZ1|K0MXZ1_LACCA CTP synthase OS=Lactobacillus casei W56 GN=pyrG PE=3 SV=1	amine metabolic process;biosynthetic process;carboxylic acid metabolic process;cellular amine metabolic process;cellular amino acid metabolic process;cellular biosynthetic process;cellular ketone metabolic process;cellular metabolic process;cellular nitrogen compound biosynthetic process;cellular nitrogen compound metabolic process;cellular process;CTP biosynthetic process;CTP metabolic process;'…	nucleotide binding;adenyl nucleotide binding;adenyl ribonucleotide binding;ATP binding;binding;catalytic activity;CTP synthase activity;ligase activity;ligase activity, forming carbon-nitrogen bonds;purine nucleotide binding;purine ribonucleoside triphosphate binding;purine ribonucleotide binding;ribonucleotide binding		pyrG	YP_006752745	536	CTP synthase	BN194_26790	PyrG	Nucleic acid/nucleotide metabolism	2.3	CTP biosynthesis; nucleoside interconversion	YP_006752745	K0MXZ1
2.3	Nucleic acid/nucleotide metabolism	-0.000663122		-5.3115	**	-4.43735	**	PurK2	0.938892	0.802106	1.04624	0.856414	0.991074	0.938987	-0.590835	-1.28348	-1.41236	-0.843353	-0.860788	-0.582898	0	29.0548	78	9	0.997654	-0.000663122	0.00156958	-5.3115	0.000121436	-4.43735	K0NB96	K0NB96	>tr|K0NB96|K0NB96_LACCA N5-carboxyaminoimidazole ribonucleotide synthase OS=Lactobacillus casei W56 GN=purK_2 PE=3 SV=1	biosynthetic process;cellular biosynthetic process;cellular metabolic process;cellular nitrogen compound biosynthetic process;cellular nitrogen compound metabolic process;cellular process;'de novo' IMP biosynthetic process;heterocycle biosynthetic process;heterocycle metabolic process;IMP biosynthetic process;IMP metabolic process;metabolic process;nitrogen compound metabolic process;nucleobase-c…	nucleotide binding;5-(carboxyamino)imidazole ribonucleotide synthase activity;adenyl nucleotide binding;adenyl ribonucleotide binding;ATP binding;binding;carbon-carbon lyase activity;carboxy-lyase activity;catalytic activity;cation binding;ion binding;ligase activity;ligase activity, forming carbon-nitrogen bonds;lyase activity;metal ion binding;phosphoribosylaminoimidazole carboxylase activity;p…		purK_2	YP_006752003	371	N5-carboxyaminoimidazole ribonucleotide synthase	BN194_19370	PurK2	Nucleic acid/nucleotide metabolism	2.3	purine biosynthesis	YP_006752003	K0NB96
2.3	Nucleic acid/nucleotide metabolism	0.183753		-1.23771	**	-0.053566		CarB	0.702361	0.30408	0.385263	0.870134	0.834611	0.610568	-1.58096	-1.91339	-1.33512	0.580851	0.192797	0.348813	0	28.953	224	35	0.102931	0.183753	0.000557866	-1.23771	0.616945	-0.053566	K0N587	K0N587	>tr|K0N587|K0N587_LACCA Carbamoyl-phosphate synthase (glutamine-hydrolyzing) OS=Lactobacillus casei W56 GN=carB PE=3 SV=1	amine biosynthetic process;amine metabolic process;arginine biosynthetic process;arginine metabolic process;biosynthetic process;carboxylic acid biosynthetic process;carboxylic acid metabolic process;cellular amine metabolic process;cellular amino acid biosynthetic process;cellular amino acid metabolic process;cellular biosynthetic process;cellular ketone metabolic process;cellular metabolic proc…	nucleotide binding;adenyl nucleotide binding;adenyl ribonucleotide binding;ATP binding;binding;carbamoyl-phosphate synthase (glutamine-hydrolyzing) activity;carbon-nitrogen ligase activity, with glutamine as amido-N-donor;catalytic activity;cation binding;ion binding;ligase activity;ligase activity, forming carbon-nitrogen bonds;metal ion binding;purine nucleotide binding;purine ribonucleoside tr…		carB	YP_006751711	1070	carbamoyl-phosphate synthase large subunit	BN194_16450	CarB	Nucleic acid/nucleotide metabolism	2.3	L-arginine biosynthesis; pyrimidine biosynthesis	YP_006751711	K0N587
2.3	Nucleic acid/nucleotide metabolism	-0.698922		-0.54038	*	-0.111604		Upp	0.508981	0.912962	1.5372	-1.80584	-0.656435	-0.702499	-0.781492	-0.994342	0.000198688	0.177224	0.677483	1.12657	0	28.8744	99	9	0.0131485	-0.698922	0.0206343	-0.54038	0.466792	-0.111604	K0N4J8	K0N4J8	>tr|K0N4J8|K0N4J8_LACCA Uracil phosphoribosyltransferase OS=Lactobacillus casei W56 GN=upp PE=3 SV=1	biosynthetic process;cellular aromatic compound metabolic process;cellular biosynthetic process;cellular metabolic compound salvage;cellular metabolic process;cellular nitrogen compound biosynthetic process;cellular nitrogen compound metabolic process;cellular process;heterocycle biosynthetic process;heterocycle metabolic process;metabolic process;nitrogen compound metabolic process;nucleobase me…	nucleotide binding;binding;catalytic activity;cation binding;GTP binding;guanyl nucleotide binding;guanyl ribonucleotide binding;ion binding;magnesium ion binding;metal ion binding;purine nucleotide binding;purine ribonucleoside triphosphate binding;purine ribonucleotide binding;ribonucleotide binding;transferase activity;transferase activity, transferring glycosyl groups;transferase activity, tr…		upp	YP_006751421	209	uracil phosphoribosyltransferase	BN194_13550	Upp	Nucleic acid/nucleotide metabolism	2.3	pyrimidine nucleoside salvage	YP_006751421	K0N4J8
2.3	Nucleic acid/nucleotide metabolism	-0.540682		-0.90121	**	-0.203133		Prs1	1.63224	0.712533	0.964162	-0.0830849	-0.611588	-0.346679	-1.24377	-1.36867	-1.32969	0.57529	0.919714	0.179538	0	28.7349	118	13	0.00989256	-0.540682	0.00094881	-0.90121	0.192417	-0.203133	K0NAT2	K0NAT2	>tr|K0NAT2|K0NAT2_LACCA Ribose-phosphate pyrophosphokinase OS=Lactobacillus casei W56 GN=prs1 PE=3 SV=1	5-phosphoribose 1-diphosphate biosynthetic process;5-phosphoribose 1-diphosphate metabolic process;alcohol biosynthetic process;alcohol metabolic process;biosynthetic process;carbohydrate biosynthetic process;carbohydrate metabolic process;cellular biosynthetic process;cellular carbohydrate biosynthetic process;cellular carbohydrate metabolic process;cellular metabolic process;cellular nitrogen c…	nucleotide binding;adenyl nucleotide binding;adenyl ribonucleotide binding;ATP binding;binding;catalytic activity;cation binding;diphosphotransferase activity;ion binding;kinase activity;magnesium ion binding;metal ion binding;purine nucleotide binding;purine ribonucleoside triphosphate binding;purine ribonucleotide binding;ribonucleotide binding;ribose phosphate diphosphokinase activity;transfer…	cell part;cytoplasm;intracellular part	prs1	YP_006752759	328	ribose-phosphate pyrophosphokinase 1	BN194_26930	Prs1	Nucleic acid/nucleotide metabolism	2.3	purine biosynthesis	YP_006752759	K0NAT2
2.3	Nucleic acid/nucleotide metabolism	-0.226339		-0.552247		-0.08277		Ndk	1.66956	1.07879	-0.389573	-0.0974451	-0.200495	0.177447	-0.541589	-1.43935	-1.70948	1.22466	0.151247	0.0762286	0	28.2385	84	7	0.254985	-0.226339	0.0462313	-0.552247	0.694568	-0.08277	K0N340	K0N340	>tr|K0N340|K0N340_LACCA Ndk protein OS=Lactobacillus casei W56 GN=ndk PE=3 SV=1	biosynthetic process;cellular biosynthetic process;cellular metabolic process;cellular nitrogen compound biosynthetic process;cellular nitrogen compound metabolic process;cellular process;CTP biosynthetic process;CTP metabolic process;GTP biosynthetic process;GTP metabolic process;heterocycle biosynthetic process;heterocycle metabolic process;metabolic process;nitrogen compound metabolic process;…	nucleotide binding;adenyl nucleotide binding;adenyl ribonucleotide binding;ATP binding;binding;catalytic activity;kinase activity;nucleobase-containing compound kinase activity;nucleoside diphosphate kinase activity;phosphotransferase activity, phosphate group as acceptor;purine nucleotide binding;purine ribonucleoside triphosphate binding;purine ribonucleotide binding;ribonucleotide binding;tran…		ndk	YP_006750882	160	nucleoside diphosphate kinase	BN194_08160	Ndk	Nucleic acid/nucleotide metabolism	2.3	(deoxy)nucleotide biosynthesis except ATP	YP_006750882	K0N340
2.3	Nucleic acid/nucleotide metabolism	-0.364932		-1.54419	**	-2.00076	**	DeoB	0.947284	1.2989	1.14125	0.682457	0.647352	0.792953	-0.857205	-0.686429	-0.42033	-1.22349	-1.0558	-1.26695	0	28.1205	105	15	0.0189948	-0.364932	0.000393932	-1.54419	4.33249e-05	-2.00076	K0N1N0	K0N1N0	>tr|K0N1N0|K0N1N0_LACCA Phosphopentomutase OS=Lactobacillus casei W56 GN=deoB PE=3 SV=1	5-phosphoribose 1-diphosphate biosynthetic process;5-phosphoribose 1-diphosphate metabolic process;alcohol biosynthetic process;alcohol metabolic process;biosynthetic process;carbohydrate biosynthetic process;carbohydrate metabolic process;catabolic process;cellular biosynthetic process;cellular carbohydrate biosynthetic process;cellular carbohydrate metabolic process;cellular catabolic process;c…	magnesium ion binding;binding;catalytic activity;cation binding;intramolecular transferase activity;intramolecular transferase activity, phosphotransferases;ion binding;isomerase activity;manganese ion binding;metal ion binding;phosphopentomutase activity;transition metal ion binding	cell part;cytoplasm;intracellular part	deoB	YP_006750346	396	phosphopentomutase	BN194_02800	DeoB	Nucleic acid/nucleotide metabolism	2.3	(deoxy)ribose 1-phosphate biosynthesis	YP_006750346	K0N1N0
2.3	Nucleic acid/nucleotide metabolism	-0.167632		-1.08344		-0.274424		DeoD	0.13569	1.90776	-0.00393669	1.27873	0.128961	-0.264642	-0.673012	-1.8774	-1.2041	0.426241	0.0879531	0.0577538	0	28.1018	88	9	0.717738	-0.167632	0.0523731	-1.08344	0.478543	-0.274424	K0N1Z0	K0N1Z0	>tr|K0N1Z0|K0N1Z0_LACCA Purine nucleoside phosphorylase DeoD-type OS=Lactobacillus casei W56 GN=deoD PE=3 SV=1	cellular metabolic process;cellular nitrogen compound metabolic process;cellular process;heterocycle metabolic process;metabolic process;nitrogen compound metabolic process;nucleobase-containing compound metabolic process;nucleobase-containing small molecule metabolic process;nucleoside metabolic process;primary metabolic process;purine nucleoside metabolic process;purine-containing compound meta…	catalytic activity;purine-nucleoside phosphorylase activity;transferase activity;transferase activity, transferring glycosyl groups;transferase activity, transferring pentosyl groups		deoD	YP_006750347	238	purine nucleoside phosphorylase	BN194_02810	DeoD	Nucleic acid/nucleotide metabolism	2.3	purine nucleoside interconversion/salvage	YP_006750347	K0N1Z0
2.3	Nucleic acid/nucleotide metabolism	0.395664		-1.65021	**	-0.995092	**	PurK	0.717443	0.63368	0.629377	1.14536	0.99315	1.2353	-1.50199	-1.40927	-0.919387	-0.545049	-0.500302	-0.478317	0	27.735	83	8	0.00367604	0.395664	0.000450793	-1.65021	4.66962e-06	-0.995092	K0N441	K0N441	>tr|K0N441|K0N441_LACCA PurK protein OS=Lactobacillus casei W56 GN=purK PE=4 SV=1	biosynthetic process;cellular biosynthetic process;cellular metabolic process;cellular nitrogen compound biosynthetic process;cellular nitrogen compound metabolic process;cellular process;heterocycle biosynthetic process;heterocycle metabolic process;metabolic process;nitrogen compound metabolic process;nucleobase-containing compound biosynthetic process;nucleobase-containing compound metabolic p…	adenyl nucleotide binding;adenyl ribonucleotide binding;ATP binding;binding;catalytic activity;cation binding;ion binding;metal ion binding;nucleotide binding;purine nucleotide binding;purine ribonucleoside triphosphate binding;purine ribonucleotide binding;ribonucleotide binding		purK	YP_006751317	369	Phosphoribosylaminoimidazole carboxylase ATPase subunit	BN194_12510	PurK	Nucleic acid/nucleotide metabolism	2.3	purine biosynthesis	YP_006751317	K0N441
2.3	Nucleic acid/nucleotide metabolism	-0.453398		-1.62612	**	-0.959188	**	Prs2	1.46147	1.15934	0.940796	0.401533	0.598715	0.43568	-1.42008	-1.54772	-1.09436	-0.432611	-0.218134	-0.284631	0	27.6784	75	11	0.0121219	-0.453398	0.00023197	-1.62612	0.000789884	-0.959188	K0NDQ5	K0NDQ5	>tr|K0NDQ5|K0NDQ5_LACCA Prs1_2 protein OS=Lactobacillus casei W56 GN=prs1_2 PE=4 SV=1	biosynthetic process;cellular biosynthetic process;cellular metabolic process;cellular nitrogen compound biosynthetic process;cellular nitrogen compound metabolic process;cellular process;metabolic process;nitrogen compound metabolic process;nucleobase-containing compound biosynthetic process;nucleobase-containing compound metabolic process;nucleobase-containing small molecule metabolic process;n…	magnesium ion binding;binding;catalytic activity;cation binding;diphosphotransferase activity;ion binding;kinase activity;metal ion binding;ribose phosphate diphosphokinase activity;transferase activity;transferase activity, transferring phosphorus-containing groups		prs1_2	YP_006753103	313	ribose-phosphate pyrophosphokinase 1	BN194_30370	Prs2	Nucleic acid/nucleotide metabolism	2.3	purine biosynthesis	YP_006753103	K0NDQ5
2.3	Nucleic acid/nucleotide metabolism	0.141256		0.0596714		-0.0506064		Apt	-1.31562	0.752906	-0.158953	-0.425648	0.818762	1.5978	-0.369084	0.829042	-0.035739	-1.77694	0.843827	-0.76036	0	27.6481	46	6	0.342284	0.141256	0.612795	0.0596714	0.7551	-0.0506064	K0N902	K0N902	>tr|K0N902|K0N902_LACCA Adenine phosphoribosyltransferase OS=Lactobacillus casei W56 GN=apt PE=3 SV=1	adenine biosynthetic process;adenine metabolic process;adenine salvage;AMP biosynthetic process;AMP metabolic process;AMP salvage;biosynthetic process;cellular aromatic compound metabolic process;cellular biosynthetic process;cellular metabolic compound salvage;cellular metabolic process;cellular nitrogen compound biosynthetic process;cellular nitrogen compound metabolic process;cellular process;…	catalytic activity;adenine phosphoribosyltransferase activity;transferase activity;transferase activity, transferring glycosyl groups;transferase activity, transferring pentosyl groups	cell part;cytoplasm;intracellular part	apt	YP_006751804	176	adenine phosphoribosyltransferase	BN194_17380	Apt	Nucleic acid/nucleotide metabolism	2.3	GMP/AMP biosynthesis	YP_006751804	K0N902
2.3	Nucleic acid/nucleotide metabolism	0.202481		0.0067997		1.17163	**	YutF	-1.06596	-0.455618	-0.462664	-0.677585	-0.22722	0.0843534	-0.75014	-0.75439	-0.440628	1.40721	1.54606	1.79658	0	27.6079	48	8	0.265228	0.202481	0.957063	0.0067997	0.000640209	1.17163	K0N383	K0N383	>tr|K0N383|K0N383_LACCA YutF protein OS=Lactobacillus casei W56 GN=yutF PE=4 SV=1		catalytic activity;hydrolase activity		yutF	YP_006750957	252	promiscuous ribonucleotide (NMP) phosphatase	BN194_08910	YutF	Nucleic acid/nucleotide metabolism	2.3	nucleoside salvage	YP_006750957	K0N383
2.3	Nucleic acid/nucleotide metabolism	0.402885		-0.330303		-0.104214		CarA	-0.376087	-0.188033	0.644304	0.918707	1.64877	1.59767	-0.838125	-0.975021	-1.45571	-0.16268	-0.692605	-0.121191	0	27.3605	67	8	0.0254996	0.402885	0.0377733	-0.330303	0.387434	-0.104214	K0N535	K0N535	>tr|K0N535|K0N535_LACCA Carbamoyl-phosphate synthase small chain OS=Lactobacillus casei W56 GN=carA PE=3 SV=1	amine biosynthetic process;amine catabolic process;amine metabolic process;arginine biosynthetic process;arginine metabolic process;biosynthetic process;carbamoyl phosphate biosynthetic process;carbamoyl phosphate metabolic process;carboxylic acid biosynthetic process;carboxylic acid catabolic process;carboxylic acid metabolic process;catabolic process;cellular amine metabolic process;cellular am…	nucleotide binding;adenyl nucleotide binding;adenyl ribonucleotide binding;ATP binding;binding;carbamoyl-phosphate synthase (glutamine-hydrolyzing) activity;carbon-nitrogen ligase activity, with glutamine as amido-N-donor;catalytic activity;ligase activity;ligase activity, forming carbon-nitrogen bonds;purine nucleotide binding;purine ribonucleoside triphosphate binding;purine ribonucleotide bind…		carA	YP_006751712	360	carbamoyl-phosphate synthase small subunit	BN194_16460	CarA	Nucleic acid/nucleotide metabolism	2.3	L-arginine biosynthesis; pyrimidine biosynthesis		K0N535
2.3	Nucleic acid/nucleotide metabolism	0.125519		-1.15352		-0.896605		DeoC	0.658095	1.76359	-0.33978	1.52416	0.493892	0.606957	-0.394315	-1.30602	-1.20894	-0.548139	-0.592967	-0.656531	0	27.2509	60	8	0.805857	0.125519	0.0687189	-1.15352	0.100659	-0.896605	K0MSB5	K0MSB5	>tr|K0MSB5|K0MSB5_LACCA Deoxyribose-phosphate aldolase OS=Lactobacillus casei W56 GN=deoC_2 PE=3 SV=1	carbohydrate catabolic process;carbohydrate metabolic process;catabolic process;cellular catabolic process;cellular metabolic process;cellular nitrogen compound catabolic process;cellular nitrogen compound metabolic process;cellular process;deoxyribonucleotide catabolic process;deoxyribonucleotide metabolic process;deoxyribose phosphate catabolic process;deoxyribose phosphate metabolic process;me…	aldehyde-lyase activity;carbon-carbon lyase activity;catalytic activity;deoxyribose-phosphate aldolase activity;lyase activity	cell part;cytoplasm;intracellular part	deoC_2	YP_006750345	221	deoxyribose-phosphate aldolase	BN194_02790	DeoC	Nucleic acid/nucleotide metabolism	2.3	(deoxy)ribose 1-phosphate biosynthesis	YP_006750345	K0MSB5
2.3	Nucleic acid/nucleotide metabolism	0.36369		-0.26752		-0.803872		PyrDA	-0.564276	1.42496	0.200924	1.07124	1.12587	1.04676	0.0895252	-0.477369	-0.15575	-1.53475	-1.15936	-1.06777	0	27.1635	48	7	0.277919	0.36369	0.424406	-0.26752	0.0543935	-0.803872	K0N623	K0N623	>tr|K0N623|K0N623_LACCA Dihydroorotate dehydrogenase OS=Lactobacillus casei W56 GN=pyrDA PE=3 SV=1	biosynthetic process;cellular aromatic compound metabolic process;cellular biosynthetic process;cellular metabolic process;cellular nitrogen compound biosynthetic process;cellular nitrogen compound metabolic process;cellular process;'de novo' pyrimidine base biosynthetic process;'de novo' UMP biosynthetic process;heterocycle biosynthetic process;heterocycle metabolic process;metabolic process;nit…	catalytic activity;dihydroorotate dehydrogenase activity;dihydroorotate oxidase activity;oxidoreductase activity;oxidoreductase activity, acting on the CH-CH group of donors;oxidoreductase activity, acting on the CH-CH group of donors, oxygen as acceptor;oxidoreductase activity, acting on the CH-CH group of donors, quinone or related compound as acceptor	cell part;cytoplasm;intracellular part	pyrDA	YP_006751981	312	dihydroorotate dehydrogenase A	BN194_19150	PyrDA	Nucleic acid/nucleotide metabolism	2.3	UMP/uridine/uracil biosynthesis	YP_006751981	K0N623
2.3	Nucleic acid/nucleotide metabolism	-0.387912		-1.3927	**	-2.43281	**	Cmk	0.928514	1.10599	1.13222	0.479315	0.69296	0.828256	-0.601179	-0.315929	-0.10307	-1.51544	-1.36897	-1.26266	0	27.1395	56	9	0.0317269	-0.387912	0.000903296	-1.3927	1.50486e-05	-2.43281	K0N4V1	K0N4V1	>tr|K0N4V1|K0N4V1_LACCA Cytidylate kinase OS=Lactobacillus casei W56 GN=cmk PE=3 SV=1	cellular metabolic process;cellular nitrogen compound metabolic process;cellular process;heterocycle metabolic process;metabolic process;nitrogen compound metabolic process;nucleobase-containing compound metabolic process;nucleobase-containing small molecule metabolic process;nucleoside phosphate metabolic process;nucleotide metabolic process;primary metabolic process;pyrimidine nucleotide metabo…	nucleotide binding;adenyl nucleotide binding;adenyl ribonucleotide binding;ATP binding;binding;catalytic activity;cytidylate kinase activity;kinase activity;nucleobase-containing compound kinase activity;nucleotide kinase activity;purine nucleotide binding;purine ribonucleoside triphosphate binding;purine ribonucleotide binding;ribonucleotide binding;transferase activity;transferase activity, tra…	cell part;cytoplasm;intracellular part	cmk	YP_006751637	221	cytidylate kinase	BN194_15710	Cmk	Nucleic acid/nucleotide metabolism	2.3	dCDP/CDP biosynthesis	YP_006751637	K0N4V1
2.3	Nucleic acid/nucleotide metabolism	0.422023		1.54887		-1.78529	*	Ntd	-0.502904	-0.256819	0.656824	-0.349231	0.639879	0.542322	0.815954	1.33932	1.17658	-1.25228	-1.22449	-1.58515	0	26.9895	16	6	0.545399	0.422023	0.0410497	1.54887	0.0237146	-1.78529	K0MXE6	K0MXE6	>tr|K0MXE6|K0MXE6_LACCA Ntd protein OS=Lactobacillus casei W56 GN=ntd PE=4 SV=1	catabolic process;cellular catabolic process;cellular metabolic process;cellular nitrogen compound catabolic process;cellular nitrogen compound metabolic process;cellular process;deoxyribonucleoside monophosphate catabolic process;deoxyribonucleoside monophosphate metabolic process;deoxyribonucleotide catabolic process;deoxyribonucleotide metabolic process;metabolic process;nitrogen compound meta…	catalytic activity;deoxyribonucleoside 5'-monophosphate N-glycosidase activity;hydrolase activity;hydrolase activity, acting on glycosyl bonds;hydrolase activity, hydrolyzing N-glycosyl compounds;nucleoside deoxyribosyltransferase activity;transferase activity;transferase activity, transferring glycosyl groups;transferase activity, transferring pentosyl groups		ntd	YP_006752490	147	nucleoside deoxyribosyltransferase	BN194_24240	Ntd	Nucleic acid/nucleotide metabolism	2.3	DNA degradation	YP_006752490	K0MXE6
2.3	Nucleic acid/nucleotide metabolism	-0.0845388		0.0796		-3.41451	**	PyrB	0.616645	0.520079	0.516916	0.603051	0.403475	0.483582	0.42568	0.683012	0.698926	-1.74449	-1.61502	-1.59186	0	26.822	68	9	0.458941	-0.0845388	0.615541	0.0796	2.81241e-06	-3.41451	K0N8N2	K0N8N2	>tr|K0N8N2|K0N8N2_LACCA Aspartate carbamoyltransferase OS=Lactobacillus casei W56 GN=pyrB PE=3 SV=1	amine metabolic process;biosynthetic process;carboxylic acid metabolic process;cellular amine metabolic process;cellular amino acid metabolic process;cellular aromatic compound metabolic process;cellular biosynthetic process;cellular ketone metabolic process;cellular metabolic process;cellular nitrogen compound biosynthetic process;cellular nitrogen compound metabolic process;cellular process;'de…	catalytic activity;amine binding;amino acid binding;aspartate carbamoyltransferase activity;binding;carboxyl- or carbamoyltransferase activity;carboxylic acid binding;transferase activity;transferase activity, transferring one-carbon groups		pyrB	YP_006751714	313	aspartate carbamoyltransferase	BN194_16480	PyrB	Nucleic acid/nucleotide metabolism	2.3	UMP/uridine/uracil biosynthesis	YP_006751714	K0N8N2
2.3	Nucleic acid/nucleotide metabolism	-0.108388		-0.210042		-0.741522	*	PyrC	1.41881	0.853233	0.110719	0.65872	0.276264	0.473155	0.620354	-0.032616	-0.0936671	-0.752623	-2.16162	-1.37073	0	26.7877	71	6	0.456517	-0.108388	0.227766	-0.210042	0.0162161	-0.741522	K0NAS6	K0NAS6	>tr|K0NAS6|K0NAS6_LACCA Dihydroorotase OS=Lactobacillus casei W56 GN=pyrC PE=3 SV=1	biosynthetic process;cellular biosynthetic process;cellular metabolic process;cellular nitrogen compound biosynthetic process;cellular nitrogen compound metabolic process;cellular process;'de novo' UMP biosynthetic process;heterocycle biosynthetic process;heterocycle metabolic process;metabolic process;nitrogen compound metabolic process;nucleobase-containing compound biosynthetic process;nucleob…	catalytic activity;binding;cation binding;dihydroorotase activity;hydrolase activity;hydrolase activity, acting on carbon-nitrogen (but not peptide) bonds;hydrolase activity, acting on carbon-nitrogen (but not peptide) bonds, in cyclic amides;ion binding;metal ion binding;transition metal ion binding;zinc ion binding		pyrC	YP_006751713	421	dihydroorotase	BN194_16470	PyrC	Nucleic acid/nucleotide metabolism	2.3	UMP/uridine/uracil biosynthesis	YP_006751713	K0NAS6
2.3	Nucleic acid/nucleotide metabolism	-0.14223		0.155827		0.0447299		ThyA	-0.648213	-0.283132	0.728194	-1.81004	-0.858036	0.483366	-0.0297554	-0.185794	2.18338	0.0279529	-0.453218	0.845294	0	26.769	42	6	0.446025	-0.14223	0.451709	0.155827	0.729299	0.0447299	K0N522	K0N522	>tr|K0N522|K0N522_LACCA Thymidylate synthase OS=Lactobacillus casei W56 GN=thyA PE=3 SV=1	2'-deoxyribonucleotide biosynthetic process;2'-deoxyribonucleotide metabolic process;biosynthetic process;cellular biosynthetic process;cellular metabolic process;cellular nitrogen compound biosynthetic process;cellular nitrogen compound metabolic process;cellular process;deoxyribonucleoside monophosphate biosynthetic process;deoxyribonucleoside monophosphate metabolic process;deoxyribonucleoside…	catalytic activity;5,10-methylenetetrahydrofolate-dependent methyltransferase activity;methyltransferase activity;thymidylate synthase activity;transferase activity;transferase activity, transferring one-carbon groups	cell part;cytoplasm;intracellular part	thyA	YP_006751646	316	thymidylate synthase	BN194_15800	ThyA	Nucleic acid/nucleotide metabolism	2.3	dTMP biosynthesis	YP_006751646	K0N522
2.3	Nucleic acid/nucleotide metabolism	-0.274021		-0.174686		-0.0896638		GuaC	-0.0474252	-0.214284	2.12849	-2.04131	0.0160396	0.0914179	-0.873535	0.185685	0.131761	0.0944161	-0.536317	1.06506	0	26.66	35	4	0.285467	-0.274021	0.385395	-0.174686	0.664501	-0.0896638	K0N3H4	K0N3H4	>tr|K0N3H4|K0N3H4_LACCA GMP reductase OS=Lactobacillus casei W56 GN=guaC PE=3 SV=1	cellular metabolic process;cellular nitrogen compound metabolic process;cellular process;heterocycle metabolic process;metabolic process;nitrogen compound metabolic process;nucleobase-containing compound metabolic process;nucleobase-containing small molecule metabolic process;nucleoside phosphate metabolic process;nucleotide metabolic process;primary metabolic process;purine nucleotide metabolic …	catalytic activity;GMP reductase activity;oxidoreductase activity;oxidoreductase activity, acting on NADH or NADPH;oxidoreductase activity, acting on NADH or NADPH, nitrogenous group as acceptor		guaC	YP_006751062	339	GMP reductase	BN194_09960	GuaC	Nucleic acid/nucleotide metabolism	2.3	purine nucleoside interconversion/salvage	YP_006751062	K0N3H4
2.3	Nucleic acid/nucleotide metabolism	0.742854		0.22883		-2.0287	**	PyrD	-0.0502096	0.49973	0.260754	0.704834	0.933099	1.06902	0.306798	0.551331	0.467205	-1.76913	-1.4504	-1.52303	0	26.6411	45	7	0.0254162	0.742854	0.305484	0.22883	0.000616218	-2.0287	K0MVL3	K0MVL3	>tr|K0MVL3|K0MVL3_LACCA Dihydroorotate dehydrogenase OS=Lactobacillus casei W56 GN=pyrD PE=3 SV=1	biosynthetic process;cellular aromatic compound metabolic process;cellular biosynthetic process;cellular metabolic process;cellular nitrogen compound biosynthetic process;cellular nitrogen compound metabolic process;cellular process;'de novo' pyrimidine base biosynthetic process;'de novo' UMP biosynthetic process;heterocycle biosynthetic process;heterocycle metabolic process;metabolic process;nit…	catalytic activity;dihydroorotate dehydrogenase activity;dihydroorotate oxidase activity;oxidoreductase activity;oxidoreductase activity, acting on the CH-CH group of donors;oxidoreductase activity, acting on the CH-CH group of donors, oxygen as acceptor;oxidoreductase activity, acting on the CH-CH group of donors, quinone or related compound as acceptor	cell part;cytoplasm;intracellular part	pyrD	YP_006751710	296	dihydroorotate dehydrogenase A (fumarate)	BN194_16440	PyrD	Nucleic acid/nucleotide metabolism	2.3	UMP/uridine/uracil biosynthesis	YP_006751710	K0MVL3
2.3	Nucleic acid/nucleotide metabolism	-1.18484		-1.40227	**	-3.19736	**	Gmk	1.03114	1.14455	1.40626	-0.126801	0.446396	0.327577	-0.0378781	0.0192902	0.1272	-1.43337	-1.58698	-1.31739	0	26.5285	38	8	0.00912997	-1.18484	0.000669883	-1.40227	4.12457e-05	-3.19736	K0N5J6	K0N5J6	>tr|K0N5J6|K0N5J6_LACCA Guanylate kinase OS=Lactobacillus casei W56 GN=gmk PE=3 SV=1	cellular metabolic process;cellular nitrogen compound metabolic process;cellular process;heterocycle metabolic process;metabolic process;nitrogen compound metabolic process;nucleobase-containing compound metabolic process;nucleobase-containing small molecule metabolic process;nucleoside phosphate metabolic process;nucleotide metabolic process;primary metabolic process;purine nucleotide metabolic …	nucleotide binding;adenyl nucleotide binding;adenyl ribonucleotide binding;ATP binding;binding;catalytic activity;guanylate kinase activity;kinase activity;nucleobase-containing compound kinase activity;nucleotide kinase activity;phosphotransferase activity, phosphate group as acceptor;purine nucleotide binding;purine ribonucleoside triphosphate binding;purine ribonucleotide binding;ribonucleotid…	cell part;cytoplasm;intracellular part	gmk	YP_006751877	216	guanylate kinase	BN194_18110	Gmk	Nucleic acid/nucleotide metabolism	2.3	dGDP/GDP biosynthesis	YP_006751877	K0N5J6
2.3	Nucleic acid/nucleotide metabolism	0.330189		0.307332		1.20238	**	Tmk	-1.15133	-1.07715	-0.618887	-0.621737	-0.0369983	-0.144678	-0.61518	-0.0776065	-0.252114	1.6211	1.82062	1.15396	0	26.5256	36	8	0.0497503	0.330189	0.0508488	0.307332	0.00065729	1.20238	K0N7L9	K0N7L9	>tr|K0N7L9|K0N7L9_LACCA Thymidylate kinase OS=Lactobacillus casei W56 GN=tmk PE=3 SV=1	2'-deoxyribonucleotide biosynthetic process;2'-deoxyribonucleotide metabolic process;biosynthetic process;cellular biosynthetic process;cellular metabolic process;cellular nitrogen compound biosynthetic process;cellular nitrogen compound metabolic process;cellular process;deoxyribonucleoside diphosphate biosynthetic process;deoxyribonucleoside diphosphate metabolic process;deoxyribonucleoside tri…	nucleotide binding;adenyl nucleotide binding;adenyl ribonucleotide binding;ATP binding;binding;catalytic activity;kinase activity;nucleobase-containing compound kinase activity;nucleotide kinase activity;phosphotransferase activity, phosphate group as acceptor;purine nucleotide binding;purine ribonucleoside triphosphate binding;purine ribonucleotide binding;ribonucleotide binding;thymidylate kina…		tmk	YP_006752461	249	thymidylate kinase	BN194_23950	Tmk	Nucleic acid/nucleotide metabolism	2.3	dTDP biosynthesis	YP_006752461	K0N7L9
2.3	Nucleic acid/nucleotide metabolism	-0.328773		-0.135258		-0.228156		PyrF	0.201817	-0.237567	1.98578	-1.52269	-0.0598731	-0.172277	-1.18228	1.47265	0.135467	-0.925258	0.397537	-0.0932954	0	26.4452	42	7	0.209417	-0.328773	0.645959	-0.135258	0.334554	-0.228156	K0N8M7	K0N8M7	>tr|K0N8M7|K0N8M7_LACCA Orotidine 5-phosphate decarboxylase OS=Lactobacillus casei W56 GN=pyrF PE=3 SV=1	biosynthetic process;cellular aromatic compound metabolic process;cellular biosynthetic process;cellular metabolic process;cellular nitrogen compound biosynthetic process;cellular nitrogen compound metabolic process;cellular process;'de novo' pyrimidine base biosynthetic process;'de novo' UMP biosynthetic process;heterocycle biosynthetic process;heterocycle metabolic process;metabolic process;nit…	carbon-carbon lyase activity;carboxy-lyase activity;catalytic activity;lyase activity;orotidine-5'-phosphate decarboxylase activity		pyrF	YP_006751709	250	orotidine 5'-phosphate decarboxylase	BN194_16430	PyrF	Nucleic acid/nucleotide metabolism	2.3	UMP/uridine/uracil biosynthesis	YP_006751709	K0N8M7
2.3	Nucleic acid/nucleotide metabolism	0.406815		-2.06147	*	-2.95123	**	PyrR/Hpt	0.337584	1.14681	0.812434	0.821753	1.10433	1.18222	-0.574905	-0.364843	-0.87542	-1.41271	-1.19451	-0.982737	0	26.0301	27	6	0.355369	0.406815	0.00783194	-2.06147	0.00178885	-2.95123	K0NCR2	K0NCR2	>tr|K0NCR2|K0NCR2_LACCA Hpt protein OS=Lactobacillus casei W56 GN=hpt PE=4 SV=1	biosynthetic process;cellular biosynthetic process;cellular metabolic compound salvage;cellular metabolic process;cellular nitrogen compound biosynthetic process;cellular nitrogen compound metabolic process;cellular process;heterocycle biosynthetic process;heterocycle metabolic process;metabolic process;nitrogen compound metabolic process;nucleobase-containing compound biosynthetic process;nucleo…	catalytic activity;guanine phosphoribosyltransferase activity;hypoxanthine phosphoribosyltransferase activity;transferase activity;transferase activity, transferring glycosyl groups;transferase activity, transferring pentosyl groups	cell part;cytoplasm;intracellular part	hpt	YP_006752713	182	hypoxanthine-guanine phosphoribosyltransferase	BN194_26470	PyrR/Hpt	Nucleic acid/nucleotide metabolism	2.3	UMP/uridine/uracil biosynthesis	YP_006752713	K0NCR2
2.3	Nucleic acid/nucleotide metabolism	0.217041		-1.39243	*	-1.4682	*	UshA/CpdN	1.52737	0.0349447	0.733677	1.22739	0.924925	0.897696	-0.71941	-1.0201	-0.801887	-0.680428	-0.921406	-1.20277	0	25.9284	44	8	0.601492	0.217041	0.0215466	-1.39243	0.0204358	-1.4682	K0N8A9	K0N8A9	>tr|K0N8A9|K0N8A9_LACCA UshA protein OS=Lactobacillus casei W56 GN=ushA PE=3 SV=1	catabolic process;cellular catabolic process;cellular metabolic process;cellular nitrogen compound catabolic process;cellular nitrogen compound metabolic process;cellular process;metabolic process;nitrogen compound metabolic process;nucleobase-containing compound catabolic process;nucleobase-containing compound metabolic process;nucleobase-containing small molecule metabolic process;nucleoside ph…	nucleotide binding;binding;catalytic activity;cation binding;hydrolase activity;hydrolase activity, acting on ester bonds;ion binding;metal ion binding		ushA	YP_006751619	517	5-nucleotidase 2,3-cyclic-nucleotide 2-phosphodiesterase	BN194_15530	UshA/CpdN	Nucleic acid/nucleotide metabolism	2.3	nucleoside salvage; phosphate metabolism	YP_006751619	K0N8A9
2.3	Nucleic acid/nucleotide metabolism	0.15052		-0.32218		-0.271718		YunD	-1.04765	0.0761445	1.8965	-0.107455	1.13741	1.15113	-1.19132	-0.798498	0.226229	-0.815991	-0.878512	0.352019	0	25.7674	23	5	0.68338	0.15052	0.401705	-0.32218	0.469299	-0.271718	K0MTQ0	K0MTQ0	>tr|K0MTQ0|K0MTQ0_LACCA YunD protein OS=Lactobacillus casei W56 GN=yunD PE=4 SV=1	catabolic process;cellular catabolic process;cellular metabolic process;cellular nitrogen compound catabolic process;cellular nitrogen compound metabolic process;cellular process;metabolic process;nitrogen compound metabolic process;nucleobase-containing compound catabolic process;nucleobase-containing compound metabolic process;nucleobase-containing small molecule metabolic process;nucleoside ph…	nucleotide binding;binding;catalytic activity;cation binding;hydrolase activity;hydrolase activity, acting on ester bonds;ion binding;metal ion binding		yunD	YP_006750955	458	5'-nucleotidase/UDP-sugar hydrolase, MPP_UshA_like family	BN194_08890	YunD	Nucleic acid/nucleotide metabolism	2.3	nucleoside salvage; phosphate metabolism	YP_006750955	K0MTQ0
2.3	Nucleic acid/nucleotide metabolism	0.468463		-1.18707		0.253826		RelA	0.163787	-0.0010935	0.211085	1.43738	0.0258194	0.417548	-0.342911	-0.47414	-2.62777	1.17421	0.182828	-0.166745	0	25.6021	12	7	0.303287	0.468463	0.162064	-1.18707	0.540022	0.253826	K0N8Y0	K0N8Y0	>tr|K0N8Y0|K0N8Y0_LACCA RelA protein OS=Lactobacillus casei W56 GN=relA PE=3 SV=1	cellular metabolic process;cellular nitrogen compound metabolic process;cellular process;guanosine tetraphosphate metabolic process;heterocycle metabolic process;metabolic process;nitrogen compound metabolic process;nucleobase-containing compound metabolic process;nucleobase-containing small molecule metabolic process;nucleoside bisphosphate metabolic process;nucleoside phosphate metabolic proces…	catalytic activity;amine binding;amino acid binding;binding;carboxylic acid binding;diphosphotransferase activity;GTP diphosphokinase activity;kinase activity;transferase activity;transferase activity, transferring phosphorus-containing groups		relA	YP_006751789	787	GTP pyrophosphokinase	BN194_17230	RelA	Nucleic acid/nucleotide metabolism	2.3	(p)ppGpp alarmone	YP_006751789	K0N8Y0
2.3	Nucleic acid/nucleotide metabolism	0.535216		0.144628		-0.0396856			-0.433405	-1.01297	-0.195397	1.68827	1.12655	1.03393	0.347497	0.151277	-0.656875	-0.432747	0.307979	-1.92412	0	25.5824	22	3	0.00448871	0.535216	0.2753	0.144628	0.855697	-0.0396856	K0NA96	K0NA96	>tr|K0NA96|K0NA96_LACCA GuaD protein OS=Lactobacillus casei W56 GN=guaD PE=4 SV=1		catalytic activity;binding;cation binding;deaminase activity;guanine deaminase activity;hydrolase activity;hydrolase activity, acting on carbon-nitrogen (but not peptide) bonds;hydrolase activity, acting on carbon-nitrogen (but not peptide) bonds, in cyclic amidines;ion binding;metal ion binding;transition metal ion binding;zinc ion binding		guaD	YP_006751398	155	nucleoside deaminase family protein	BN194_13320		Nucleic acid/nucleotide metabolism	2.3	purine interconversion/salvage	YP_006751398	K0NA96
2.3	Nucleic acid/nucleotide metabolism	-0.514151	*	0.151069		0.173227		YjbM	0.619522	-0.157731	0.00937225	-1.77449	-1.42654	-1.43167	0.426011	0.349323	1.19546	0.837185	0.740591	0.61297	0	25.5776	37	4	0.00293289	-0.514151	0.236071	0.151069	0.0793939	0.173227	K0N9G5	K0N9G5	>tr|K0N9G5|K0N9G5_LACCA YjbM protein OS=Lactobacillus casei W56 GN=yjbM PE=4 SV=1	cellular metabolic process;cellular nitrogen compound metabolic process;cellular process;guanosine tetraphosphate metabolic process;heterocycle metabolic process;metabolic process;nitrogen compound metabolic process;nucleobase-containing compound metabolic process;nucleobase-containing small molecule metabolic process;nucleoside bisphosphate metabolic process;nucleoside phosphate metabolic proces…	catalytic activity;diphosphotransferase activity;GTP diphosphokinase activity;kinase activity;transferase activity;transferase activity, transferring phosphorus-containing groups		yjbM	YP_006751053	223	GTP pyrophosphokinase yjbM	BN194_09870	YjbM	Nucleic acid/nucleotide metabolism	2.3	(p)ppGpp alarmone	YP_006751053	K0N9G5
2.3	Nucleic acid/nucleotide metabolism	0.771388		0.162216		-0.982587		Gmk	0.15361	-0.617686	0.498548	0.456108	0.883088	0.866774	0.804728	1.07165	-1.38526	-0.385733	-0.174933	-2.17089	0	25.3467	13	4	0.113489	0.771388	0.86586	0.162216	0.266128	-0.982587	K0N9Y7	K0N9Y7	>tr|K0N9Y7|K0N9Y7_LACCA Gmk_2 protein OS=Lactobacillus casei W56 GN=gmk_2 PE=4 SV=1		catalytic activity;guanylate kinase activity;kinase activity;nucleobase-containing compound kinase activity;nucleotide kinase activity;phosphotransferase activity, phosphate group as acceptor;transferase activity;transferase activity, transferring phosphorus-containing groups		gmk_2	YP_006752214	217	guanylate kinase	BN194_21480	Gmk	Nucleic acid/nucleotide metabolism	2.3	dGDP/GDP biosynthesis	YP_006752214	K0N9Y7
2.3	Nucleic acid/nucleotide metabolism	-0.203088		0.114897		-0.1632		DeoC	-0.425643	1.46421	-0.258414	-1.4345	-0.357857	0.0514911	1.35041	1.41565	-0.55963	0.313624	-0.0851791	-1.47416	0	25.2879	18	5	0.32476	-0.203088	0.619896	0.114897	0.452082	-0.1632	K0N486	K0N486	>tr|K0N486|K0N486_LACCA Deoxyribose-phosphate aldolase OS=Lactobacillus casei W56 GN=deoC PE=3 SV=1	carbohydrate catabolic process;carbohydrate metabolic process;catabolic process;cellular catabolic process;cellular metabolic process;cellular nitrogen compound catabolic process;cellular nitrogen compound metabolic process;cellular process;deoxyribonucleotide catabolic process;deoxyribonucleotide metabolic process;deoxyribose phosphate catabolic process;deoxyribose phosphate metabolic process;me…	aldehyde-lyase activity;carbon-carbon lyase activity;catalytic activity;deoxyribose-phosphate aldolase activity;lyase activity	cell part;cytoplasm;intracellular part	deoC	YP_006750074	268	deoxyribose-phosphate aldolase	BN194_00080	DeoC	Nucleic acid/nucleotide metabolism	2.3	(deoxy)ribose 1-phosphate biosynthesis	YP_006750074	K0N486
2.3	Nucleic acid/nucleotide metabolism	0.777233		0.982796		1.65849	**	Dut	-1.74524	-0.952413	-1.02728	-0.606709	-0.282377	0.551752	0.0612981	0.898973	-0.401655	1.18223	0.865673	1.45575	0	25.1626	24	3	0.0575691	0.777233	0.035348	0.982796	0.00138616	1.65849	K0MXG3	K0MXG3	>tr|K0MXG3|K0MXG3_LACCA Dut protein OS=Lactobacillus casei W56 GN=dut PE=4 SV=1	2'-deoxyribonucleotide metabolic process;cellular metabolic process;cellular nitrogen compound metabolic process;cellular process;deoxyribonucleoside triphosphate metabolic process;deoxyribonucleotide metabolic process;dUTP metabolic process;heterocycle metabolic process;metabolic process;nitrogen compound metabolic process;nucleobase-containing compound metabolic process;nucleobase-containing sm…	catalytic activity;dUTP diphosphatase activity;hydrolase activity;hydrolase activity, acting on acid anhydrides;hydrolase activity, acting on acid anhydrides, in phosphorus-containing anhydrides;nucleoside-triphosphate diphosphatase activity;pyrophosphatase activity		dut	YP_006752530	184	deoxyuridine 5'-triphosphate nucleotidohydrolase	BN194_24640	Dut	Nucleic acid/nucleotide metabolism	2.3	DNA synthesis (keeps dUTP levels low)	YP_006752530	K0MXG3
2.3	Nucleic acid/nucleotide metabolism	0.0442848		-0.129262		-2.33928	*	Pdp/DeoA	0.714788	0.242867	0.652473	0.461632	0.794281	0.471866	0.561352	0.37162	0.333744	-2.45878	-1.18519	-0.960651	0	25.1186	12	5	0.841601	0.0442848	0.523419	-0.129262	0.0133389	-2.33928	K0NA73	K0NA73	>tr|K0NA73|K0NA73_LACCA Pdp protein OS=Lactobacillus casei W56 GN=pdp PE=4 SV=1	cellular aromatic compound metabolic process;cellular metabolic process;cellular nitrogen compound metabolic process;cellular process;heterocycle metabolic process;metabolic process;nitrogen compound metabolic process;nucleobase metabolic process;nucleobase-containing compound metabolic process;nucleobase-containing small molecule metabolic process;nucleoside metabolic process;primary metabolic p…	catalytic activity;phosphorylase activity;pyrimidine-nucleoside phosphorylase activity;transferase activity;transferase activity, transferring glycosyl groups;transferase activity, transferring hexosyl groups;transferase activity, transferring pentosyl groups		pdp	YP_006752409	434	pyrimidine-nucleoside phosphorylase	BN194_23430	Pdp/DeoA	Nucleic acid/nucleotide metabolism	2.3	pyrimidine nucleoside salvage	YP_006752409	K0NA73
2.3	Nucleic acid/nucleotide metabolism	0.177951		-0.680016		-2.16296		Add	0.300994	0.702977	0.418664	0.509404	0.532013	0.761192	-0.967904	0.521732	0.416791	-2.27535	-1.4933	0.572789	0	24.5336	8	4	0.428451	0.177951	0.383213	-0.680016	0.147185	-2.16296	K0MXB1	K0MXB1	>tr|K0MXB1|K0MXB1_LACCA Adenosine deaminase OS=Lactobacillus casei W56 GN=add PE=3 SV=1	biosynthetic process;cellular biosynthetic process;cellular metabolic process;cellular nitrogen compound biosynthetic process;cellular nitrogen compound metabolic process;cellular process;heterocycle biosynthetic process;heterocycle metabolic process;metabolic process;nitrogen compound metabolic process;nucleobase-containing compound biosynthetic process;nucleobase-containing compound metabolic p…	catalytic activity;adenosine deaminase activity;binding;cation binding;deaminase activity;hydrolase activity;hydrolase activity, acting on carbon-nitrogen (but not peptide) bonds;hydrolase activity, acting on carbon-nitrogen (but not peptide) bonds, in cyclic amidines;ion binding;metal ion binding;transition metal ion binding;zinc ion binding		add	YP_006752410	339	adenosine deaminase	BN194_23440	Add	Nucleic acid/nucleotide metabolism	2.3	nucleoside salvage	YP_006752410	K0MXB1
2.3	Nucleic acid/nucleotide metabolism	2.68744		0.329808		0.092851		NrdD	-1.01314	-0.0978549	-0.712558	0.537778	1.98626	1.95534	-0.525503	-0.349134	-0.175405	-0.417407	-0.382913	-0.805465	0	24.2526	9	6	0.0186069	2.68744	0.420796	0.329808	0.821581	0.092851	K0N190	K0N190	>tr|K0N190|K0N190_LACCA NrdD protein OS=Lactobacillus casei W56 GN=nrdD PE=4 SV=1	biosynthetic process;cellular biosynthetic process;cellular macromolecule biosynthetic process;cellular macromolecule metabolic process;cellular metabolic process;cellular nitrogen compound metabolic process;cellular process;DNA metabolic process;DNA replication;macromolecule biosynthetic process;macromolecule metabolic process;metabolic process;nitrogen compound metabolic process;nucleic acid me…	nucleotide binding;adenyl nucleotide binding;adenyl ribonucleotide binding;ATP binding;binding;catalytic activity;oxidoreductase activity;oxidoreductase activity, acting on CH or CH2 groups;oxidoreductase activity, acting on CH or CH2 groups, disulfide as acceptor;purine nucleotide binding;purine ribonucleoside triphosphate binding;purine ribonucleotide binding;ribonucleoside-triphosphate reducta…		nrdD	YP_006750191	727	anaerobic ribonucleoside-triphosphate reductase	BN194_01250	NrdD	Nucleic acid/nucleotide metabolism	2.3	deoxynucleotides biosynthesis for DNA	YP_006750191	K0N190
2.3	Nucleic acid/nucleotide metabolism	-0.546092		-0.861169		-0.791751		Tdk	-1.11125	1.74533	1.05346	0.430166	-1.43223	1.0133	0.559632	-0.637674	-0.877886	-0.796479	-0.304666	0.358301	0	21.468	12	2	0.64779	-0.546092	0.414366	-0.861169	0.429726	-0.791751	K0N4J4	K0N4J4	>tr|K0N4J4|K0N4J4_LACCA Thymidine kinase OS=Lactobacillus casei W56 GN=tdk PE=3 SV=1	biosynthetic process;cellular biosynthetic process;cellular macromolecule biosynthetic process;cellular macromolecule metabolic process;cellular metabolic process;cellular nitrogen compound metabolic process;cellular process;DNA metabolic process;DNA replication;macromolecule biosynthetic process;macromolecule metabolic process;metabolic process;nitrogen compound metabolic process;nucleic acid me…	nucleotide binding;adenyl nucleotide binding;adenyl ribonucleotide binding;ATP binding;binding;catalytic activity;cation binding;deoxynucleoside kinase activity;ion binding;kinase activity;metal ion binding;nucleobase-containing compound kinase activity;nucleoside kinase activity;purine nucleotide binding;purine ribonucleoside triphosphate binding;purine ribonucleotide binding;ribonucleotide bind…	cell part;cytoplasm;intracellular part	tdk	YP_006751416	196	thymidine kinase/deoxyuridine kinase	BN194_13500	Tdk	Nucleic acid/nucleotide metabolism	2.3	dTMP biosynthesis	YP_006751416	K0N4J4
2.4	Lipid-related metabolism	0.748791		0.421998		-2.24039		AccB	0.405816	0.291775	-0.156794	0.918032	0.72759	0.409554	0.617894	0.554409	0.221957	-2.29182	-1.78529	0.0868807	0	26.29	53	3	0.0901375	0.748791	0.249026	0.421998	0.112039	-2.24039	K0NA35	K0NA35	>tr|K0NA35|K0NA35_LACCA AccB protein OS=Lactobacillus casei W56 GN=accB PE=4 SV=1	biosynthetic process;carboxylic acid biosynthetic process;carboxylic acid metabolic process;cellular biosynthetic process;cellular ketone metabolic process;cellular lipid metabolic process;cellular metabolic process;cellular process;fatty acid biosynthetic process;fatty acid metabolic process;lipid biosynthetic process;lipid metabolic process;metabolic process;monocarboxylic acid metabolic proces…	catalytic activity;acetyl-CoA carboxylase activity;CoA carboxylase activity;ligase activity;ligase activity, forming carbon-carbon bonds	acetyl-CoA carboxylase complex;cell part;cytoplasmic part;intracellular part;macromolecular complex;protein complex	accB	YP_006752319	153	acetyl-CoA carboxylase biotin carboxyl carrier protein	BN194_22530	AccB	Lipid-related metabolism	2.4	fatty acid biosynthesis	YP_006752319	K0NA35
2.4	Lipid-related metabolism	0.44861		1.58583	**	-3.31215	**	AccC	0.126016	0.0744096	0.299543	0.383029	0.472778	0.34633	0.956384	0.999699	1.02605	-1.8169	-1.33388	-1.53345	0	27.3594	68	10	0.0395571	0.44861	0.000310941	1.58583	0.000375857	-3.31215	K0N6M5	K0N6M5	>tr|K0N6M5|K0N6M5_LACCA AccC protein OS=Lactobacillus casei W56 GN=accC PE=4 SV=1		nucleotide binding;acetyl-CoA carboxylase activity;adenyl nucleotide binding;adenyl ribonucleotide binding;ATP binding;binding;biotin carboxylase activity;catalytic activity;cation binding;CoA carboxylase activity;ion binding;ligase activity;ligase activity, forming carbon-carbon bonds;ligase activity, forming carbon-nitrogen bonds;metal ion binding;purine nucleotide binding;purine ribonucleoside…			YP_006752316-7	456	acetyl-CoA carboxylase biotin carboxylase subunit	BN194_22500-10	AccC	Lipid-related metabolism	2.4	fatty acid biosynthesis	YP_006752317	K0N6M5
2.4	Lipid-related metabolism	0.205958		1.84485	*	-0.865232		AccC	0.329674	-0.501316	-0.653859	-0.519132	0.140271	0.126981	1.61527	1.63716	1.06024	-1.08226	-1.02841	-1.12461	0	26.7414	37	8	0.637129	0.205958	0.00885265	1.84485	0.0589504	-0.865232	K0N788	K0N788	>tr|K0N788|K0N788_LACCA Uncharacterized protein OS=Lactobacillus casei W56 GN=BN194_22500 PE=4 SV=1		nucleotide binding;adenyl nucleotide binding;adenyl ribonucleotide binding;ATP binding;binding;biotin carboxylase activity;catalytic activity;ligase activity;ligase activity, forming carbon-nitrogen bonds;purine nucleotide binding;purine ribonucleoside triphosphate binding;purine ribonucleotide binding;ribonucleotide binding		BN194_22500	YP_006752316-7	456	acetyl-CoA carboxylase biotin carboxylase subunit	BN194_22500-10	AccC	Lipid-related metabolism	2.4	fatty acid biosynthesis	YP_006752317	K0N788
2.4	Lipid-related metabolism	-0.00709279		0.290847		-3.08455	**	AcpP2	0.68789	0.52475	0.232002	0.389729	0.599148	0.441131	0.685662	0.582065	0.776984	-1.56152	-1.72152	-1.63631	0	31.329	237	6	0.975203	-0.00709279	0.239212	0.290847	0.000114207	-3.08455	K0MX45	K0MX45	>tr|K0MX45|K0MX45_LACCA Acyl carrier protein OS=Lactobacillus casei W56 GN=acpP_2 PE=3 SV=1		acyl carrier activity;substrate-specific transporter activity;transporter activity	cell part;cytoplasm;intracellular part	acpP_2	YP_006752325	79	acyl carrier protein	BN194_22590	AcpP2	Lipid-related metabolism	2.4	fatty acid biosynthesis	YP_006752325	K0MX45
2.4	Lipid-related metabolism	0.209468		-0.015564		0.066007		AcpP2	-1.65101	-0.0439252	1.20281	-0.263284	1.10141	0.256205	-1.13063	-0.649974	1.1706	-0.850216	-0.381961	1.23997	0	25.6973	26	3	0.594958	0.209468	0.972803	-0.015564	0.880561	0.066007	K0N988	K0N988	>tr|K0N988|K0N988_LACCA Acyl carrier protein OS=Lactobacillus casei W56 GN=acpP PE=3 SV=1		acyl carrier activity;substrate-specific transporter activity;transporter activity	cell part;cytoplasm;intracellular part	acpP	YP_006751859	97	acyl carrier protein	BN194_17930	AcpP2	Lipid-related metabolism	2.4	fatty acid biosynthesis	YP_006751859	K0N988
2.4	Lipid-related metabolism	0.853113		-1.14166	*	-1.7271	**	BirA	0.87886	0.161315	0.378645	1.27377	1.32131	1.22578	-0.749628	-0.483754	-0.562274	-1.23333	-1.34044	-0.870243	0	25.51	18	5	0.0201616	0.853113	0.00911404	-1.14166	0.00317002	-1.7271	K0MTP3	K0MTP3	>tr|K0MTP3|K0MTP3_LACCA BirA protein OS=Lactobacillus casei W56 GN=birA PE=4 SV=1	cellular macromolecule metabolic process;cellular metabolic process;cellular process;cellular protein metabolic process;macromolecule metabolic process;macromolecule modification;metabolic process;primary metabolic process;protein metabolic process;protein modification process	catalytic activity;biotin-[acetyl-CoA-carboxylase] ligase activity;biotin-protein ligase activity;ligase activity;ligase activity, forming carbon-nitrogen bonds		birA	YP_006750945	265	biotin-(acetyl-CoA carboxylase) ligase	BN194_08790	BirA	Lipid-related metabolism	2.4	fatty acid biosynthesis	YP_006750945	K0MTP3
2.4	Lipid-related metabolism	0.403479		0.994688		-0.921533		Bkr4	0.957476	-0.613317	-0.754021	0.859437	-0.0125885	0.13111	1.04817	1.11761	0.845715	-1.94665	-0.502716	-1.13023	0	28.248	97	3	0.491369	0.403479	0.108895	0.994688	0.200286	-0.921533	K0N799	K0N799	>tr|K0N799|K0N799_LACCA Bkr4 protein OS=Lactobacillus casei W56 GN=bkr4 PE=4 SV=1		catalytic activity;3-oxoacyl-[acyl-carrier-protein] reductase (NADPH) activity;fatty acid synthase activity;oxidoreductase activity;oxidoreductase activity, acting on CH-OH group of donors;oxidoreductase activity, acting on the CH-OH group of donors, NAD or NADP as acceptor;transferase activity;transferase activity, transferring acyl groups;transferase activity, transferring acyl groups other tha…		bkr4	YP_006752321	119	3-oxoacyl-[acyl-carrier-protein] reductase 4	BN194_22550	Bkr4	Lipid-related metabolism	2.4	fatty acid biosynthesis	YP_006752321	K0N799
2.4	Lipid-related metabolism	-0.394457		-0.760805		-0.202643		BN194_08940	1.65121	0.922781	0.208984	0.291054	-0.0840271	-0.65775	-0.380979	-0.916492	-2.15652	1.02451	-0.237606	0.334835	0	25.7585	36	5	0.0970903	-0.394457	0.0362309	-0.760805	0.373784	-0.202643	K0MTQ3	K0MTQ3	>tr|K0MTQ3|K0MTQ3_LACCA YutG protein OS=Lactobacillus casei W56 GN=yutG PE=4 SV=1	lipid metabolic process;metabolic process;primary metabolic process	catalytic activity;hydrolase activity;hydrolase activity, acting on ester bonds;phosphatase activity;phosphatidylglycerophosphatase activity;phosphoric ester hydrolase activity		yutG	YP_006750960	178	phosphatidylglycerophosphatase A	BN194_08940	BN194_08940	Lipid-related metabolism	2.4	phospholipid degradation	YP_006750960	K0MTQ3
2.4	Lipid-related metabolism	1.1196	*	0.693014	*	0.666711	*	BN194_22460	-1.38454	-1.92513	-0.911718	0.923914	1.43126	1.04852	0.0412793	0.418495	0.0386466	0.259465	0.415083	-0.35527	0	26.797	54	9	0.00153205	1.1196	0.00784481	0.693014	0.0157272	0.666711	K0N6M0	K0N6M0	>tr|K0N6M0|K0N6M0_LACCA Uncharacterized protein OS=Lactobacillus casei W56 GN=BN194_22460 PE=4 SV=1	biosynthetic process;lipid biosynthetic process;lipid metabolic process;metabolic process;primary metabolic process	catalytic activity;methyltransferase activity;transferase activity;transferase activity, transferring one-carbon groups		BN194_22460	YP_006752312	384	fatty acid methyltransferase (cyclopropane fatty acid acyl synthase)	BN194_22460	BN194_22460	Lipid-related metabolism	2.4	cyclopropane fatty acid synthesis	YP_006752312	K0N6M0
2.4	Lipid-related metabolism	0.544328		0.257593		-2.40761	**	BN194_23910	0.199061	0.280071	0.494044	0.663999	0.840543	0.78826	0.487884	0.303459	0.806322	-1.57467	-1.66134	-1.62763	0	26.7575	51	9	0.0126847	0.544328	0.290901	0.257593	2.89662e-05	-2.40761	K0N709	K0N709	>tr|K0N709|K0N709_LACCA Uncharacterized protein OS=Lactobacillus casei W56 GN=BN194_23910 PE=4 SV=1	biosynthetic process;carboxylic acid biosynthetic process;carboxylic acid metabolic process;cellular biosynthetic process;cellular ketone metabolic process;cellular lipid metabolic process;cellular metabolic process;cellular process;fatty acid biosynthetic process;fatty acid metabolic process;lipid biosynthetic process;lipid metabolic process;metabolic process;monocarboxylic acid metabolic proces…	catalytic activity;hydrolase activity;hydrolase activity, acting on ester bonds;thiolester hydrolase activity		BN194_23910	YP_006752457	249	acyl-ACP thioesterase	BN194_23910	BN194_23910	Lipid-related metabolism	2.4	fatty acid metabolism	YP_006752457	K0N709
2.4	Lipid-related metabolism	-0.230858		-0.082482		-5.43889	**	FabD	0.704276	0.598869	0.471515	0.5426	0.474457	0.472709	0.677747	0.593744	0.401381	-1.41292	-1.7549	-1.76947	0	27.921	64	5	0.252695	-0.230858	0.764755	-0.082482	7.65977e-05	-5.43889	K0NBT1	K0NBT1	>tr|K0NBT1|K0NBT1_LACCA Malonyl CoA-acyl carrier protein transacylase OS=Lactobacillus casei W56 GN=fabD PE=3 SV=1		catalytic activity;[acyl-carrier-protein] S-malonyltransferase activity;fatty acid synthase activity;malonyltransferase activity;S-acyltransferase activity;S-malonyltransferase activity;transferase activity;transferase activity, transferring acyl groups;transferase activity, transferring acyl groups other than amino-acyl groups		fabD	YP_006752323	314	malonyl CoA-acyl carrier protein transacylase	BN194_22570	FabD	Lipid-related metabolism	2.4	fatty acid biosynthesis	YP_006752323	K0NBT1
2.4	Lipid-related metabolism	-0.0504704		0.0408815		-1.65044	**	FabF	1.18894	0.430259	-0.0342025	0.906122	0.253244	0.232874	0.608059	0.565337	0.567736	-1.51863	-1.70858	-1.49116	0	29.9017	328	11	0.885679	-0.0504704	0.891067	0.0408815	0.00442622	-1.65044	K0MX40	K0MX40	>tr|K0MX40|K0MX40_LACCA 3-oxoacyl-[acyl-carrier-protein] synthase 2 OS=Lactobacillus casei W56 GN=fabF PE=3 SV=1	biosynthetic process;carboxylic acid biosynthetic process;carboxylic acid metabolic process;cellular biosynthetic process;cellular ketone metabolic process;cellular lipid metabolic process;cellular metabolic process;cellular process;fatty acid biosynthetic process;fatty acid metabolic process;lipid biosynthetic process;lipid metabolic process;metabolic process;monocarboxylic acid metabolic proces…	catalytic activity;beta-ketoacyl-acyl-carrier-protein synthase II activity;transferase activity;transferase activity, transferring acyl groups;transferase activity, transferring acyl groups other than amino-acyl groups		fabF	YP_006752320	412	3-oxoacyl-ACP synthase I/II	BN194_22540	FabF	Lipid-related metabolism	2.4	fatty acid biosynthesis	YP_006752320	K0MX40
2.4	Lipid-related metabolism	-0.110559		1.10019	*	-2.40258	**	FabG	0.554465	0.118703	0.109359	-0.10779	0.264091	0.381303	1.12057	1.19929	0.899914	-1.4672	-1.35956	-1.71314	0	28.4225	93	5	0.714805	-0.110559	0.00915177	1.10019	0.000598298	-2.40258	K0N6N3	K0N6N3	>tr|K0N6N3|K0N6N3_LACCA FabG protein OS=Lactobacillus casei W56 GN=fabG PE=4 SV=1	biosynthetic process;cellular biosynthetic process;cellular metabolic process;cellular process;cofactor biosynthetic process;cofactor metabolic process;metabolic process;nonribosomal peptide biosynthetic process;peptide biosynthetic process;peptide metabolic process;siderophore biosynthetic process;siderophore metabolic process	catalytic activity;2,3-dihydro-2,3-dihydroxybenzoate dehydrogenase activity;3-oxoacyl-[acyl-carrier-protein] reductase (NADPH) activity;fatty acid synthase activity;oxidoreductase activity;oxidoreductase activity, acting on CH-OH group of donors;oxidoreductase activity, acting on the CH-CH group of donors;oxidoreductase activity, acting on the CH-CH group of donors, NAD or NADP as acceptor;oxidor…		fabG	YP_006752322	127	3-oxoacyl-ACP reductase	BN194_22560	FabG	Lipid-related metabolism	2.4	fatty acid biosynthesis	YP_006752322	K0N6N3
2.4	Lipid-related metabolism	-0.333476		-1.07151	*	-2.14241	**	FabH	0.983313	0.929652	1.1269	0.318232	0.760143	0.818433	0.127159	-0.496892	-0.263238	-1.28802	-1.43213	-1.58356	0	25.5908	25	7	0.0866093	-0.333476	0.00306242	-1.07151	1.90728e-05	-2.14241	K0N7B0	K0N7B0	>tr|K0N7B0|K0N7B0_LACCA 3-oxoacyl-[acyl-carrier-protein] synthase 3 OS=Lactobacillus casei W56 GN=fabH PE=3 SV=1	biosynthetic process;carboxylic acid biosynthetic process;carboxylic acid metabolic process;cellular biosynthetic process;cellular ketone metabolic process;cellular lipid metabolic process;cellular metabolic process;cellular process;fatty acid biosynthetic process;fatty acid metabolic process;lipid biosynthetic process;lipid metabolic process;metabolic process;monocarboxylic acid metabolic proces…	catalytic activity;3-oxoacyl-[acyl-carrier-protein] synthase activity;beta-ketoacyl-acyl-carrier-protein synthase III activity;fatty acid synthase activity;transferase activity;transferase activity, transferring acyl groups;transferase activity, transferring acyl groups other than amino-acyl groups	cell part;cytoplasm;intracellular part	fabH	YP_006752326	320	3-oxoacyl-ACP synthase III	BN194_22600	FabH	Lipid-related metabolism	2.4	fatty acid biosynthesis	YP_006752326	K0N7B0
2.4	Lipid-related metabolism	0.358063		0.602054		-3.50271	**	FabK	0.471286	0.451852	0.161753	0.659657	0.525723	0.510636	0.600899	0.807607	0.703943	-1.7259	-1.3949	-1.77255	0	28.5889	72	12	0.139662	0.358063	0.0424209	0.602054	0.00021319	-3.50271	K0NA38	K0NA38	>tr|K0NA38|K0NA38_LACCA FabK protein OS=Lactobacillus casei W56 GN=fabK PE=4 SV=1		catalytic activity;monooxygenase activity;nitronate monooxygenase activity;oxidoreductase activity;oxidoreductase activity, acting on single donors with incorporation of molecular oxygen;oxidoreductase activity, acting on single donors with incorporation of molecular oxygen, incorporation of one atom of oxygen (internal monooxygenases or internal mixed function oxidases)		fabK	YP_006752324	328	enoyl-[acyl-carrier protein] reductase II	BN194_22580	FabK	Lipid-related metabolism	2.4	fatty acid biosynthesis	YP_006752324	K0NA38
2.4	Lipid-related metabolism	-0.0803871		1.18725	**	-4.94187	**	FabZ	0.352733	0.367705	0.446199	0.301473	0.385341	0.382005	0.823613	0.841635	0.946063	-1.65556	-1.73961	-1.4516	0	29.6287	125	5	0.459667	-0.0803871	0.000551722	1.18725	2.43693e-05	-4.94187	K0NBS8	K0NBS8	>tr|K0NBS8|K0NBS8_LACCA 3-hydroxyacyl-[acyl-carrier-protein] dehydratase FabZ OS=Lactobacillus casei W56 GN=fabZ PE=4 SV=1	biosynthetic process;carboxylic acid biosynthetic process;carboxylic acid metabolic process;cellular biosynthetic process;cellular ketone metabolic process;cellular lipid metabolic process;cellular metabolic process;cellular process;fatty acid biosynthetic process;fatty acid metabolic process;glycolipid biosynthetic process;glycolipid metabolic process;lipid A biosynthetic process;lipid A metabol…	carbon-oxygen lyase activity;catalytic activity;hydro-lyase activity;lyase activity	cell part;cytoplasm;intracellular part	fabZ	YP_006752318	147	(3R)-hydroxymyristoyl-ACP dehydratase	BN194_22520	FabZ	Lipid-related metabolism	2.4	fatty acid biosynthesis	YP_006752318	K0NBS8
2.4	Lipid-related metabolism	-0.247503		1.12746		-5.29427	**	FabZ	0.621493	0.273757	0.367859	0.445409	0.401342	0.133077	0.984316	0.794723	0.774506	-1.80847	-1.28033	-1.70768	0	28.0529	50	2	0.543819	-0.247503	0.0252753	1.12746	0.000464754	-5.29427	K0NBT3	K0NBT3	>tr|K0NBT3|K0NBT3_LACCA FabZ_2 protein OS=Lactobacillus casei W56 GN=fabZ_2 PE=4 SV=1		catalytic activity;lyase activity		fabZ_2	YP_006752328	163	(3R)-hydroxymyristoyl-ACP dehydratase	BN194_22620	FabZ	Lipid-related metabolism	2.4	fatty acid biosynthesis	YP_006752328	K0NBT3
2.4	Lipid-related metabolism	0.29269		-0.27325		0.115092		GpsA	-0.795675	-0.288838	0.703474	-0.215958	1.51088	1.64002	-1.54918	-0.732145	-1.19545	0.537762	0.335934	0.0491765	0	28.0912	105	10	0.210972	0.29269	0.107881	-0.27325	0.400571	0.115092	K0N3I2	K0N3I2	>tr|K0N3I2|K0N3I2_LACCA Glycerol-3-phosphate dehydrogenase [NAD(P)+] OS=Lactobacillus casei W56 GN=gpsA PE=3 SV=1	alcohol biosynthetic process;alcohol catabolic process;alcohol metabolic process;alditol biosynthetic process;alditol catabolic process;alditol metabolic process;biosynthetic process;carbohydrate biosynthetic process;carbohydrate catabolic process;carbohydrate metabolic process;catabolic process;cellular biosynthetic process;cellular carbohydrate biosynthetic process;cellular carbohydrate catabol…	nucleotide binding;binding;catalytic activity;coenzyme binding;cofactor binding;glycerol-3-phosphate dehydrogenase [NAD(P)+] activity;glycerol-3-phosphate dehydrogenase [NAD+] activity;NAD binding;oxidoreductase activity;oxidoreductase activity, acting on CH-OH group of donors;oxidoreductase activity, acting on the CH-OH group of donors, NAD or NADP as acceptor	cell part;cytoplasmic part;glycerol-3-phosphate dehydrogenase complex;intracellular part;macromolecular complex;protein complex	gpsA	YP_006751101	351	glycerol-3-phosphate dehydrogenase	BN194_10350	GpsA	Lipid-related metabolism	2.4	phospholipid biosynthesis	YP_006751101	K0N3I2
2.4	Lipid-related metabolism	-0.50095		0.605769	**	-0.0705312		IlvE	-0.190947	0.21453	-0.0846299	-1.56533	-1.10965	-0.95379	1.28005	1.30118	1.67195	-0.137634	-0.00978686	-0.415943	0	28.1439	89	12	0.00566993	-0.50095	0.00121799	0.605769	0.381969	-0.0705312	K0NBM4	K0NBM4	>tr|K0NBM4|K0NBM4_LACCA Branched-chain-amino-acid aminotransferase OS=Lactobacillus casei W56 GN=ilvE PE=3 SV=1	amine biosynthetic process;amine metabolic process;biosynthetic process;branched chain family amino acid biosynthetic process;branched chain family amino acid metabolic process;carboxylic acid biosynthetic process;carboxylic acid metabolic process;cellular amine metabolic process;cellular amino acid biosynthetic process;cellular amino acid metabolic process;cellular biosynthetic process;cellular …	catalytic activity;branched-chain-amino-acid transaminase activity;L-isoleucine transaminase activity;L-leucine transaminase activity;L-valine transaminase activity;transaminase activity;transferase activity;transferase activity, transferring nitrogenous groups		ilvE	YP_006752228	343	branched-chain amino acid aminotransferase	BN194_21620	IlvE	Lipid-related metabolism	2.4	L-leucine/L-isoleucine /L-valine metabolism	YP_006752228	K0NBM4
2.4	Lipid-related metabolism	0.892962		0.354769		0.298386		IspA	0.773188	-2.07413	0.0560182	0.659947	0.578364	0.392796	0.390252	0.0163949	-0.508938	0.95292	0.624216	-1.86103	0	24.5702	27	3	0.326758	0.892962	0.691977	0.354769	0.807824	0.298386	K0N9A2	K0N9A2	>tr|K0N9A2|K0N9A2_LACCA IspA protein OS=Lactobacillus casei W56 GN=ispA PE=3 SV=1	biosynthetic process;cellular biosynthetic process;cellular lipid metabolic process;cellular metabolic process;cellular process;isoprenoid biosynthetic process;isoprenoid metabolic process;lipid biosynthetic process;lipid metabolic process;metabolic process;primary metabolic process	catalytic activity;geranyltranstransferase activity;prenyltransferase activity;transferase activity;transferase activity, transferring alkyl or aryl (other than methyl) groups		ispA	YP_006751884	283	geranyltranstransferase	BN194_18180	IspA	Lipid-related metabolism	2.4	isoprenoid backbone biosynthesis	YP_006751884	K0N9A2
2.4	Lipid-related metabolism	-0.21565		-0.631397		-0.933655		MvaD	0.197684	0.887915	0.597178	0.23238	0.232644	0.40259	-0.915612	-0.0358335	0.247523	-2.83996	0.289486	0.704007	0	23.8961	8	4	0.261393	-0.21565	0.119807	-0.631397	0.359051	-0.933655	K0N8S2	K0N8S2	>tr|K0N8S2|K0N8S2_LACCA Mvd1 protein OS=Lactobacillus casei W56 GN=mvd1 PE=4 SV=1	biosynthetic process;cellular biosynthetic process;cellular lipid metabolic process;cellular metabolic process;cellular process;isoprenoid biosynthetic process;isoprenoid metabolic process;lipid biosynthetic process;lipid metabolic process;metabolic process;primary metabolic process	adenyl nucleotide binding;adenyl ribonucleotide binding;ATP binding;binding;carbon-carbon lyase activity;carboxy-lyase activity;catalytic activity;diphosphomevalonate decarboxylase activity;lyase activity;nucleotide binding;purine nucleotide binding;purine ribonucleoside triphosphate binding;purine ribonucleotide binding;ribonucleotide binding		mvd1	YP_006751749	334	diphosphomevalonate decarboxylase	BN194_16830	MvaD	Lipid-related metabolism	2.4	mevalonate pathway for isoprenoid backbones	YP_006751749	K0N8S2
2.4	Lipid-related metabolism	-1.12403	*	-0.393564		-0.965566	**	MvaK1	1.38133	0.848985	1.61894	-0.991828	-0.833413	-1.29513	0.636196	0.205082	0.567652	-0.773358	-0.901917	-0.462537	0	26.6958	43	9	0.00093174	-1.12403	0.0368949	-0.393564	0.00160264	-0.965566	K0NA23	K0NA23	>tr|K0NA23|K0NA23_LACCA Mvk protein OS=Lactobacillus casei W56 GN=mvk PE=4 SV=1	biosynthetic process;cellular biosynthetic process;cellular lipid metabolic process;cellular metabolic process;cellular process;isoprenoid biosynthetic process;isoprenoid metabolic process;lipid biosynthetic process;lipid metabolic process;metabolic process;primary metabolic process	nucleotide binding;adenyl nucleotide binding;adenyl ribonucleotide binding;ATP binding;binding;catalytic activity;kinase activity;mevalonate kinase activity;phosphotransferase activity, alcohol group as acceptor;purine nucleotide binding;purine ribonucleoside triphosphate binding;purine ribonucleotide binding;ribonucleotide binding;transferase activity;transferase activity, transferring phosphoru…	cell part;cytoplasm;intracellular part	mvk	YP_006751293	357	mevalonate kinase	BN194_12270	MvaK1	Lipid-related metabolism	2.4	mevalonate pathway for isoprenoid backbones	YP_006751293	K0NA23
2.4	Lipid-related metabolism	-0.502829		-1.31687	*	-3.28069	**	MvaS	1.28171	0.949235	0.633374	0.850041	0.582537	0.302209	0.19293	-0.111275	-0.17549	-1.6503	-1.53341	-1.32156	0	27.2904	52	11	0.199235	-0.502829	0.0107962	-1.31687	0.000308009	-3.28069	K0N9K3	K0N9K3	>tr|K0N9K3|K0N9K3_LACCA HmgCS1 protein OS=Lactobacillus casei W56 GN=hmgCS1 PE=4 SV=1	biosynthetic process;cellular biosynthetic process;cellular lipid metabolic process;cellular metabolic process;cellular process;isoprenoid biosynthetic process;isoprenoid metabolic process;lipid biosynthetic process;lipid metabolic process;metabolic process;primary metabolic process	catalytic activity;hydroxymethylglutaryl-CoA synthase activity;transferase activity;transferase activity, transferring acyl groups;transferase activity, transferring acyl groups, acyl groups converted into alkyl on transfer		hmgCS1	YP_006752034	388	hydroxymethylglutaryl-CoA synthase	BN194_19680	MvaS	Lipid-related metabolism	2.4	mevalonate pathway for isoprenoid backbones	YP_006752034	K0N9K3
2.4	Lipid-related metabolism	0.653922		1.35506	**	2.02542	**	PlsX	-1.36854	-1.52136	-0.840902	-0.74449	-0.353222	-0.214236	0.159033	0.577132	0.545386	1.21885	1.21047	1.33187	0	28.1565	84	8	0.0362521	0.653922	0.0024566	1.35506	0.000285349	2.02542	K0MW37	K0MW37	>tr|K0MW37|K0MW37_LACCA Phosphate acyltransferase OS=Lactobacillus casei W56 GN=plsX PE=3 SV=1	biosynthetic process;carboxylic acid biosynthetic process;carboxylic acid metabolic process;cellular biosynthetic process;cellular ketone metabolic process;cellular lipid metabolic process;cellular metabolic process;cellular process;fatty acid biosynthetic process;fatty acid metabolic process;lipid biosynthetic process;lipid metabolic process;metabolic process;monocarboxylic acid metabolic proces…	catalytic activity;oxidoreductase activity;oxidoreductase activity, acting on CH-OH group of donors;oxidoreductase activity, acting on the CH-OH group of donors, NAD or NADP as acceptor;transferase activity;transferase activity, transferring acyl groups;transferase activity, transferring acyl groups other than amino-acyl groups	cell part;cytoplasm;intracellular part	plsX	YP_006751860	281	glycerol 3-phosphate acyltransferase	BN194_17940	PlsX	Lipid-related metabolism	2.4	phospholipid biosynthesis	YP_006751860	K0MW37
2.4	Lipid-related metabolism	-1.33236	*	-1.57815	**	-4.63728	**	Sph	0.969535	1.07048	1.05926	0.41489	0.286234	0.209782	0.147985	0.189743	0.16946	-0.880254	-1.91389	-1.72323	0	25.9046	32	9	0.000424021	-1.33236	1.44784e-05	-1.57815	0.00135295	-4.63728	K0N5Q0	K0N5Q0	>tr|K0N5Q0|K0N5Q0_LACCA Sph protein OS=Lactobacillus casei W56 GN=sph PE=4 SV=1	carboxylic acid metabolic process;cellular ketone metabolic process;cellular lipid metabolic process;cellular metabolic process;cellular process;fatty acid metabolic process;lipid metabolic process;metabolic process;monocarboxylic acid metabolic process;organic acid metabolic process;oxoacid metabolic process;primary metabolic process;small molecule metabolic process	carbon-oxygen lyase activity;catalytic activity;hydro-lyase activity;lyase activity;oleate hydratase activity		sph	YP_006750559	564	fatty acid hydratase/isomerase (oleate hydratase, linoleate isomerase)	BN194_04930	Sph	Lipid-related metabolism	2.4	fatty acid degradation or detoxification?	YP_006750559	K0N5Q0
2.4	Lipid-related metabolism	0.418973		-0.282548		-0.282374		UppS	0.227156	-0.589849	0.558863	2.74192	-0.035799	-0.257366	-1.04069	0.536743	-0.81898	-0.597629	-0.505616	-0.21875	0	23.5518	13	2	0.503877	0.418973	0.445974	-0.282548	0.232408	-0.282374	K0MVX1	K0MVX1	>tr|K0MVX1|K0MVX1_LACCA Isoprenyl transferase OS=Lactobacillus casei W56 GN=uppS PE=3 SV=1		magnesium ion binding;binding;catalytic activity;cation binding;ion binding;metal ion binding;prenyltransferase activity;transferase activity;transferase activity, transferring alkyl or aryl (other than methyl) groups		uppS	YP_006751830	270	undecaprenyl pyrophosphate synthase	BN194_17640	UppS	Lipid-related metabolism	2.4	isoprenoid biosynthesis; wall lipid carrier	YP_006751830	K0MVX1
2.4	Lipid-related metabolism	0.672832		0.359922		-0.566677		YerQ	-0.731283	-0.790301	0.934827	0.589631	1.01681	1.19499	-0.512042	0.401107	1.33664	-1.16696	-1.164	-1.10943	0	25.7801	30	4	0.129703	0.672832	0.480542	0.359922	0.168007	-0.566677	K0N7B3	K0N7B3	>tr|K0N7B3|K0N7B3_LACCA Uncharacterized protein OS=Lactobacillus casei W56 GN=BN194_11980 PE=4 SV=1	activation of protein kinase activity;activation of protein kinase C activity by G-protein coupled receptor protein signaling pathway;biological regulation;cell surface receptor linked signaling pathway;cellular process;cellular response to stimulus;G-protein coupled receptor protein signaling pathway;positive regulation of catalytic activity;positive regulation of kinase activity;positive regula…	catalytic activity;diacylglycerol kinase activity;kinase activity;NAD+ kinase activity;phosphotransferase activity, alcohol group as acceptor;transferase activity;transferase activity, transferring phosphorus-containing groups		BN194_11980	YP_006751264	344	diacylglycerol kinase, DAGK_cat superfamily	BN194_11980	YerQ	Lipid-related metabolism	2.4	phospholipid degradation	YP_006751264	K0N7B3
2.5	Cofactor-related metabolism	-0.00771141		-1.28073	**	0.578665	**	Fhs	0.124483	0.208469	0.409965	0.0617241	0.380283	0.268625	-1.33315	-1.71115	-1.57492	1.0777	1.15683	0.931137	0	30.2304	244	21	0.936053	-0.00771141	0.000212389	-1.28073	0.00167763	0.578665	K0NAT0	K0NAT0	>tr|K0NAT0|K0NAT0_LACCA Formate--tetrahydrofolate ligase OS=Lactobacillus casei W56 GN=fhs PE=3 SV=1	aromatic compound biosynthetic process;biosynthetic process;cellular aromatic compound metabolic process;cellular biosynthetic process;cellular metabolic process;cellular nitrogen compound biosynthetic process;cellular nitrogen compound metabolic process;cellular process;coenzyme biosynthetic process;coenzyme metabolic process;cofactor biosynthetic process;cofactor metabolic process;folic acid-co…	nucleotide binding;adenyl nucleotide binding;adenyl ribonucleotide binding;ATP binding;binding;catalytic activity;formate-tetrahydrofolate ligase activity;ligase activity;ligase activity, forming carbon-nitrogen bonds;purine nucleotide binding;purine ribonucleoside triphosphate binding;purine ribonucleotide binding;ribonucleotide binding		fhs	YP_006751718	560	formate--tetrahydrofolate ligase	BN194_16520	Fhs	Cofactor-related metabolism	2.5	one carbon pool by folate	YP_006751718	K0NAT0
2.5	Cofactor-related metabolism	0.247698		-0.0487467		1.14109	**	MetK	-0.973603	-0.362938	-0.593885	0.284103	-0.114171	-0.673047	-0.858105	-0.896243	-0.45697	1.7782	1.4621	1.40456	0	29.8165	251	15	0.222573	0.247698	0.700878	-0.0487467	0.000499059	1.14109	K0N352	K0N352	>tr|K0N352|K0N352_LACCA S-adenosylmethionine synthase OS=Lactobacillus casei W56 GN=metK PE=3 SV=1	amine biosynthetic process;amine metabolic process;biosynthetic process;carboxylic acid biosynthetic process;carboxylic acid metabolic process;cellular amine metabolic process;cellular amino acid biosynthetic process;cellular amino acid metabolic process;cellular biosynthetic process;cellular ketone metabolic process;cellular metabolic process;cellular modified amino acid biosynthetic process;cel…	nucleotide binding;adenyl nucleotide binding;adenyl ribonucleotide binding;ATP binding;binding;catalytic activity;cation binding;ion binding;magnesium ion binding;metal ion binding;methionine adenosyltransferase activity;purine nucleotide binding;purine ribonucleoside triphosphate binding;purine ribonucleotide binding;ribonucleotide binding;transferase activity;transferase activity, transferring …	cell part;cytoplasm;intracellular part	metK	YP_006750981	394	S-adenosylmethionine synthase	BN194_09150	MetK	Cofactor-related metabolism	2.5	S-adenosylmethionine biosynthesis	YP_006750981	K0N352
2.5	Cofactor-related metabolism	0.0246499		-1.46585	**	-2.53152	**	NadE	1.01235	0.886528	0.745621	1.02488	0.881158	0.8041	-0.324478	-0.578265	-0.355827	-1.37668	-1.33965	-1.37973	0	29.813	184	13	0.838481	0.0246499	0.000302847	-1.46585	8.69294e-06	-2.53152	K0MWF6	K0MWF6	>tr|K0MWF6|K0MWF6_LACCA NH(3)-dependent NAD(+) synthetase OS=Lactobacillus casei W56 GN=nadE PE=3 SV=1	biosynthetic process;cellular biosynthetic process;cellular metabolic process;cellular nitrogen compound biosynthetic process;cellular nitrogen compound metabolic process;cellular process;coenzyme biosynthetic process;coenzyme metabolic process;cofactor biosynthetic process;cofactor metabolic process;heterocycle biosynthetic process;heterocycle metabolic process;metabolic process;NAD biosynthetic…	nucleotide binding;acid-ammonia (or amide) ligase activity;adenyl nucleotide binding;adenyl ribonucleotide binding;ATP binding;binding;carbon-nitrogen ligase activity, with glutamine as amido-N-donor;catalytic activity;ligase activity;ligase activity, forming carbon-nitrogen bonds;NAD+ synthase (glutamine-hydrolyzing) activity;NAD+ synthase activity;purine nucleotide binding;purine ribonucleoside…		nadE	YP_006752050	277	NH(3)-dependent NAD(+) synthetase	BN194_19840	NadE	Cofactor-related metabolism	2.5	NAD(P)H biosynthesis	YP_006752050	K0MWF6
2.5	Cofactor-related metabolism	4.06379	*	6.60892	**	7.32708	**	ThiM	-1.52464	-1.79846	-1.13701	-0.11997	-0.121326	-0.191002	0.753015	0.712794	0.624497	0.930571	0.924439	0.94709	0	29.0954	124	6	0.0022575	4.06379	0.000366571	6.60892	0.000227817	7.32708	K0N1Q6	K0N1Q6	>tr|K0N1Q6|K0N1Q6_LACCA Hydroxyethylthiazole kinase OS=Lactobacillus casei W56 GN=thiM PE=3 SV=1	aromatic compound biosynthetic process;biosynthetic process;cellular aromatic compound metabolic process;cellular biosynthetic process;cellular metabolic process;cellular nitrogen compound biosynthetic process;cellular nitrogen compound metabolic process;cellular process;coenzyme biosynthetic process;coenzyme metabolic process;cofactor biosynthetic process;cofactor metabolic process;heterocycle b…	nucleotide binding;adenyl nucleotide binding;adenyl ribonucleotide binding;ATP binding;binding;catalytic activity;cation binding;hydroxyethylthiazole kinase activity;ion binding;kinase activity;magnesium ion binding;metal ion binding;phosphotransferase activity, alcohol group as acceptor;purine nucleotide binding;purine ribonucleoside triphosphate binding;purine ribonucleotide binding;ribonucleot…		thiM	YP_006750386	280	hydroxyethylthiazole kinase	BN194_03200	ThiM	Cofactor-related metabolism	2.5	thiamine biosynthesis	YP_006750386	K0N1Q6
2.5	Cofactor-related metabolism	-0.109563		-0.269976		-0.729371			0.864429	1.95012	-0.511695	0.868369	0.135033	0.389342	0.184392	-0.122624	-0.00152981	-0.821489	-1.12437	-1.80997	0	28.589	172	9	0.704352	-0.109563	0.356531	-0.269976	0.0586236	-0.729371	K0N1T2	K0N1T2	>tr|K0N1T2|K0N1T2_LACCA Uncharacterized protein OS=Lactobacillus casei W56 GN=BN194_03700 PE=4 SV=1		nucleotide binding;binding;catalytic activity;coenzyme binding;cofactor binding;FMN binding;oxidoreductase activity;oxidoreductase activity, acting on the CH-NH2 group of donors;oxidoreductase activity, acting on the CH-NH2 group of donors, oxygen as acceptor;pyridoxamine-phosphate oxidase activity		BN194_03700	YP_006750436	132	pyridoxine 5'-phosphate oxidase-like family protein	BN194_03700		Cofactor-related metabolism	2.5	vitamin B6 metabolism?	YP_006750436	K0N1T2
2.5	Cofactor-related metabolism	0.0365569		-1.94355	**	-4.7104	**	PncB	0.786733	0.809819	0.838414	0.766876	0.876181	0.845716	-0.363605	-0.136456	0.0743964	-1.35571	-1.67053	-1.47184	0	28.2805	85	18	0.642995	0.0365569	0.00170146	-1.94355	1.56497e-05	-4.7104	K0N5X0	K0N5X0	>tr|K0N5X0|K0N5X0_LACCA Nicotinate phosphoribosyltransferase OS=Lactobacillus casei W56 GN=pncB PE=3 SV=1	biosynthetic process;cellular biosynthetic process;cellular metabolic compound salvage;cellular metabolic process;cellular nitrogen compound biosynthetic process;cellular nitrogen compound metabolic process;cellular process;coenzyme biosynthetic process;coenzyme metabolic process;cofactor biosynthetic process;cofactor metabolic process;heterocycle biosynthetic process;heterocycle metabolic proces…	catalytic activity;ligase activity;nicotinate phosphoribosyltransferase activity;nicotinate-nucleotide diphosphorylase (carboxylating) activity;transferase activity;transferase activity, transferring glycosyl groups;transferase activity, transferring pentosyl groups		pncB	YP_006752052	527	nicotinate phosphoribosyltransferase	BN194_19860	PncB	Cofactor-related metabolism	2.5	NAD(P)H biosynthesis	YP_006752052	K0N5X0
2.5	Cofactor-related metabolism	-0.138317		-1.55767	**	-2.88361	**	SufC	0.849687	0.950603	0.991722	0.786554	0.823834	0.844316	-0.509143	-0.254787	-0.242677	-1.45171	-1.42994	-1.35846	0	28.0457	72	8	0.0686932	-0.138317	0.000195439	-1.55767	1.31243e-06	-2.88361	K0NAC0	K0NAC0	>tr|K0NAC0|K0NAC0_LACCA Uncharacterized protein OS=Lactobacillus casei W56 GN=BN194_13770 PE=3 SV=1	establishment of localization;transport	nucleotide binding;adenyl nucleotide binding;adenyl ribonucleotide binding;ATP binding;ATPase activity;binding;catalytic activity;hydrolase activity;hydrolase activity, acting on acid anhydrides;hydrolase activity, acting on acid anhydrides, in phosphorus-containing anhydrides;nucleoside-triphosphatase activity;purine nucleotide binding;purine ribonucleoside triphosphate binding;purine ribonucleo…		BN194_13770	YP_006751443	255	Fe-S cluster assembly, ATP-binding protein	BN194_13770	SufC	Cofactor-related metabolism	2.5	Fe-S cluster assembly	YP_006751443	K0NAC0
2.5	Cofactor-related metabolism	0.379185	*	0.293637	*	-0.303305	**	IscS	-0.316154	-0.482817	-0.170216	0.809784	1.11479	1.08441	0.557128	0.441112	1.11323	-1.3374	-1.59621	-1.21766	0	27.8107	77	7	0.000560805	0.379185	0.0105043	0.293637	0.00179332	-0.303305	K0N4U8	K0N4U8	>tr|K0N4U8|K0N4U8_LACCA IscS1 protein OS=Lactobacillus casei W56 GN=iscS1 PE=4 SV=1		catalytic activity;binding;cofactor binding;cysteine desulfurase activity;pyridoxal phosphate binding;sulfurtransferase activity;transferase activity;transferase activity, transferring sulfur-containing groups;vitamin B6 binding;vitamin binding		iscS1	YP_006751556	387	cysteine desulfurase IscS 1	BN194_14900	IscS	Cofactor-related metabolism	2.5	tRNA modification; iron-cluster assembly; thiamine biosynthesis	YP_006751556	K0N4U8
2.5	Cofactor-related metabolism	0.446817		0.495044	*	0.731834	**	GarB	-1.29894	-1.95463	-1.05658	-0.422554	0.299312	0.415717	0.433609	-0.100493	0.456145	1.26598	0.96707	0.995362	0	27.7877	92	13	0.0149726	0.446817	0.00632033	0.495044	0.000908882	0.731834	K0N8K3	K0N8K3	>tr|K0N8K3|K0N8K3_LACCA GarB protein OS=Lactobacillus casei W56 GN=garB PE=4 SV=1	biological regulation;cell redox homeostasis;cellular homeostasis;cellular process;homeostatic process;regulation of biological process;regulation of biological quality;regulation of cellular process	binding;catalytic activity;coenzyme binding;cofactor binding;flavin adenine dinucleotide binding;oxidoreductase activity		garB	YP_006752806	454	glutathione amide reductase	BN194_27400	GarB	Cofactor-related metabolism	2.5	glutathione biosynthesis	YP_006752806	K0N8K3
2.5	Cofactor-related metabolism	-0.0633297		-0.586219	*	-2.57984	**	ApbE	0.560305	0.706672	0.923538	0.495817	0.717688	0.805183	0.0679062	0.307057	0.225009	-1.65833	-1.75011	-1.40074	0	27.774	69	7	0.703485	-0.0633297	0.0138712	-0.586219	9.59859e-05	-2.57984	K0N6S8	K0N6S8	>tr|K0N6S8|K0N6S8_LACCA ApbE_3 protein OS=Lactobacillus casei W56 GN=apbE_3 PE=4 SV=1	aromatic compound biosynthetic process;biosynthetic process;cellular aromatic compound metabolic process;cellular biosynthetic process;cellular metabolic process;cellular nitrogen compound biosynthetic process;cellular nitrogen compound metabolic process;cellular process;heterocycle biosynthetic process;heterocycle metabolic process;metabolic process;nitrogen compound metabolic process;small mole…		cell part;periplasmic space	apbE_3	YP_006752221	309	thiamine biosynthesis lipoprotein	BN194_21550	ApbE	Cofactor-related metabolism	2.5	thiamine biosynthesis	YP_006752221	K0N6S8
2.5	Cofactor-related metabolism	-0.124003		-1.2521	**	-1.68945	**	CoaD	0.835327	1.00603	1.17388	0.669986	1.05416	0.803217	-0.761258	-0.697153	-0.452555	-1.07598	-1.19684	-1.35881	0	27.3915	52	8	0.336749	-0.124003	0.000267071	-1.2521	6.44377e-05	-1.68945	K0N4X3	K0N4X3	>tr|K0N4X3|K0N4X3_LACCA Phosphopantetheine adenylyltransferase OS=Lactobacillus casei W56 GN=coaD PE=3 SV=1	biosynthetic process;cellular biosynthetic process;cellular metabolic process;cellular nitrogen compound metabolic process;cellular process;coenzyme A biosynthetic process;coenzyme A metabolic process;coenzyme biosynthetic process;coenzyme metabolic process;cofactor biosynthetic process;cofactor metabolic process;heterocycle metabolic process;metabolic process;nitrogen compound metabolic process;…	nucleotide binding;adenyl nucleotide binding;adenyl ribonucleotide binding;adenylyltransferase activity;ATP binding;binding;catalytic activity;nucleotidyltransferase activity;pantetheine-phosphate adenylyltransferase activity;purine nucleotide binding;purine ribonucleoside triphosphate binding;purine ribonucleotide binding;ribonucleotide binding;transferase activity;transferase activity, transfer…	cell part;cytoplasm;intracellular part	coaD	YP_006751586	167	phosphopantetheine adenylyltransferase	BN194_15200	CoaD	Cofactor-related metabolism	2.5	pantothenate/CoA biosynthesis	YP_006751586	K0N4X3
2.5	Cofactor-related metabolism	0.0878951		-0.504995		-2.06205	**	ThiD2	0.23055	1.13608	0.655985	0.786962	0.759616	0.762876	0.0744158	0.167177	0.133021	-1.50593	-1.54503	-1.65573	0	27.3686	64	8	0.733354	0.0878951	0.104946	-0.504995	0.00107341	-2.06205	K0N2U9	K0N2U9	>tr|K0N2U9|K0N2U9_LACCA ThiD_2 protein OS=Lactobacillus casei W56 GN=thiD_2 PE=4 SV=1	aromatic compound biosynthetic process;biosynthetic process;cellular aromatic compound metabolic process;cellular biosynthetic process;cellular metabolic process;cellular nitrogen compound biosynthetic process;cellular nitrogen compound metabolic process;cellular process;heterocycle biosynthetic process;heterocycle metabolic process;metabolic process;nitrogen compound metabolic process;small mole…	nucleotide binding;adenyl nucleotide binding;adenyl ribonucleotide binding;ATP binding;binding;catalytic activity;hydroxymethylpyrimidine kinase activity;kinase activity;phosphomethylpyrimidine kinase activity;phosphotransferase activity, alcohol group as acceptor;phosphotransferase activity, phosphate group as acceptor;purine nucleotide binding;purine ribonucleoside triphosphate binding;purine r…		thiD_2	YP_006750831	273	Hydroxymethylpyrimidine/phosphomethylpyrimidine kinase	BN194_07650	ThiD2	Cofactor-related metabolism	2.5	thiamine biosynthesis	YP_006750831	K0N2U9
2.5	Cofactor-related metabolism	0.416341		0.827071	*	-1.54361	**		-0.157231	0.450359	-0.0580937	0.75932	0.400828	0.378763	0.969196	0.886586	0.969433	-1.85256	-1.47161	-1.27499	0	27.3011	52	8	0.125589	0.416341	0.010503	0.827071	0.00312979	-1.54361	K0N1E7	K0N1E7	>tr|K0N1E7|K0N1E7_LACCA Uncharacterized protein OS=Lactobacillus casei W56 GN=BN194_01900 PE=4 SV=1		nucleotide binding;binding;catalytic activity;coenzyme binding;cofactor binding;FMN binding;oxidoreductase activity;oxidoreductase activity, acting on the CH-NH2 group of donors;oxidoreductase activity, acting on the CH-NH2 group of donors, oxygen as acceptor;pyridoxamine-phosphate oxidase activity		BN194_01900	YP_006750256	133	pyridoxine 5'-phosphate oxidase, putative	BN194_01900		Cofactor-related metabolism	2.5	vitamin B6 metabolism	YP_006750256	K0N1E7
2.5	Cofactor-related metabolism	-0.152421		-0.156268		-0.789405	*	ThiI	0.223304	0.970413	1.07197	0.311699	0.144879	0.55115	-0.311009	0.162783	1.1242	-2.18207	-1.30935	-0.757972	0	27.2192	61	11	0.224858	-0.152421	0.438252	-0.156268	0.0116797	-0.789405	K0N7Z7	K0N7Z7	>tr|K0N7Z7|K0N7Z7_LACCA Probable tRNA sulfurtransferase OS=Lactobacillus casei W56 GN=thiI PE=3 SV=1	aromatic compound biosynthetic process;biosynthetic process;cellular aromatic compound metabolic process;cellular biosynthetic process;cellular macromolecule metabolic process;cellular metabolic process;cellular nitrogen compound biosynthetic process;cellular nitrogen compound metabolic process;cellular process;coenzyme biosynthetic process;coenzyme metabolic process;cofactor biosynthetic process…	tRNA binding;adenyl nucleotide binding;adenyl ribonucleotide binding;ATP binding;binding;catalytic activity;nucleic acid binding;nucleotide binding;purine nucleotide binding;purine ribonucleoside triphosphate binding;purine ribonucleotide binding;ribonucleotide binding;RNA binding;sulfurtransferase activity;transferase activity;transferase activity, transferring sulfur-containing groups	cell part;cytoplasm;intracellular part	glnH	YP_006751514	405	thiamine biosyn. ATP pyrophosphatase/tRNA sulfurtransferase	BN194_14480	ThiI	Cofactor-related metabolism	2.5	tRNA modification; thiamine biosynthesis	YP_006751514	K0N7Z7
2.5	Cofactor-related metabolism	-1.00962		-0.862093		-5.06336	**	LplJ	0.620033	0.828433	1.05737	0.383783	0.34841	0.314427	0.326146	0.358263	0.575437	-1.78399	-1.74853	-1.27979	0	27.1386	49	11	0.0190409	-1.00962	0.0490589	-0.862093	0.000290016	-5.06336	K0MVN0	K0MVN0	>tr|K0MVN0|K0MVN0_LACCA Lipoate--protein ligase OS=Lactobacillus casei W56 GN=lplJ PE=4 SV=1	cellular macromolecule metabolic process;cellular metabolic process;cellular process;cellular protein metabolic process;macromolecule metabolic process;macromolecule modification;metabolic process;primary metabolic process;protein lipoylation;protein metabolic process;protein modification process;protein-cofactor linkage	nucleotide binding;adenyl nucleotide binding;adenyl ribonucleotide binding;ATP binding;binding;catalytic activity;ligase activity;nucleotidyltransferase activity;purine nucleotide binding;purine ribonucleoside triphosphate binding;purine ribonucleotide binding;ribonucleotide binding;transferase activity;transferase activity, transferring phosphorus-containing groups	cell part;cytoplasm;intracellular part	lplJ	YP_006751730	337	lipoate-protein ligase LplJ	BN194_16640	LplJ	Cofactor-related metabolism	2.5	lipoate metabolism	YP_006751730	K0MVN0
2.5	Cofactor-related metabolism	0.0992928		-0.315277		-2.76517	**	FolA	0.308112	0.800902	0.696397	0.562821	0.72124	0.761881	0.283314	0.353898	0.404462	-1.70197	-1.64034	-1.55072	0	26.9418	50	7	0.646105	0.0992928	0.173595	-0.315277	0.000139169	-2.76517	K0N4W0	K0N4W0	>tr|K0N4W0|K0N4W0_LACCA Dihydrofolate reductase OS=Lactobacillus casei W56 GN=folA PE=3 SV=1	amine biosynthetic process;amine metabolic process;aromatic compound biosynthetic process;biosynthetic process;carboxylic acid biosynthetic process;carboxylic acid metabolic process;cellular amine metabolic process;cellular amino acid biosynthetic process;cellular amino acid metabolic process;cellular aromatic compound metabolic process;cellular biosynthetic process;cellular ketone metabolic proc…	nucleotide binding;binding;catalytic activity;coenzyme binding;cofactor binding;dihydrofolate reductase activity;NADP binding;oxidoreductase activity;oxidoreductase activity, acting on the CH-NH group of donors;oxidoreductase activity, acting on the CH-NH group of donors, NAD or NADP as acceptor		folA	YP_006751647	163	dihydrofolate reductase	BN194_15810	FolA	Cofactor-related metabolism	2.5	folate biosynthesis; one carbon pool by folate	YP_006751647	K0N4W0
2.5	Cofactor-related metabolism	0.535926		-1.41354	*	-3.59179	**	SufB	0.754683	0.387369	0.851265	0.864224	1.07781	1.00736	-0.189393	-0.273182	-0.065813	-1.5434	-1.35057	-1.52035	0	26.6204	37	11	0.108369	0.535926	0.00542711	-1.41354	0.000156032	-3.59179	K0N4E5	K0N4E5	>tr|K0N4E5|K0N4E5_LACCA SufB protein OS=Lactobacillus casei W56 GN=sufB PE=4 SV=1	biosynthetic process;cellular biosynthetic process;cellular metabolic process;cellular process;cofactor biosynthetic process;cofactor metabolic process;iron-sulfur cluster assembly;metabolic process;metallo-sulfur cluster assembly			sufB	YP_006751447	478	FeS cluster assembly protein	BN194_13810	SufB	Cofactor-related metabolism	2.5	Fe-S cluster assembly	YP_006751447	K0N4E5
2.5	Cofactor-related metabolism	-0.152847		-0.315635		0.984921	*	YqeK	0.197947	-0.195587	-0.706933	-0.209826	-0.536508	-0.792354	-0.838118	-0.899686	-0.689245	1.73488	1.74878	1.18665	0	26.1724	40	6	0.422539	-0.152847	0.0999769	-0.315635	0.00503859	0.984921	K0NB69	K0NB69	>tr|K0NB69|K0NB69_LACCA Uncharacterized protein OS=Lactobacillus casei W56 GN=BN194_18720 PE=4 SV=1		catalytic activity;binding;cation binding;hydrolase activity;hydrolase activity, acting on ester bonds;ion binding;metal ion binding;phosphoric diester hydrolase activity;phosphoric ester hydrolase activity		BN194_18720	YP_006751938	199	NAD-assoc. metal-dependent phosphohydrolase, HDc supermaily	BN194_18720	YqeK	Cofactor-related metabolism	2.5	NAD(P)H biosynthesis?	YP_006751938	K0NB69
2.5	Cofactor-related metabolism	-0.909539	*	-0.513322		-3.67379	**	IscS	0.753051	0.814299	0.983468	0.166113	0.236544	0.327304	0.685371	0.275972	0.561828	-1.76856	-1.42881	-1.60658	0	26.1675	47	11	0.00187829	-0.909539	0.0699628	-0.513322	3.37764e-05	-3.67379	K0NAF3	K0NAF3	>tr|K0NAF3|K0NAF3_LACCA Uncharacterized protein OS=Lactobacillus casei W56 GN=BN194_14470 PE=4 SV=1		binding;catalytic activity;cofactor binding;pyridoxal phosphate binding;vitamin B6 binding;vitamin binding		BN194_14470	YP_006751513	385	cysteine desulfurase (tRNA sulfurtransferase)	BN194_14470	IscS	Cofactor-related metabolism	2.5	tRNA modification; iron-cluster assembly; thiamine biosynthesis	YP_006751513	K0NAF3
2.5	Cofactor-related metabolism	-0.0864671		-1.47924	**	-1.88743	**	SufD	1.08724	0.736573	1.10483	0.847977	0.762807	1.02453	-0.759336	-0.931527	-0.398734	-1.37231	-1.11526	-0.986788	0	26.0017	25	5	0.530475	-0.0864671	0.00106603	-1.47924	0.000206074	-1.88743	K0N7U0	K0N7U0	>tr|K0N7U0|K0N7U0_LACCA SufD protein OS=Lactobacillus casei W56 GN=sufD PE=4 SV=1	biosynthetic process;cellular biosynthetic process;cellular metabolic process;cellular process;cofactor biosynthetic process;cofactor metabolic process;iron-sulfur cluster assembly;metabolic process;metallo-sulfur cluster assembly			sufD	YP_006751444	343	FeS cluster assembly protein	BN194_13780	SufD	Cofactor-related metabolism	2.5	Fe-S cluster assembly	YP_006751444	K0N7U0
2.5	Cofactor-related metabolism	0.115438		0.604228		0.330678		RibT	0.974097	-1.57872	-0.920177	-0.418513	-0.708538	0.272583	1.38228	1.66423	-1.06264	0.355824	0.128443	-0.0888664	0	25.8558	25	5	0.798408	0.115438	0.368697	0.604228	0.455745	0.330678	K0NAL0	K0NAL0	>tr|K0NAL0|K0NAL0_LACCA RibT protein OS=Lactobacillus casei W56 GN=ribT PE=4 SV=1		catalytic activity;transferase activity;transferase activity, transferring acyl groups		ribT	YP_006751628	128	riboflavin biosynthesisn acetyltransferase	BN194_15620	RibT	Cofactor-related metabolism	2.5	riboflavin/FMN synthesis?	YP_006751628	K0NAL0
2.5	Cofactor-related metabolism	0.115531		-0.170618		-2.11169		FolD	0.813808	0.054989	0.291967	0.507726	0.601104	0.2995	1.00811	1.16375	-1.3767	-1.99888	-0.266098	-1.09927	0	25.6824	21	2	0.749489	0.115531	0.89319	-0.170618	0.0513102	-2.11169	K0N5K0	K0N5K0	>tr|K0N5K0|K0N5K0_LACCA Bifunctional protein FolD OS=Lactobacillus casei W56 GN=folD PE=3 SV=1	amine biosynthetic process;amine metabolic process;aromatic compound biosynthetic process;aspartate family amino acid biosynthetic process;aspartate family amino acid metabolic process;biosynthetic process;carboxylic acid biosynthetic process;carboxylic acid metabolic process;cellular amine metabolic process;cellular amino acid biosynthetic process;cellular amino acid metabolic process;cellular a…	catalytic activity;cyclohydrolase activity;hydrolase activity;hydrolase activity, acting on carbon-nitrogen (but not peptide) bonds;hydrolase activity, acting on carbon-nitrogen (but not peptide) bonds, in cyclic amidines;methenyltetrahydrofolate cyclohydrolase activity;methylenetetrahydrofolate dehydrogenase (NADP+) activity;oxidoreductase activity;oxidoreductase activity, acting on the CH-NH gr…		folD	YP_006751887	286	5,10-methylene-tetrahydrofolate dehydrogenase/5,10-methylene-tetrahydrofolate cyclohydrolase	BN194_18210	FolD	Cofactor-related metabolism	2.5	one carbon pool by folate	YP_006751887	K0N5K0
2.5	Cofactor-related metabolism	-0.0599085		-1.01629	*	-0.578441		SufS	0.0728616	1.77648	0.790425	0.57077	0.801635	0.885052	-1.33962	-1.53101	-0.975046	-0.322731	-0.323644	-0.405175	0	25.2419	21	4	0.812373	-0.0599085	0.0141804	-1.01629	0.0676398	-0.578441	K0MV25	K0MV25	>tr|K0MV25|K0MV25_LACCA Cysteine desulfurase OS=Lactobacillus casei W56 GN=csd PE=4 SV=1	amine metabolic process;carboxylic acid metabolic process;cellular amine metabolic process;cellular amino acid metabolic process;cellular ketone metabolic process;cellular metabolic process;cellular nitrogen compound metabolic process;cellular process;cysteine metabolic process;metabolic process;nitrogen compound metabolic process;organic acid metabolic process;oxoacid metabolic process;primary m…	catalytic activity;binding;cofactor binding;cysteine desulfurase activity;pyridoxal phosphate binding;sulfurtransferase activity;transferase activity;transferase activity, transferring sulfur-containing groups;vitamin B6 binding;vitamin binding		csd	YP_006751445	398	cysteine desulfurase/selenocysteine lyase	BN194_13790	SufS	Cofactor-related metabolism	2.5	Fe-S cluster assembly	YP_006751445	K0MV25
2.5	Cofactor-related metabolism	0.786125		0.0262394		-2.74197		GshA	0.0942041	0.358945	0.468519	0.480256	0.968034	0.975333	0.182606	0.399588	0.389606	-0.294346	-2.03459	-1.98815	0	25.1577	11	8	0.0647173	0.786125	0.905158	0.0262394	0.0401649	-2.74197	K0N4F0	K0N4F0	>tr|K0N4F0|K0N4F0_LACCA GshAB protein OS=Lactobacillus casei W56 GN=gshAB PE=4 SV=1		adenyl nucleotide binding;adenyl ribonucleotide binding;ATP binding;binding;catalytic activity;cation binding;ion binding;ligase activity;metal ion binding;nucleotide binding;purine nucleotide binding;purine ribonucleoside triphosphate binding;purine ribonucleotide binding;ribonucleotide binding		gshAB	YP_006751457	654	glutamate--cysteine ligase/gamma-glutamylcysteine synthetase	BN194_13910	GshA	Cofactor-related metabolism	2.5	glutathione biosynthesis	YP_006751457	K0N4F0
2.5	Cofactor-related metabolism	-0.137405		0.581158		1.81104	*	PdxK	-0.541726	-0.970316	-0.262934	-1.96696	-0.176307	-0.064368	-0.290505	0.118591	0.226888	0.907152	1.86885	1.15163	0	25.0879	13	3	0.835231	-0.137405	0.0781691	0.581158	0.00583239	1.81104	K0N8R5	K0N8R5	>tr|K0N8R5|K0N8R5_LACCA Uncharacterized protein OS=Lactobacillus casei W56 GN=BN194_06870 PE=4 SV=1		nucleotide binding;adenyl nucleotide binding;adenyl ribonucleotide binding;ATP binding;binding;catalytic activity;kinase activity;purine nucleotide binding;purine ribonucleoside triphosphate binding;purine ribonucleotide binding;ribonucleotide binding;transferase activity;transferase activity, transferring phosphorus-containing groups		BN194_06870	YP_006750753	282	Pyridoxal/pyridoxine/pyridoxamine kinase	BN194_06870	PdxK	Cofactor-related metabolism	2.5	vitamin B6 synthesis	YP_006750753	K0N8R5
2.5	Cofactor-related metabolism	-0.175092		-1.63833	*	-0.394129	*	PncB2	0.983795	0.769297	0.568815	0.559507	0.622861	0.40289	-1.66871	-0.713144	-2.18903	0.337821	0.187392	0.138511	0	24.3922	7	5	0.146407	-0.175092	0.00687167	-1.63833	0.0145509	-0.394129	K0N8A4	K0N8A4	>tr|K0N8A4|K0N8A4_LACCA Nicotinate phosphoribosyltransferase OS=Lactobacillus casei W56 GN=pncB_2 PE=3 SV=1	biosynthetic process;cellular biosynthetic process;cellular metabolic compound salvage;cellular metabolic process;cellular nitrogen compound biosynthetic process;cellular nitrogen compound metabolic process;cellular process;coenzyme biosynthetic process;coenzyme metabolic process;cofactor biosynthetic process;cofactor metabolic process;heterocycle biosynthetic process;heterocycle metabolic proces…	catalytic activity;ligase activity;nicotinate phosphoribosyltransferase activity;nicotinate-nucleotide diphosphorylase (carboxylating) activity;transferase activity;transferase activity, transferring glycosyl groups;transferase activity, transferring pentosyl groups		pncB_2	YP_006752977	485	nicotinate phosphoribosyltransferase	BN194_29110	PncB2	Cofactor-related metabolism	2.5	NAD(P)H biosynthesis	YP_006752977	K0N8A4
2.5	Cofactor-related metabolism	-0.144946		-0.307439		-1.15429		CoaBC	0.279387	0.133484	1.73758	0.259866	0.523743	0.59083	-0.099714	0.449515	0.154683	-1.84416	-0.327888	-1.85733	0	24.3679	5	3	0.6462	-0.144946	0.363996	-0.307439	0.0460803	-1.15429	K0MW49	K0MW49	>tr|K0MW49|K0MW49_LACCA CoaBC protein OS=Lactobacillus casei W56 GN=coaBC PE=4 SV=1	amine catabolic process;amine metabolic process;biosynthetic process;carboxylic acid catabolic process;carboxylic acid metabolic process;catabolic process;cellular amine metabolic process;cellular amino acid catabolic process;cellular amino acid metabolic process;cellular biosynthetic process;cellular catabolic process;cellular ketone metabolic process;cellular metabolic process;cellular modified…	nucleotide binding;acid-amino acid ligase activity;binding;carbon-carbon lyase activity;carboxy-lyase activity;catalytic activity;coenzyme binding;cofactor binding;FMN binding;ligase activity;ligase activity, forming carbon-nitrogen bonds;lyase activity;phosphopantothenate--cysteine ligase activity;phosphopantothenoylcysteine decarboxylase activity		coaBC	YP_006751874-5	400	phosphopantothenoylcysteine decarboxylase/phosphopantothenate--cysteine ligase	BN194_18080-90	CoaBC	Cofactor-related metabolism	2.5	pantothenate/CoA biosynthesis	YP_006751875	K0MW49
2.5	Cofactor-related metabolism	0.582364		0.366305		-0.207458		CoaA	-0.55315	-0.230274	-0.195462	0.036376	0.463621	1.59753	-0.34359	-0.99298	2.29274	-0.579055	-0.648521	-0.847237	0	23.5129	4	3	0.0992506	0.582364	0.558199	0.366305	0.0587298	-0.207458	K0N9V9	K0N9V9	>tr|K0N9V9|K0N9V9_LACCA Pantothenate kinase OS=Lactobacillus casei W56 GN=coaA PE=3 SV=1	biosynthetic process;cellular biosynthetic process;cellular metabolic process;cellular nitrogen compound metabolic process;cellular process;coenzyme A biosynthetic process;coenzyme A metabolic process;coenzyme biosynthetic process;coenzyme metabolic process;cofactor biosynthetic process;cofactor metabolic process;heterocycle metabolic process;metabolic process;nitrogen compound metabolic process;…	nucleotide binding;adenyl nucleotide binding;adenyl ribonucleotide binding;ATP binding;binding;catalytic activity;kinase activity;pantothenate kinase activity;phosphotransferase activity, alcohol group as acceptor;purine nucleotide binding;purine ribonucleoside triphosphate binding;purine ribonucleotide binding;ribonucleotide binding;transferase activity;transferase activity, transferring phospho…	cell part;cytoplasm;intracellular part	coaA	YP_006752174	308	Pantothenate kinase	BN194_21080	CoaA	Cofactor-related metabolism	2.5	pantothenate/CoA biosynthesis	YP_006752174	K0N9V9
3.1	DNA replication-related	-0.178724		-0.196274		0.286037		Hup/Hbs	1.11807	0.138554	-1.02143	0.454127	-1.40581	-0.703191	-0.271897	-0.439503	-1.12907	1.20195	1.70205	0.356144	0	33.8826	2198	11	0.48635	-0.178724	0.361177	-0.196274	0.240712	0.286037	K0MVF4	K0MVF4	>tr|K0MVF4|K0MVF4_LACCA Hup protein OS=Lactobacillus casei W56 GN=hup PE=3 SV=1	cellular component organization;cellular component organization at cellular level;cellular component organization or biogenesis;cellular component organization or biogenesis at cellular level;cellular macromolecule metabolic process;cellular metabolic process;cellular nitrogen compound metabolic process;cellular process;chromosome condensation;chromosome organization;DNA conformation change;DNA m…	binding;DNA binding;nucleic acid binding		hup	YP_006751640	91	DNA-binding protein HU	BN194_15740	Hup/Hbs	DNA replication-related	3.1	DNA topology change	YP_006751640	K0MVF4
3.1	DNA replication-related	0.456006		0.18356		0.306065		DnaN	-1.82332	-1.67729	-0.0870617	0.832171	0.954774	1.54563	-0.58671	-0.0296627	-0.185631	0.0892841	0.430619	0.537197	0	30.101	233	18	0.0181917	0.456006	0.184785	0.18356	0.0537681	0.306065	K0N6S3	K0N6S3	>tr|K0N6S3|K0N6S3_LACCA DNA polymerase III subunit beta OS=Lactobacillus casei W56 GN=dnaN PE=4 SV=1		nucleic acid binding;3'-5' exonuclease activity;binding;catalytic activity;DNA binding;DNA polymerase activity;DNA-directed DNA polymerase activity;exonuclease activity;hydrolase activity;hydrolase activity, acting on ester bonds;nuclease activity;nucleotidyltransferase activity;transferase activity;transferase activity, transferring phosphorus-containing groups	cell part;cytoplasm;DNA polymerase complex;DNA polymerase III complex;intracellular part;macromolecular complex;protein complex	dnaN	YP_006750068	379	DNA polymerase III subunit beta	BN194_00020	DnaN	DNA replication-related	3.1	DNA replication elongation	YP_006750068	K0N6S3
3.1	DNA replication-related	-0.0955105		-0.565254		0.96552	**	GyrB	0.000341725	-0.549739	0.164585	-0.319869	-0.268477	-0.278869	-1.40559	-1.0086	-0.825594	1.60474	1.46793	1.41914	0	29.0055	190	22	0.499029	-0.0955105	0.0259858	-0.565254	0.0018836	0.96552	K0N6S7	K0N6S7	>tr|K0N6S7|K0N6S7_LACCA DNA gyrase subunit A OS=Lactobacillus casei W56 GN=gyrA PE=3 SV=1	biosynthetic process;cellular biosynthetic process;cellular macromolecule biosynthetic process;cellular macromolecule metabolic process;cellular metabolic process;cellular nitrogen compound metabolic process;cellular process;DNA conformation change;DNA metabolic process;DNA replication;DNA topological change;DNA-dependent DNA replication;macromolecule biosynthetic process;macromolecule metabolic …	nucleotide binding;adenyl nucleotide binding;adenyl ribonucleotide binding;ATP binding;ATPase activity;ATPase activity, coupled;binding;catalytic activity;DNA binding;DNA topoisomerase (ATP-hydrolyzing) activity;DNA topoisomerase activity;DNA-dependent ATPase activity;hydrolase activity;hydrolase activity, acting on acid anhydrides;hydrolase activity, acting on acid anhydrides, in phosphorus-cont…	cell part;chromosome;cytoplasm;intracellular non-membrane-bounded organelle;intracellular organelle;intracellular part;non-membrane-bounded organelle;organelle	gyrA	YP_006750073	873	DNA gyrase subunit A	BN194_00070	GyrB	DNA replication-related	3.1	DNA topological change	YP_006750073	K0N6S7
3.1	DNA replication-related	0.527267		1.27552		0.135585		Ssb	0.364565	-1.75366	-0.978139	0.0201067	0.198377	-0.0100134	1.76396	1.53588	0.56383	-0.520185	-0.461215	-0.723503	0	28.65	63	7	0.239701	0.527267	0.0447822	1.27552	0.741273	0.135585	K0N1C2	K0N1C2	>tr|K0N1C2|K0N1C2_LACCA Single-stranded DNA-binding protein OS=Lactobacillus casei W56 GN=ssb PE=3 SV=1	biosynthetic process;cellular biosynthetic process;cellular macromolecule biosynthetic process;cellular macromolecule metabolic process;cellular metabolic process;cellular nitrogen compound metabolic process;cellular process;DNA metabolic process;DNA replication;macromolecule biosynthetic process;macromolecule metabolic process;metabolic process;nitrogen compound metabolic process;nucleic acid me…	binding;DNA binding;nucleic acid binding;single-stranded DNA binding;structure-specific DNA binding		ssb	YP_006750077	198	ssDNA-binding protein	BN194_00110	Ssb	DNA replication-related	3.1	DNA replication initiation; DNA repair (homologous recombination)	YP_006750077	K0N1C2
3.1	DNA replication-related	0.288264		-0.320394		-1.08445	**	GyrA	0.411119	0.328585	0.788179	1.09976	0.857241	1.14867	-0.424351	-0.14586	0.344436	-1.30423	-1.5299	-1.57366	0	28.1005	126	20	0.0349914	0.288264	0.0925099	-0.320394	0.000272369	-1.08445	K0N1B8	K0N1B8	>tr|K0N1B8|K0N1B8_LACCA DNA gyrase subunit B OS=Lactobacillus casei W56 GN=gyrB PE=3 SV=1	biosynthetic process;cellular biosynthetic process;cellular macromolecule biosynthetic process;cellular macromolecule metabolic process;cellular metabolic process;cellular nitrogen compound metabolic process;cellular process;DNA conformation change;DNA metabolic process;DNA replication;DNA topological change;DNA-dependent DNA replication;macromolecule biosynthetic process;macromolecule metabolic …	nucleotide binding;adenyl nucleotide binding;adenyl ribonucleotide binding;ATP binding;ATPase activity;ATPase activity, coupled;binding;catalytic activity;cation binding;DNA binding;DNA topoisomerase (ATP-hydrolyzing) activity;DNA topoisomerase activity;DNA-dependent ATPase activity;hydrolase activity;hydrolase activity, acting on acid anhydrides;hydrolase activity, acting on acid anhydrides, in …	cell part;chromosome;cytoplasm;intracellular non-membrane-bounded organelle;intracellular organelle;intracellular part;non-membrane-bounded organelle;organelle	gyrB	YP_006750072	653	DNA gyrase subunit B	BN194_00060	GyrA	DNA replication-related	3.1	DNA topological change	YP_006750072	K0N1B8
3.1	DNA replication-related	0.786887		-1.10011		0.522141		TopA	0.218039	-0.953748	0.549898	0.645995	1.07522	0.892384	-1.59594	-1.33768	-1.16589	0.906174	-0.146721	0.912286	0	27.5968	33	12	0.11963	0.786887	0.0509179	-1.10011	0.342991	0.522141	K0NAP0	K0NAP0	>tr|K0NAP0|K0NAP0_LACCA DNA topoisomerase 1 OS=Lactobacillus casei W56 GN=topA PE=3 SV=1	cellular macromolecule metabolic process;cellular metabolic process;cellular nitrogen compound metabolic process;cellular process;DNA conformation change;DNA metabolic process;DNA topological change;macromolecule metabolic process;metabolic process;nitrogen compound metabolic process;nucleic acid metabolic process;nucleobase-containing compound metabolic process;primary metabolic process	adenyl nucleotide binding;adenyl ribonucleotide binding;ATP binding;binding;catalytic activity;cation binding;DNA binding;DNA topoisomerase activity;DNA topoisomerase type I activity;ion binding;isomerase activity;magnesium ion binding;metal ion binding;nucleic acid binding;nucleotide binding;purine nucleotide binding;purine ribonucleoside triphosphate binding;purine ribonucleotide binding;ribonu…	cell part;chromosome;intracellular non-membrane-bounded organelle;intracellular organelle;intracellular part;non-membrane-bounded organelle;organelle	topA	YP_006751663	694	DNA topoisomerase 1	BN194_15970	TopA	DNA replication-related	3.1	DNA topological change	YP_006751663	K0NAP0
3.1	DNA replication-related	0.112886		-2.36134	**	-4.84342	**	LigA	0.783829	0.746152	0.941588	0.829936	0.879142	0.919858	-0.338812	-0.224645	-0.256751	-1.09983	-1.85097	-1.3295	0	27.0906	61	17	0.466589	0.112886	9.05677e-05	-2.36134	0.000612713	-4.84342	K0N7A9	K0N7A9	>tr|K0N7A9|K0N7A9_LACCA DNA ligase OS=Lactobacillus casei W56 GN=ligA PE=3 SV=1	biosynthetic process;cellular biosynthetic process;cellular macromolecule biosynthetic process;cellular macromolecule metabolic process;cellular metabolic process;cellular nitrogen compound metabolic process;cellular process;cellular response to stimulus;cellular response to stress;DNA metabolic process;DNA repair;DNA replication;macromolecule biosynthetic process;macromolecule metabolic process;…	nucleic acid binding;binding;catalytic activity;cation binding;DNA binding;DNA ligase (NAD+) activity;DNA ligase activity;ion binding;ligase activity;ligase activity, forming phosphoric ester bonds;metal ion binding		ligA	YP_006751259	674	DNA ligase	BN194_11930	LigA	DNA replication-related	3.1	DNA replication elongation (duplex ligation); DNA repair (double-stranded breaks)	YP_006751259	K0N7A9
3.1	DNA replication-related	0.403287		1.1643	**	1.8353	**	DnaC	-1.23651	-1.06227	-1.13457	-0.729966	-0.751532	-0.324266	0.264762	0.47311	0.527656	1.25525	1.28891	1.42942	0	26.6326	57	10	0.0214117	0.403287	7.83102e-05	1.1643	4.67976e-06	1.8353	K0MRW2	K0MRW2	>tr|K0MRW2|K0MRW2_LACCA DnaC protein OS=Lactobacillus casei W56 GN=dnaC PE=4 SV=1	biosynthetic process;cellular biosynthetic process;cellular macromolecule biosynthetic process;cellular macromolecule metabolic process;cellular metabolic process;cellular nitrogen compound metabolic process;cellular process;DNA metabolic process;DNA replication;macromolecule biosynthetic process;macromolecule metabolic process;metabolic process;nitrogen compound metabolic process;nucleic acid me…	nucleotide binding;adenyl nucleotide binding;adenyl ribonucleotide binding;ATP binding;binding;catalytic activity;DNA binding;DNA helicase activity;helicase activity;hydrolase activity;hydrolase activity, acting on acid anhydrides;hydrolase activity, acting on acid anhydrides, in phosphorus-containing anhydrides;nucleic acid binding;nucleoside-triphosphatase activity;purine nucleotide binding;pur…		dnaC	YP_006750180	462	replicative DNA helicase	BN194_01140	DnaC	DNA replication-related	3.1	DNA replication initiation	YP_006750180	K0MRW2
3.1	DNA replication-related	-0.270345		-0.466972		-1.57967	**	Obg	0.881422	0.662183	1.08435	0.14318	0.506195	0.752063	0.206566	0.52863	-0.225825	-1.55048	-2.00621	-0.982068	0	26.5745	42	10	0.129726	-0.270345	0.0477398	-0.466972	0.00172764	-1.57967	K0MVD3	K0MVD3	>tr|K0MVD3|K0MVD3_LACCA GTPase Obg OS=Lactobacillus casei W56 GN=obg PE=3 SV=1		nucleotide binding;binding;catalytic activity;cation binding;GTP binding;GTPase activity;guanyl nucleotide binding;guanyl ribonucleotide binding;hydrolase activity;hydrolase activity, acting on acid anhydrides;hydrolase activity, acting on acid anhydrides, in phosphorus-containing anhydrides;ion binding;magnesium ion binding;metal ion binding;nucleoside-triphosphatase activity;purine nucleotide b…	cell part;cytoplasm;intracellular part	obg	YP_006751610	428	checkpoint for chromosome synthesis GTP binding protein	BN194_15440	Obg	DNA replication-related	3.1	DNA replication (regulate replication via DnaA; growth responsive); ribosome assembly; regulates (p)ppGpp during exponential growth	YP_006751610	K0MVD3
3.1	DNA replication-related	0.398523		1.61565	**	0.540047	*	DnaI	-1.03704	-1.20306	-0.677608	-0.888038	-0.000676634	-0.208045	1.06634	1.56237	1.83586	-0.338319	-0.297735	0.185949	0	25.8345	29	6	0.121504	0.398523	0.000844094	1.61565	0.0228994	0.540047	K0N9E5	K0N9E5	>tr|K0N9E5|K0N9E5_LACCA DnaI protein OS=Lactobacillus casei W56 GN=dnaI PE=4 SV=1		nucleotide binding;adenyl nucleotide binding;adenyl ribonucleotide binding;ATP binding;binding;catalytic activity;hydrolase activity;hydrolase activity, acting on acid anhydrides;hydrolase activity, acting on acid anhydrides, in phosphorus-containing anhydrides;nucleoside-triphosphatase activity;purine nucleotide binding;purine ribonucleoside triphosphate binding;purine ribonucleotide binding;pyr…		dnaI	YP_006751954	312	DNA replication primosomal protein	BN194_18880	DnaI	DNA replication-related	3.1	DNA replication initiation	YP_006751954	K0N9E5
3.1	DNA replication-related	-0.0807737		-0.704309	**	-1.03264	**	DnaA	0.909047	1.12669	0.897377	1.01998	0.793197	0.598581	-0.814236	-0.382823	-0.415784	-1.78867	-0.949024	-0.994337	0	25.4887	23	6	0.290458	-0.0807737	0.000651254	-0.704309	0.00141569	-1.03264	K0N1B5	K0N1B5	>tr|K0N1B5|K0N1B5_LACCA Chromosomal replication initiator protein DnaA OS=Lactobacillus casei W56 GN=dnaA PE=3 SV=1	biological regulation;cellular macromolecule metabolic process;cellular metabolic process;cellular nitrogen compound metabolic process;cellular process;DNA metabolic process;DNA-dependent DNA replication initiation;macromolecule metabolic process;metabolic process;nitrogen compound metabolic process;nucleic acid metabolic process;nucleobase-containing compound metabolic process;primary metabolic …	nucleotide binding;adenyl nucleotide binding;adenyl ribonucleotide binding;ATP binding;binding;catalytic activity;DNA binding;DNA replication origin binding;hydrolase activity;hydrolase activity, acting on acid anhydrides;hydrolase activity, acting on acid anhydrides, in phosphorus-containing anhydrides;nucleic acid binding;nucleoside-triphosphatase activity;purine nucleotide binding;purine ribon…	cell part;cytoplasm;intracellular part	dnaA	YP_006750067	449	chromosomal replication initiator protein DnaA	BN194_00010	DnaA	DNA replication-related	3.1	DNA replication initiation	YP_006750067	K0N1B5
3.1	DNA replication-related	0.322808		-0.675132		-1.10766		ParE	-0.0195611	0.0155649	1.61827	0.234802	1.50604	1.30112	-0.680334	-0.393952	-0.297353	-1.13181	-1.24909	-0.903691	0	25.2056	11	6	0.515938	0.322808	0.145874	-0.675132	0.041101	-1.10766	K0N545	K0N545	>tr|K0N545|K0N545_LACCA DNA topoisomerase 4 subunit B OS=Lactobacillus casei W56 GN=parE PE=3 SV=1	cellular macromolecule metabolic process;cellular metabolic process;cellular nitrogen compound metabolic process;cellular process;chromosome segregation;DNA conformation change;DNA metabolic process;DNA topological change;macromolecule metabolic process;metabolic process;nitrogen compound metabolic process;nucleic acid metabolic process;nucleobase-containing compound metabolic process;primary met…	nucleotide binding;adenyl nucleotide binding;adenyl ribonucleotide binding;ATP binding;ATPase activity;ATPase activity, coupled;binding;catalytic activity;cation binding;DNA binding;DNA topoisomerase (ATP-hydrolyzing) activity;DNA topoisomerase activity;DNA-dependent ATPase activity;hydrolase activity;hydrolase activity, acting on acid anhydrides;hydrolase activity, acting on acid anhydrides, in …	cell part;chromosome;intracellular non-membrane-bounded organelle;intracellular organelle;intracellular part;non-membrane-bounded organelle;organelle	parE	YP_006751671	670	DNA topoisomerase 4 subunit B	BN194_16050	ParE	DNA replication-related	3.1	DNA topological change	YP_006751671	K0N545
3.1	DNA replication-related	0.181369		-0.85961	*	0.219268		ParC	0.126211	-0.370802	0.939674	0.212544	0.472907	1.10832	-1.87741	-1.3878	-1.24699	0.846994	0.748529	0.42783	0	24.6291	21	6	0.475407	0.181369	0.0152944	-0.85961	0.332947	0.219268	K0NAP8	K0NAP8	>tr|K0NAP8|K0NAP8_LACCA ParC protein OS=Lactobacillus casei W56 GN=parC PE=4 SV=1	cellular macromolecule metabolic process;cellular metabolic process;cellular nitrogen compound metabolic process;cellular process;DNA conformation change;DNA metabolic process;DNA topological change;macromolecule metabolic process;metabolic process;nitrogen compound metabolic process;nucleic acid metabolic process;nucleobase-containing compound metabolic process;primary metabolic process	nucleotide binding;adenyl nucleotide binding;adenyl ribonucleotide binding;ATP binding;ATPase activity;ATPase activity, coupled;binding;catalytic activity;DNA binding;DNA topoisomerase (ATP-hydrolyzing) activity;DNA topoisomerase activity;DNA-dependent ATPase activity;hydrolase activity;hydrolase activity, acting on acid anhydrides;hydrolase activity, acting on acid anhydrides, in phosphorus-cont…	cell part;chromosome;intracellular non-membrane-bounded organelle;intracellular organelle;intracellular part;non-membrane-bounded organelle;organelle	parC	YP_006751672-3	768	DNA topoisomerase 4 subunit A	BN194_16060-70	ParC	DNA replication-related	3.1	DNA topological change	YP_006751673	K0NAP8
3.1	DNA replication-related	0.514326		0.780027		-2.47698	**	DnaX	0.254388	0.0265189	0.358581	0.464855	0.76465	0.522441	1.08648	0.664241	0.575917	-1.38995	-2.05698	-1.27115	0	24.397	5	4	0.0508455	0.514326	0.0387549	0.780027	0.00247308	-2.47698	K0MXD3	K0MXD3	>tr|K0MXD3|K0MXD3_LACCA DnaX protein OS=Lactobacillus casei W56 GN=dnaX PE=4 SV=1		nucleotide binding;adenyl nucleotide binding;adenyl ribonucleotide binding;ATP binding;binding;catalytic activity;DNA binding;DNA polymerase activity;DNA-directed DNA polymerase activity;hydrolase activity;hydrolase activity, acting on acid anhydrides;hydrolase activity, acting on acid anhydrides, in phosphorus-containing anhydrides;nucleic acid binding;nucleoside-triphosphatase activity;nucleoti…	cell part;DNA polymerase complex;DNA polymerase III complex;intracellular part;macromolecular complex;protein complex	dnaX	YP_006752465	578	DNA polymerase III subunit gamma/tau	BN194_23990	DnaX	DNA replication-related	3.1	DNA replication elongation	YP_006752465	K0MXD3
3.1	DNA replication-related	0.0589377		-1.59455	*	-0.102383		ParC	0.048582	0.725467	0.787539	0.882177	0.430391	0.473775	-0.779461	-1.3227	-2.41693	0.320883	0.431845	0.418433	0	24.3534	13	2	0.800169	0.0589377	0.0194747	-1.59455	0.61533	-0.102383	K0N4Y8	K0N4Y8	>tr|K0N4Y8|K0N4Y8_LACCA Uncharacterized protein OS=Lactobacillus casei W56 GN=BN194_16060 PE=4 SV=1	cellular macromolecule metabolic process;cellular metabolic process;cellular nitrogen compound metabolic process;cellular process;DNA conformation change;DNA metabolic process;DNA topological change;macromolecule metabolic process;metabolic process;nitrogen compound metabolic process;nucleic acid metabolic process;nucleobase-containing compound metabolic process;primary metabolic process	nucleotide binding;adenyl nucleotide binding;adenyl ribonucleotide binding;ATP binding;ATPase activity;ATPase activity, coupled;binding;catalytic activity;DNA binding;DNA topoisomerase (ATP-hydrolyzing) activity;DNA topoisomerase activity;DNA-dependent ATPase activity;hydrolase activity;hydrolase activity, acting on acid anhydrides;hydrolase activity, acting on acid anhydrides, in phosphorus-cont…			YP_006751672-3	768	DNA topoisomerase 4 subunit A	BN194_16060-70	ParC	DNA replication-related	3.1	DNA topological change	YP_006751673	K0N4Y8
3.1	DNA replication-related	0.642344		0.117524		0.00257683		YrvN	-0.380097	-0.98404	-0.148686	0.522177	1.38112	1.68197	-0.364055	-0.391708	0.175692	-2.06186	0.535362	0.0341308	0	23.0213	4	4	0.0164675	0.642344	0.372676	0.117524	0.993866	0.00257683	K0N4M1	K0N4M1	>tr|K0N4M1|K0N4M1_LACCA YrvN protein OS=Lactobacillus casei W56 GN=yrvN PE=4 SV=1	biosynthetic process;cellular biosynthetic process;cellular macromolecule biosynthetic process;cellular macromolecule metabolic process;cellular metabolic process;cellular nitrogen compound metabolic process;cellular process;DNA metabolic process;DNA replication;macromolecule biosynthetic process;macromolecule metabolic process;metabolic process;nitrogen compound metabolic process;nucleic acid me…	nucleotide binding;adenyl nucleotide binding;adenyl ribonucleotide binding;ATP binding;binding;catalytic activity;DNA binding;hydrolase activity;hydrolase activity, acting on acid anhydrides;hydrolase activity, acting on acid anhydrides, in phosphorus-containing anhydrides;nucleic acid binding;nucleoside-triphosphatase activity;purine nucleotide binding;purine ribonucleoside triphosphate binding;…		yrvN	YP_006751456	445	recombination factor Holliday junction-associated protein	BN194_13900	YrvN	DNA replication-related	3.1	DNA replication (Holliday junction)	YP_006751456	K0N4M1
3.1	DNA replication-related	0.891714		1.69894	*	1.95834	**	DnaB	-1.24858	-1.90075	-0.672243	-1.14115	0.313827	0.00223848	0.363889	0.710455	0.813151	0.731781	0.805662	1.22172	0	21.9664	12	2	0.152966	0.891714	0.0074485	1.69894	0.00474415	1.95834	K0MW99	K0MW99	>tr|K0MW99|K0MW99_LACCA Uncharacterized protein OS=Lactobacillus casei W56 GN=BN194_18890 PE=4 SV=1		catalytic activity;helicase activity;hydrolase activity;hydrolase activity, acting on acid anhydrides;hydrolase activity, acting on acid anhydrides, in phosphorus-containing anhydrides;nucleoside-triphosphatase activity;pyrophosphatase activity		BN194_18890	YP_006751955	448	chromosome replication initiation / membrane attachment protein	BN194_18890	DnaB	DNA replication-related	3.1	DNA replication initiation	YP_006751955	K0MW99
3.2	DNA repair/recombination	0.0592295		-0.378734		-0.599851	*	PcrA	1.41119	0.312371	0.421141	1.23861	0.730994	0.72779	-0.483845	-1.1142	0.208655	-1.00948	-1.77507	-0.668156	0	27.9979	106	20	0.66015	0.0592295	0.0852532	-0.378734	0.0175943	-0.599851	K0N9W3	K0N9W3	>tr|K0N9W3|K0N9W3_LACCA DNA helicase OS=Lactobacillus casei W56 GN=helD PE=4 SV=1		nucleotide binding;adenyl nucleotide binding;adenyl ribonucleotide binding;ATP binding;ATPase activity;ATPase activity, coupled;ATP-dependent DNA helicase activity;ATP-dependent helicase activity;binding;catalytic activity;DNA binding;DNA helicase activity;DNA-dependent ATPase activity;helicase activity;hydrolase activity;hydrolase activity, acting on acid anhydrides;hydrolase activity, acting on…		helD	YP_006752179	780	DNA helicase IV	BN194_21130	PcrA	DNA repair/recombination	3.2	nucleotide excision, mismatch repair	YP_006752179	K0N9W3
3.2	DNA repair/recombination	0.139219		-0.247348		-0.736409	**	YtxK	0.386537	0.810902	0.562214	0.526839	1.09596	1.29714	-0.52628	0.00933779	0.215132	-1.41088	-1.49931	-1.46759	0	27.9719	100	12	0.21317	0.139219	0.0531764	-0.247348	8.36488e-05	-0.736409	K0N791	K0N791	>tr|K0N791|K0N791_LACCA YtxK protein OS=Lactobacillus casei W56 GN=ytxK PE=4 SV=1	nucleobase-containing compound metabolic process;biological regulation;cellular macromolecule metabolic process;cellular metabolic process;cellular nitrogen compound metabolic process;cellular process;DNA alkylation;DNA metabolic process;DNA methylation;DNA modification;macromolecule metabolic process;macromolecule methylation;macromolecule modification;metabolic process;methylation;nitrogen comp…	nucleic acid binding;binding;catalytic activity;DNA binding;methyltransferase activity;N-methyltransferase activity;transferase activity;transferase activity, transferring one-carbon groups		ytxK	YP_006751234	336	adenine-specific DNA methylase	BN194_11680	YtxK	DNA repair/recombination	3.2	DNA repair-related	YP_006751234	K0N791
3.2	DNA repair/recombination	-0.230436		-2.26174	**	-3.4133		PolA	0.814452	0.68597	0.961803	0.714625	0.691663	0.671626	-0.466874	-0.46205	-0.380887	-0.504101	-0.14778	-2.57845	0	27.1241	51	18	0.187397	-0.230436	0.0001184	-2.26174	0.0674776	-3.4133	K0N9E7	K0N9E7	>tr|K0N9E7|K0N9E7_LACCA PolA protein OS=Lactobacillus casei W56 GN=polA PE=3 SV=1		nucleic acid binding;3'-5' exonuclease activity;binding;catalytic activity;DNA binding;DNA polymerase activity;DNA-directed DNA polymerase activity;exonuclease activity;hydrolase activity;hydrolase activity, acting on ester bonds;nuclease activity;nucleotidyltransferase activity;transferase activity;transferase activity, transferring phosphorus-containing groups		polA	YP_006751959	902	DNA polymerase I	BN194_18930	PolA	DNA repair/recombination	3.2	DNA repair (multiple roles)	YP_006751959	K0N9E7
3.2	DNA repair/recombination	-0.0203787		-1.30776	**	-1.94381	**	PcrA	0.819107	0.765891	1.17635	0.866885	0.797325	1.02834	-0.856123	-0.276598	-0.520649	-1.20964	-1.21217	-1.37871	0	26.6438	46	13	0.88273	-0.0203787	0.00225126	-1.30776	9.93592e-05	-1.94381	K0N9Z6	K0N9Z6	>tr|K0N9Z6|K0N9Z6_LACCA DNA helicase OS=Lactobacillus casei W56 GN=pcrA PE=4 SV=1	cellular macromolecule metabolic process;cellular metabolic process;cellular nitrogen compound metabolic process;cellular process;DNA conformation change;DNA duplex unwinding;DNA geometric change;DNA metabolic process;DNA unwinding involved in replication;macromolecule metabolic process;metabolic process;nitrogen compound metabolic process;nucleic acid metabolic process;nucleobase-containing comp…	nucleotide binding;adenyl nucleotide binding;adenyl ribonucleotide binding;ATP binding;ATPase activity;ATPase activity, coupled;ATP-dependent DNA helicase activity;ATP-dependent helicase activity;binding;catalytic activity;DNA binding;DNA helicase activity;DNA-dependent ATPase activity;helicase activity;hydrolase activity;hydrolase activity, acting on acid anhydrides;hydrolase activity, acting on…	cell part;cytoplasm;intracellular part	pcrA	YP_006751258	751	ATP-dependent DNA helicase	BN194_11920	PcrA	DNA repair/recombination	3.2	DNA repair (Uvr excision repair complex; mismatch; SOS response)	YP_006751258	K0N9Z6
3.2	DNA repair/recombination	-0.157368		0.526084		0.784873	*	UvrA	-0.899273	-1.24287	0.236871	-1.24177	-1.02578	-0.677373	-0.241219	1.00373	0.807749	0.715872	1.38107	1.18299	0	26.604	36	16	0.507249	-0.157368	0.121521	0.526084	0.0240801	0.784873	K0N3J2	K0N3J2	>tr|K0N3J2|K0N3J2_LACCA UvrABC system protein A OS=Lactobacillus casei W56 GN=uvrA PE=3 SV=1	cell communication;cellular macromolecule metabolic process;cellular metabolic process;cellular nitrogen compound metabolic process;cellular process;cellular response to external stimulus;cellular response to extracellular stimulus;cellular response to stimulus;cellular response to stress;DNA metabolic process;DNA repair;macromolecule metabolic process;metabolic process;nitrogen compound metaboli…	nucleotide binding;adenyl nucleotide binding;adenyl ribonucleotide binding;ATP binding;ATPase activity;binding;catalytic activity;cation binding;deoxyribonuclease activity;DNA binding;endodeoxyribonuclease activity;endonuclease activity;excinuclease ABC activity;hydrolase activity;hydrolase activity, acting on acid anhydrides;hydrolase activity, acting on acid anhydrides, in phosphorus-containing…	cell part;cytoplasm;excinuclease repair complex;intracellular part;macromolecular complex;protein complex	uvrA	YP_006751111	963	excinuclease ATPase subunit A	BN194_10450	UvrA	DNA repair/recombination	3.2	DNA repair (Uvr excision repair complex; SOS response)	YP_006751111	K0N3J2
3.2	DNA repair/recombination	0.355672		0.135876		-2.53894		RecA	0.523766	0.233687	0.23982	0.471668	0.671526	0.547061	0.31214	0.466309	0.483561	-0.453171	-0.570372	-2.926	0	26.5743	44	9	0.108228	0.355672	0.467808	0.135876	0.11184	-2.53894	K0N8P0	K0N8P0	>tr|K0N8P0|K0N8P0_LACCA Protein RecA OS=Lactobacillus casei W56 GN=recA_2 PE=3 SV=1	cell communication;cellular macromolecule metabolic process;cellular metabolic process;cellular nitrogen compound metabolic process;cellular process;cellular response to external stimulus;cellular response to extracellular stimulus;cellular response to stimulus;cellular response to stress;DNA metabolic process;DNA recombination;DNA repair;macromolecule metabolic process;metabolic process;nitrogen…	nucleotide binding;adenyl nucleotide binding;adenyl ribonucleotide binding;ATP binding;ATPase activity;ATPase activity, coupled;binding;catalytic activity;damaged DNA binding;DNA binding;DNA-dependent ATPase activity;hydrolase activity;hydrolase activity, acting on acid anhydrides;hydrolase activity, acting on acid anhydrides, in phosphorus-containing anhydrides;nucleic acid binding;nucleoside-tr…	cell part;cytoplasm;intracellular part	recA_2	YP_006752831	423	DNA recombinase RecA	BN194_27650	RecA	DNA repair/recombination	3.2	DNA repair (homologous recombination; SOS response)	YP_006752831	K0N8P0
3.2	DNA repair/recombination	0.395592		1.86942	**	-0.329549		UvrB	-0.342905	-0.816052	-0.463991	-0.3135	-0.0339205	0.0513412	1.47222	1.33614	1.83897	-0.67707	-0.990879	-1.06035	0	26.3291	40	17	0.069559	0.395592	0.00053738	1.86942	0.116503	-0.329549	K0MU09	K0MU09	>tr|K0MU09|K0MU09_LACCA UvrABC system protein B OS=Lactobacillus casei W56 GN=uvrB PE=3 SV=1	cell communication;cellular macromolecule metabolic process;cellular metabolic process;cellular nitrogen compound metabolic process;cellular process;cellular response to external stimulus;cellular response to extracellular stimulus;cellular response to stimulus;cellular response to stress;DNA metabolic process;DNA repair;macromolecule metabolic process;metabolic process;nitrogen compound metaboli…	nucleotide binding;adenyl nucleotide binding;adenyl ribonucleotide binding;ATP binding;binding;catalytic activity;deoxyribonuclease activity;DNA binding;endodeoxyribonuclease activity;endonuclease activity;excinuclease ABC activity;helicase activity;hydrolase activity;hydrolase activity, acting on acid anhydrides;hydrolase activity, acting on acid anhydrides, in phosphorus-containing anhydrides;h…	cell part;cytoplasm;intracellular part	uvrB	YP_006751110	671	excinuclease ATPase subunit B	BN194_10440	UvrB	DNA repair/recombination	3.2	DNA repair (Uvr excision repair complex; SOS response)	YP_006751110	K0MU09
3.2	DNA repair/recombination	0.231303		-2.25916	**	-4.25099	*	MutS	0.797481	0.706094	0.848476	0.864317	0.861362	0.972954	-0.380487	-0.258497	-0.394082	-1.92634	-1.51761	-0.573668	0	25.8566	22	10	0.105932	0.231303	4.68962e-05	-2.25916	0.00620183	-4.25099	K0NBY9	K0NBY9	>tr|K0NBY9|K0NBY9_LACCA DNA mismatch repair protein MutS OS=Lactobacillus casei W56 GN=mutS PE=3 SV=1	cellular macromolecule metabolic process;cellular metabolic process;cellular nitrogen compound metabolic process;cellular process;cellular response to stimulus;cellular response to stress;DNA metabolic process;DNA repair;macromolecule metabolic process;metabolic process;mismatch repair;nitrogen compound metabolic process;nucleic acid metabolic process;nucleobase-containing compound metabolic proc…	adenyl nucleotide binding;adenyl ribonucleotide binding;ATP binding;binding;damaged DNA binding;DNA binding;double-stranded DNA binding;mismatched DNA binding;nucleic acid binding;nucleotide binding;purine nucleotide binding;purine ribonucleoside triphosphate binding;purine ribonucleotide binding;ribonucleotide binding;structure-specific DNA binding		mutS	YP_006752438	860	recombination and DNA strand exchange inhibitor	BN194_23720	MutS	DNA repair/recombination	3.2	DNA repair (mismatch)	YP_006752438	K0NBY9
3.2	DNA repair/recombination	0.439288		1.14573		-1.02861		UvrA2	-0.407704	-0.648279	0.574573	0.0158983	0.538464	0.484508	1.03451	1.21783	1.23139	-1.41747	-1.17468	-1.44904	0	25.7378	19	7	0.283253	0.439288	0.0252621	1.14573	0.0365532	-1.02861	K0NAH3	K0NAH3	>tr|K0NAH3|K0NAH3_LACCA UvrA_2 protein OS=Lactobacillus casei W56 GN=uvrA_2 PE=3 SV=1		nucleotide binding;adenyl nucleotide binding;adenyl ribonucleotide binding;ATP binding;ATPase activity;binding;catalytic activity;hydrolase activity;hydrolase activity, acting on acid anhydrides;hydrolase activity, acting on acid anhydrides, in phosphorus-containing anhydrides;nucleoside-triphosphatase activity;purine nucleotide binding;purine ribonucleoside triphosphate binding;purine ribonucleo…		uvrA_2	YP_006751558	760	excinuclease ATPase subunit A	BN194_14920	UvrA2	DNA repair/recombination	3.2	DNA repair (Uvr excision repair complex; SOS response)	YP_006751558	K0NAH3
3.2	DNA repair/recombination	-0.491026		-3.17844	**	-3.941	**	YqgF	0.995874	1.0437	1.10824	0.658047	0.764435	0.912947	-1.02087	-0.212045	-0.877891	-0.798295	-1.41288	-1.16126	0	25.6676	23	8	0.028498	-0.491026	0.00222271	-3.17844	0.000277693	-3.941	K0N972	K0N972	>tr|K0N972|K0N972_LACCA Putative Holliday junction resolvase OS=Lactobacillus casei W56 GN=BN194_08520 PE=3 SV=1	cellular macromolecule metabolic process;cellular metabolic process;cellular nitrogen compound metabolic process;cellular process;cellular response to stimulus;cellular response to stress;DNA metabolic process;DNA recombination;DNA repair;macromolecule metabolic process;metabolic process;nitrogen compound metabolic process;nucleic acid metabolic process;nucleobase-containing compound metabolic pr…	nucleic acid binding;binding;catalytic activity;hydrolase activity;hydrolase activity, acting on ester bonds;nuclease activity	cell part;cytoplasm;intracellular part	BN194_08520	YP_006750918	144	Holliday junction resolvase, Rnase_H_YqgF family	BN194_08520	YqgF	DNA repair/recombination	3.2	DNA repair	YP_006750918	K0N972
3.2	DNA repair/recombination	0.476269		-0.432129		-2.90723	**	Ung	0.594299	0.328169	0.601031	0.558022	1.08531	0.893889	0.118072	0.560315	-0.0746605	-1.17505	-1.95374	-1.53566	0	25.1992	20	3	0.13111	0.476269	0.215089	-0.432129	0.0010441	-2.90723	K0N758	K0N758	>tr|K0N758|K0N758_LACCA Uracil-DNA glycosylase OS=Lactobacillus casei W56 GN=ung PE=3 SV=1	base-excision repair;cellular macromolecule metabolic process;cellular metabolic process;cellular nitrogen compound metabolic process;cellular process;cellular response to stimulus;cellular response to stress;DNA metabolic process;DNA repair;macromolecule metabolic process;metabolic process;nitrogen compound metabolic process;nucleic acid metabolic process;nucleobase-containing compound metabolic…	catalytic activity;DNA N-glycosylase activity;hydrolase activity;hydrolase activity, acting on glycosyl bonds;hydrolase activity, hydrolyzing N-glycosyl compounds;uracil DNA N-glycosylase activity	cell part;cytoplasm;intracellular part	ung	YP_006751199	228	uracil-DNA glycosylase	BN194_11330	Ung	DNA repair/recombination	3.2	DNA repair (base excision)	YP_006751199	K0N758
3.2	DNA repair/recombination	-0.0623633		-1.05849		-0.318549		RecR	0.0143796	0.548845	0.521813	0.0176654	0.175147	0.704185	-0.135644	0.332904	-2.30383	0.824923	0.979615	-1.68	0	25.1358	20	2	0.828305	-0.0623633	0.269448	-1.05849	0.734192	-0.318549	K0NC03	K0NC03	>tr|K0NC03|K0NC03_LACCA Recombination protein RecR OS=Lactobacillus casei W56 GN=recR PE=3 SV=1	cellular macromolecule metabolic process;cellular metabolic process;cellular nitrogen compound metabolic process;cellular process;cellular response to stimulus;cellular response to stress;DNA metabolic process;DNA recombination;DNA repair;macromolecule metabolic process;metabolic process;nitrogen compound metabolic process;nucleic acid metabolic process;nucleobase-containing compound metabolic pr…	binding;cation binding;DNA binding;ion binding;metal ion binding;nucleic acid binding		recR	YP_006752463	212	recombinational DNA repair protein	BN194_23970	RecR	DNA repair/recombination	3.2	DNA repair (homologous recombination)	YP_006752463	K0NC03
3.2	DNA repair/recombination	0.758848		-0.455424		-2.57008	*	MutS2	0.490554	0.265684	0.490288	0.839345	0.982812	1.09365	-0.105551	0.194036	0.156218	-1.76794	-1.99062	-0.648473	0	24.8217	21	9	0.00609564	0.758848	0.0500884	-0.455424	0.0111094	-2.57008	K0N359	K0N359	>tr|K0N359|K0N359_LACCA Endonuclease MutS2 OS=Lactobacillus casei W56 GN=mutS2 PE=3 SV=1	biological regulation;cellular macromolecule metabolic process;cellular metabolic process;cellular nitrogen compound metabolic process;cellular process;cellular response to stimulus;cellular response to stress;DNA metabolic process;DNA repair;macromolecule metabolic process;metabolic process;mismatch repair;negative regulation of biological process;negative regulation of cellular metabolic proces…	nucleotide binding;adenyl nucleotide binding;adenyl ribonucleotide binding;ATP binding;ATPase activity;binding;catalytic activity;DNA binding;double-stranded DNA binding;endonuclease activity;hydrolase activity;hydrolase activity, acting on acid anhydrides;hydrolase activity, acting on acid anhydrides, in phosphorus-containing anhydrides;hydrolase activity, acting on ester bonds;mismatched DNA bi…		mutS2	YP_006750922	786	recombination and DNA strand exchange inhibitor	BN194_08560	MutS2	DNA repair/recombination	3.2	DNA repair (mismatch)	YP_006750922	K0N359
3.2	DNA repair/recombination	0.711772		2.279	*	0.564419		RecG	-1.48913	-0.730514	-0.507711	-0.398767	-0.162823	0.0183722	0.462429	1.87169	1.93183	-0.415462	-0.377746	-0.202174	0	24.5793	11	4	0.085685	0.711772	0.014505	2.279	0.130596	0.564419	K0N5S7	K0N5S7	>tr|K0N5S7|K0N5S7_LACCA RecG protein OS=Lactobacillus casei W56 GN=recG PE=4 SV=1	cellular macromolecule metabolic process;cellular metabolic process;cellular nitrogen compound metabolic process;cellular process;cellular response to stimulus;cellular response to stress;DNA metabolic process;DNA recombination;DNA repair;macromolecule metabolic process;metabolic process;nitrogen compound metabolic process;nucleic acid metabolic process;nucleobase-containing compound metabolic pr…	nucleotide binding;adenyl nucleotide binding;adenyl ribonucleotide binding;ATP binding;ATPase activity;ATPase activity, coupled;ATP-dependent DNA helicase activity;ATP-dependent helicase activity;binding;catalytic activity;DNA helicase activity;DNA-dependent ATPase activity;helicase activity;hydrolase activity;hydrolase activity, acting on acid anhydrides;hydrolase activity, acting on acid anhydr…		recG	YP_006751861	721	ATP-dependent DNA helicase RecG	BN194_17950	RecG	DNA repair/recombination	3.2	DNA repair (homologous recombination)	YP_006751861	K0N5S7
3.2	DNA repair/recombination	0.3036		-1.54469	*	-2.13149	*	UvrA3	0.549597	0.527447	1.13038	0.512255	1.15592	1.33411	-0.9418	-0.720149	-0.174755	-1.69025	-0.676044	-1.0067	0	24.2568	9	5	0.451903	0.3036	0.0110656	-1.54469	0.00653229	-2.13149	K0N8M1	K0N8M1	>tr|K0N8M1|K0N8M1_LACCA UvrA_3 protein OS=Lactobacillus casei W56 GN=uvrA_3 PE=4 SV=1				uvrA_3	YP_006752816	842	excinuclease ATPase subunit A	BN194_27500	UvrA3	DNA repair/recombination	3.2	DNA repair (Uvr excision repair complex; SOS response)	YP_006752816	K0N8M1
3.2	DNA repair/recombination	0.503723		-0.218539		-2.01802	**	XseA	0.209579	0.431092	0.616878	0.784426	0.694795	1.24057	0.13191	0.129662	0.361586	-1.90255	-0.94369	-1.75426	0	24.1871	7	5	0.0770969	0.503723	0.207116	-0.218539	0.00366643	-2.01802	K0N5U4	K0N5U4	>tr|K0N5U4|K0N5U4_LACCA Exodeoxyribonuclease 7 large subunit OS=Lactobacillus casei W56 GN=xseA PE=3 SV=1		nucleic acid binding;binding;catalytic activity;deoxyribonuclease activity;exodeoxyribonuclease activity;exodeoxyribonuclease activity, producing 5'-phosphomonoesters;exodeoxyribonuclease VII activity;exonuclease activity;exonuclease activity, active with either ribo- or deoxyribonucleic acids and producing 5'-phosphomonoesters;hydrolase activity;hydrolase activity, acting on ester bonds;nuclease…	cell part;cytoplasm;exodeoxyribonuclease VII complex;intracellular part;macromolecular complex;protein complex	xseA	YP_006751886	449	exonuclease VII, large subunit	BN194_18200	XseA	DNA repair/recombination	3.2	DNA repair (mismatch)	YP_006751886	K0N5U4
3.6	tRNA/Ribosome assembly/processing	0.194883		1.51327	*	-0.577886		Cca	-0.241645	-0.946409	0.175732	0.00026327	-0.0489248	-0.265473	1.64861	1.21431	1.54619	-1.02184	-1.33973	-0.721085	0	25.814	13	6	0.528357	0.194883	0.00686934	1.51327	0.137964	-0.577886	K0NAM4	K0NAM4	>tr|K0NAM4|K0NAM4_LACCA CCA-adding enzyme OS=Lactobacillus casei W56 GN=cca PE=3 SV=1	cellular macromolecule metabolic process;cellular metabolic process;cellular nitrogen compound metabolic process;cellular process;macromolecule metabolic process;metabolic process;ncRNA 3'-end processing;ncRNA metabolic process;ncRNA processing;nitrogen compound metabolic process;nucleic acid metabolic process;nucleobase-containing compound metabolic process;primary metabolic process;RNA 3'-end p…	tRNA binding;adenyl nucleotide binding;adenyl ribonucleotide binding;adenylyltransferase activity;ATP binding;binding;catalytic activity;cation binding;cytidylyltransferase activity;ion binding;magnesium ion binding;metal ion binding;nucleic acid binding;nucleotide binding;nucleotidyltransferase activity;purine nucleotide binding;purine ribonucleoside triphosphate binding;purine ribonucleotide bi…		cca	YP_006751643	398	tRNA CCA-pyrophosphorylase	BN194_15770	Cca	tRNA/Ribosome assembly/processing	3.6	tRNA modification	YP_006751643	K0NAM4
3.6	tRNA/Ribosome assembly/processing	0.456725		-1.09166	*	-0.519102		CshA	0.313804	-0.00714436	1.07605	1.11001	1.23499	1.22663	-1.47404	-1.13211	-1.24304	-0.571983	-0.346362	-0.186803	0	28.5271	163	20	0.0872861	0.456725	0.00660435	-1.09166	0.0713369	-0.519102	K0N8C7	K0N8C7	>tr|K0N8C7|K0N8C7_LACCA DEAD-box ATP-dependent RNA helicase CshA OS=Lactobacillus casei W56 GN=cshA PE=3 SV=1		nucleotide binding;adenyl nucleotide binding;adenyl ribonucleotide binding;ATP binding;ATPase activity;ATPase activity, coupled;ATP-dependent helicase activity;binding;catalytic activity;helicase activity;hydrolase activity;hydrolase activity, acting on acid anhydrides;hydrolase activity, acting on acid anhydrides, in phosphorus-containing anhydrides;nucleic acid binding;nucleoside-triphosphatase…		cshA	YP_006752736	502	DEAD/DEAH box helicase	BN194_26700	CshA	tRNA/Ribosome assembly/processing	3.6	ribosome processing (LSU); RNA chaperone	YP_006752736	K0N8C7
3.6	tRNA/Ribosome assembly/processing	0.481637		-0.621013		1.25499	**	CshB	-0.203272	-0.786829	-0.14066	0.455978	0.271781	0.0941852	-1.36091	-1.44433	-0.8433	1.60268	1.03773	1.31695	0	27.0878	92	11	0.0477842	0.481637	0.0394975	-0.621013	0.00295704	1.25499	K0N356	K0N356	>tr|K0N356|K0N356_LACCA DEAD-box ATP-dependent RNA helicase CshB OS=Lactobacillus casei W56 GN=cshB PE=3 SV=1		nucleotide binding;adenyl nucleotide binding;adenyl ribonucleotide binding;ATP binding;binding;catalytic activity;helicase activity;hydrolase activity;hydrolase activity, acting on acid anhydrides;hydrolase activity, acting on acid anhydrides, in phosphorus-containing anhydrides;nucleic acid binding;nucleoside-triphosphatase activity;purine nucleotide binding;purine ribonucleoside triphosphate bi…		cshB	YP_006750912	448	DEAD/DEAH box helicase	BN194_08460	CshB	tRNA/Ribosome assembly/processing	3.6	ribosome processing (LSU); RNA chaperone	YP_006750912	K0N356
3.6	tRNA/Ribosome assembly/processing	0.415419		0.200919		-0.516403		Der	-0.333883	-0.60409	0.747585	0.756548	0.722178	1.49656	0.153688	0.267888	0.91913	-1.27677	-1.38642	-1.46241	0	26.2819	39	7	0.0947617	0.415419	0.344762	0.200919	0.0345224	-0.516403	K0MW90	K0MW90	>tr|K0MW90|K0MW90_LACCA YqeH protein OS=Lactobacillus casei W56 GN=yqeH PE=4 SV=1		binding;GTP binding;guanyl nucleotide binding;guanyl ribonucleotide binding;nucleotide binding;purine nucleotide binding;purine ribonucleoside triphosphate binding;purine ribonucleotide binding;ribonucleotide binding		yqeH	YP_006751940	409	ribosome biogenesis GTP-binding protein	BN194_18740	Der	tRNA/Ribosome assembly/processing	3.6	ribosome processing (SSU)	YP_006751940	K0MW90
3.6	tRNA/Ribosome assembly/processing	0.178511		-0.211622		-1.79414	**	Dus1	0.515861	0.487655	0.61071	0.661718	0.957163	0.626145	0.345436	-0.223287	0.744276	-1.74341	-1.78049	-1.20178	0	25.7546	34	6	0.131928	0.178511	0.428465	-0.211622	0.000377125	-1.79414	K0MXV9	K0MXV9	>tr|K0MXV9|K0MXV9_LACCA tRNA-dihydrouridine synthase OS=Lactobacillus casei W56 GN=dus1 PE=3 SV=1		catalytic activity;binding;coenzyme binding;cofactor binding;flavin adenine dinucleotide binding;oxidoreductase activity;oxidoreductase activity, acting on the CH-CH group of donors;tRNA dihydrouridine synthase activity		dus1	YP_006752705	336	tRNA-dihydrouridine synthase 1	BN194_26390	Dus1	tRNA/Ribosome assembly/processing	3.6	tRNA modification	YP_006752705	K0MXV9
3.6	tRNA/Ribosome assembly/processing	0.205035		2.58032	**	0.0893542		EngA	-0.639231	-0.772911	-0.488288	-0.463541	-0.4392	-0.455506	1.57893	1.69098	1.65291	-0.842433	-0.475888	-0.345826	0	28.367	86	14	0.0936945	0.205035	1.36481e-05	2.58032	0.667045	0.0893542	K0N8E1	K0N8E1	>tr|K0N8E1|K0N8E1_LACCA GTPase Der OS=Lactobacillus casei W56 GN=der PE=3 SV=1	cellular component biogenesis;cellular component biogenesis at cellular level;cellular component organization or biogenesis;cellular component organization or biogenesis at cellular level;cellular process;ribonucleoprotein complex biogenesis;ribosome biogenesis	binding;GTP binding;guanyl nucleotide binding;guanyl ribonucleotide binding;nucleotide binding;purine nucleotide binding;purine ribonucleoside triphosphate binding;purine ribonucleotide binding;ribonucleotide binding		der	YP_006751639	435	ribosome GTP binding protein	BN194_15730	EngA	tRNA/Ribosome assembly/processing	3.6	ribosome processing (LSU)	YP_006751639	K0N8E1
3.6	tRNA/Ribosome assembly/processing	-0.100918		0.225809		-1.9867	**	Hpf	0.881112	0.305477	0.25656	0.738635	0.496011	-0.104399	0.869978	0.702417	0.570882	-1.21275	-1.55661	-1.94732	0	30.3692	151	9	0.76147	-0.100918	0.34548	0.225809	0.00215407	-1.9867	K0N3F2	K0N3F2	>tr|K0N3F2|K0N3F2_LACCA Uncharacterized protein OS=Lactobacillus casei W56 GN=BN194_10150 PE=4 SV=1	metabolic process;primary metabolic process			BN194_10150	YP_006751081	185	ribosome-associated sigma 54 modulation protein	BN194_10150	Hpf	tRNA/Ribosome assembly/processing	3.6	ribosome-associated (stabilisation); attenuates translation	YP_006751081	K0N3F2
3.6	tRNA/Ribosome assembly/processing	-0.151601		0.0815678		-2.80706	**	MnmA	0.50334	0.548676	0.653028	0.299188	0.463769	0.582714	0.581834	0.691193	0.625374	-1.65118	-1.68801	-1.60993	0	28.2101	87	14	0.268861	-0.151601	0.302745	0.0815678	1.51043e-06	-2.80706	K0N844	K0N844	>tr|K0N844|K0N844_LACCA tRNA-specific 2-thiouridylase MnmA OS=Lactobacillus casei W56 GN=mnmA PE=3 SV=1	cellular macromolecule metabolic process;cellular metabolic process;cellular nitrogen compound metabolic process;cellular process;macromolecule metabolic process;macromolecule modification;metabolic process;ncRNA metabolic process;ncRNA processing;nitrogen compound metabolic process;nucleic acid metabolic process;nucleobase-containing compound metabolic process;primary metabolic process;RNA metab…	tRNA binding;adenyl nucleotide binding;adenyl ribonucleotide binding;ATP binding;binding;catalytic activity;nucleic acid binding;nucleotide binding;purine nucleotide binding;purine ribonucleoside triphosphate binding;purine ribonucleotide binding;ribonucleotide binding;RNA binding;sulfurtransferase activity;transferase activity;transferase activity, transferring sulfur-containing groups	cell part;cytoplasm;intracellular part	mnmA	YP_006751559	377	tRNA-specific 2-thiouridylase	BN194_14930	MnmA	tRNA/Ribosome assembly/processing	3.6	tRNA modification	YP_006751559	K0N844
3.6	tRNA/Ribosome assembly/processing	1.79829		2.41029	*	-0.608032		MnmG	-1.41794	-0.23315	-0.245706	0.374491	0.69446	0.823672	1.06515	1.20185	0.915233	-1.77259	-0.585743	-0.819728	0	24.065	9	4	0.038241	1.79829	0.0135107	2.41029	0.4693	-0.608032	K0MYX4	K0MYX4	>tr|K0MYX4|K0MYX4_LACCA tRNA uridine 5-carboxymethylaminomethyl modification enzyme MnmG OS=Lactobacillus casei W56 GN=mnmG PE=3 SV=1	cellular macromolecule metabolic process;cellular metabolic process;cellular nitrogen compound metabolic process;cellular process;macromolecule metabolic process;macromolecule modification;metabolic process;ncRNA metabolic process;ncRNA processing;nitrogen compound metabolic process;nucleic acid metabolic process;nucleobase-containing compound metabolic process;oxidation-reduction process;primary…	binding;coenzyme binding;cofactor binding;flavin adenine dinucleotide binding	cell part;cytoplasm;intracellular part	mnmG	YP_006753125	639	tRNA uridine 5-carboxymethylaminomethyl modification enzyme MnmG	BN194_30590	MnmG	tRNA/Ribosome assembly/processing	3.6	tRNA modification (translation proofread)	YP_006753125	K0MYX4
3.6	tRNA/Ribosome assembly/processing	0.131481		-0.901407	*	-1.90935	**	PrmA	0.939187	0.686245	0.699978	1.07726	0.893711	0.810904	-0.376746	0.0359585	-0.46322	-1.37683	-1.51198	-1.41446	0	25.9641	22	5	0.25199	0.131481	0.00393895	-0.901407	1.7417e-05	-1.90935	K0N5B0	K0N5B0	>tr|K0N5B0|K0N5B0_LACCA Ribosomal protein L11 methyltransferase OS=Lactobacillus casei W56 GN=prmA PE=3 SV=1		catalytic activity;methyltransferase activity;protein methyltransferase activity;transferase activity;transferase activity, transferring one-carbon groups	cell part;cytoplasmic part;intracellular non-membrane-bounded organelle;intracellular organelle;intracellular part;macromolecular complex;non-membrane-bounded organelle;organelle;ribonucleoprotein complex;ribosome	prmA	YP_006751792	272	ribosomal protein L11 methylase	BN194_17260	PrmA	tRNA/Ribosome assembly/processing	3.6	ribosome processing (LSU)	YP_006751792	K0N5B0
3.6	tRNA/Ribosome assembly/processing	0.369291		-0.130005		1.28978	**	QueA	-0.427652	-1.07574	-0.423297	-0.319855	0.258778	-0.004326	-0.991365	-0.895594	-0.69497	1.7247	1.49415	1.35517	0	27.9412	82	11	0.0861011	0.369291	0.402884	-0.130005	0.000861472	1.28978	K0N965	K0N965	>tr|K0N965|K0N965_LACCA S-adenosylmethionine:tRNA ribosyltransferase-isomerase OS=Lactobacillus casei W56 GN=queA PE=3 SV=1	7-methylguanosine biosynthetic process;7-methylguanosine metabolic process;biosynthetic process;cellular biosynthetic process;cellular macromolecule metabolic process;cellular metabolic process;cellular nitrogen compound biosynthetic process;cellular nitrogen compound metabolic process;cellular process;guanosine biosynthetic process;guanosine metabolic process;heterocycle biosynthetic process;het…	catalytic activity;isomerase activity;transferase activity	cell part;cytoplasm;intracellular part	queA	YP_006750903	361	S-adenosylmethionine--tRNA ribosyltransferase-isomerase	BN194_08370	QueA	tRNA/Ribosome assembly/processing	3.6	tRNA modification	YP_006750903	K0N965
3.6	tRNA/Ribosome assembly/processing	0.156717		1.60616	**	0.420587	**	RbfA	-0.941057	-0.767384	-0.741738	-0.955814	-0.519032	-0.271892	1.63346	1.71327	1.41251	-0.0901063	-0.227427	-0.244798	0	27.501	41	5	0.325741	0.156717	2.55949e-05	1.60616	0.00137548	0.420587	K0MVV7	K0MVV7	>tr|K0MVV7|K0MVV7_LACCA Ribosome-binding factor A OS=Lactobacillus casei W56 GN=rbfA PE=3 SV=1	cellular macromolecule metabolic process;cellular metabolic process;cellular nitrogen compound metabolic process;cellular process;macromolecule metabolic process;metabolic process;ncRNA metabolic process;ncRNA processing;nitrogen compound metabolic process;nucleic acid metabolic process;nucleobase-containing compound metabolic process;primary metabolic process;RNA metabolic process;RNA processing…		cell part;cytoplasm;intracellular part	rbfA	YP_006751820	117	ribosome-binding factor A	BN194_17540	RbfA	tRNA/Ribosome assembly/processing	3.6	ribosome processing (SSU)	YP_006751820	K0MVV7
3.6	tRNA/Ribosome assembly/processing	0.725049		1.19548	*	0.675797		RbgA	-1.60713	-1.72911	-0.545925	-0.299793	0.167082	0.587071	0.573184	1.20467	1.49016	-0.33359	-0.218865	0.712242	0	25.8695	27	7	0.0335704	0.725049	0.00676584	1.19548	0.0546467	0.675797	K0MVH2	K0MVH2	>tr|K0MVH2|K0MVH2_LACCA Ribosome biogenesis GTPase A OS=Lactobacillus casei W56 GN=rbgA PE=3 SV=1		binding;GTP binding;guanyl nucleotide binding;guanyl ribonucleotide binding;nucleotide binding;purine nucleotide binding;purine ribonucleoside triphosphate binding;purine ribonucleotide binding;ribonucleotide binding	cell part;cytoplasm;intracellular part	rbgA	YP_006751660	286	ribosome biogenesis GTPase A	BN194_15940	RbgA	tRNA/Ribosome assembly/processing	3.6	ribosome processing	YP_006751660	K0MVH2
3.6	tRNA/Ribosome assembly/processing	0.0709953		0.417201		-1.30279	**	RimM	0.0391902	0.0262793	0.760311	-0.458587	0.747885	0.824363	0.470338	0.921591	1.12557	-1.57334	-1.43604	-1.44756	0	25.7292	23	6	0.851635	0.0709953	0.143362	0.417201	0.00203149	-1.30279	K0MVZ6	K0MVZ6	>tr|K0MVZ6|K0MVZ6_LACCA Ribosome maturation factor RimM OS=Lactobacillus casei W56 GN=rimM PE=3 SV=1	cellular component biogenesis;cellular component biogenesis at cellular level;cellular component organization or biogenesis;cellular component organization or biogenesis at cellular level;cellular macromolecule metabolic process;cellular metabolic process;cellular nitrogen compound metabolic process;cellular process;macromolecule metabolic process;metabolic process;ncRNA metabolic process;ncRNA p…	binding;ribonucleoprotein binding;ribosome binding	cell part;cytoplasmic part;intracellular non-membrane-bounded organelle;intracellular organelle;intracellular part;macromolecular complex;non-membrane-bounded organelle;organelle;ribonucleoprotein complex;ribosome	rimM	YP_006751845	172	ribosome maturation factor RimM	BN194_17790	RimM	tRNA/Ribosome assembly/processing	3.6	ribosome processing (SSU)	YP_006751845	K0MVZ6
3.6	tRNA/Ribosome assembly/processing	0.893726		0.899831		-1.63986		Rnc	0.696962	0.646938	-1.41206	0.508647	0.463343	0.545226	0.315413	0.584341	0.628291	0.380287	-2.27652	-1.08087	0	25.6242	17	4	0.489515	0.893726	0.490499	0.899831	0.402218	-1.63986	K0NB31	K0NB31	>tr|K0NB31|K0NB31_LACCA Ribonuclease 3 OS=Lactobacillus casei W56 GN=rnc PE=3 SV=1	catabolic process;cellular catabolic process;cellular macromolecule catabolic process;cellular macromolecule metabolic process;cellular metabolic process;cellular nitrogen compound metabolic process;cellular process;macromolecule catabolic process;macromolecule metabolic process;metabolic process;mRNA metabolic process;mRNA processing;ncRNA catabolic process;ncRNA metabolic process;ncRNA processi…	nucleic acid binding;binding;catalytic activity;cation binding;endonuclease activity;endonuclease activity, active with either ribo- or deoxyribonucleic acids and producing 5'-phosphomonoesters;endoribonuclease activity;endoribonuclease activity, producing 5'-phosphomonoesters;hydrolase activity;hydrolase activity, acting on ester bonds;ion binding;metal ion binding;nuclease activity;ribonuclease…	cell part;cytoplasm;intracellular part	rnc	YP_006751853	239	ribonuclease III	BN194_17870	Rnc	tRNA/Ribosome assembly/processing	3.6	ribosomal RNA processing (SSU/LSU)	YP_006751853	K0NB31
3.6	tRNA/Ribosome assembly/processing	0.682511		1.44582		-0.634996		RnpA	-1.17502	-0.593315	0.489541	0.478783	0.528063	0.0521862	1.24537	1.10319	1.32507	-1.08655	-1.25565	-1.11167	0	24.8291	14	3	0.201654	0.682511	0.0284323	1.44582	0.21349	-0.634996	K0NDS2	K0NDS2	>tr|K0NDS2|K0NDS2_LACCA Ribonuclease P protein component OS=Lactobacillus casei W56 GN=rnpA PE=3 SV=1	cellular macromolecule metabolic process;cellular metabolic process;cellular nitrogen compound metabolic process;cellular process;macromolecule metabolic process;metabolic process;ncRNA metabolic process;ncRNA processing;nitrogen compound metabolic process;nucleic acid metabolic process;nucleobase-containing compound metabolic process;primary metabolic process;RNA metabolic process;RNA processing…	tRNA binding;binding;catalytic activity;endonuclease activity;endonuclease activity, active with either ribo- or deoxyribonucleic acids and producing 5'-phosphomonoesters;endoribonuclease activity;endoribonuclease activity, producing 5'-phosphomonoesters;hydrolase activity;hydrolase activity, acting on ester bonds;nuclease activity;nucleic acid binding;ribonuclease activity;ribonuclease P activit…		rnpA	YP_006753128	185	ribonuclease P protein component	BN194_30620	RnpA	tRNA/Ribosome assembly/processing	3.6	tRNA and 4.5S processing	YP_006753128	K0NDS2
3.6	tRNA/Ribosome assembly/processing	0.392298		-0.482178	*	-1.84986	**	Rnr	0.520985	0.436411	0.679315	1.01626	0.974591	0.969911	-0.0944517	-0.108496	0.212257	-1.50007	-1.62927	-1.47744	0	28.5224	146	24	0.00371853	0.392298	0.0127887	-0.482178	1.68751e-05	-1.84986	K0N3S4	K0N3S4	>tr|K0N3S4|K0N3S4_LACCA Ribonuclease R OS=Lactobacillus casei W56 GN=rnr PE=3 SV=1		nucleic acid binding;3'-5' exonuclease activity;binding;catalytic activity;exonuclease activity;exonuclease activity, active with either ribo- or deoxyribonucleic acids and producing 5'-phosphomonoesters;exoribonuclease activity;exoribonuclease activity, producing 5'-phosphomonoesters;exoribonuclease II activity;hydrolase activity;hydrolase activity, acting on ester bonds;nuclease activity;ribonu…	cell part;cytoplasm;intracellular part	rnr	YP_006751176	789	ribonuclease R	BN194_11100	Rnr	tRNA/Ribosome assembly/processing	3.6	ribosomal RNA processing	YP_006751176	K0N3S4
3.6	tRNA/Ribosome assembly/processing	0.825427		-0.705931	*	2.85399	**	Rnz	-0.497591	-0.680748	-0.409958	0.0803843	0.195654	-0.10072	-0.905102	-0.94055	-1.25094	1.40152	1.51475	1.59329	0	26.207	29	12	0.00747183	0.825427	0.0207752	-0.705931	3.09959e-05	2.85399	K0NAK0	K0NAK0	>tr|K0NAK0|K0NAK0_LACCA Ribonuclease Z OS=Lactobacillus casei W56 GN=rnz PE=3 SV=1		catalytic activity;3'-tRNA processing endoribonuclease activity;binding;cation binding;endonuclease activity;endonuclease activity, active with either ribo- or deoxyribonucleic acids and producing 5'-phosphomonoesters;endoribonuclease activity;endoribonuclease activity, producing 5'-phosphomonoesters;hydrolase activity;hydrolase activity, acting on ester bonds;ion binding;metal ion binding;nuclea…		rnz	YP_006751613	320	ribonuclease Z	BN194_15470	Rnz	tRNA/Ribosome assembly/processing	3.6	tRNA processing; RNA degradation	YP_006751613	K0NAK0
3.6	tRNA/Ribosome assembly/processing	0.52817		-0.603919		-1.52213	**	RsmA	0.22153	0.788389	0.447988	0.901198	0.951241	1.53308	-0.633271	-0.149611	0.0367204	-1.52892	-1.26466	-1.30368	0	25.7485	19	7	0.0697516	0.52817	0.046947	-0.603919	0.000550374	-1.52213	K0NCX3	K0NCX3	>tr|K0NCX3|K0NCX3_LACCA Ribosomal RNA small subunit methyltransferase A OS=Lactobacillus casei W56 GN=rsmA PE=3 SV=1		rRNA (adenine-N6,N6-)-dimethyltransferase activity;binding;catalytic activity;methyltransferase activity;N-methyltransferase activity;nucleic acid binding;RNA binding;RNA methyltransferase activity;rRNA (adenine) methyltransferase activity;rRNA methyltransferase activity;S-adenosylmethionine-dependent methyltransferase activity;transferase activity;transferase activity, transferring one-carbon gr…	cell part;cytoplasm;intracellular part	rsmA	YP_006752768	302	ribosomal RNA small subunit methyltransferase A	BN194_27020	RsmA	tRNA/Ribosome assembly/processing	3.6	ribosomal RNA processing (SSU)	YP_006752768	K0NCX3
3.6	tRNA/Ribosome assembly/processing	1.45685		0.585974		-0.693109		RsmF	-0.532972	-0.677184	0.130825	0.631338	1.18965	1.75969	-0.28421	-0.0152377	1.09447	-1.63349	-0.838523	-0.824359	0	24.0293	14	5	0.0192745	1.45685	0.271171	0.585974	0.113062	-0.693109	K0N5C0	K0N5C0	>tr|K0N5C0|K0N5C0_LACCA RsmF protein OS=Lactobacillus casei W56 GN=rsmF PE=4 SV=1		nucleic acid binding;binding;catalytic activity;methyltransferase activity;RNA binding;transferase activity;transferase activity, transferring one-carbon groups		rsmF	YP_006751751	446	ribosomal RNA small subunit methyltransferase F	BN194_16850	RsmF	tRNA/Ribosome assembly/processing	3.6	ribosomal RNA processing (SSU)	YP_006751751	K0N5C0
3.6	tRNA/Ribosome assembly/processing	0.461202		1.34452	*	1.31275	**	RsmH	-1.40426	-1.5716	-0.80057	-0.651676	-0.525008	-0.365701	0.647816	0.699173	1.38936	0.757451	0.963963	0.861046	0	26.4635	51	9	0.0399968	0.461202	0.00291122	1.34452	0.000931037	1.31275	K0N814	K0N814	>tr|K0N814|K0N814_LACCA Ribosomal RNA small subunit methyltransferase H OS=Lactobacillus casei W56 GN=rsmH PE=3 SV=1	cellular macromolecule metabolic process;cellular metabolic process;cellular nitrogen compound metabolic process;cellular process;macromolecule metabolic process;macromolecule methylation;macromolecule modification;metabolic process;methylation;ncRNA metabolic process;ncRNA processing;nitrogen compound metabolic process;nucleic acid metabolic process;nucleobase-containing compound metabolic proce…	catalytic activity;methyltransferase activity;N-methyltransferase activity;RNA methyltransferase activity;rRNA (cytosine) methyltransferase activity;rRNA (cytosine-N4-)-methyltransferase activity;rRNA methyltransferase activity;S-adenosylmethionine-dependent methyltransferase activity;transferase activity;transferase activity, transferring one-carbon groups	cell part;cytoplasm;intracellular part	rsmH	YP_006751534	296	ribosomal RNA small subunit methyltransferase H	BN194_14680	RsmH	tRNA/Ribosome assembly/processing	3.6	ribosomal RNA processing (SSU)	YP_006751534	K0N814
3.6	tRNA/Ribosome assembly/processing	0.94346		0.725792		0.962084	*	TadA	-2.08277	-1.32522	-0.83172	0.0316692	1.36218	0.446996	0.187476	0.631162	-0.380654	0.284662	1.05433	0.621885	0	23.2314	8	2	0.0193598	0.94346	0.0288713	0.725792	0.00836935	0.962084	K0N7M1	K0N7M1	>tr|K0N7M1|K0N7M1_LACCA tRNA-specific adenosine deaminase OS=Lactobacillus casei W56 GN=tadA PE=3 SV=1	cellular macromolecule metabolic process;cellular metabolic process;cellular nitrogen compound metabolic process;cellular process;macromolecule metabolic process;macromolecule modification;metabolic process;ncRNA metabolic process;ncRNA processing;nitrogen compound metabolic process;nucleic acid metabolic process;nucleobase-containing compound metabolic process;primary metabolic process;RNA metab…	catalytic activity;adenosine deaminase activity;binding;cation binding;deaminase activity;hydrolase activity;hydrolase activity, acting on carbon-nitrogen (but not peptide) bonds;hydrolase activity, acting on carbon-nitrogen (but not peptide) bonds, in cyclic amidines;ion binding;metal ion binding;transition metal ion binding;tRNA-specific adenosine deaminase activity;tRNA-specific adenosine-34 d…		tadA	YP_006752466	171	tRNA-specific adenosine deaminase	BN194_24000	TadA	tRNA/Ribosome assembly/processing	3.6	tRNA modification	YP_006752466	K0N7M1
3.6	tRNA/Ribosome assembly/processing	1.47696		0.695677		2.55234	*	Tgt	-1.36794	-1.34593	0.0757946	0.0987855	0.562826	-0.00118076	0.457259	0.307115	-1.84879	1.30914	0.957926	0.794995	0	24.7646	8	6	0.096527	1.47696	0.589802	0.695677	0.0192439	2.55234	K0N6J4	K0N6J4	>tr|K0N6J4|K0N6J4_LACCA Queuine tRNA-ribosyltransferase OS=Lactobacillus casei W56 GN=tgt PE=3 SV=1	7-methylguanosine biosynthetic process;7-methylguanosine metabolic process;biosynthetic process;cellular biosynthetic process;cellular macromolecule metabolic process;cellular metabolic process;cellular nitrogen compound biosynthetic process;cellular nitrogen compound metabolic process;cellular process;guanosine biosynthetic process;guanosine metabolic process;heterocycle biosynthetic process;het…	catalytic activity;binding;cation binding;ion binding;metal ion binding;queuine tRNA-ribosyltransferase activity;transferase activity;transferase activity, transferring glycosyl groups;transferase activity, transferring pentosyl groups		tgt	YP_006750904	380	queuine tRNA-ribosyltransferase	BN194_08380	Tgt	tRNA/Ribosome assembly/processing	3.6	tRNA modification	YP_006750904	K0N6J4
3.6	tRNA/Ribosome assembly/processing	0.223838		-0.289597		-2.183		TrmB	1.00833	-0.616093	0.945548	0.445559	0.797188	0.627682	0.31596	0.160858	0.171841	-1.77512	-2.043	-0.0387577	0	24.3442	15	6	0.759204	0.223838	0.689056	-0.289597	0.103123	-2.183	K0N606	K0N606	>tr|K0N606|K0N606_LACCA tRNA (guanine-N(7)-)-methyltransferase OS=Lactobacillus casei W56 GN=trmB PE=3 SV=1		catalytic activity;methyltransferase activity;RNA methyltransferase activity;S-adenosylmethionine-dependent methyltransferase activity;transferase activity;transferase activity, transferring one-carbon groups;tRNA (guanine) methyltransferase activity;tRNA (guanine-N7-)-methyltransferase activity;tRNA methyltransferase activity		trmB	YP_006751966	222	tRNA (guanine-N(7)-)-methyltransferase	BN194_19000	TrmB	tRNA/Ribosome assembly/processing	3.6	tRNA modification	YP_006751966	K0N606
3.6	tRNA/Ribosome assembly/processing	0.122574		-1.90184	*	-1.97016	*	TrmK	1.1486	0.210996	1.08095	1.05236	0.925848	0.781476	-1.11126	-0.934923	-0.464994	-0.235989	-0.725188	-1.72788	0	25.3649	16	5	0.750191	0.122574	0.00997504	-1.90184	0.032625	-1.97016	K0N584	K0N584	>tr|K0N584|K0N584_LACCA TrmK protein OS=Lactobacillus casei W56 GN=trmK PE=4 SV=1		catalytic activity;methyltransferase activity;RNA methyltransferase activity;S-adenosylmethionine-dependent methyltransferase activity;transferase activity;transferase activity, transferring one-carbon groups;tRNA (adenine) methyltransferase activity;tRNA (adenine-N1-)-methyltransferase activity;tRNA methyltransferase activity		trmK	YP_006751757	237	tRNA (adenine(22)-N(1))-methyltransferase	BN194_16910	TrmK	tRNA/Ribosome assembly/processing	3.6	tRNA modification	YP_006751757	K0N584
3.6	tRNA/Ribosome assembly/processing	-0.316184		-0.878429		0.170099		TrmL	-0.266636	0.913798	0.908959	-0.985435	0.319321	0.301243	-1.93736	-1.25294	-0.590518	0.606468	0.770414	1.21269	0	25.6451	28	5	0.334275	-0.316184	0.032303	-0.878429	0.47025	0.170099	K0MTX9	K0MTX9	>tr|K0MTX9|K0MTX9_LACCA Putative tRNA (cytidine(34)-2-O)-methyltransferase OS=Lactobacillus casei W56 GN=BN194_09990 PE=3 SV=1		nucleic acid binding;binding;catalytic activity;methyltransferase activity;RNA binding;RNA methyltransferase activity;S-adenosylmethionine-dependent methyltransferase activity;transferase activity;transferase activity, transferring one-carbon groups;tRNA methyltransferase activity	cell part;cytoplasm;intracellular part	BN194_09990	YP_006751065	169	tRNA (cytidine(34)-2'-O)-methyltransferase	BN194_09990	TrmL	tRNA/Ribosome assembly/processing	3.6	tRNA modification	YP_006751065	K0MTX9
3.6	tRNA/Ribosome assembly/processing	1.27109		0.893712		-1.53589		YabO	-0.189724	0.0170339	-0.139365	0.478201	0.800054	0.93245	0.951666	0.1445	0.365547	0.547184	-2.27937	-1.62818	0	26.2495	35	3	0.00480029	1.27109	0.0762348	0.893712	0.301306	-1.53589	K0NCR8	K0NCR8	>tr|K0NCR8|K0NCR8_LACCA YabO protein OS=Lactobacillus casei W56 GN=yabO PE=4 SV=1		binding;nucleic acid binding;RNA binding		yabO	YP_006752718	87	ribosome-associated heat shock protein implicated in the recycling of the 50S subunit (Hsp15)	BN194_26520	YabO	tRNA/Ribosome assembly/processing	3.6	ribosome recycling (LSU); stress response?	YP_006752718	K0NCR8
3.6	tRNA/Ribosome assembly/processing	0.368734		-1.08223		-1.48132	**	YabR	0.896681	0.442487	0.585187	0.901444	1.07242	1.24368	0.0633716	-0.613552	-1.32093	-0.564001	-1.4975	-1.20929	0	27.2	83	7	0.0608112	0.368734	0.0398931	-1.08223	0.0048527	-1.48132	K0N8A7	K0N8A7	>tr|K0N8A7|K0N8A7_LACCA YabR protein OS=Lactobacillus casei W56 GN=yabR PE=4 SV=1		binding;nucleic acid binding;RNA binding		yaaQ	YP_006752716	161	RNA binding protein, S1_like superfamily	BN194_26500	YabR	tRNA/Ribosome assembly/processing	3.6	unknown ribosome-associated function	YP_006752716	K0N8A7
3.6	tRNA/Ribosome assembly/processing	0.176488		0.609716		-0.420317		YacO	-0.585993	-0.483088	0.429407	-0.376777	0.271454	0.699851	0.753266	1.19947	1.67142	-1.47022	-1.47188	-0.63691	0	26.7345	38	8	0.411861	0.176488	0.0271922	0.609716	0.0829207	-0.420317	K0NC34	K0NC34	>tr|K0NC34|K0NC34_LACCA YacO protein OS=Lactobacillus casei W56 GN=yacO PE=4 SV=1	cellular macromolecule metabolic process;cellular metabolic process;cellular nitrogen compound metabolic process;cellular process;macromolecule metabolic process;metabolic process;nitrogen compound metabolic process;nucleic acid metabolic process;nucleobase-containing compound metabolic process;primary metabolic process;RNA metabolic process;RNA processing	nucleic acid binding;binding;catalytic activity;methyltransferase activity;RNA binding;RNA methyltransferase activity;transferase activity;transferase activity, transferring one-carbon groups		yacO	YP_006752508	280	TrmH family tRNA/rRNA methyltransferase	BN194_24420	YacO	tRNA/Ribosome assembly/processing	3.6	ribosomal RNA processing (LSU)	YP_006752508	K0NC34
3.6	tRNA/Ribosome assembly/processing	0.344886		-0.0662003		-1.97711		YbxB	0.333548	0.213929	0.508409	0.633767	0.603933	0.675831	0.278231	0.34579	0.267242	-2.94143	-0.363606	-0.555646	0	25.6706	19	3	0.0314295	0.344886	0.570727	-0.0662003	0.120696	-1.97711	K0NC08	K0NC08	>tr|K0NC08|K0NC08_LACCA YbxB protein OS=Lactobacillus casei W56 GN=ybxB PE=4 SV=1		catalytic activity;methyltransferase activity;transferase activity;transferase activity, transferring one-carbon groups		ybxB	YP_006752468	211	16S rRNA methyltransferase	BN194_24020	YbxB	tRNA/Ribosome assembly/processing	3.6	ribosomal RNA processing (SSU)	YP_006752468	K0NC08
3.6	tRNA/Ribosome assembly/processing	0.918484		-0.755807		-2.92607	**	YfmL	0.459206	0.238037	0.658894	0.960141	1.09461	1.10437	-0.171801	-0.0376796	0.0819654	-0.891949	-1.83483	-1.66097	0	25.1742	23	9	0.00989746	0.918484	0.0252513	-0.755807	0.00366634	-2.92607	K0NA13	K0NA13	>tr|K0NA13|K0NA13_LACCA YfmL protein OS=Lactobacillus casei W56 GN=yfmL PE=3 SV=1		nucleotide binding;adenyl nucleotide binding;adenyl ribonucleotide binding;ATP binding;ATPase activity;ATPase activity, coupled;ATP-dependent helicase activity;binding;catalytic activity;helicase activity;hydrolase activity;hydrolase activity, acting on acid anhydrides;hydrolase activity, acting on acid anhydrides, in phosphorus-containing anhydrides;nucleic acid binding;nucleoside-triphosphatase…		yfmL	YP_006751278	459	ATP-dependent RNA helicase	BN194_12120	YfmL	tRNA/Ribosome assembly/processing	3.6	ribosome processing (LSU)	YP_006751278	K0NA13
3.6	tRNA/Ribosome assembly/processing	-0.129658		-1.78615		-1.21004		YpsC	1.20363	0.251251	0.764245	0.811145	0.552609	0.487182	-1.91095	-0.70465	-0.237419	-1.82103	0.312105	0.291884	0	24.7824	10	5	0.696277	-0.129658	0.0411889	-1.78615	0.205939	-1.21004	K0NAU0	K0NAU0	>tr|K0NAU0|K0NAU0_LACCA YpsC protein OS=Lactobacillus casei W56 GN=ypsC PE=4 SV=1		nucleic acid binding;binding;catalytic activity;methyltransferase activity;RNA binding;transferase activity;transferase activity, transferring one-carbon groups		ypsC	YP_006751733	387	RNA-binding methyltransferase	BN194_16670	YpsC	tRNA/Ribosome assembly/processing	3.6	ribosomal RNA acetylation?	YP_006751733	K0NAU0
3.6	tRNA/Ribosome assembly/processing	0.211425		0.146552		-0.779057	*	YqeL	0.570885	0.366454	-0.205566	0.644842	0.916597	0.640025	0.686665	0.499315	0.56453	-1.33798	-1.2228	-2.12297	0	27.2293	51	5	0.121277	0.211425	0.228026	0.146552	0.00786336	-0.779057	K0N5N6	K0N5N6	>tr|K0N5N6|K0N5N6_LACCA Ribosomal silencing factor RsfS OS=Lactobacillus casei W56 GN=yqeL PE=3 SV=1	biological regulation;cellular component assembly;cellular component assembly at cellular level;cellular component organization;cellular component organization at cellular level;cellular component organization or biogenesis;cellular component organization or biogenesis at cellular level;cellular macromolecular complex assembly;cellular macromolecular complex subunit organization;cellular process;…		cell part;cytoplasm;intracellular part	ysxB	YP_006751937	119	ribosome stabilisation protein, Iojap_YbeB family	BN194_18710	YqeL	tRNA/Ribosome assembly/processing	3.6	unknown ribosome-associated function	YP_006751937	K0N5N6
3.6	tRNA/Ribosome assembly/processing	0.919041		0.674536		-0.48565		YsgA	0.2065	-1.95078	0.643263	0.554581	0.633133	1.36451	0.237325	0.638438	0.704536	-1.15482	-0.700785	-1.17589	0	24.8485	18	3	0.221782	0.919041	0.334403	0.674536	0.474811	-0.48565	K0N5M8	K0N5M8	>tr|K0N5M8|K0N5M8_LACCA YsgA protein OS=Lactobacillus casei W56 GN=ysgA PE=4 SV=1	cellular macromolecule metabolic process;cellular metabolic process;cellular nitrogen compound metabolic process;cellular process;macromolecule metabolic process;metabolic process;nitrogen compound metabolic process;nucleic acid metabolic process;nucleobase-containing compound metabolic process;primary metabolic process;RNA metabolic process;RNA processing	nucleic acid binding;binding;catalytic activity;methyltransferase activity;RNA binding;RNA methyltransferase activity;transferase activity;transferase activity, transferring one-carbon groups		ysgA	YP_006751927	253	23S rRNA methyltransferase, SpoU_sub_bind/SpoU_methylase superfamily	BN194_18610	YsgA	tRNA/Ribosome assembly/processing	3.6	ribosomal RNA processing (LSU)	YP_006751927	K0N5M8
3.6	tRNA/Ribosome assembly/processing	-0.379938		-1.28006	**	-3.72571	**		0.78251	0.894676	0.87537	0.864434	0.654465	0.313371	-0.0813945	0.0508285	0.156379	-1.30293	-2.18316	-1.02454	0	25.373	20	3	0.217643	-0.379938	0.000464337	-1.28006	0.00256813	-3.72571	K0N594	K0N594	>tr|K0N594|K0N594_LACCA Endoribonuclease YbeY OS=Lactobacillus casei W56 GN=ybeY PE=3 SV=1	cellular macromolecule metabolic process;cellular metabolic process;cellular nitrogen compound metabolic process;cellular process;macromolecule metabolic process;metabolic process;ncRNA metabolic process;ncRNA processing;nitrogen compound metabolic process;nucleic acid metabolic process;nucleobase-containing compound metabolic process;primary metabolic process;RNA metabolic process;RNA processing…	catalytic activity;binding;cation binding;endonuclease activity;endopeptidase activity;endoribonuclease activity;hydrolase activity;hydrolase activity, acting on ester bonds;ion binding;metal ion binding;metalloendopeptidase activity;metallopeptidase activity;nuclease activity;peptidase activity;peptidase activity, acting on L-amino acid peptides;ribonuclease activity;transition metal ion binding…	cell part;cytoplasm;intracellular part	ybeY	YP_006751767	152	rRNA maturation factor, UPF0054 superfamily	BN194_17010		tRNA/Ribosome assembly/processing	3.6	ribosomal RNA processing?	YP_006751767	K0N594
3.8	Posttranslational modification	0.0883408		-0.173637		-5.1813	**	TrxA2	0.22354	0.800667	0.654257	0.674049	0.549853	0.567178	0.490594	0.474401	0.492117	-1.59182	-1.6763	-1.65854	0	29.2478	78	6	0.842854	0.0883408	0.692196	-0.173637	0.000230275	-5.1813	K0N975	K0N975	>tr|K0N975|K0N975_LACCA Thioredoxin OS=Lactobacillus casei W56 GN=trxA_2 PE=3 SV=1	biological regulation;cell redox homeostasis;cellular homeostasis;cellular process;glycerol ether metabolic process;homeostatic process;metabolic process;organic ether metabolic process;regulation of biological process;regulation of biological quality;regulation of cellular process;small molecule metabolic process	catalytic activity;disulfide oxidoreductase activity;oxidoreductase activity;oxidoreductase activity, acting on a sulfur group of donors;protein disulfide oxidoreductase activity		trxA_2	YP_006750923	103	thioredoxin	BN194_08570	TrxA2	Posttranslational modification	3.8	protein Cys residue reduction	YP_006750923	K0N975
3.8	Posttranslational modification	0.465288	*	0.693732	*	1.36723	**	TrxB	-1.28377	-1.0265	-1.30311	-0.455713	-0.105787	-0.389813	0.316555	0.334641	-0.295502	1.27497	1.46733	1.4667	0	29.1632	115	11	0.00313511	0.465288	0.00421237	0.693732	1.86158e-05	1.36723	K0N3L1	K0N3L1	>tr|K0N3L1|K0N3L1_LACCA Thioredoxin reductase OS=Lactobacillus casei W56 GN=trxB PE=3 SV=1	cellular metabolic process;cellular process;cellular response to chemical stimulus;cellular response to oxidative stress;cellular response to oxygen radical;cellular response to reactive oxygen species;cellular response to stimulus;cellular response to stress;cellular response to superoxide;metabolic process;reactive oxygen species metabolic process;removal of superoxide radicals;response to chem…	catalytic activity;antioxidant activity;binding;coenzyme binding;cofactor binding;flavin adenine dinucleotide binding;oxidoreductase activity;oxidoreductase activity, acting on a sulfur group of donors;oxidoreductase activity, acting on a sulfur group of donors, NAD or NADP as acceptor;oxidoreductase activity, acting on NADH or NADPH;thioredoxin-disulfide reductase activity	cell part;cytoplasm;intracellular part	trxB	YP_006751102	348	thioredoxin reductase	BN194_10360	TrxB	Posttranslational modification	3.8	thioredoxin reduction	YP_006751102	K0N3L1
3.8	Posttranslational modification	0.189616		-0.216695		-3.67926	**	TypP	0.486342	0.582363	0.59496	0.57866	0.703308	0.722149	0.356141	0.416405	0.502048	-1.72884	-1.69273	-1.52081	0	28.5739	65	6	0.115439	0.189616	0.0759595	-0.216695	7.10396e-06	-3.67926	K0N9F1	K0N9F1	>tr|K0N9F1|K0N9F1_LACCA YtpP protein OS=Lactobacillus casei W56 GN=ytpP PE=4 SV=1	biological regulation;cell redox homeostasis;cellular homeostasis;cellular process;glycerol ether metabolic process;homeostatic process;metabolic process;organic ether metabolic process;regulation of biological process;regulation of biological quality;regulation of cellular process;small molecule metabolic process	catalytic activity;disulfide oxidoreductase activity;oxidoreductase activity;oxidoreductase activity, acting on a sulfur group of donors;protein disulfide oxidoreductase activity		ytpP	YP_006751964	113	thioredoxin family protein	BN194_18980	TypP	Posttranslational modification	3.8	protein Cys residue reduction	YP_006751964	K0N9F1
3.8	Posttranslational modification	0.405663		0.739455	*	-0.0885881			-0.864723	-0.431568	-0.852465	0.447998	0.0593293	0.644045	0.847854	1.08866	1.9303	-1.43118	-0.780845	-0.657401	0	26.7117	65	8	0.0078749	0.405663	0.0049731	0.739455	0.437885	-0.0885881	K0N8C2	K0N8C2	>tr|K0N8C2|K0N8C2_LACCA Uncharacterized protein OS=Lactobacillus casei W56 GN=BN194_29310 PE=4 SV=1		catalytic activity;hydrolase activity;hydrolase activity, acting on ester bonds;phosphatase activity;phosphoprotein phosphatase activity;phosphoric ester hydrolase activity;protein tyrosine phosphatase activity		BN194_29310	YP_006752997	270	protein-tyrosine/serine phosphatase, PTPc superfamily	BN194_29310		Posttranslational modification	3.8	protein phosphorylation (regulation)?	YP_006752997	K0N8C2
3.8	Posttranslational modification	0.657246		-2.22469	**	-2.60548	**	Ptp	0.76847	0.8174	0.535448	1.35417	1.14004	0.963559	-0.802699	-0.675008	-0.924692	-0.870781	-1.25497	-1.05093	0	26.3334	23	4	0.0353512	0.657246	0.00018215	-2.22469	0.00023382	-2.60548	K0NBX6	K0NBX6	>tr|K0NBX6|K0NBX6_LACCA Ptp3 protein OS=Lactobacillus casei W56 GN=ptp3 PE=4 SV=1		catalytic activity;hydrolase activity;hydrolase activity, acting on ester bonds;phosphatase activity;phosphoprotein phosphatase activity;phosphoric ester hydrolase activity;protein tyrosine phosphatase activity		ptp3	YP_006752418	262	tyrosine-protein phosphatase	BN194_23520	Ptp	Posttranslational modification	3.8	protein phosphorylation (regulation)	YP_006752418	K0NBX6
3.8	Posttranslational modification	-0.522084		0.199528		-0.172932		CapC	0.0620207	0.0588412	0.169969	-1.13605	0.0426124	0.158497	-0.0696922	0.0746998	0.754285	0.591083	1.70455	-2.41081	0.0065421	24.3215	3	3	0.380755	-0.522084	0.575757	0.199528	0.917653	-0.172932	K0MWV4	K0MWV4	>tr|K0MWV4|K0MWV4_LACCA YwqE protein OS=Lactobacillus casei W56 GN=ywqE PE=4 SV=1		catalytic activity;binding;cation binding;hydrolase activity;hydrolase activity, acting on ester bonds;ion binding;manganese ion binding;metal ion binding;phosphatase activity;phosphoprotein phosphatase activity;phosphoric ester hydrolase activity;protein tyrosine phosphatase activity;transition metal ion binding		ywqE	YP_006752235	254	capsular polysaccharide synthesis tyrosine phosphatase	BN194_21690	CapC	Posttranslational modification	3.8	protein phosphorylation (regulation) of capsule synthesis	YP_006752235	K0MWV4
3.9	Protein folding/turnover	3.09986	**	5.38566	**	7.16739	**	BN194_29440	-1.48327	-1.34241	-1.36244	-0.342157	-0.297286	-0.231061	0.442861	0.551657	0.581349	1.14613	1.14807	1.18856	0	27.5696	70	9	3.49823e-05	3.09986	6.01274e-06	5.38566	6.33634e-07	7.16739	K0MYM2	K0MYM2	>tr|K0MYM2|K0MYM2_LACCA Uncharacterized protein OS=Lactobacillus casei W56 GN=BN194_29440 PE=3 SV=1				BN194_29440	YP_006753010	157	alpha-crystallin domain heat shock protein	BN194_29440	BN194_29440	Protein folding/turnover	3.9	protein disaggregation (during rapid growth)	YP_006753010	K0MYM2
3.9	Protein folding/turnover	0.12104		0.0641664		2.14273	**	ClpB	-0.598504	-0.653803	-0.595212	-0.51673	-0.405763	-0.54078	-0.625916	-0.367516	-0.650388	1.6917	1.65345	1.60946	0	29.4981	209	15	0.0487356	0.12104	0.503465	0.0641664	1.94297e-07	2.14273	K0N5T8	K0N5T8	>tr|K0N5T8|K0N5T8_LACCA Uncharacterized protein OS=Lactobacillus casei W56 GN=BN194_19460 PE=4 SV=1		adenyl nucleotide binding;adenyl ribonucleotide binding;ATP binding;binding;nucleotide binding;purine nucleotide binding;purine ribonucleoside triphosphate binding;purine ribonucleotide binding;ribonucleotide binding		BN194_19460	YP_006752012	240	ATP-dependent chaperone/Clp protease	BN194_19460	ClpB	Protein folding/turnover	3.9	recycling defective proteins	YP_006752012	K0N5T8
3.9	Protein folding/turnover	-0.140447		-0.314634		1.37772	**	ClpB	-0.382771	-0.475466	-0.122384	-0.523246	-0.568758	-0.48571	-0.9183	-0.603067	-0.796885	1.66387	1.54302	1.6697	0	28.9753	147	25	0.140183	-0.140447	0.0333717	-0.314634	6.69342e-05	1.37772	K0N4Z8	K0N4Z8	>tr|K0N4Z8|K0N4Z8_LACCA Chaperone protein ClpB OS=Lactobacillus casei W56 GN=clpB PE=3 SV=1	macromolecule metabolic process;metabolic process;primary metabolic process;protein maturation;protein metabolic process;protein processing;response to abiotic stimulus;response to heat;response to stimulus;response to stress;response to temperature stimulus	nucleotide binding;adenyl nucleotide binding;adenyl ribonucleotide binding;ATP binding;binding;catalytic activity;hydrolase activity;hydrolase activity, acting on acid anhydrides;hydrolase activity, acting on acid anhydrides, in phosphorus-containing anhydrides;nucleoside-triphosphatase activity;purine nucleotide binding;purine ribonucleoside triphosphate binding;purine ribonucleotide binding;pyr…	cell part;cytoplasm;intracellular part	clpB	YP_006751616	868	chaperone protein ClpB	BN194_15500	ClpB	Protein folding/turnover	3.9	recycling defective proteins	YP_006751616	K0N4Z8
3.9	Protein folding/turnover	-0.0397002		-0.232645	*	-0.559257	**	ClpB2	0.622826	0.863005	1.16955	0.853098	0.908869	0.38635	-0.22296	0.00444527	-0.0975315	-1.49769	-1.3852	-1.60476	0	28.9905	151	20	0.501553	-0.0397002	0.00444783	-0.232645	0.000152297	-0.559257	K0N887	K0N887	>tr|K0N887|K0N887_LACCA ClpB_2 protein OS=Lactobacillus casei W56 GN=clpB_2 PE=4 SV=1	macromolecule metabolic process;metabolic process;primary metabolic process;protein metabolic process	nucleotide binding;adenyl nucleotide binding;adenyl ribonucleotide binding;ATP binding;binding;catalytic activity;hydrolase activity;hydrolase activity, acting on acid anhydrides;hydrolase activity, acting on acid anhydrides, in phosphorus-containing anhydrides;nucleoside-triphosphatase activity;purine nucleotide binding;purine ribonucleoside triphosphate binding;purine ribonucleotide binding;pyr…		clpB_2	YP_006752701	549	Clp endopeptidase ATP-binding subunit	BN194_26350	ClpB2	Protein folding/turnover	3.9	recycling defective proteins	YP_006752701	K0N887
3.9	Protein folding/turnover	0.796023	*	1.19773	*	3.12018	**	ClpC	-1.08035	-1.14076	-0.955278	-0.430725	-0.353616	-0.414328	-0.164923	0.232257	-0.267965	1.57198	1.5293	1.47441	0	29.8843	310	33	0.000375962	0.796023	0.00360246	1.19773	1.91636e-06	3.12018	K0N9Z7	K0N9Z7	>tr|K0N9Z7|K0N9Z7_LACCA ClpC protein OS=Lactobacillus casei W56 GN=clpC PE=4 SV=1		nucleotide binding;adenyl nucleotide binding;adenyl ribonucleotide binding;ATP binding;binding;catalytic activity;hydrolase activity;hydrolase activity, acting on acid anhydrides;hydrolase activity, acting on acid anhydrides, in phosphorus-containing anhydrides;nucleoside-triphosphatase activity;peptidase activity;purine nucleotide binding;purine ribonucleoside triphosphate binding;purine ribonuc…		clpC	YP_006752234	738	ATP-dependent Clp protease ATP-binding subunit	BN194_21680	ClpC	Protein folding/turnover	3.9	recycling defective proteins	YP_006752234	K0N9Z7
3.9	Protein folding/turnover	0.244169		0.219117		2.15688	**	ClpE	-0.888951	-0.779246	-0.454203	-0.590266	-0.420623	-0.320379	-0.804782	-0.315547	-0.29211	1.48672	1.60245	1.77693	0	29.3772	232	19	0.158725	0.244169	0.326941	0.219117	0.000115415	2.15688	K0N644	K0N644	>tr|K0N644|K0N644_LACCA ClpE protein OS=Lactobacillus casei W56 GN=clpE PE=4 SV=1		nucleotide binding;adenyl nucleotide binding;adenyl ribonucleotide binding;ATP binding;binding;catalytic activity;hydrolase activity;hydrolase activity, acting on acid anhydrides;hydrolase activity, acting on acid anhydrides, in phosphorus-containing anhydrides;nucleoside-triphosphatase activity;peptidase activity;purine nucleotide binding;purine ribonucleoside triphosphate binding;purine ribonuc…		clpE	YP_006752011	423	ATP-dependent Clp protease ATP-binding subunit ClpE	BN194_19450	ClpE	Protein folding/turnover	3.9	recycling defective proteins	YP_006752011	K0N644
3.9	Protein folding/turnover	0.135268		-0.161297		1.07488		ClpP2	0.0277021	-0.298981	-1.06732	0.307534	-0.687137	-0.268452	-0.696508	-0.807993	-0.657517	2.07166	1.78442	0.292585	0	30.6818	356	12	0.624039	0.135268	0.44937	-0.161297	0.0459934	1.07488	K0N3M4	K0N3M4	>tr|K0N3M4|K0N3M4_LACCA ATP-dependent Clp protease proteolytic subunit OS=Lactobacillus casei W56 GN=clpP_2 PE=3 SV=1		catalytic activity;endopeptidase activity;hydrolase activity;peptidase activity;peptidase activity, acting on L-amino acid peptides;serine hydrolase activity;serine-type endopeptidase activity;serine-type peptidase activity	cell part;cytoplasm;intracellular part	clpP_2	YP_006751117	196	ATP-dependent Clp protease proteolytic subunit	BN194_10510	ClpP2	Protein folding/turnover	3.9	recycling defective proteins; virulence	YP_006751117	K0N3M4
3.9	Protein folding/turnover	0.120156		0.0706984		-0.574798	**	ClpX	-0.054454	0.305534	0.674707	0.337133	0.610939	1.13662	-0.0245965	0.54592	1.08635	-1.67678	-1.63409	-1.30729	0	28.0772	103	18	0.287551	0.120156	0.58541	0.0706984	0.00154723	-0.574798	K0MVC6	K0MVC6	>tr|K0MVC6|K0MVC6_LACCA ATP-dependent Clp protease ATP-binding subunit ClpX OS=Lactobacillus casei W56 GN=clpX PE=3 SV=1	cellular macromolecule metabolic process;cellular metabolic process;cellular process;cellular protein metabolic process;macromolecule metabolic process;metabolic process;primary metabolic process;protein folding;protein metabolic process	nucleotide binding;adenyl nucleotide binding;adenyl ribonucleotide binding;ATP binding;binding;catalytic activity;cation binding;hydrolase activity;hydrolase activity, acting on acid anhydrides;hydrolase activity, acting on acid anhydrides, in phosphorus-containing anhydrides;ion binding;metal ion binding;nucleoside-triphosphatase activity;peptidase activity;purine nucleotide binding;purine ribon…		clpX	YP_006751600	416	ATP-dependent Clp protease ATP-binding subunit ClpX	BN194_15340	ClpX	Protein folding/turnover	3.9	recycling defective proteins	YP_006751600	K0MVC6
3.9	Protein folding/turnover	1.73573	**	2.06023	**	3.31927	**	DnaJ	-1.36402	-1.49097	-1.44361	-0.0598179	0.0475156	-0.0917891	0.252279	0.339601	0.0881875	1.29495	1.27594	1.15173	0	27.5997	83	13	1.53809e-05	1.73573	3.60126e-05	2.06023	1.34383e-06	3.31927	K0N5J4	K0N5J4	>tr|K0N5J4|K0N5J4_LACCA Chaperone protein DnaJ OS=Lactobacillus casei W56 GN=dnaJ PE=3 SV=1	biosynthetic process;cellular biosynthetic process;cellular macromolecule biosynthetic process;cellular macromolecule metabolic process;cellular metabolic process;cellular nitrogen compound metabolic process;cellular process;cellular protein metabolic process;DNA metabolic process;DNA replication;macromolecule biosynthetic process;macromolecule metabolic process;metabolic process;nitrogen compoun…	adenyl nucleotide binding;adenyl ribonucleotide binding;ATP binding;binding;cation binding;ion binding;metal ion binding;nucleotide binding;purine nucleotide binding;purine ribonucleoside triphosphate binding;purine ribonucleotide binding;ribonucleotide binding;transition metal ion binding;zinc ion binding	cell part;cytoplasm;intracellular part	dnaJ	YP_006751811	398	chaperone protein DnaJ	BN194_17450	DnaJ	Protein folding/turnover	3.9	nascent protein folding	YP_006751811	K0N5J4
3.9	Protein folding/turnover	0.634761		0.477708		1.83806	**	DnaK	-1.0805	-0.672812	-1.33755	-0.130047	-0.184354	-0.11666	-0.28523	-0.280975	-0.522946	1.53939	1.58671	1.48497	0	33.4105	1550	47	0.0103763	0.634761	0.0333283	0.477708	0.00019516	1.83806	K0N5C7	K0N5C7	>tr|K0N5C7|K0N5C7_LACCA Chaperone protein DnaK OS=Lactobacillus casei W56 GN=dnaK PE=2 SV=1	cellular macromolecule metabolic process;cellular metabolic process;cellular process;cellular protein metabolic process;macromolecule metabolic process;metabolic process;primary metabolic process;protein folding;protein metabolic process;response to stimulus;response to stress	adenyl nucleotide binding;adenyl ribonucleotide binding;ATP binding;binding;nucleotide binding;purine nucleotide binding;purine ribonucleoside triphosphate binding;purine ribonucleotide binding;ribonucleotide binding		dnaK	YP_006751812	624	chaperone protein DnaK	BN194_17460	DnaK	Protein folding/turnover	3.9	nascent protein folding; protein rescue	YP_006751812	K0N5C7
3.9	Protein folding/turnover	-0.172795		1.78397	**	0.737911	*	FtsH	-0.864062	-0.920063	-0.375072	-1.12959	-0.720803	-0.944119	1.37209	1.54979	1.47797	0.164617	0.133018	0.256221	0	28.9203	158	18	0.36944	-0.172795	0.000267181	1.78397	0.00693542	0.737911	K0N7I8	K0N7I8	>tr|K0N7I8|K0N7I8_LACCA ATP-dependent zinc metalloprotease FtsH OS=Lactobacillus casei W56 GN=ftsH PE=3 SV=1	catabolic process;macromolecule catabolic process;macromolecule metabolic process;metabolic process;primary metabolic process;protein catabolic process;protein metabolic process	nucleotide binding;adenyl nucleotide binding;adenyl ribonucleotide binding;ATP binding;ATPase activity;binding;catalytic activity;cation binding;endopeptidase activity;hydrolase activity;hydrolase activity, acting on acid anhydrides;hydrolase activity, acting on acid anhydrides, in phosphorus-containing anhydrides;ion binding;metal ion binding;metalloendopeptidase activity;metallopeptidase activi…	cell part;integral to membrane;intrinsic to membrane;membrane;membrane part;plasma membrane	ftsH	YP_006752712	715	ATP-dependent zinc metalloprotease FtsH	BN194_26460	FtsH	Protein folding/turnover	3.9	membrane protein assemby/recycling	YP_006752712	K0N7I8
3.9	Protein folding/turnover	0.623021	*	0.578473	**	3.60903	**	GroEL	-0.814448	-0.766411	-0.863328	-0.332872	-0.403768	-0.44134	-0.391375	-0.38396	-0.493182	1.73937	1.59457	1.55675	0	34.8723	4325	37	0.000569741	0.623021	0.000956859	0.578473	2.51646e-06	3.60903	K0N7K7	K0N7K7	>tr|K0N7K7|K0N7K7_LACCA 60 kDa chaperonin OS=Lactobacillus casei W56 GN=groL PE=3 SV=1	cellular macromolecule metabolic process;cellular metabolic process;cellular process;cellular protein metabolic process;macromolecule metabolic process;metabolic process;primary metabolic process;protein folding;protein metabolic process;protein refolding	adenyl nucleotide binding;adenyl ribonucleotide binding;ATP binding;binding;nucleotide binding;purine nucleotide binding;purine ribonucleoside triphosphate binding;purine ribonucleotide binding;ribonucleotide binding	cell part;cytoplasm;intracellular part	groL	YP_006752441	547	class I heat-shock protein (chaperonin) large subunit	BN194_23750	GroEL	Protein folding/turnover	3.9	nascent protein folding	YP_006752441	K0N7K7
3.9	Protein folding/turnover	0.808105		0.60139		3.14442	**	GroES	-1.09617	-0.609993	-1.00893	-0.294716	-0.332154	-0.161022	-0.502108	-0.396462	-0.382305	1.60841	1.61097	1.56448	0	32.821	2113	6	0.0154086	0.808105	0.0363171	0.60139	7.67998e-05	3.14442	K0N700	K0N700	>tr|K0N700|K0N700_LACCA 10 kDa chaperonin OS=Lactobacillus casei W56 GN=groS PE=3 SV=1	cellular macromolecule metabolic process;cellular metabolic process;cellular process;cellular protein metabolic process;macromolecule metabolic process;metabolic process;primary metabolic process;protein folding;protein metabolic process	adenyl nucleotide binding;adenyl ribonucleotide binding;ATP binding;binding;nucleotide binding;purine nucleotide binding;purine ribonucleoside triphosphate binding;purine ribonucleotide binding;ribonucleotide binding	cell part;cytoplasm;intracellular part	groS	YP_006752442	95	class I heat-shock protein (chaperonin) small subunit	BN194_23760	GroES	Protein folding/turnover	3.9	nascent protein folding	YP_006752442	K0N700
3.9	Protein folding/turnover	0.378464		-0.106524		1.70402	**	GrpE	-0.401691	-0.612674	-0.896769	-0.187566	-0.118171	-0.141206	-0.809829	-0.589691	-0.923733	1.87422	1.77807	1.02904	0	30.121	222	12	0.0280762	0.378464	0.473372	-0.106524	0.00192426	1.70402	K0NAZ2	K0NAZ2	>tr|K0NAZ2|K0NAZ2_LACCA Protein GrpE OS=Lactobacillus casei W56 GN=grpE PE=3 SV=1	cellular macromolecule metabolic process;cellular metabolic process;cellular process;cellular protein metabolic process;macromolecule metabolic process;metabolic process;primary metabolic process;protein folding;protein metabolic process;response to stimulus;response to stress	adenyl nucleotide binding;adenyl-nucleotide exchange factor activity;ATPase regulator activity;binding;enzyme regulator activity;nucleoside-triphosphatase regulator activity;nucleotide binding;purine nucleotide binding	cell part;cytoplasm;intracellular part	grpE	YP_006751813	222	molecular chaperone (heat shock protein, Hsp70 complex)	BN194_17470	GrpE	Protein folding/turnover	3.9	nascent protein folding	YP_006751813	K0NAZ2
3.9	Protein folding/turnover	0.00684484		0.00436719		2.08956	**	HslO	-0.752584	-0.492844	-0.416632	-0.667199	-0.443706	-0.529493	-0.619116	-0.540274	-0.48885	1.58055	1.64337	1.72677	0	27.1705	62	9	0.955182	0.00684484	0.968172	0.00436719	3.6808e-05	2.08956	K0N893	K0N893	>tr|K0N893|K0N893_LACCA 33 kDa chaperonin OS=Lactobacillus casei W56 GN=hslO PE=3 SV=1	cellular macromolecule metabolic process;cellular metabolic process;cellular process;cellular protein metabolic process;macromolecule metabolic process;metabolic process;primary metabolic process;protein folding;protein metabolic process		cell part;cytoplasm;intracellular part	hslO	YP_006752706	329	chaperonin (heat shock protein Hsp33)	BN194_26400	HslO	Protein folding/turnover	3.9	protein folding; stress response	YP_006752706	K0N893
3.9	Protein folding/turnover	-0.235623		-0.257339		-0.72742	**	HslU	1.02278	0.68061	1.37888	-0.0227319	0.47089	0.253699	-0.527176	0.483325	0.526314	-1.7168	-1.67245	-0.877344	0	29.5044	169	20	0.0325388	-0.235623	0.0955481	-0.257339	0.00194864	-0.72742	K0N4Y1	K0N4Y1	>tr|K0N4Y1|K0N4Y1_LACCA ATP-dependent protease ATPase subunit HslU OS=Lactobacillus casei W56 GN=hslU PE=4 SV=1		nucleotide binding;adenyl nucleotide binding;adenyl ribonucleotide binding;ATP binding;ATPase activity;binding;catalytic activity;hydrolase activity;hydrolase activity, acting on acid anhydrides;hydrolase activity, acting on acid anhydrides, in phosphorus-containing anhydrides;nucleoside-triphosphatase activity;peptidase activity;peptidase activity, acting on L-amino acid peptides;purine nucleoti…	cell part;cytoplasmic part;HslUV protease complex;intracellular part;macromolecular complex;protein complex	hslU	YP_006751667	469	ATP-dependent protease ATPase subunit HslU	BN194_16010	HslU	Protein folding/turnover	3.9	recycling defective proteins	YP_006751667	K0N4Y1
3.9	Protein folding/turnover	-0.803081		-0.12916		0.395327		HslV	0.751442	-0.225913	0.335608	-1.65797	-1.18342	-1.44961	0.0189479	-0.172513	0.186082	1.21462	1.3136	0.869116	0	28.0505	67	6	0.00548192	-0.803081	0.411494	-0.12916	0.0543296	0.395327	K0N542	K0N542	>tr|K0N542|K0N542_LACCA ATP-dependent protease subunit HslV OS=Lactobacillus casei W56 GN=hslV PE=3 SV=1	macromolecule metabolic process;metabolic process;primary metabolic process;protein metabolic process;proteolysis;proteolysis involved in cellular protein catabolic process	catalytic activity;binding;cation binding;endopeptidase activity;hydrolase activity;ion binding;metal ion binding;peptidase activity;peptidase activity, acting on L-amino acid peptides;threonine-type endopeptidase activity;threonine-type peptidase activity	cell part;cytoplasmic part;HslUV protease complex;intracellular part;macromolecular complex;proteasome core complex;protein complex	hslV	YP_006751666	174	ATP-dependent protease, peptidase subunit	BN194_16000	HslV	Protein folding/turnover	3.9	recycling defective proteins	YP_006751666	K0N542
3.9	Protein folding/turnover	0.292021		1.42072	**	2.61138	**	HtrA/DegP	-0.697294	-1.11151	-1.17598	-0.633518	-0.70999	-0.834989	0.486258	0.254984	0.196651	1.3787	1.42211	1.42458	0	29.7234	165	15	0.170501	0.292021	0.00168227	1.42072	9.03995e-05	2.61138	K0N8D9	K0N8D9	>tr|K0N8D9|K0N8D9_LACCA HtrA protein OS=Lactobacillus casei W56 GN=htrA PE=4 SV=1		catalytic activity;endopeptidase activity;hydrolase activity;peptidase activity;peptidase activity, acting on L-amino acid peptides;serine hydrolase activity;serine-type endopeptidase activity;serine-type peptidase activity		htrA	YP_006753012	442	heat-shock protein serine protease	BN194_29460	HtrA/DegP	Protein folding/turnover	3.9	recycling defective proteins; protein folding; stress response	YP_006753012	K0N8D9
3.9	Protein folding/turnover	-0.0235647		-1.0649		-0.482737		PpiB	-0.16695	1.37777	1.08173	0.240848	0.944916	0.969254	-1.94094	-1.28401	-0.697709	-0.146734	-0.282946	-0.095222	0	27.4416	56	5	0.93525	-0.0235647	0.0251918	-1.0649	0.120124	-0.482737	K0N387	K0N387	>tr|K0N387|K0N387_LACCA Peptidyl-prolyl cis-trans isomerase OS=Lactobacillus casei W56 GN=BN194_08960 PE=3 SV=1	cellular macromolecule metabolic process;cellular metabolic process;cellular process;cellular protein metabolic process;macromolecule metabolic process;metabolic process;primary metabolic process;protein folding;protein metabolic process	catalytic activity;cis-trans isomerase activity;hydrolase activity;isomerase activity;peptidyl-prolyl cis-trans isomerase activity		BN194_08960	YP_006750962	194	bifunctional phosphatase/peptidyl-prolyl cis-trans isomerase	BN194_08960	PpiB	Protein folding/turnover	3.9	protein folding	YP_006750962	K0N387
3.9	Protein folding/turnover	-0.0546977		1.91115	**	2.01962	**	PrsA	-1.21419	-1.00838	-0.523489	-1.18439	-0.9666	-0.750082	0.90452	0.9039	0.861462	0.963099	0.976356	1.0378	0	28.1366	101	16	0.840127	-0.0546977	0.000921392	1.91115	0.000756384	2.01962	K0N5Q8	K0N5Q8	>tr|K0N5Q8|K0N5Q8_LACCA Foldase protein PrsA OS=Lactobacillus casei W56 GN=prsA PE=3 SV=1	cellular macromolecule metabolic process;cellular metabolic process;cellular process;cellular protein metabolic process;macromolecule metabolic process;metabolic process;primary metabolic process;protein folding;protein metabolic process	catalytic activity;cis-trans isomerase activity;isomerase activity;peptidyl-prolyl cis-trans isomerase activity	cell part;membrane;plasma membrane	prsA	YP_006751972	300	foldase protein prsA	BN194_19060	PrsA	Protein folding/turnover	3.9	protein secretion: exported protein folding	YP_006751972	K0N5Q8
3.9	Protein folding/turnover	0.540571		0.492376		0.153767		Pth	-1.91566	-1.29624	0.283388	-0.0311488	1.24122	1.19738	0.0751819	0.892359	0.964179	-0.823122	-0.373368	-0.214182	0	24.9587	30	4	0.0837204	0.540571	0.0858401	0.492376	0.497942	0.153767	K0N8B3	K0N8B3	>tr|K0N8B3|K0N8B3_LACCA Peptidyl-tRNA hydrolase OS=Lactobacillus casei W56 GN=pth PE=3 SV=1		catalytic activity;aminoacyl-tRNA hydrolase activity;carboxylic ester hydrolase activity;hydrolase activity;hydrolase activity, acting on ester bonds	cell part;cytoplasm;intracellular part	pth	YP_006752721	189	peptidyl-tRNA hydrolase	BN194_26550	Pth	Protein folding/turnover	3.9	defective protein degradation	YP_006752721	K0N8B3
3.9	Protein folding/turnover	0.117893		-0.200813		0.204954		Tig	0.910616	0.0792016	-1.37927	1.56957	-0.371908	-0.0821761	-0.543901	-1.12736	-1.28162	1.34949	0.783788	0.0935749	0	32.5956	980	30	0.607736	0.117893	0.292754	-0.200813	0.31593	0.204954	K0N884	K0N884	>tr|K0N884|K0N884_LACCA Trigger factor OS=Lactobacillus casei W56 GN=tig PE=3 SV=1	cell cycle;cell division;cellular macromolecule metabolic process;cellular metabolic process;cellular process;cellular protein metabolic process;establishment of localization;establishment of protein localization;macromolecule metabolic process;metabolic process;primary metabolic process;protein folding;protein metabolic process;protein transport;transport	catalytic activity;cis-trans isomerase activity;isomerase activity;peptidyl-prolyl cis-trans isomerase activity	cell part;cytoplasm;intracellular part	tig	YP_006751599	445	trigger factor Tig	BN194_15330	Tig	Protein folding/turnover	3.9	nascent protein folding	YP_006751599	K0N884
4.2	Cell defense/detoxification	-0.474298		-0.74177	**	-0.180229		Npr	0.93737	1.3481	1.09825	-0.83136	-0.502372	0.119885	-1.20967	-1.49057	-1.10633	0.355462	0.263979	1.01725	0	30.9621	398	18	0.00722814	-0.474298	0.000132821	-0.74177	0.0935115	-0.180229	K0MSP8	K0MSP8	>tr|K0MSP8|K0MSP8_LACCA Npr protein OS=Lactobacillus casei W56 GN=npr PE=4 SV=1	biological regulation;cell redox homeostasis;cellular homeostasis;cellular process;homeostatic process;regulation of biological process;regulation of biological quality;regulation of cellular process	catalytic activity;antioxidant activity;binding;coenzyme binding;cofactor binding;flavin adenine dinucleotide binding;NADH peroxidase activity;oxidoreductase activity;oxidoreductase activity, acting on peroxide as acceptor;peroxidase activity		npr	YP_006750540	458	NADH peroxidase	BN194_04740	Npr	Cell defense/detoxification	4.2	oxidative stress management	YP_006750540	K0MSP8
4.2	Cell defense/detoxification	-0.114952		0.556197	*	-0.893296	**		0.666429	-0.0200106	-0.0335807	0.0931491	-0.102103	-0.00156209	1.46923	0.924195	1.23552	-1.29497	-1.40454	-1.53175	0	30.1683	238	14	0.43171	-0.114952	0.0229184	0.556197	0.00258289	-0.893296	K0N513	K0N513	>tr|K0N513|K0N513_LACCA P100 protein ( 11Eprotein ) OS=Lactobacillus casei W56 GN=11E PE=4 SV=1		catalytic activity;oxidoreductase activity		11E	YP_006750284	286	multifunctional methylglyoxal reductase, putative	BN194_02180		Cell defense/detoxification	4.2	methylglyoxal removal via acetol	YP_006750284	K0N513
4.2	Cell defense/detoxification	-0.135023		1.15136	*	0.734157	*	DkgB	-0.728743	-0.325971	-1.21882	-1.07238	-0.689401	-1.21323	1.67207	1.16857	0.867369	0.710103	0.507972	0.322465	0	29.8333	253	14	0.481855	-0.135023	0.00463898	1.15136	0.0106719	0.734157	K0N347	K0N347	>tr|K0N347|K0N347_LACCA DkgB protein OS=Lactobacillus casei W56 GN=dkgB PE=4 SV=1		catalytic activity;2,5-didehydrogluconate reductase activity;oxidoreductase activity;oxidoreductase activity, acting on CH-OH group of donors;oxidoreductase activity, acting on the CH-OH group of donors, NAD or NADP as acceptor		dkgB	YP_006750892	274	2,5-diketo-D-gluconic acid reductase B	BN194_08260	DkgB	Cell defense/detoxification	4.2	methylglyoxal removal via acetol	YP_006750892	K0N347
4.2	Cell defense/detoxification	-0.0646534		-1.31348	*	-6.12541	*	YfeX	0.699802	0.77863	0.554678	0.60689	0.665053	0.691094	0.181953	0.316713	0.110875	-2.36501	-1.29181	-0.948864	0	29.7976	209	15	0.755885	-0.0646534	0.00599081	-1.31348	0.00684879	-6.12541	K0N8U9	K0N8U9	>tr|K0N8U9|K0N8U9_LACCA YfeX protein OS=Lactobacillus casei W56 GN=yfeX PE=4 SV=1		catalytic activity;antioxidant activity;binding;cation binding;heme binding;ion binding;iron ion binding;metal ion binding;oxidoreductase activity;oxidoreductase activity, acting on peroxide as acceptor;peroxidase activity;tetrapyrrole binding;transition metal ion binding		yfeX	YP_006750783	313	Dyp-type iron-dependent peroxidase	BN194_07170	YfeX	Cell defense/detoxification	4.2	oxidative stress management	YP_006750783	K0N8U9
4.2	Cell defense/detoxification	-0.230765		-0.678562	**	-0.638954	**	CutC	1.67567	1.09857	0.996964	0.579059	0.330615	0.613197	-0.647896	-1.22092	-0.971169	-0.486891	-0.714213	-1.25298	0	29.0897	122	7	0.0308532	-0.230765	0.00120368	-0.678562	0.0025994	-0.638954	K0N3H0	K0N3H0	>tr|K0N3H0|K0N3H0_LACCA Uncharacterized protein OS=Lactobacillus casei W56 GN=BN194_09910 PE=4 SV=1	biological regulation;cation homeostasis;chemical homeostasis;copper ion homeostasis;homeostatic process;ion homeostasis;regulation of biological quality	binding;cation binding;copper ion binding;ion binding;metal ion binding;transition metal ion binding		BN194_09910	YP_006751057	211	copper homeostasis protein	BN194_09910	CutC	Cell defense/detoxification	4.2	copper homeostasis	YP_006751057	K0N3H0
4.2	Cell defense/detoxification	-0.0887121		-0.103299		-2.7889			0.236272	0.286368	0.64412	0.554338	0.257437	0.216093	0.443525	0.337074	0.224432	-0.0823338	-0.00936147	-3.10797	0	29.054	11	3	0.795165	-0.0887121	0.725599	-0.103299	0.230122	-2.7889	K0N2T5	K0N2T5	>tr|K0N2T5|K0N2T5_LACCA Uncharacterized protein OS=Lactobacillus casei W56 GN=BN194_07010 PE=4 SV=1	response to stimulus;response to stress			BN194_07010	YP_006750767	149	Cys-based peroxiredoxin, OsmC superfamily	BN194_07010		Cell defense/detoxification	4.2	hydroperoxide removal	YP_006750767	K0N2T5
4.2	Cell defense/detoxification	-0.343653		-0.762734	**	-2.07371	**	Tpx	1.14835	0.891761	0.842281	0.7105	0.451893	0.474072	0.11395	0.0255416	-0.0224267	-1.33873	-1.62918	-1.66803	0	29.033	108	9	0.0299564	-0.343653	0.000859946	-0.762734	5.83597e-05	-2.07371	K0MTJ5	K0MTJ5	>tr|K0MTJ5|K0MTJ5_LACCA Tpx protein OS=Lactobacillus casei W56 GN=tpx PE=4 SV=1		catalytic activity;antioxidant activity;oxidoreductase activity;oxidoreductase activity, acting on peroxide as acceptor;peroxidase activity		tpx	YP_006750875	168	lipid peroxide thiol-specific peroxidase	BN194_08090	Tpx	Cell defense/detoxification	4.2	antioxidant using thioredoxin	YP_006750875	K0MTJ5
4.2	Cell defense/detoxification	-0.186421		-0.731204	*	-1.64618	**	YaaN	0.662362	1.06294	1.11041	0.48259	0.662319	0.86604	-0.334028	-0.186961	0.121695	-1.54332	-1.54391	-1.36014	0	28.394	129	16	0.201733	-0.186421	0.00527447	-0.731204	9.63191e-05	-1.64618	K0N4U3	K0N4U3	>tr|K0N4U3|K0N4U3_LACCA Uncharacterized protein OS=Lactobacillus casei W56 GN=BN194_14850 PE=4 SV=1				BN194_14850	YP_006751551	403	TelA superfamily protein	BN194_14850	YaaN	Cell defense/detoxification	4.2	resistance to cell envelop targeted toxic substances such as nisin	YP_006751551	K0N4U3
4.2	Cell defense/detoxification	0.284188		0.439143	*	0.509652	**	YnbB	-1.76545	-1.00008	-1.16622	-0.412842	-0.594813	0.700789	-0.0732214	0.450187	1.29267	0.416419	0.813245	1.33933	0	28.1902	74	8	0.0608266	0.284188	0.0154497	0.439143	0.00361584	0.509652	K0N9B7	K0N9B7	>tr|K0N9B7|K0N9B7_LACCA YnbB protein OS=Lactobacillus casei W56 GN=ynbB PE=4 SV=1		binding;catalytic activity;cofactor binding;pyridoxal phosphate binding;vitamin B6 binding;vitamin binding		ynbB	YP_006751904	436	aluminum resistance protein, AAT_I superfamily	BN194_18380	YnbB	Cell defense/detoxification	4.2	aluminium tolerance?	YP_006751904	K0N9B7
4.2	Cell defense/detoxification	-0.00555738		-0.603591		-0.535562		Gpo	0.322598	0.305207	1.50864	0.367513	1.22744	0.5	-0.0791951	-0.221768	-2.06867	-0.360515	-0.0283468	-1.47291	0	27.8427	75	6	0.97838	-0.00555738	0.11732	-0.603591	0.0872026	-0.535562	K0N6T6	K0N6T6	>tr|K0N6T6|K0N6T6_LACCA Glutathione peroxidase OS=Lactobacillus casei W56 GN=gpo PE=3 SV=1	response to chemical stimulus;response to oxidative stress;response to stimulus;response to stress	catalytic activity;antioxidant activity;glutathione peroxidase activity;oxidoreductase activity;oxidoreductase activity, acting on peroxide as acceptor;peroxidase activity		gpo	YP_006751044	157	glutathione peroxidase	BN194_09780	Gpo	Cell defense/detoxification	4.2	H2O2/hydroperoxide removal	YP_006751044	K0N6T6
4.2	Cell defense/detoxification	0.194612		-1.02175		0.745571			-0.631576	0.958914	-0.243395	0.221629	0.16085	0.502579	-1.20062	-1.73782	-1.18363	0.94469	0.879035	1.32934	0	27.4237	65	10	0.61487	0.194612	0.0520485	-1.02175	0.109637	0.745571	K0N2B8	K0N2B8	>tr|K0N2B8|K0N2B8_LACCA Uncharacterized protein OS=Lactobacillus casei W56 GN=BN194_04910 PE=4 SV=1		catalytic activity;hydrolase activity;hydrolase activity, acting on carbon-nitrogen (but not peptide) bonds;hydrolase activity, acting on carbon-nitrogen (but not peptide) bonds, in linear amides;penicillin amidase activity		BN194_04910	YP_006750557	338	penicillin acylase family protein	BN194_04910		Cell defense/detoxification	4.2	detoxification (penicillin, bile salts?)	YP_006750557	K0N2B8
4.2	Cell defense/detoxification	-0.543427		-0.719568		-0.776155		Mco	1.04107	2.01764	0.771707	-0.174109	0.105572	-0.184218	-1.20724	-0.642983	0.273984	-1.73781	-0.426522	0.162912	0	26.2316	18	8	0.02517	-0.543427	0.0348671	-0.719568	0.0454701	-0.776155	K0N7A4	K0N7A4	>tr|K0N7A4|K0N7A4_LACCA Mco protein OS=Lactobacillus casei W56 GN=mco PE=4 SV=1		binding;catalytic activity;cation binding;copper ion binding;ion binding;metal ion binding;oxidoreductase activity;transition metal ion binding		mco	YP_006752607	543	multicopper oxidase	BN194_25410	Mco	Cell defense/detoxification	4.2	copper detoxification	YP_006752607	K0N7A4
4.2	Cell defense/detoxification	-0.138102		-2.10647	**	-2.70891	**	Maa	0.751602	0.982299	1.11107	0.573677	0.77189	1.18214	-0.483235	-0.729343	-0.781751	-1.79253	-0.611026	-0.974798	0	25.667	19	4	0.6375	-0.138102	0.000321566	-2.10647	0.00472417	-2.70891	K0N8I9	K0N8I9	>tr|K0N8I9|K0N8I9_LACCA Maa protein OS=Lactobacillus casei W56 GN=maa PE=4 SV=1		catalytic activity;acetyltransferase activity;transferase activity;transferase activity, transferring acyl groups;transferase activity, transferring acyl groups other than amino-acyl groups		maa	YP_006753067	215	maltose O-acetyltransferase family protein	BN194_30010	Maa	Cell defense/detoxification	4.2	detoxification	YP_006753067	K0N8I9
4.2	Cell defense/detoxification	-0.943619		-1.23839	*	-4.70865	**		0.632451	0.999466	1.05855	0.163796	0.381521	0.671402	0.105383	0.358688	0.292271	-1.7605	-1.85091	-1.05212	0	25.5695	21	5	0.068542	-0.943619	0.0136481	-1.23839	0.00101163	-4.70865	K0N1N9	K0N1N9	>tr|K0N1N9|K0N1N9_LACCA Nox_2 protein OS=Lactobacillus casei W56 GN=nox_2 PE=4 SV=1	biological regulation;cell redox homeostasis;cellular homeostasis;cellular process;homeostatic process;regulation of biological process;regulation of biological quality;regulation of cellular process	catalytic activity;binding;coenzyme binding;cofactor binding;flavin adenine dinucleotide binding;NADH dehydrogenase activity;oxidoreductase activity;oxidoreductase activity, acting on NADH or NADPH		nox_2	YP_006750351	454	coenzyme A disulfide reductase	BN194_02850		Cell defense/detoxification	4.2	thiol group reduction (similar to glutathione)	YP_006750351	K0N1N9
4.2	Cell defense/detoxification	0.172237		-0.735968	*	-2.02789	*	Nox	0.65766	0.760475	0.497913	0.457284	0.64429	1.32383	-0.225102	-0.149315	0.11399	-1.00395	-2.41501	-0.662062	0	24.6587	13	6	0.569217	0.172237	0.00478381	-0.735968	0.0210389	-2.02789	K0N4U4	K0N4U4	>tr|K0N4U4|K0N4U4_LACCA Nox protein OS=Lactobacillus casei W56 GN=nox PE=4 SV=1	biological regulation;cell redox homeostasis;cellular homeostasis;cellular process;homeostatic process;regulation of biological process;regulation of biological quality;regulation of cellular process	catalytic activity;binding;coenzyme binding;cofactor binding;flavin adenine dinucleotide binding;NADH dehydrogenase activity;oxidoreductase activity;oxidoreductase activity, acting on NADH or NADPH		nox	YP_006750244	464	coenzyme A disulfide reductase	BN194_01780	Nox	Cell defense/detoxification	4.2	thiol group reduction (similar to glutathione)	YP_006750244	K0N4U4
4.2	Cell defense/detoxification	-0.0987854		-0.628693	*	-2.63977	**	YvgN	0.494814	0.713911	0.963905	0.635228	0.0709035	1.21154	0.22594	0.109786	0.214312	-1.41832	-1.35742	-1.86461	0	23.8791	10	5	0.823089	-0.0987854	0.0182903	-0.628693	0.000411601	-2.63977	K0N2D7	K0N2D7	>tr|K0N2D7|K0N2D7_LACCA P100 protein ( 11E_2protein ) OS=Lactobacillus casei W56 GN=11E_2 PE=4 SV=1		catalytic activity;oxidoreductase activity		11E_2	YP_006750582	321	multifunctional methylglyoxal reductase	BN194_05160	YvgN	Cell defense/detoxification	4.2	methylglyoxal removal via acetol	YP_006750582	K0N2D7
4.3	Prophage genome	0.139139		-0.0962836		-0.205783			-0.487627	0.250148	0.897382	0.449532	1.28273	1.18184	-1.28098	1.26018	-0.879195	-0.493827	-0.972362	-1.20782	0	25.0351	14	2	0.191465	0.139139	0.588148	-0.0962836	0.069749	-0.205783	K0N6Q4	K0N6Q4	>tr|K0N6Q4|K0N6Q4_LACCA Uncharacterized protein OS=Lactobacillus casei W56 GN=BN194_09330 PE=4 SV=1		binding;DNA binding;nucleic acid binding;sequence-specific DNA binding		BN194_09330	YP_006750999	122	phage HTH_XRE /HipB family transcriptional regulator	BN194_09330		Prophage genome	4.3	phage associated protein (addiction module?)	YP_006750999	K0N6Q4
4.4	IS elements/foreign DNA defense	0.864817		-1.04223		-2.89523	*	HsdM	0.48472	-0.0170562	1.02101	0.914027	1.22942	1.02121	-0.232529	-0.0762685	-0.222345	-0.797958	-1.83705	-1.48718	0	24.5993	16	4	0.149524	0.864817	0.091102	-1.04223	0.0119498	-2.89523	K0MX17	K0MX17	>tr|K0MX17|K0MX17_LACCA HsdM protein OS=Lactobacillus casei W56 GN=hsdM PE=4 SV=1		nucleic acid binding;binding;catalytic activity;DNA binding;DNA-methyltransferase activity;methyltransferase activity;N-methyltransferase activity;S-adenosylmethionine-dependent methyltransferase activity;site-specific DNA-methyltransferase (adenine-specific) activity;transferase activity;transferase activity, transferring one-carbon groups		hsdM	YP_006752300	329	type I restriction modification system, M subunit	BN194_22340	HsdM	IS elements/foreign DNA defense	4.4	foreign DNA restriction	YP_006752300	K0MX17
5	General prediction only	0.0733363		0.708876	**	0.219292			-0.413046	-0.648207	-0.9456	-0.273323	-0.348933	-0.796781	1.61471	1.02385	1.03647	0.935377	0.498016	-1.68254	0	29.5488	130	8	0.43215	0.0733363	0.00158963	0.708876	0.516409	0.219292	K0N597	K0N597	>tr|K0N597|K0N597_LACCA HBN1 protein OS=Lactobacillus casei W56 GN=HBN1 PE=4 SV=1		catalytic activity;oxidoreductase activity		HBN1	YP_006751721	200	nitroreductase family protein	BN194_16550		General prediction only	5	unknown function	YP_006751721	K0N597
5	General prediction only	0.524078		0.459205		1.11708			-1.09922	-0.599756	-1.17003	0.42901	-0.524148	0.089605	-0.336726	0.400706	-0.423967	2.07152	1.62435	-0.461338	0	29.2871	75	5	0.0451114	0.524078	0.0577882	0.459205	0.0639556	1.11708	K0NA95	K0NA95	>tr|K0NA95|K0NA95_LACCA Nucleoid-associated protein BN194_23980 OS=Lactobacillus casei W56 GN=BN194_23980 PE=3 SV=1		binding;DNA binding;nucleic acid binding	bacterial nucleoid;cell part;cytoplasm;intracellular non-membrane-bounded organelle;intracellular organelle;intracellular part;non-membrane-bounded organelle;nucleoid;organelle	BN194_23980	YP_006752464	102	YbaB/EbfC DNA-binding family protein	BN194_23980		General prediction only	5	unknown function	YP_006752464	K0NA95
5	General prediction only	0.0791899		0.40884	*	0.128995			-0.777951	-1.32692	-0.295378	-0.456879	-0.258467	-0.452694	1.12163	0.704563	2.13517	-0.439091	-0.859913	0.905932	0	29.2778	208	13	0.249444	0.0791899	0.0150145	0.40884	0.334475	0.128995	K0N6Z0	K0N6Z0	>tr|K0N6Z0|K0N6Z0_LACCA Uncharacterized protein OS=Lactobacillus casei W56 GN=BN194_10430 PE=4 SV=1		catalytic activity;binding;cation binding;hydrolase activity;hydrolase activity, acting on ester bonds;ion binding;metal ion binding;phosphoric diester hydrolase activity;phosphoric ester hydrolase activity		BN194_10430	YP_006751109	215	hydrolase of HD superfamily	BN194_10430		General prediction only	5	unknown function	YP_006751109	K0N6Z0
5	General prediction only	0.0106932		-0.107918		-0.473621	**		0.6076	0.945451	0.471024	0.35554	0.679558	1.14064	-0.0960191	0.418129	0.171362	-1.3705	-1.7441	-1.57869	0	28.9775	132	13	0.85951	0.0106932	0.0673533	-0.107918	0.000228155	-0.473621	K0N9U2	K0N9U2	>tr|K0N9U2|K0N9U2_LACCA YwpJ protein OS=Lactobacillus casei W56 GN=ywpJ PE=4 SV=1		catalytic activity;active transmembrane transporter activity;ATPase activity;ATPase activity, coupled;ATPase activity, coupled to movement of substances;ATPase activity, coupled to transmembrane movement of ions;ATPase activity, coupled to transmembrane movement of substances;cation transmembrane transporter activity;cation-transporting ATPase activity;hydrolase activity;hydrolase activity, actin…	cell part;integral to membrane;intrinsic to membrane;membrane part	ywpJ	YP_006751198	297	hydrolase, HAD_like superfamily	BN194_11320		General prediction only	5	unknown function	YP_006751198	K0N9U2
5	General prediction only	-0.220728		-0.140723		-0.287458	*		0.892555	1.84278	0.698765	-0.291258	-0.303587	-0.643522	1.19035	-0.181773	-0.553364	-0.440823	-1.92215	-0.287975	0	28.6363	117	16	0.0138248	-0.220728	0.194212	-0.140723	0.0322463	-0.287458	K0N7U8	K0N7U8	>tr|K0N7U8|K0N7U8_LACCA YghZ protein OS=Lactobacillus casei W56 GN=yghZ PE=4 SV=1				yghZ	YP_006752817	334	aldo_keto_reductase superfamily protein	BN194_27510		General prediction only	5	unknown function	YP_006752817	K0N7U8
5	General prediction only	0.139872		2.07941	**	3.0138	**		-0.99609	-1.15044	-0.766296	-0.931865	-0.927392	-0.742146	0.47653	0.540759	0.699632	1.26721	1.23057	1.29952	0	28.5163	77	9	0.462593	0.139872	0.000286743	2.07941	3.8927e-05	3.0138	K0NC29	K0NC29	>tr|K0NC29|K0NC29_LACCA Uncharacterized protein OS=Lactobacillus casei W56 GN=BN194_24320 PE=4 SV=1		binding;coenzyme binding;cofactor binding;FMN binding;nucleotide binding	cell part;membrane	BN194_24320	YP_006752498	304	sex pheromone lipoprotein (similar to cAD1 in E. faecalis)	BN194_24320		General prediction only	5	conjugation?	YP_006752498	K0NC29
5	General prediction only	0.336123		0.266865		1.54131	**		-0.950257	-0.998721	-0.607555	-0.649776	-0.203778	-0.100015	-0.546605	-0.468508	-0.268745	1.64306	1.54029	1.61062	0	28.5159	114	11	0.0627004	0.336123	0.0459263	0.266865	4.22671e-05	1.54131	K0N7M3	K0N7M3	>tr|K0N7M3|K0N7M3_LACCA YkwC protein OS=Lactobacillus casei W56 GN=ykwC PE=4 SV=1	alcohol catabolic process;alcohol metabolic process;carbohydrate catabolic process;carbohydrate metabolic process;catabolic process;cellular carbohydrate catabolic process;cellular carbohydrate metabolic process;cellular metabolic process;cellular nitrogen compound metabolic process;cellular process;coenzyme metabolic process;cofactor metabolic process;glucose catabolic process;glucose metabolic …	nucleotide binding;binding;catalytic activity;coenzyme binding;cofactor binding;NAD binding;oxidoreductase activity;oxidoreductase activity, acting on CH-OH group of donors;oxidoreductase activity, acting on the CH-OH group of donors, NAD or NADP as acceptor;phosphogluconate dehydrogenase (decarboxylating) activity		ykwC	YP_006750318	301	3-hydroxyisobutyrate dehydrogenase family protein	BN194_02520		General prediction only	5	unknown function	YP_006750318	K0N7M3
5	General prediction only	0.299199		-0.618762	*	-3.82083	**	YtpR	0.511706	0.654498	0.635967	0.618287	0.779485	0.925325	0.140366	0.190016	0.394486	-1.66132	-1.63651	-1.55231	0	28.4362	70	7	0.155448	0.299199	0.016121	-0.618762	2.37181e-06	-3.82083	K0NB80	K0NB80	>tr|K0NB80|K0NB80_LACCA YtpR protein OS=Lactobacillus casei W56 GN=ytpR PE=4 SV=1		binding;nucleic acid binding;RNA binding;tRNA binding		ytpR	YP_006751963	217	tRNA-binding protein, tRNA_domain_binding superfamily	BN194_18970	YtpR	General prediction only	5	unknown function (tRNA-associated?)	YP_006751963	K0NB80
5	General prediction only	0.48137	*	-0.344905		-1.50165	*		0.450495	0.371761	0.442074	1.07878	0.966395	1.00239	-0.172422	-0.160617	0.319669	-1.9876	-1.69514	-0.615792	0	28.0953	75	7	0.000137815	0.48137	0.0602505	-0.344905	0.0113593	-1.50165	K0N957	K0N957	>tr|K0N957|K0N957_LACCA Uncharacterized protein OS=Lactobacillus casei W56 GN=BN194_08220 PE=4 SV=1		catalytic activity;5'-nucleotidase activity;hydrolase activity;hydrolase activity, acting on ester bonds;nucleotidase activity;phosphatase activity;phosphoric ester hydrolase activity		BN194_08220	YP_006750888	222	HAD-like hydrolase superfamily protein Gph-like	BN194_08220		General prediction only	5	unknown function	YP_006750888	K0N957
5	General prediction only	-0.100075		1.07649	*	-3.09589	**	MqhA	0.149068	0.479698	0.341394	0.145838	0.283178	0.357912	0.792546	1.05182	1.09677	-1.8313	-1.45452	-1.41241	0	28.0907	49	7	0.621193	-0.100075	0.00820366	1.07649	0.000324771	-3.09589	K0N5N7	K0N5N7	>tr|K0N5N7|K0N5N7_LACCA MhqA_3 protein OS=Lactobacillus casei W56 GN=mhqA_3 PE=4 SV=1		catalytic activity;dioxygenase activity;oxidoreductase activity		mhqA_3	YP_006751942	322	hydroquinone dioxygenase-like GLO_EDI_BRP_like superfamily protein	BN194_18760	MqhA	General prediction only	5	unknown function	YP_006751942	K0N5N7
5	General prediction only	0.104473		0.740608	*	0.305697			-1.33602	-1.10942	-0.12943	-1.44872	-0.181945	-0.0091713	0.940274	1.35805	1.75526	0.0382514	0.153975	-0.0311016	0	28.0843	93	10	0.622799	0.104473	0.0072999	0.740608	0.0714088	0.305697	K0MTE1	K0MTE1	>tr|K0MTE1|K0MTE1_LACCA YhfP protein OS=Lactobacillus casei W56 GN=yhfP PE=4 SV=1		binding;catalytic activity;cation binding;ion binding;metal ion binding;oxidoreductase activity;transition metal ion binding;zinc ion binding		yhfP	YP_006750840	331	alcohol dehydrogenase, MDR superfamily	BN194_07740		General prediction only	5	unknown function		K0MTE1
5	General prediction only	-0.0495981		-2.18772	**	-3.36959	**	YlbE	0.707441	1.00987	0.987912	0.848553	0.912824	0.84813	-0.685683	-0.596595	-0.234629	-0.664819	-1.55902	-1.57399	0	28.0794	56	6	0.76497	-0.0495981	0.00113154	-2.18772	0.00236367	-3.36959	K0N671	K0N671	>tr|K0N671|K0N671_LACCA YlbE protein OS=Lactobacillus casei W56 GN=ylbE PE=4 SV=1				ylbE	YP_006750769	234	oxidoreductase, atypical SDR subfamily 5 protein	BN194_07030	YlbE	General prediction only	5	unknown function	YP_006750769	K0N671
5	General prediction only	-0.284545		0.0684802		-3.48385	**		0.833094	0.646115	0.284284	0.65873	0.457292	0.104979	0.591325	0.746243	0.556483	-1.60526	-1.67751	-1.59578	0	27.4147	67	6	0.472696	-0.284545	0.811998	0.0684802	0.000170654	-3.48385	K0N687	K0N687	>tr|K0N687|K0N687_LACCA YwnB_2 protein OS=Lactobacillus casei W56 GN=ywnB_2 PE=4 SV=1				ywnB_2	YP_006752071	212	NADH-flavin reductase, BVR-B_like_SDR_a family	BN194_20050		General prediction only	5	unknown function	YP_006752071	K0N687
5	General prediction only	-0.30491		-3.10223	**	-5.6984	**		0.902738	0.890186	0.979694	0.772378	0.819386	0.809477	-0.420594	-0.192659	-0.392616	-1.82306	-1.3576	-0.987325	0	27.2819	28	5	0.0169702	-0.30491	8.19023e-05	-3.10223	0.00068372	-5.6984	K0N281	K0N281	>tr|K0N281|K0N281_LACCA Uncharacterized protein OS=Lactobacillus casei W56 GN=BN194_04410 PE=4 SV=1				BN194_04410	YP_006750507	280	S-adenosyl-L-methionine hydroxide adenosyltransferase family protein	BN194_04410		General prediction only	5	unknown function	YP_006750507	K0N281
5	General prediction only	-0.605504		-2.11074	**	-5.69348	**		0.817718	0.860464	0.984065	0.519513	0.648035	0.727965	-0.0533429	-0.0479505	0.0907741	-2.03682	-1.04349	-1.46694	0	27.1926	46	7	0.0312979	-0.605504	0.000203349	-2.11074	0.00118961	-5.69348	K0N508	K0N508	>tr|K0N508|K0N508_LACCA YdgI_2 protein OS=Lactobacillus casei W56 GN=ydgI_2 PE=4 SV=1		catalytic activity;oxidoreductase activity		yabR	YP_006751687	214	Nad(P)H-dependent nitroreductase family protein	BN194_16210		General prediction only	5	unknown function	YP_006751687	K0N508
5	General prediction only	0.344821		1.04221		0.308805			-0.575878	-1.21048	-0.722329	-0.286154	0.155152	-0.337281	1.7175	2.04661	-0.105746	-0.123981	0.476714	-1.03413	0	27.1224	66	8	0.0514594	0.344821	0.0418781	1.04221	0.272637	0.308805	K0N4B2	K0N4B2	>tr|K0N4B2|K0N4B2_LACCA MviM protein OS=Lactobacillus casei W56 GN=mviM PE=4 SV=1		catalytic activity;oxidoreductase activity		mviM	YP_006751397	305	MviM family oxidoreductase	BN194_13310		General prediction only	5	unknown function	YP_006751397	K0N4B2
5	General prediction only	-0.0386632		-0.567235		-0.508035			-0.261625	1.86847	0.579588	1.15901	0.413829	0.310047	-1.02816	-1.49212	0.253222	-0.067089	-0.30359	-1.43158	0	27.0471	44	6	0.88804	-0.0386632	0.140781	-0.567235	0.150512	-0.508035	K0N4F8	K0N4F8	>tr|K0N4F8|K0N4F8_LACCA Uncharacterized protein OS=Lactobacillus casei W56 GN=BN194_14010 PE=4 SV=1	amine biosynthetic process;amine metabolic process;biosynthetic process;carboxylic acid biosynthetic process;carboxylic acid metabolic process;cellular amine metabolic process;cellular amino acid biosynthetic process;cellular amino acid metabolic process;cellular biosynthetic process;cellular ketone metabolic process;cellular metabolic process;cellular nitrogen compound biosynthetic process;cellu…	catalytic activity;histidinol-phosphatase activity;hydrolase activity;hydrolase activity, acting on ester bonds;phosphatase activity;phosphoric ester hydrolase activity		BN194_14010	YP_006751467	263	PHP superfamily protein	BN194_14010		General prediction only	5	unknown function	YP_006751467	K0N4F8
5	General prediction only	0.0760949		-1.75099	**	-5.20475	**	YcnE	0.674122	0.844458	0.733664	0.691056	0.890187	0.770648	0.13681	-0.106171	-0.0713346	-0.980043	-1.70695	-1.87644	0	26.9663	55	4	0.686228	0.0760949	0.00109059	-1.75099	0.0012449	-5.20475	K0N7R3	K0N7R3	>tr|K0N7R3|K0N7R3_LACCA YcnE protein OS=Lactobacillus casei W56 GN=ycnE PE=4 SV=1		catalytic activity;monooxygenase activity;oxidoreductase activity		ycnE	YP_006751389	119	ABM/COG1359 superfamily protein YcnE/LsrG	BN194_13230	YcnE	General prediction only	5	unknown function	YP_006751389	K0N7R3
5	General prediction only	-0.403684		-1.15243	*	-3.51384	**		0.54401	1.06586	1.03056	0.473647	0.767908	0.557923	-0.0270324	0.228343	0.0383747	-1.51209	-1.47573	-1.69178	0	26.9605	32	5	0.213656	-0.403684	0.0123864	-1.15243	0.000175721	-3.51384	K0N2Z8	K0N2Z8	>tr|K0N2Z8|K0N2Z8_LACCA Uncharacterized protein OS=Lactobacillus casei W56 GN=BN194_08200 PE=4 SV=1		catalytic activity;acetyltransferase activity;N-acetyltransferase activity;N-acyltransferase activity;transferase activity;transferase activity, transferring acyl groups;transferase activity, transferring acyl groups other than amino-acyl groups		BN194_08200	YP_006750886	173	acetyltransferase (GNAT) family protein	BN194_08200		General prediction only	5	unknown function	YP_006750886	K0N2Z8
5	General prediction only	0.447196		0.329379		1.14119	**		-1.15796	-1.42158	-0.684559	-0.177172	-0.0419194	-0.000435015	-0.359891	-0.339868	-0.321883	1.59709	1.51881	1.38937	0	26.9493	59	8	0.0102686	0.447196	0.0257637	0.329379	0.000319461	1.14119	K0N9L7	K0N9L7	>tr|K0N9L7|K0N9L7_LACCA Nucleotide-binding protein BN194_10470 OS=Lactobacillus casei W56 GN=BN194_10470 PE=3 SV=1		adenyl nucleotide binding;adenyl ribonucleotide binding;ATP binding;binding;GTP binding;guanyl nucleotide binding;guanyl ribonucleotide binding;nucleotide binding;purine nucleotide binding;purine ribonucleoside triphosphate binding;purine ribonucleotide binding;ribonucleotide binding		BN194_10470	YP_006751113	295	P-loop-containing ATPase family protein	BN194_10470		General prediction only	5	unknown function	YP_006751113	K0N9L7
5	General prediction only	0.417706		3.69132	**	1.34572	*		-0.822326	-1.10475	-0.763405	-0.531633	-0.700282	-0.634455	1.37453	1.50782	1.70995	0.284396	-0.411079	0.0912371	0	26.9322	16	4	0.0773421	0.417706	7.16643e-05	3.69132	0.0189989	1.34572	K0N5L5	K0N5L5	>tr|K0N5L5|K0N5L5_LACCA YqhL protein OS=Lactobacillus casei W56 GN=yqhL PE=4 SV=1				yqhL	YP_006751907	172	sulfurtransferase, rhodanese homology domain superfamily	BN194_18410		General prediction only	5	unknown function	YP_006751907	K0N5L5
5	General prediction only	0.134864		-0.2185		-2.84676	**	YxeH	0.705584	0.604941	0.390002	0.754973	0.705314	0.553289	0.467633	0.355511	0.370195	-1.4165	-1.86505	-1.62589	0	26.9116	42	7	0.40078	0.134864	0.164521	-0.2185	0.000159519	-2.84676	K0N1Y7	K0N1Y7	>tr|K0N1Y7|K0N1Y7_LACCA YxeH protein OS=Lactobacillus casei W56 GN=yxeH PE=4 SV=1		catalytic activity;hydrolase activity		yxeH	YP_006750541	275	sugar phosphatase, cof subfamily	BN194_04750	YxeH	General prediction only	5	carbohydrate metabolism?	YP_006750541	K0N1Y7
5	General prediction only	0.644395		1.49999	**	0.127797			-0.972665	-0.797801	-0.902253	-0.339681	0.299589	0.399327	1.17199	1.45916	1.75375	-0.989794	-0.759654	-0.321968	0	26.9087	36	10	0.0130117	0.644395	0.000178955	1.49999	0.377971	0.127797	K0MS41	K0MS41	>tr|K0MS41|K0MS41_LACCA Steap4 protein OS=Lactobacillus casei W56 GN=Steap4 PE=4 SV=1		catalytic activity;oxidoreductase activity		Steap4	YP_006750265	206	NADP-dependent oxidoreductase	BN194_01990		General prediction only	5	unknown function	YP_006750265	K0MS41
5	General prediction only	0.339581		1.15502	**	-0.275386			-0.57093	-0.837949	-0.182608	-0.362021	0.209787	0.333816	1.57716	1.37426	1.48786	-1.04476	-1.01902	-0.965596	0	26.8684	43	9	0.108149	0.339581	0.000541565	1.15502	0.0667321	-0.275386	K0MS33	K0MS33	>tr|K0MS33|K0MS33_LACCA Uncharacterized protein OS=Lactobacillus casei W56 GN=BN194_01890 PE=3 SV=1		nucleotide binding;binding;catalytic activity;coenzyme binding;cofactor binding;NAD binding;oxidoreductase activity;oxidoreductase activity, acting on CH-OH group of donors;oxidoreductase activity, acting on the CH-OH group of donors, NAD or NADP as acceptor		BN194_01890	YP_006750255	320	D-glycerate dehydrogenase/hydroxypyruvate reductase family protein	BN194_01890		General prediction only	5	unknown function (metabolism of glycerate?)	YP_006750255	K0MS33
5	General prediction only	0.533958		0.678314		-3.59817	*		0.515464	0.0538636	0.360833	0.723374	0.406258	0.633197	0.482585	0.728399	0.776956	-1.14553	-2.30764	-1.22776	0	26.8519	54	12	0.168289	0.533958	0.097137	0.678314	0.00933152	-3.59817	K0N992	K0N992	>tr|K0N992|K0N992_LACCA Glyr1 protein OS=Lactobacillus casei W56 GN=glyr1 PE=4 SV=1	alcohol catabolic process;alcohol metabolic process;carbohydrate catabolic process;carbohydrate metabolic process;catabolic process;cellular carbohydrate catabolic process;cellular carbohydrate metabolic process;cellular metabolic process;cellular nitrogen compound metabolic process;cellular process;coenzyme metabolic process;cofactor metabolic process;glucose catabolic process;glucose metabolic …	catalytic activity;binding;coenzyme binding;cofactor binding;oxidoreductase activity;oxidoreductase activity, acting on CH-OH group of donors;oxidoreductase activity, acting on the CH-OH group of donors, NAD or NADP as acceptor;phosphogluconate dehydrogenase (decarboxylating) activity		glyr1	YP_006753076	319	3-hydroxyisobutyrate dehydrogenase family protein	BN194_30100		General prediction only	5	unknown function	YP_006753076	K0N992
5	General prediction only	-0.698065		0.439538	*	1.00034	**		-0.0485619	-0.434146	-0.360913	-1.59414	-1.23776	-1.18721	0.158636	0.581902	0.415293	1.42636	1.2519	1.02865	0	26.805	39	7	0.00371307	-0.698065	0.0174703	0.439538	0.000777724	1.00034	K0N6M8	K0N6M8	>tr|K0N6M8|K0N6M8_LACCA Uncharacterized protein OS=Lactobacillus casei W56 GN=BN194_21200 PE=4 SV=1		catalytic activity		BN194_21200	YP_006752186	219	phosphatase, HP_PGM_like family	BN194_21200		General prediction only	5	unknown function	YP_006752186	K0N6M8
5	General prediction only	0.328997		-0.525627	*	1.27977	**	YwfO	-0.511818	-0.168251	-0.496296	0.0610815	0.146353	0.0454512	-1.06877	-1.24124	-1.14982	1.48494	1.56291	1.33546	0	26.7922	59	10	0.0149092	0.328997	0.00342488	-0.525627	0.000142324	1.27977	K0MXZ5	K0MXZ5	>tr|K0MXZ5|K0MXZ5_LACCA YwfO protein OS=Lactobacillus casei W56 GN=ywfO PE=4 SV=1		catalytic activity;binding;cation binding;hydrolase activity;hydrolase activity, acting on ester bonds;ion binding;metal ion binding;phosphoric diester hydrolase activity;phosphoric ester hydrolase activity		ywfO	YP_006752750	450	HD superfamily phosphohydrolase	BN194_26840	YwfO	General prediction only	5	unknown function	YP_006752750	K0MXZ5
5	General prediction only	-0.899873		-0.0663109		0.150575		YidA	0.519603	-0.0977435	0.940803	-1.92481	-1.39253	-1.33378	0.232369	0.0889908	0.598152	0.534316	1.02739	0.807239	0	26.7788	61	6	0.00486243	-0.899873	0.684242	-0.0663109	0.371554	0.150575	K0NDD5	K0NDD5	>tr|K0NDD5|K0NDD5_LACCA YidA protein OS=Lactobacillus casei W56 GN=yidA PE=4 SV=1		catalytic activity;hydrolase activity		yidA	YP_006752918	273	hydrolase, HAD superfamily	BN194_28520	YidA	General prediction only	5	unknown function	YP_006752918	K0NDD5
5	General prediction only	-0.64719		0.124341		1.11027	**		-0.675791	-0.196316	0.232258	-1.48509	-1.01107	-0.963487	-0.5353	0.134333	0.30287	1.52869	1.34002	1.32888	0	26.7367	33	8	0.038948	-0.64719	0.648007	0.124341	0.00395795	1.11027	K0MSS8	K0MSS8	>tr|K0MSS8|K0MSS8_LACCA ThiF3 protein OS=Lactobacillus casei W56 GN=thiF3 PE=4 SV=1		catalytic activity;methyltransferase activity;transferase activity;transferase activity, transferring one-carbon groups		thiF3	YP_006750575	249	SAM-dependent methyltransferase	BN194_05090		General prediction only	5	unknown function	YP_006750575	K0MSS8
5	General prediction only	0.232988		0.934507	*	2.96213	**		-0.57395	-0.933694	-1.0067	-0.533292	-0.715775	-0.697851	-0.0708511	-0.309897	0.14232	1.67021	1.48429	1.54519	0	26.6652	34	6	0.264345	0.232988	0.0153742	0.934507	7.64168e-05	2.96213	K0N627	K0N627	>tr|K0N627|K0N627_LACCA YhfI protein OS=Lactobacillus casei W56 GN=yhfI PE=4 SV=1		catalytic activity;hydrolase activity		yhfI	YP_006751986	283	metal-dependent hydrolase, beta-lactamase III superfamily	BN194_19200		General prediction only	5	unknown function	YP_006751986	K0N627
5	General prediction only	-2.27573		-0.35097		2.59021	**	YdhF	-0.289957	0.282718	0.0220394	-1.4275	-1.0338	-1.21639	0.109381	-0.140817	-0.52323	1.50209	1.3387	1.37675	0	26.5705	47	11	0.003593	-2.27573	0.48581	-0.35097	0.00125686	2.59021	K0NCA1	K0NCA1	>tr|K0NCA1|K0NCA1_LACCA YdhF protein OS=Lactobacillus casei W56 GN=ydhF PE=4 SV=1		catalytic activity;oxidoreductase activity		ydhF	YP_006752598	324	aldo/keto reductase family protein	BN194_25320	YdhF	General prediction only	5	unknown function	YP_006752598	K0NCA1
5	General prediction only	0.0330976		0.837652	*	-0.0859871			-0.094341	-1.2107	-0.108611	-0.378532	-0.483949	-0.312687	1.57048	1.65307	1.39851	-0.144046	-0.74697	-1.14222	0	26.5259	35	6	0.841699	0.0330976	0.00595521	0.837652	0.683089	-0.0859871	K0N557	K0N557	>tr|K0N557|K0N557_LACCA Ddh protein OS=Lactobacillus casei W56 GN=ddh PE=3 SV=1		nucleotide binding;binding;catalytic activity;coenzyme binding;cofactor binding;NAD binding;oxidoreductase activity;oxidoreductase activity, acting on CH-OH group of donors;oxidoreductase activity, acting on the CH-OH group of donors, NAD or NADP as acceptor		ddh	YP_006751732	312	D-isomer 2-hydroxy acid dehydrogenase, NADB_Rossmann superfamily	BN194_16660		General prediction only	5	unknown function	YP_006751732	K0N557
5	General prediction only	0.711578		2.04972	**	3.21176	**	YqjQ	-1.19423	-1.25246	-0.962841	-1.0655	-0.334914	-0.384393	0.384433	0.477712	0.408388	1.24172	1.36806	1.31403	0	26.4509	35	3	0.0978563	0.711578	7.32783e-05	2.04972	1.3964e-05	3.21176	K0N8A1	K0N8A1	>tr|K0N8A1|K0N8A1_LACCA YqjQ protein OS=Lactobacillus casei W56 GN=yqjQ PE=3 SV=1		catalytic activity;oxidoreductase activity		yqjQ	YP_006751614	260	short chain dehydrogenase/reductase family protein	BN194_15480	YqjQ	General prediction only	5	unknown function	YP_006751614	K0N8A1
5	General prediction only	0.205644		-2.03354	*	-3.68314	**		0.880099	0.452696	1.08861	0.865893	1.25974	0.657186	-0.397417	-0.335344	-0.419773	-1.1253	-1.65295	-1.27344	0	26.2411	16	6	0.664084	0.205644	0.00322941	-2.03354	0.000908131	-3.68314	K0N5D9	K0N5D9	>tr|K0N5D9|K0N5D9_LACCA Uncharacterized protein OS=Lactobacillus casei W56 GN=BN194_03130 PE=4 SV=1		catalytic activity;acetyltransferase activity;N-acetyltransferase activity;N-acyltransferase activity;transferase activity;transferase activity, transferring acyl groups;transferase activity, transferring acyl groups other than amino-acyl groups		BN194_03130	YP_006750379	215	acetyltransferase GNAT family protein	BN194_03130		General prediction only	5	unknown function	YP_006750379	K0N5D9
5	General prediction only	0.0169144		-0.0352828		-0.109241			0.243855	-0.0300711	0.290419	-0.347325	0.889085	0.229767	-2.03947	0.546016	1.44003	0.68824	-0.226796	-1.68375	0	26.1791	39	7	0.821954	0.0169144	0.867847	-0.0352828	0.4559	-0.109241	K0N4M3	K0N4M3	>tr|K0N4M3|K0N4M3_LACCA Uncharacterized protein OS=Lactobacillus casei W56 GN=BN194_14860 PE=4 SV=1				BN194_14860	YP_006751552	245	phosphatase, halogen_hydrolase superfamily protein	BN194_14860		General prediction only	5	unknown function	YP_006751552	K0N4M3
5	General prediction only	0.0555795		0.635982		2.07306	**		-1.06091	-1.04093	-0.155887	-0.893185	-0.70013	-0.48285	-0.570591	0.053482	0.336882	1.58924	1.44664	1.47823	0	26.1768	36	8	0.859672	0.0555795	0.159344	0.635982	0.00170248	2.07306	K0MY45	K0MY45	>tr|K0MY45|K0MY45_LACCA YcsN protein OS=Lactobacillus casei W56 GN=ycsN PE=4 SV=1		catalytic activity;oxidoreductase activity		ycsN	YP_006752795	310	aldo-keto reductase family protein	BN194_27290		General prediction only	5	unknown function	YP_006752795	K0MY45
5	General prediction only	0.275455		0.459212		-1.44691	**	YlxR	0.443567	0.300574	-0.0934602	0.387466	0.410655	0.859143	0.812136	1.33271	0.183916	-1.54915	-1.61929	-1.46826	0	26.1766	19	3	0.205459	0.275455	0.204029	0.459212	0.000449653	-1.44691	K0NAZ6	K0NAZ6	>tr|K0NAZ6|K0NAZ6_LACCA YlxR protein OS=Lactobacillus casei W56 GN=ylxR PE=4 SV=1				ylxR	YP_006751823	97	nucleic-acid-binding protein, YlxR family protein	BN194_17570	YlxR	General prediction only	5	unknown function	YP_006751823	K0NAZ6
5	General prediction only	0.193848		-1.55883		-2.58888	*	YneR	1.44338	0.842663	0.0477622	1.13961	1.01875	0.633126	-0.569763	-0.302947	-0.473944	-1.08226	-1.24983	-1.44654	0	26.1709	25	3	0.74184	0.193848	0.0407265	-1.55883	0.00817064	-2.58888	K0N9C1	K0N9C1	>tr|K0N9C1|K0N9C1_LACCA YneR protein OS=Lactobacillus casei W56 GN=yneR PE=4 SV=1				yneR	YP_006751914	105	FeS_biosyn superfamily protein	BN194_18480	YneR	General prediction only	5	FeS cluster assembly-related?	YP_006751914	K0N9C1
5	General prediction only	-0.505576		-1.62692	**	-4.85494	**		0.857015	1.07125	0.697032	0.624159	0.580998	0.660325	0.0610785	0.028177	0.0909923	-1.90161	-1.33381	-1.43561	0	26.1471	25	4	0.0842483	-0.505576	0.00176508	-1.62692	0.000292763	-4.85494	K0NAY8	K0NAY8	>tr|K0NAY8|K0NAY8_LACCA Uncharacterized protein OS=Lactobacillus casei W56 GN=BN194_17420 PE=4 SV=1				BN194_17420	YP_006751808	158	RNA-binding protein, ASCH superfamily	BN194_17420		General prediction only	5	unknown function	YP_006751808	K0NAY8
5	General prediction only	-0.441025		2.17617	*	-0.568905			-0.529456	-0.545208	0.356074	-0.0513797	-0.870221	-0.883956	1.68058	1.58385	1.38045	-0.649101	-0.659716	-0.811916	0	26.1285	23	5	0.422141	-0.441025	0.00452302	2.17617	0.197155	-0.568905	K0MWT4	K0MWT4	>tr|K0MWT4|K0MWT4_LACCA SpeE1 protein OS=Lactobacillus casei W56 GN=speE1 PE=4 SV=1		catalytic activity;acetyltransferase activity;N-acetyltransferase activity;N-acyltransferase activity;transferase activity;transferase activity, transferring acyl groups;transferase activity, transferring acyl groups other than amino-acyl groups		speE1	YP_006752215	135	acetyltransferase GNAT family protein	BN194_21490		General prediction only	5	unknown function		K0MWT4
5	General prediction only	-0.00197474		-2.43504	**	-4.20508	**		0.872577	0.77855	1.02306	0.872124	0.852085	0.946798	-0.449504	-0.507124	-0.290693	-1.50926	-1.41817	-1.17044	0	26.0957	31	6	0.989651	-0.00197474	0.000169977	-2.43504	5.31562e-05	-4.20508	K0N5U0	K0N5U0	>tr|K0N5U0|K0N5U0_LACCA Uncharacterized protein OS=Lactobacillus casei W56 GN=BN194_19510 PE=4 SV=1		catalytic activity;acetyltransferase activity;N-acetyltransferase activity;N-acyltransferase activity;transferase activity;transferase activity, transferring acyl groups;transferase activity, transferring acyl groups other than amino-acyl groups		BN194_19510	YP_006752017	144	acetyltransferase GNAT family protein	BN194_19510		General prediction only	5	unknown function	YP_006752017	K0N5U0
5	General prediction only	0.139186		1.15104		1.69418	**		-1.68634	-0.577508	-0.600538	-1.01618	-0.695692	-0.618159	0.156636	0.456361	0.941614	1.13197	1.15919	1.34864	0	26.0641	34	5	0.66813	0.139186	0.0269242	1.15104	0.00432309	1.69418	K0N948	K0N948	>tr|K0N948|K0N948_LACCA YcaC protein OS=Lactobacillus casei W56 GN=ycaC PE=4 SV=1		catalytic activity		ycaC	YP_006753031	207	YcaC related amidohydrolase family protein	BN194_29650		General prediction only	5	unknown function	YP_006753031	K0N948
5	General prediction only	-0.0986303		1.19454	**	-1.12204	**	CinA	0.283147	-0.248855	-0.0116761	-0.187347	-0.130927	-0.000569348	1.45292	1.4875	1.21771	-1.24833	-1.41944	-1.19413	0	25.9633	28	6	0.524702	-0.0986303	0.0014247	1.19454	0.00153161	-1.12204	K0N9I3	K0N9I3	>tr|K0N9I3|K0N9I3_LACCA Putative competence-damage inducible protein OS=Lactobacillus casei W56 GN=cinA PE=3 SV=1	aromatic compound biosynthetic process;biosynthetic process;cellular aromatic compound metabolic process;cellular biosynthetic process;cellular metabolic process;cellular nitrogen compound biosynthetic process;cellular nitrogen compound metabolic process;cellular process;coenzyme biosynthetic process;coenzyme metabolic process;cofactor biosynthetic process;cofactor metabolic process;heterocycle b…			cinA	YP_006751073	413	competence damage induced protein, MoCF_BD/CinA superfamily	BN194_10070	CinA	General prediction only	5	unknown function (DNA damage regulatory role?)	YP_006751073	K0N9I3
5	General prediction only	0.64967		0.573422		-0.644154		YhaA	-0.701028	-0.464381	0.413521	0.300785	1.14055	1.18178	0.679176	0.763062	0.784769	-1.49293	-1.46383	-1.14148	0	25.9147	30	5	0.0644915	0.64967	0.0434284	0.573422	0.0354451	-0.644154	K0N9E4	K0N9E4	>tr|K0N9E4|K0N9E4_LACCA YhaA protein OS=Lactobacillus casei W56 GN=yhaA PE=4 SV=1		catalytic activity;hydrolase activity		yhaA	YP_006753121	406	aminohydrolase, M20 Peptidase family	BN194_30550	YhaA	General prediction only	5	unknown function	YP_006753121	K0N9E4
5	General prediction only	-0.168093		-0.0735022		-0.0227095			-0.47262	0.851992	0.785292	-1.19718	-0.220556	-0.380426	-0.839247	-1.10884	1.81719	1.49155	-0.160736	-0.566429	0	25.8029	38	10	0.133877	-0.168093	0.696081	-0.0735022	0.869628	-0.0227095	K0NAA2	K0NAA2	>tr|K0NAA2|K0NAA2_LACCA Uncharacterized protein OS=Lactobacillus casei W56 GN=BN194_24180 PE=4 SV=1		catalytic activity;carbon-nitrogen ligase activity, with glutamine as amido-N-donor;hydrolase activity;ligase activity;ligase activity, forming carbon-nitrogen bonds		BN194_24180	YP_006752484	487	amidase superfamily protein	BN194_24180		General prediction only	5	unknown function	YP_006752484	K0NAA2
5	General prediction only	-0.202076		-1.07497	*	-2.35333	*	YdiF	0.836183	0.378329	1.28986	0.604544	0.790566	0.551661	-0.310117	-0.0632209	-0.0885081	-0.768543	-0.799867	-2.42089	0	25.701	25	9	0.533248	-0.202076	0.0227382	-1.07497	0.0233084	-2.35333	K0NA88	K0NA88	>tr|K0NA88|K0NA88_LACCA YdiF protein OS=Lactobacillus casei W56 GN=ydiF PE=3 SV=1		nucleotide binding;adenyl nucleotide binding;adenyl ribonucleotide binding;ATP binding;ATPase activity;binding;catalytic activity;hydrolase activity;hydrolase activity, acting on acid anhydrides;hydrolase activity, acting on acid anhydrides, in phosphorus-containing anhydrides;nucleoside-triphosphatase activity;purine nucleotide binding;purine ribonucleoside triphosphate binding;purine ribonucleo…		ydiF	YP_006752449	656	ATP-binding protein, P-Loop NTPAse superfamily	BN194_23830	YdiF	General prediction only	5	unknown function	YP_006752449	K0NA88
5	General prediction only	-0.358957		-0.224296		-2.08407		YaaA	1.00022	0.519476	0.380353	0.498962	0.202344	0.17594	0.493156	0.344449	0.423339	-2.15107	0.132366	-2.01953	0	25.66	14	3	0.187067	-0.358957	0.330796	-0.224296	0.0605511	-2.08407	K0MRL5	K0MRL5	>tr|K0MRL5|K0MRL5_LACCA YaaA protein OS=Lactobacillus casei W56 GN=yaaA PE=4 SV=1		binding;nucleic acid binding;RNA binding		yaaA	YP_006750070	70	RNA-binding protein, S4_2 superfamily	BN194_00040	YaaA	General prediction only	5	unknown role (DNA replication and/or repair?)	YP_006750070	K0MRL5
5	General prediction only	0.916054		2.75646	**	0.986035	**		-1.04699	-1.27492	-0.877482	-0.948093	0.0202608	0.244944	1.31992	1.53569	1.5173	-0.349491	0.0138648	-0.155016	0	25.569	22	4	0.0940984	0.916054	4.71473e-05	2.75646	0.00440912	0.986035	K0N4C0	K0N4C0	>tr|K0N4C0|K0N4C0_LACCA GpmB protein OS=Lactobacillus casei W56 GN=gpmB PE=4 SV=1		catalytic activity;intramolecular transferase activity;intramolecular transferase activity, phosphotransferases;isomerase activity;phosphoglycerate mutase activity		gpmB	YP_006751407	240	phosphatase/phosphotransferase, HP superfamily	BN194_13410		General prediction only	5	unknown function	YP_006751407	K0N4C0
5	General prediction only	0.144839		0.177866		-0.496614		YdiC	0.241479	-1.0903	1.17365	-0.178999	1.238	0.347936	-0.284113	1.29685	0.640952	-0.449248	-1.51217	-1.42403	0	25.5483	18	7	0.666326	0.144839	0.609781	0.177866	0.169966	-0.496614	K0NBZ8	K0NBZ8	>tr|K0NBZ8|K0NBZ8_LACCA YdiC_3 protein OS=Lactobacillus casei W56 GN=ydiC_3 PE=4 SV=1	adenosine metabolic process;cellular macromolecule metabolic process;cellular metabolic process;cellular nitrogen compound metabolic process;cellular process;heterocycle metabolic process;macromolecule metabolic process;macromolecule modification;metabolic process;ncRNA metabolic process;ncRNA processing;nitrogen compound metabolic process;nucleic acid metabolic process;nucleobase-containing comp…			ydiC_3	YP_006752453	302	Gcp-targeted endopeptidase	BN194_23870	YdiC	General prediction only	5	unknown function (chromosome-related)?	YP_006752453	K0NBZ8
5	General prediction only	0.582946		-0.0782019		-0.361079		YvcK	-0.64881	-0.266382	0.643541	1.21916	1.10535	1.81293	-1.00587	-0.0360867	0.178825	-1.03815	-0.829609	-1.1349	0	25.5072	19	7	0.0291616	0.582946	0.728212	-0.0782019	0.0818452	-0.361079	K0N6Z4	K0N6Z4	>tr|K0N6Z4|K0N6Z4_LACCA Putative gluconeogenesis factor OS=Lactobacillus casei W56 GN=yjiF PE=3 SV=1			cell part;cytoplasm;intracellular part	yjiF	YP_006751114	342	transferase, YvcK-like family protein	BN194_10480	YvcK	General prediction only	5	unknown function	YP_006751114	K0N6Z4
5	General prediction only	0.555631		0.944784		2.46785	*		-0.121149	-1.93489	-0.530773	-0.295045	-0.491814	-0.351143	0.458963	0.465226	-1.04747	1.17643	1.21254	1.45913	0	25.5063	19	4	0.431255	0.555631	0.332132	0.944784	0.0182156	2.46785	K0MY36	K0MY36	>tr|K0MY36|K0MY36_LACCA CobB protein OS=Lactobacillus casei W56 GN=cobB PE=4 SV=1		binding;catalytic activity;coenzyme binding;cofactor binding;hydrolase activity;NAD binding;NAD+ binding;nucleotide binding		cobB	YP_006752785	245	SIRH2 family protein	BN194_27190		General prediction only	5	unknown function	YP_006752785	K0MY36
5	General prediction only	0.670314		-0.536242		-1.38992	**		0.579364	-0.130442	0.71299	1.16154	1.0488	1.43227	-0.501016	-0.169383	-0.152214	-1.15171	-1.46031	-1.36989	0	25.4632	20	3	0.0442342	0.670314	0.0812485	-0.536242	0.00347611	-1.38992	K0N802	K0N802	>tr|K0N802|K0N802_LACCA Uncharacterized protein OS=Lactobacillus casei W56 GN=BN194_14530 PE=4 SV=1		catalytic activity;hydrolase activity		BN194_14530	YP_006751519	214	phosphatase/phosphohexomutase, HAD superfamily	BN194_14530		General prediction only	5	unknown function	YP_006751519	K0N802
5	General prediction only	-0.565015		2.01414	*	4.06679	**		-0.767528	-0.784717	-0.577021	-1.25033	-1.00899	-0.742385	0.568614	0.455253	-0.0431212	1.53798	1.40595	1.20629	0	25.4564	21	7	0.145328	-0.565015	0.00651249	2.01414	5.76683e-05	4.06679	K0N979	K0N979	>tr|K0N979|K0N979_LACCA Uncharacterized protein OS=Lactobacillus casei W56 GN=BN194_30000 PE=4 SV=1	biosynthetic process;metabolic process			BN194_30000	YP_006753066	369	glycosyltransferase AmsD-like family protein	BN194_30000		General prediction only	5	unknown function	YP_006753066	K0N979
5	General prediction only	2.00282		1.9987		2.61728			-2.6176	-1.2497	-0.209043	0.16315	0.444222	0.250227	0.29261	0.201067	0.353749	0.774283	0.543343	1.05369	0	25.3194	16	3	0.0792384	2.00282	0.0786392	1.9987	0.0393596	2.61728	K0NCC8	K0NCC8	>tr|K0NCC8|K0NCC8_LACCA Uncharacterized protein OS=Lactobacillus casei W56 GN=BN194_25520 PE=4 SV=1		catalytic activity;isomerase activity		BN194_25520	YP_006752618	213	NAD(P)H-dependent dehydrogenase/reductase	BN194_25520		General prediction only	5	unknown function	YP_006752618	K0NCC8
5	General prediction only	-1.08868	*	-1.48371	**	-3.99837	**		0.857213	1.07546	1.14892	0.357429	0.378746	0.303109	-0.0727392	0.118967	0.252013	-1.07355	-2.21759	-1.12798	0	25.2841	14	8	0.00166816	-1.08868	0.00196164	-1.48371	0.00283776	-3.99837	K0NAG4	K0NAG4	>tr|K0NAG4|K0NAG4_LACCA YqiG protein OS=Lactobacillus casei W56 GN=yqiG PE=3 SV=1		binding;catalytic activity;coenzyme binding;cofactor binding;FMN binding;nucleotide binding;oxidoreductase activity		yqiG	YP_006752599	642	short chain dehydrogenase/reductase, SDRc family	BN194_25330		General prediction only	5	unknown function	YP_006752599	K0NAG4
5	General prediction only	-0.487078		-0.711758		-2.72811	**		0.678124	1.03858	0.916314	0.497565	0.374492	0.454615	0.0133457	-0.0163039	0.727038	-1.68225	-1.78696	-1.21455	0	25.1608	27	5	0.0176223	-0.487078	0.0742885	-0.711758	0.000287748	-2.72811	K0NBP6	K0NBP6	>tr|K0NBP6|K0NBP6_LACCA GpmB_2 protein OS=Lactobacillus casei W56 GN=gpmB_2 PE=4 SV=1		catalytic activity;intramolecular transferase activity;intramolecular transferase activity, phosphotransferases;isomerase activity;phosphoglycerate mutase activity		gpmB_2	YP_006752263	249	histidine phosphatase superfamily protein	BN194_21970		General prediction only	5	unknown function	YP_006752263	K0NBP6
5	General prediction only	0.633899		-0.403158		0.641719	**		-0.598514	-0.604328	-0.157562	0.811277	0.59827	1.18373	-1.83476	-0.997647	-1.04253	1.07685	0.808822	0.756379	0	25.1439	24	6	0.00432244	0.633899	0.0536498	-0.403158	0.00170086	0.641719	K0MT72	K0MT72	>tr|K0MT72|K0MT72_LACCA YeaE protein OS=Lactobacillus casei W56 GN=yeaE PE=4 SV=1		catalytic activity;oxidoreductase activity		yeaE	YP_006750770	298	aldo/keto reductase family protein	BN194_07040		General prediction only	5	unknown function	YP_006750770	K0MT72
5	General prediction only	0.642059		0.87083	**	0.150522			-1.60927	-0.584138	-0.98823	0.350337	0.433103	0.947235	1.0968	1.18982	1.19436	-0.214354	-0.638122	-1.17754	0	25.0165	17	7	0.00962637	0.642059	0.00177214	0.87083	0.400172	0.150522	K0N329	K0N329	>tr|K0N329|K0N329_LACCA Uncharacterized protein OS=Lactobacillus casei W56 GN=BN194_07910 PE=4 SV=1		binding;catalytic activity;cation binding;ion binding;metal ion binding;oxidoreductase activity;transition metal ion binding;zinc ion binding		BN194_07910	YP_006750857	378	zinc-type alcohol dehydrogenase family protein	BN194_07910		General prediction only	5	unknown function	YP_006750857	K0N329
5	General prediction only	-0.92104		-1.131		-0.899786		PhoH	1.95904	0.197325	2.09119	-0.738077	-0.333688	0.017964	-0.990145	-0.722455	-0.549688	-0.309573	-0.314205	-0.307688	0	25.013	8	4	0.0526852	-0.92104	0.025379	-1.131	0.0474443	-0.899786	K0NAW2	K0NAW2	>tr|K0NAW2|K0NAW2_LACCA PhoH protein OS=Lactobacillus casei W56 GN=phoH PE=4 SV=1		adenyl nucleotide binding;adenyl ribonucleotide binding;ATP binding;binding;nucleotide binding;purine nucleotide binding;purine ribonucleoside triphosphate binding;purine ribonucleotide binding;ribonucleotide binding		phoH	YP_006751768	336	PhoH superfamily protein	BN194_17020	PhoH	General prediction only	5	unknown function	YP_006751768	K0NAW2
5	General prediction only	0.297031		0.048221		1.00193	**		-0.616822	-1.00994	-0.633858	-0.165039	0.508263	-0.610135	-0.354301	-0.897258	-0.685396	2.05832	1.26659	1.13957	0	24.9576	10	3	0.130004	0.297031	0.624099	0.048221	0.00205464	1.00193	K0NCV9	K0NCV9	>tr|K0NCV9|K0NCV9_LACCA Uncharacterized protein OS=Lactobacillus casei W56 GN=BN194_26820 PE=4 SV=1				BN194_26820	YP_006752748	155	DUF1934 superfamily protein	BN194_26820		General prediction only	5	unknown function		K0NCV9
5	General prediction only	0.0263093		-1.06438		-2.98715	**		0.465213	1.09065	0.710446	0.697751	0.681802	0.946005	-0.24337	-0.169653	0.282232	-1.00473	-1.51323	-1.94311	0	24.9572	14	2	0.926469	0.0263093	0.0310987	-1.06438	0.00235594	-2.98715	K0N7R2	K0N7R2	>tr|K0N7R2|K0N7R2_LACCA YjdJ protein OS=Lactobacillus casei W56 GN=yjdJ PE=4 SV=1		catalytic activity;acetyltransferase activity;N-acetyltransferase activity;N-acyltransferase activity;transferase activity;transferase activity, transferring acyl groups;transferase activity, transferring acyl groups other than amino-acyl groups		yjdJ	YP_006752531	96	acetyltransferase (GNAT) family protein	BN194_24650		General prediction only	5	unknown function	YP_006752531	K0N7R2
5	General prediction only	-0.169563		-0.0840378		-1.4003			0.451688	0.584243	0.582422	0.419027	0.281805	0.25385	0.0880112	0.168461	1.03296	-0.376428	-0.6306	-2.85543	0	24.9191	22	3	0.0303161	-0.169563	0.737926	-0.0840378	0.0814379	-1.4003	K0MV99	K0MV99	>tr|K0MV99|K0MV99_LACCA Uncharacterized protein OS=Lactobacillus casei W56 GN=BN194_14990 PE=4 SV=1				BN194_14990	YP_006751565	243	sterol carrier protein family	BN194_14990		General prediction only	5	unknown function	YP_006751565	K0MV99
5	General prediction only	0.984674		1.48436		0.460335			-0.281877	-1.98121	0.054059	0.962936	-0.079209	-0.122593	1.41976	1.08723	-0.238605	0.50744	0.244333	-1.57225	0	24.8323	8	4	0.242734	0.984674	0.138577	1.48436	0.637031	0.460335	K0NA57	K0NA57	>tr|K0NA57|K0NA57_LACCA Uncharacterized protein OS=Lactobacillus casei W56 GN=BN194_22880 PE=4 SV=1		adenyl nucleotide binding;adenyl ribonucleotide binding;ATP binding;binding;catalytic activity;cation binding;ion binding;metal ion binding;nucleotide binding;purine nucleotide binding;purine ribonucleoside triphosphate binding;purine ribonucleotide binding;ribonucleotide binding		BN194_22880	YP_006752354	448	ATP-grasp enzyme superfamily protein	BN194_22880		General prediction only	5	unknown function	YP_006752354	K0NA57
5	General prediction only	0.892227		-0.940978		-1.71056			-0.130415	0.456399	0.836587	1.06815	1.13587	1.31692	-0.587909	-0.49329	-0.243466	-0.129765	-1.49046	-1.73863	0	24.7532	12	4	0.0539622	0.892227	0.0503963	-0.940978	0.0583814	-1.71056	K0N4F5	K0N4F5	>tr|K0N4F5|K0N4F5_LACCA Gpm1 protein OS=Lactobacillus casei W56 GN=gpm1 PE=4 SV=1		catalytic activity		gpm1	YP_006751462	227	phosphatase/phosphotransferase, HP superfamily	BN194_13960		General prediction only	5	unknown function	YP_006751462	K0N4F5
5	General prediction only	-0.405395		-2.67768	**	-3.01856	**		0.694888	1.32158	1.13742	0.726576	1.18714	0.401992	-0.852309	-0.589307	-0.940794	-0.754725	-0.911898	-1.42057	0	24.7457	12	4	0.395843	-0.405395	0.000991172	-2.67768	0.00160959	-3.01856	K0MYV7	K0MYV7	>tr|K0MYV7|K0MYV7_LACCA Uncharacterized protein OS=Lactobacillus casei W56 GN=BN194_30390 PE=4 SV=1		catalytic activity;hydrolase activity		BN194_30390	YP_006753105	334	esterase/lipase, Aes superfamily	BN194_30390		General prediction only	5	unknown function	YP_006753105	K0MYV7
5	General prediction only	0.165542		2.99445	*	1.01635	*	YdcK	-0.613375	-1.08598	-0.636182	-0.837245	-0.0820537	-1.04593	1.66169	1.99219	0.708938	-0.0722803	-0.00190421	0.0121372	0	24.6281	9	6	0.727937	0.165542	0.00573396	2.99445	0.00830602	1.01635	K0N9L1	K0N9L1	>tr|K0N9L1|K0N9L1_LACCA PhnC protein OS=Lactobacillus casei W56 GN=phnC PE=3 SV=1		nucleotide binding;active transmembrane transporter activity;adenyl nucleotide binding;adenyl ribonucleotide binding;anion transmembrane transporter activity;anion transmembrane-transporting ATPase activity;ATP binding;ATPase activity;ATPase activity, coupled;ATPase activity, coupled to movement of substances;ATPase activity, coupled to transmembrane movement of ions;ATPase activity, coupled to t…		phnC	YP_006752044	250	phosphonates import ATP-binding protein PhnC	BN194_19780	YdcK	General prediction only	5	unknown function (transcription-related?)	YP_006752044	K0N9L1
5	General prediction only	0.505182		-0.318783		-2.49387	*	Gcp	0.699857	0.953195	-0.35915	0.646649	0.533205	1.24716	0.286164	0.0594355	0.233279	-2.01881	-1.58653	-0.694459	0	24.6069	14	7	0.45674	0.505182	0.590226	-0.318783	0.0291145	-2.49387	K0N7L3	K0N7L3	>tr|K0N7L3|K0N7L3_LACCA tRNA N6-adenosine threonylcarbamoyltransferase OS=Lactobacillus casei W56 GN=tsaD PE=3 SV=1	adenosine metabolic process;cellular macromolecule metabolic process;cellular metabolic process;cellular nitrogen compound metabolic process;cellular process;heterocycle metabolic process;macromolecule metabolic process;macromolecule modification;metabolic process;ncRNA metabolic process;ncRNA processing;nitrogen compound metabolic process;nucleic acid metabolic process;nucleobase-containing comp…	catalytic activity;binding;cation binding;endopeptidase activity;hydrolase activity;ion binding;iron ion binding;metal ion binding;metalloendopeptidase activity;metallopeptidase activity;peptidase activity;peptidase activity, acting on L-amino acid peptides;transferase activity;transferase activity, transferring acyl groups;transferase activity, transferring acyl groups other than amino-acyl grou…	cell part;cytoplasm;intracellular part	tsaD	YP_006752451	351	glycation-binding predicted protease/chaperone	BN194_23850	Gcp	General prediction only	5	unknown function (chromosome-related)?	YP_006752451	K0N7L3
5	General prediction only	0.513549		0.790658	**	0.120108			-0.895639	-1.42518	-0.76877	0.210041	0.223424	0.932859	0.9961	1.50274	1.27189	-1.1181	-0.289628	-0.639728	0	24.1912	8	4	0.00891147	0.513549	0.000777218	0.790658	0.329499	0.120108	K0N2C6	K0N2C6	>tr|K0N2C6|K0N2C6_LACCA Uncharacterized protein OS=Lactobacillus casei W56 GN=BN194_05010 PE=4 SV=1		binding;nucleic acid binding		BN194_05010	YP_006750567	478	DEDDh 3'-5' exonuclease domain family protein	BN194_05010		General prediction only	5	unknown function (DNA repair-related?)		K0N2C6
5	General prediction only	-0.149488		2.06005		0.118504			-0.981478	0.208222	-0.637574	-0.454219	-1.00442	-0.367947	1.93689	0.406984	1.97479	-0.236068	-0.479286	-0.365887	0	23.8765	7	5	0.749909	-0.149488	0.0379591	2.06005	0.77569	0.118504	K0MTK6	K0MTK6	>tr|K0MTK6|K0MTK6_LACCA Uncharacterized protein OS=Lactobacillus casei W56 GN=BN194_08240 PE=4 SV=1		catalytic activity;hydrolase activity		BN194_08240	YP_006750890	310	alpha/beta hydrolase family protein	BN194_08240		General prediction only	5	unknown function	YP_006750890	K0MTK6
[truncated: 359 more rows]

## Sheet: Protein folding
Gene name	30_1	30_2	30_3	35_1	35_2	35_3	40_1	40_2	40_3	45_1	45_2	45_3
[truncated: 22 more rows]

[truncated: 3 more sheets: ABC transporter, CHO and glycolysis, Lipid metabolism]
