# Supplementary material for: Proteomic analysis of Lactobacillus casei GCRL163 cell-free extracts reveals a SecB homolog and other biomarkers of prolonged heat stress
Source: PLoS One. 2018 Oct 25;13(10):e0206317. doi: 10.1371/journal.pone.0206317 (PMC6201924; doi:10.1371/journal.pone.0206317)
Supplement: S4 Table — (XLSX) [file pone.0206317.s004.xlsx]

## Sheet: Prot specific to oC
30_1	30_2	30_3	35_1	35_2	35_3	40_1	40_2	40_3	45_1	45_2	45_3	Q-value	Intensity	MS/MS Count	Razor + unique peptides	Protein IDs	Majority protein IDs	9 of 12	6 of 12	3 of 12	Fasta headers
NaN	NaN	NaN	24.4033	24.3992	24.1883	27.0456	26.9239	26.6566	27.5831	27.5645	27.6331	0	29.0954	124	6	K0N1Q6	K0N1Q6	35+40+45			>tr|K0N1Q6|K0N1Q6_LACCA Hydroxyethylthiazole kinase OS=Lactobacillus casei W56 GN=thiM PE=3 SV=1
21.3969	21.9294	21.9782	22.0526	21.6972	21.7314	NaN	NaN	NaN	21.6111	21.6984	21.6878	0	24.3534	13	2	K0N4Y8	K0N4Y8	30+35+45			>tr|K0N4Y8|K0N4Y8_LACCA Uncharacterized protein OS=Lactobacillus casei W56 GN=BN194_16060 PE=4 SV=1
21.8321	22.3866	21.302	21.2748	20.8507	21.5551	NaN	NaN	NaN	21.1027	20.6053	20.7427	0	23.8789	8	6	K0MY30	K0MY30	30+35+45			>tr|K0MY30|K0MY30_LACCA Proline iminopeptidase OS=Lactobacillus casei W56 GN=pip_2 PE=3 SV=1
25.4414	25.1852	24.8756	25.0484	24.8827	24.8785	25.3769	25.1727	24.7051	NaN	NaN	NaN	0	27.921	64	5	K0NBT1	K0NBT1	30+35+40			>tr|K0NBT1|K0NBT1_LACCA Malonyl CoA-acyl carrier protein transacylase OS=Lactobacillus casei W56 GN=fabD PE=3 SV=1
23.4664	23.3675	23.799	23.959	24.131	23.8886	25.0579	25.1409	25.1914	NaN	NaN	NaN	0	27.3594	68	10	K0N6M5	K0N6M5	30+35+40			>tr|K0N6M5|K0N6M5_LACCA AccC protein OS=Lactobacillus casei W56 GN=accC PE=4 SV=1
24.3992	24.7894	24.5356	24.438	24.8942	24.6203	23.1682	22.6116	22.6914	NaN	NaN	NaN	0	26.9663	55	4	K0N7R3	K0N7R3	30+35+40			>tr|K0N7R3|K0N7R3_LACCA YcnE protein OS=Lactobacillus casei W56 GN=ycnE PE=4 SV=1
21.8426	22.1233	21.6324	23.4076	23.2911	23.269	22.9705	22.9905	23.1513	NaN	NaN	NaN	0	25.6669	19	4	K0N7D4	K0N7D4	30+35+40			>tr|K0N7D4|K0N7D4_LACCA Uncharacterized protein OS=Lactobacillus casei W56 GN=BN194_01870 PE=4 SV=1
23.6476	23.5043	23.6593	23.3911	23.451	23.4511	22.8622	22.9426	23.0771	NaN	NaN	NaN	0	26.1306	28	6	K0N7Q6	K0N7Q6	30+35+40			>tr|K0N7Q6|K0N7Q6_LACCA Uncharacterized protein OS=Lactobacillus casei W56 GN=BN194_27210 PE=4 SV=1
22.6052	22.6245	22.4368	22.5654	22.6165	22.6276	22.7478	23.0077	22.8835	NaN	NaN	NaN	0	25.4622	15	4	K0N181	K0N181	30+35+40			>tr|K0N181|K0N181_LACCA Uncharacterized protein OS=Lactobacillus casei W56 GN=BN194_01150 PE=4 SV=1
23.9958	23.8831	24.1216	24.2765	24.1755	24.1699	22.7299	23.0848	22.79	NaN	NaN	NaN	0	26.62	40	10	K0N6C6	K0N6C6	30+35+40			>tr|K0N6C6|K0N6C6_LACCA OppD_2 protein OS=Lactobacillus casei W56 GN=oppD_2 PE=3 SV=1
23.1822	23.3037	23.0748	23.3378	23.3122	23.6148	22.5557	22.8686	22.7768	NaN	NaN	NaN	0	25.9155	38	8	K0N4Y3	K0N4Y3	30+35+40			>tr|K0N4Y3|K0N4Y3_LACCA Uncharacterized protein OS=Lactobacillus casei W56 GN=BN194_15300 PE=4 SV=1
23.7532	23.8312	24.0263	23.7807	23.8803	24.079	22.5271	22.5214	22.4258	NaN	NaN	NaN	0	26.3388	43	9	K0N5J2	K0N5J2	30+35+40			>tr|K0N5J2|K0N5J2_LACCA Methionyl-tRNA formyltransferase OS=Lactobacillus casei W56 GN=fmt PE=3 SV=1
23.8738	23.6928	24.2602	23.4703	23.3907	23.6794	22.4565	22.7185	22.6512	NaN	NaN	NaN	0	26.2362	26	4	K0MWL1	K0MWL1	30+35+40			>tr|K0MWL1|K0MWL1_LACCA OppF_2 protein OS=Lactobacillus casei W56 GN=oppF_2 PE=3 SV=1
23.8364	24.0208	24.0003	22.8234	22.5884	22.4487	22.3359	22.4121	22.3751	NaN	NaN	NaN	0	25.9046	32	9	K0N5Q0	K0N5Q0	30+35+40			>tr|K0N5Q0|K0N5Q0_LACCA Sph protein OS=Lactobacillus casei W56 GN=sph PE=4 SV=1
23.89	24.3177	23.5707	23.4252	23.3391	23.4974	22.3012	22.2355	22.3609	NaN	NaN	NaN	0	26.1471	25	4	K0NAY8	K0NAY8	30+35+40			>tr|K0NAY8|K0NAY8_LACCA Uncharacterized protein OS=Lactobacillus casei W56 GN=BN194_17420 PE=4 SV=1
21.1396	20.8235	21.2841	21.4315	21.8473	21.5114	22.2937	21.7081	21.5856	NaN	NaN	NaN	0	24.397	5	4	K0MXD3	K0MXD3	30+35+40			>tr|K0MXD3|K0MXD3_LACCA DnaX protein OS=Lactobacillus casei W56 GN=dnaX PE=4 SV=1
22.8023	22.9418	23.4007	23.161	23.3086	23.6011	22.2336	22.6138	22.696	NaN	NaN	NaN	0	25.9455	25	6	K0NB84	K0NB84	30+35+40			>tr|K0NB84|K0NB84_LACCA YhaM protein OS=Lactobacillus casei W56 GN=yhaM PE=4 SV=1
24.2863	24.658	24.7031	24.0538	24.4022	24.4306	22.217	21.8292	22.2274	NaN	NaN	NaN	0	26.7448	55	12	K0N7S0	K0N7S0	30+35+40			>tr|K0N7S0|K0N7S0_LACCA Uncharacterized protein OS=Lactobacillus casei W56 GN=BN194_13380 PE=4 SV=1
22.5796	22.5455	22.3573	23.1841	22.9349	22.851	22.1607	22.069	22.3533	NaN	NaN	NaN	0	25.36	14	3	K0N4Q9	K0N4Q9	30+35+40			>tr|K0N4Q9|K0N4Q9_LACCA YtsP protein OS=Lactobacillus casei W56 GN=ytsP PE=4 SV=1
22.0058	22.8617	22.8575	23.0701	23.4743	23.3558	21.9214	21.6216	21.7307	NaN	NaN	NaN	0	25.4698	13	2	K0NAX5	K0NAX5	30+35+40			>tr|K0NAX5|K0NAX5_LACCA Uncharacterized protein OS=Lactobacillus casei W56 GN=BN194_27530 PE=4 SV=1
22.0058	22.8617	22.8575	23.0701	23.4743	23.3558	21.9214	21.6216	21.7307	NaN	NaN	NaN	0	25.4698	13	2	K0NAX5	K0NAX5	30+35+40			>tr|K0NAX5|K0NAX5_LACCA Uncharacterized protein OS=Lactobacillus casei W56 GN=BN194_27530 PE=4 SV=1
25.1346	25.1037	25.3242	24.8135	24.9293	24.9049	21.8752	22.4366	21.9441	NaN	NaN	NaN	0	27.2819	28	5	K0N281	K0N281	30+35+40			>tr|K0N281|K0N281_LACCA Uncharacterized protein OS=Lactobacillus casei W56 GN=BN194_04410 PE=4 SV=1
22.4266	22.0515	22.4361	22.3755	23.1187	22.8489	21.7554	22.3787	21.4838	NaN	NaN	NaN	0	25.1992	20	3	K0N758	K0N758	30+35+40			>tr|K0N758|K0N758_LACCA Uracil-DNA glycosylase OS=Lactobacillus casei W56 GN=ung PE=3 SV=1
22.9929	23.3419	23.4594	22.1936	22.2277	22.1068	21.5057	21.8123	22.0251	NaN	NaN	NaN	0	25.2841	14	8	K0NAG4	K0NAG4	30+35+40			>tr|K0NAG4|K0NAG4_LACCA YqiG protein OS=Lactobacillus casei W56 GN=yqiG PE=3 SV=1
19.6422	19.1968	19.4032	19.3077	19.5496	19.4936	21.4937	21.8797	22.1198	NaN	NaN	NaN	0	23.5469	7	3	K0MUH2	K0MUH2	30+35+40			>tr|K0MUH2|K0MUH2_LACCA YerH protein OS=Lactobacillus casei W56 GN=yerH PE=4 SV=1
23.6671	22.9375	24.023	23.6428	24.3151	23.2866	21.4864	21.5924	21.4482	NaN	NaN	NaN	0	26.2411	16	6	K0N5D9	K0N5D9	30+35+40			>tr|K0N5D9|K0N5D9_LACCA Uncharacterized protein OS=Lactobacillus casei W56 GN=BN194_03130 PE=4 SV=1
22.215	21.877	22.5201	22.9805	23.186	23.2009	21.2506	21.4556	21.6384	NaN	NaN	NaN	0	25.1742	23	9	K0NA13	K0NA13	30+35+40			>tr|K0NA13|K0NA13_LACCA YfmL protein OS=Lactobacillus casei W56 GN=yfmL PE=3 SV=1
23.7046	23.5295	23.9849	23.7038	23.6664	23.8429	21.2418	21.1345	21.5376	NaN	NaN	NaN	0	26.0957	31	6	K0N5U0	K0N5U0	30+35+40			>tr|K0N5U0|K0N5U0_LACCA Uncharacterized protein OS=Lactobacillus casei W56 GN=BN194_19510 PE=4 SV=1
24.0772	24.3311	24.7894	24.5404	25.0503	24.7751	21.2085	21.3774	21.6631	NaN	NaN	NaN	0	26.9505	43	8	K0N5Z4	K0N5Z4	30+35+40			>tr|K0N5Z4|K0N5Z4_LACCA Uncharacterized protein OS=Lactobacillus casei W56 GN=BN194_20160 PE=4 SV=1
22.1132	22.9463	22.4398	22.4229	22.4017	22.7536	21.1693	21.2675	21.8694	NaN	NaN	NaN	0	24.9572	14	2	K0N7R2	K0N7R2	30+35+40			>tr|K0N7R2|K0N7R2_LACCA YjdJ protein OS=Lactobacillus casei W56 GN=yjdJ PE=4 SV=1
21.931	21.6243	21.9307	22.4067	22.6024	22.7535	21.1181	21.5266	21.4751	NaN	NaN	NaN	0	24.8217	21	9	K0N359	K0N359	30+35+40			>tr|K0N359|K0N359_LACCA Endonuclease MutS2 OS=Lactobacillus casei W56 GN=mutS2 PE=3 SV=1
21.931	21.6243	21.9307	22.4067	22.6024	22.7535	21.1181	21.5266	21.4751	NaN	NaN	NaN	0	24.8217	21	9	K0N359	K0N359	30+35+40			>tr|K0N359|K0N359_LACCA Endonuclease MutS2 OS=Lactobacillus casei W56 GN=mutS2 PE=3 SV=1
23.1395	23.0624	23.3629	22.5272	22.8853	22.8463	21.078	21.0948	21.3287	NaN	NaN	NaN	0	25.5261	25	7	K0N7J8	K0N7J8	30+35+40			>tr|K0N7J8|K0N7J8_LACCA Uncharacterized protein OS=Lactobacillus casei W56 GN=BN194_23650 PE=4 SV=1
25.2436	25.0267	25.2786	23.728	24.273	23.752	21.0364	20.8855	20.9008	NaN	NaN	NaN	0	26.8875	37	14	K0NC50	K0NC50	30+35+40			>tr|K0NC50|K0NC50_LACCA PepC protein OS=Lactobacillus casei W56 GN=pepC PE=4 SV=1
21.0039	21.2328	21.4248	21.598	21.5053	22.0694	20.9236	20.9213	21.161	NaN	NaN	NaN	0	24.1871	7	5	K0N5U4	K0N5U4	30+35+40			>tr|K0N5U4|K0N5U4_LACCA Exodeoxyribonuclease 7 large subunit OS=Lactobacillus casei W56 GN=xseA PE=3 SV=1
21.0848	21.3395	21.6301	21.248	20.592	21.9179	20.7722	20.6372	20.7587	NaN	NaN	NaN	0	23.8791	10	5	K0N2D7	K0N2D7	30+35+40			>tr|K0N2D7|K0N2D7_LACCA P100 protein ( 11E_2protein ) OS=Lactobacillus casei W56 GN=11E_2 PE=4 SV=1
21.4772	21.1209	22.6369	22.0782	22.2327	22.4446	20.7388	20.9019	20.6331	NaN	NaN	NaN	0	24.5547	15	4	K0N5I0	K0N5I0	30+35+40			>tr|K0N5I0|K0N5I0_LACCA Uncharacterized protein OS=Lactobacillus casei W56 GN=BN194_17350 PE=4 SV=1
21.5501	22.1976	22.379	22.196	22.02	21.2657	20.5954	20.4657	20.9832	NaN	NaN	NaN	0	24.3762	10	7	K0N5H9	K0N5H9	30+35+40			>tr|K0N5H9|K0N5H9_LACCA Chromosome partition protein Smc OS=Lactobacillus casei W56 GN=smc PE=3 SV=1
18.2615	17.6793	18.776	18.3574	19.6564	19.3782	19.701	20.0104	20.1021	NaN	NaN	NaN	0	21.9664	12	2	K0MW99	K0MW99	30+35+40			>tr|K0MW99|K0MW99_LACCA Uncharacterized protein OS=Lactobacillus casei W56 GN=BN194_18890 PE=4 SV=1
21.3794	21.3563	22.2396	21.3226	21.8592	21.9827	19.4846	19.6274	19.5437	NaN	NaN	NaN	0	24.0969	17	4	K0N7W0	K0N7W0	30+35+40			>tr|K0N7W0|K0N7W0_LACCA GpmA2_2 protein OS=Lactobacillus casei W56 GN=gpmA2_2 PE=4 SV=1
28.1454	27.8187	28.1943	27.8266	28.0179	27.9828	16.6759	18.0274	17.2747	NaN	NaN	NaN	0	30.1847	145	12	K0N5S8	K0N5S8	30+35+40			>tr|K0N5S8|K0N5S8_LACCA Phosphoribosylaminoimidazole-succinocarboxamide synthase OS=Lactobacillus casei W56 GN=purC PE=3 SV=1
22.855	22.8622	23.0331	21.7721	21.808	21.7578	NaN	NaN	NaN	NaN	NaN	NaN	0	24.6056	16	8	K0MT25	K0MT25		30+35		>tr|K0MT25|K0MT25_LACCA YieF_2 protein OS=Lactobacillus casei W56 GN=yieF_2 PE=4 SV=1
20.8246	20.4273	21.0682	20.3347	20.6167	20.572	NaN	NaN	NaN	NaN	NaN	NaN	0	22.9561	6	4	K0MTC3	K0MTC3		30+35		>tr|K0MTC3|K0MTC3_LACCA Uncharacterized protein OS=Lactobacillus casei W56 GN=BN194_07540 PE=4 SV=1
20.4766	20.2957	20.7639	19.7837	20.0689	20.6575	NaN	NaN	NaN	NaN	NaN	NaN	0	22.62	9	2	K0NAX0	K0NAX0		30+35		>tr|K0NAX0|K0NAX0_LACCA YpgQ protein OS=Lactobacillus casei W56 GN=ypgQ PE=4 SV=1
26.6743	26.3336	26.3094	26.6072	26.3584	26.3244	NaN	NaN	NaN	NaN	NaN	NaN	0	28.638	113	20	K0N9H6	K0N9H6		30+35		>tr|K0N9H6|K0N9H6_LACCA Phosphoribosylformylglycinamidine synthase subunit PurL OS=Lactobacillus casei W56 GN=purL PE=3 SV=1
24.7439	24.5052	24.4363	24.6835	24.2007	24.2241	NaN	NaN	NaN	NaN	NaN	NaN	0	26.6294	35	4	K0MWC7	K0MWC7		30+35		>tr|K0MWC7|K0MWC7_LACCA Phosphoribosylformylglycinamidine synthase subunit PurQ OS=Lactobacillus casei W56 GN=purQ PE=3 SV=1
24.6762	24.3925	24.6729	24.6705	24.6737	24.6513	NaN	NaN	NaN	NaN	NaN	NaN	0	26.8334	40	8	K0NB95	K0NB95		30+35		>tr|K0NB95|K0NB95_LACCA Phosphoribosylformylglycinamidine cyclo-ligase OS=Lactobacillus casei W56 GN=purM PE=3 SV=1
NaN	NaN	NaN	NaN	NaN	NaN	18.9135	18.8136	18.8607	25.873	25.9184	25.7855	0	25.9553	11	2	K0N7Z0	K0N7Z0		40+45		>tr|K0N7Z0|K0N7Z0_LACCA Uncharacterized protein OS=Lactobacillus casei W56 GN=BN194_27760 PE=4 SV=1
NaN	NaN	NaN	NaN	NaN	NaN	23.7471	24.2242	24.1377	22.9316	23.2165	22.9276	0	24.9122	9	4	K0ND69	K0ND69		40+45		>tr|K0ND69|K0ND69_LACCA LevE_4 protein OS=Lactobacillus casei W56 GN=levE_4 PE=4 SV=1
NaN	NaN	NaN	NaN	NaN	NaN	22.473	22.4995	22.4613	22.4061	22.1748	22.4702	0	24.3834	6	5	K0MV08	K0MV08		40+45		>tr|K0MV08|K0MV08_LACCA Uncharacterized protein OS=Lactobacillus casei W56 GN=BN194_13440 PE=3 SV=1
19.8441	20.7049	20.1857	NaN	NaN	NaN	23.3496	23.5195	23.35	NaN	NaN	NaN	0	24.9109	18	10	K0NAC6	K0NAC6		30+40		>tr|K0NAC6|K0NAC6_LACCA PpdK protein OS=Lactobacillus casei W56 GN=ppdK PE=4 SV=1
NaN	NaN	NaN	NaN	NaN	NaN	21.3841	21.4255	22.2124	NaN	NaN	NaN	0	23.2046	3	5	K0N4L1	K0N4L1			40	>tr|K0N4L1|K0N4L1_LACCA Methionine import ATP-binding protein MetN OS=Lactobacillus casei W56 GN=metN PE=3 SV=1
NaN	NaN	NaN	NaN	NaN	NaN	21.143	21.1845	21.1219	NaN	NaN	NaN	0	22.6013	2	2	K0N6W6	K0N6W6			40	>tr|K0N6W6|K0N6W6_LACCA Uncharacterized protein OS=Lactobacillus casei W56 GN=BN194_23110 PE=4 SV=1
NaN	NaN	NaN	NaN	NaN	NaN	22.1276	21.4253	21.724	NaN	NaN	NaN	0	23.1219	6	3	K0NB06	K0NB06			40	>tr|K0NB06|K0NB06_LACCA Uncharacterized protein OS=Lactobacillus casei W56 GN=BN194_27880 PE=4 SV=1
NaN	NaN	NaN	NaN	NaN	NaN	21.4154	21.6303	21.4934	NaN	NaN	NaN	0	22.8464	11	3	K0ND99	K0ND99			40	>tr|K0ND99|K0ND99_LACCA TagT protein OS=Lactobacillus casei W56 GN=tagT PE=4 SV=1
NaN	NaN	NaN	NaN	NaN	NaN	NaN	NaN	NaN	25.9217	26.1928	26.104	0	26.131	10	2	K0N1F0	K0N1F0			45	>tr|K0N1F0|K0N1F0_LACCA Asp23_2 protein OS=Lactobacillus casei W56 GN=asp23_2 PE=4 SV=1
